# Supplementary material for: A multifunctional system for genome editing and large-scale interspecies gene transfer
Source: Nat Commun. 2022 Jun 14;13:3430. doi: 10.1038/s41467-022-30843-1 (PMC9198041; doi:10.1038/s41467-022-30843-1)
Supplement: Supplementary file 4 — Supplementary Data 1 [file 41467_2022_30843_MOESM4_ESM.xlsx]

## Sheet: Tabelle1
Primer (5'-3')	Application	Template
GAGGTCTCACCGTCACCGGCAGGTGATCC	Homology A araB knockout forward primer	E. coli chromosome MG1655
GAGGTCTCACTCCTCTCTGTGGCACGAAAGC	Homology A araB knockout reverse primer	E. coli chromosome MG1655
GAGGTCTCACCGTGTCGCACAGCTCAATCC	Homology B araB knockout forward primer	E. coli chromosome MG1655
GAGGTCTCAAGCGTTTTGGCAGTGATTCTGTGCG	Homology B araB knockout reverse primer	E. coli chromosome MG1655
GCACTTCCGGTACCACCCGCCCGC	sgRNA T1 araB knockout forward primer	Annealed
AAACGCGGGCGGGTGGTACCGGAA	sgRNA T1 araB knockout reverse primer	Annealed
GAGGTCTCACCGTGGTATACATGTCTGACAATGG	Homology A lacZ knockout forward primer	E. coli chromosome MG1655
GAGGTCTCACTCCACCACCAGCGAAATGG	Homology A lacZ knockout reverse primer	E. coli chromosome MG1655
GAGGTCTCACCGTCTCAGGTCAAATTCAGACG	Homology B lacZ knockout forward primer	E. coli chromosome MG1655
GAGGTCTCAAGCGATGATTACGGATTCACTGG	Homology B lacZ knockout reverse primer	E. coli chromosome MG1655
GCACGATGGTAAGCCGCTGGCAAG	sgRNA T1 lacZ knockout forward primer	Annealed
AAACCTTGCCAGCGGCTTACCATC	sgRNA T1 lacZ knockout reverse primer	Annealed
GAGGTCTCACCGTCACCGGCAGGTGATCC	Homology AIB araB reconstitution (single/quad) forward primer	E. coli chromosome MG1655
GAGGTCTCAAGCGTTTTGGCAGTGATTCTGTGC	Homology AIB araB reconstitution reverse primer	E. coli chromosome MG1655
GAGGTCTCACCGTGGTATACATGTCTGACAATGGC	Homology AIB lacZ reconstitution forward primer	E. coli chromosome MG1655
GAGGTCTCAAGCGGCACGGTTACGATGCGCCC	Homology AIB lacZ reconstitution reverse primer	E. coli chromosome MG1655
GAGGTCTCATACCCCGTCACCGTTTGGACCTTGGTTTTTTGGCAGTGATTCTGTGC	Homology AIB araB multiplex (dual/quad) reconstitution reverse primer	E. coli chromosome MG1655
GAGGTCTCAGGTATACATGTCTGACAATGGC	Homology AIB lacZ multiplex (dual/quad) reconstitution forward primer	E. coli chromosome MG1655
GCACTGCGTGGGGTGTGGTGCTTT	sgRNA T1 araB reconstitution forward primer	Annealed
AAACAAAGCACCACACCCCACGCA	sgRNA T1 araB reconstitution reverse primer	Annealed
GCACCAGCTGCAGCTATAAGCTAG	sgRNA T1/(T3) lacZ reconstitution/(del4 drop) forward primer	Annealed
AAACCTAGCTTATAGCTGCAGCTG	sgRNA T1/(T3) lacZ reconstitution/(del4 drop) reverse primer	Annealed
GAGGTCTCAGGAGCACCACCAAAAGCACCACAC	Insert araB/dapA knockout forward primer	R100 Plasmid
GAGGTCTCAAGCGTCGATGAATCGAATCGTGACG	Insert araB/dapA knockout reverse primer	R100 Plasmid
GAGGTCTCAGGAGGCTTAGCCGCTAGCTTATAGCTGCAGCTGCATTATCGATGCTAGCTTACGGCTAGCTAGC	Insert lacZ/xylA/del4 knockout forward primer	Annealed
GAGGTCTCAAGCGGTCTAGCAATGAAGCTAGCAACAGATAGCTAGAACCAGTAGCTAGCTAGCCGTAAGCTAGC	Insert lacZ/xylA/del4 knockout reverse primer	Annealed
GAGGTCTCAGCACCGTAGCTCAGCTGATTGTAGCTGAGCGACGTTTTGAGACCTC	sgRNA T2 random sequence forward primer	Annealed
GAGGTCTCAAAACGTCGCTCAGCTACAATCAGCTGAGCTACGGTGCTGAGACCTC	sgRNA T2 random sequence reverse primer	Annealed
GAGGTCTCAGGAGATCGATGCTTAGTAGCGCTATCAGGCTATCAGTTACGTGCGTCTAGCTGAGCTAGTTGATATCATACGGCTAGCTACGCTAGCTATGTGATATCGGCTAGC	Homology 1 random sequence forward primer	Annealed
GAGGTCTCAACGGGCATACGCTATACGATCCGTAGCCGATCTGACGCTAGCACCGATCAGCTAGAGTACGCCGCAGATCGTAGCTACGCTAGCCGATATCACATAGCTAGC	Homology 1 random sequence reverse primer	Annealed
GAGGTCTCAGGAGATCGATGCTTAGTAGCGCTATCAGGCTATCAGTTACGTGCGTCTAGCTGAGCTAGTTGATATCATACGGCTAGCTACGCTAGCTATGTGATATCGGCTAGC	Homology 2 random sequence forward primer	Annealed
GAGGTCTCAAGCGGCATACGCTATACGATCCGTAGCCGATCTGACGCTAGCACCGATCAGCTAGAGTACGCCGCAGATCGTAGCTACGCTAGCCGATATCACATAGCTAGC	Homology 2 random sequence reverse primer	Annealed
GCACTTCCGGCTGGAATAGCGAAT	sgRNA T1 xylA knockout forward primer	Annealed
AAACATTCGCTATTCCAGCCGGAA	sgRNA T1 xylA knockout reverse primer	Annealed
GAGGTCTCACCGTTGCACTCTTGCGCACAGC	Homology A xylA knockout forward primer	E. coli chromosome MG1655
GAGGTCTCACTCCGTCGCCAGGAACAACTGG	Homology A xylA knockout reverse primer	E. coli chromosome MG1655
GAGGTCTCACCGTGCGGTGGCTATTTCATGATGG	Homology B xylA knockout forward primer	E. coli chromosome MG1655
GAGGTCTCAAGCGGCAACGCAAGTTGTTACAGC	Homology B xylA knockout reverse primer	E. coli chromosome MG1655
GAGGTCTCACCGTCCATTTTCCACCAGCAATGAAG	Homology A xylA knockout forward primer	E. coli chromosome MG1655
GAGGTCTCACTCCGTTTAGGGAGATTTGATGGCTTAC	Homology A xylA knockout reverse primer	E. coli chromosome MG1655
GAGGTCTCACCGTGCAGAACAAAATCATCTGAAACC	Homology B xylA knockout forward primer	E. coli chromosome MG1655
GAGGTCTCAAGCGGATGACGCTGGATCTGG	Homology B xylA knockout reverse primer	E. coli chromosome MG1655
GAGGTCTCGACTTCCGTCACCGTTTGGACCTTGGTTGGTTACGATGCGCCCATCTACACC	Homology AIB lacZ multiplex (quad) reconstitution reverse primer	E. coli chromosome MG1655
GAGGTCTCCAAGTTGCACTCTTGCGCACAGCG	Homology AIB xylA multiplex (quad) reconstitution forward primer	E. coli chromosome MG1655
GAGGTCTCATTGCCCGTCACCGTTTGGACCTTGGTTGGCAACGCAAGTTGTTACAGCG	Homology AIB xylA multiplex (quad) reconstitution reverse primer	E. coli chromosome MG1655
GAGGTCTCAGCAATCCACCAGCAATGAAGCG	Homology AIB dapA multiplex (quad) reconstitution forward primer	E. coli chromosome MG1655
GAGGTCTCTAGCGTGACGCTGGATCTGGC	Homology AIB dapA multiplex (quad) reconstitution reverse primer	E. coli chromosome MG1655
GAGGTCTCACCGTCCTCTTCGGATGTGGTTTTCC	Homology A recJ knockout forward primer	V. natriegens chromosome 1 ATCC 14048
GAGGTCTCTCTTGAAAAGAGCCAGCGG	Homology A recJ knockout reverse primer	V. natriegens chromosome 1 ATCC 14048
GAGGTCTCACAAGCCTTTACGCGCGGGAC	Homology B recJ knockout forward primer (Fragment 1)	V. natriegens chromosome 1 ATCC 14048
GAGGTCTCTCAGAAGGCCTTCAACATCTTC	Homology B recJ knockout reverse primer (Fragment 1)	V. natriegens chromosome 1 ATCC 14048
GAGGTCTCATCTGGAGCTTGCGGTTGAAGAAG	Homology B recJ knockout forward primer (Fragment 2)	V. natriegens chromosome 1 ATCC 14048
GAGGTCTCTAGCGTCACCGAACTCTTTTTGAAGGTC	Homology B recJ knockout reverse primer (Fragment 2)	V. natriegens chromosome 1 ATCC 14048
GCACTTACGGCCTTAGTCCGGAAG	sgRNA T1/(T3) recJ knockout/(drop in recJ) forward primer	Annealed
AAACCTTCCGGACTAAGGCCGTAA	sgRNA T1/(T3) recJ knockout/(drop in recJ) reverse primer	Annealed
GAGGTCTCACCGTCCAATGGCTATTGTTGGCTC	Homology A del4 region knockout forward primer	E. coli chromosome MG1655
GAGGTCTCACTCCCAGCATCTGTCGCCATTG	Homology A del4 region knockout reverse primer	E. coli chromosome MG1655
GAGGTCTCACCGTCAGTACGAATGTATGGGTTTTCTAAC	Homology A del4 region Swap forward primer	E. coli chromosome MG1655
GAGGTCTCACTCCCATGCTCAGGCGGGCTG	Homology A del4 region Swap reverse primer	E. coli chromosome MG1655
GAGGTCTCACCGTCGTCGGCCTCAAGTATAAAGC	Homology B del4 region knockout forward primer	E. coli chromosome MG1655
GAGGTCTCAAGCGCCCGCTCTGGTTAATGC	Homology B del4 region knockout reverse primer	E. coli chromosome MG1655
GAGGTCTCACCGTACAATCCATAAGAAAGGTCAGGC	Homology B del4 region Swap forward primer	E. coli chromosome MG1655
GAGGTCTCAAGCGACCGGGCATCCTGCTTTTG	Homology B del4 region Swap reverse primer	E. coli chromosome MG1655
GAGGTCTCAGGAACCAATGGCTATTGTTGGCTC	Homology 1 del4 region Swap forward primer	E. coli chromosome MG1655
CTGGTCTCAACGGCAGCATCTGTCGCCATTG	Homology 1 del4 region Swap reverse primer	E. coli chromosome MG1655
GAGGTCTCAGGAGCGTCGGCCTCAAGTATAAAGC	Homology 2 del4 region Swap forward primer	E. coli chromosome MG1655
CTGGTCTCACATGCCCGCTCTGGTTAATGC	Homology 2 del4 region Swap reverse primer	E. coli chromosome MG1655
GAGGTCTCAGGAGGCTCGATCGCTAATCGTTATCGGCAGTACGAATGTATGGGTTTTCTAAC	Homology alpha del4 region Swap forward primer	E. coli chromosome MG1655
CTGGTCTCATTCCCATGCTCAGGCGGGCTG	Homology alpha del4 region Swap reverse primer	E. coli chromosome MG1655
GAGGTCTCACATGACAATCCATAAGAAAGGTCAGGC	Homology beta del4 region Swap forward primer	E. coli chromosome MG1655
CTGGTCTCAAGCGGCTCGATCGCTAATCGTTATCGGACCGGGCATCCTGCTTTTG	Homology beta del4 region Swap reverse primer	E. coli chromosome MG1655
GAGGTCTCAGCACTCAATTTTAATGTCGGTTAGGTTTTGAGACCTC	sgRNA T1 del4 region knockout forward primer	Annealed
GAGGTCTCAAAACCTAACCGACATTAAAATTGAGTGCTGAGACCTC	sgRNA T1 del4 region knockout reverse primer	Annealed
GAGGTCTCAGCACTGCAGGCGTCCGTCTGGGTGGTTTTGAGACCTC	sgRNA T1 del4 region Swap forward primer	Annealed
GAGGTCTCAAAACCACCCAGACGGACGCCTGCAGTGCTGAGACCTC	sgRNA T1 del4 region Swap reverse primer	Annealed
GAGGTCTCAGCACATATTCCCGGTAATCTATTGGTTTTGAGACCTC	sgRNA T2 del4 region Swap forward primer	Annealed
GAGGTCTCAAAACCAATAGATTACCGGGAATATGTGCTGAGACCTC	sgRNA T2 del4 region Swap reverse primer	Annealed
GGGCTACTGCATCGTCATTC	del4 region forward primer 1	E. coli chromosome MG1655
GTATCAATTGCGGCACCAACTG	del4 region reverse primer 1	E. coli chromosome MG1655
CGGTTGGCGATCTTTGATCC	del4 region forward primer 2	E. coli chromosome MG1655
GTTTACCCACACCGTCCCTG	del4 region reverse primer 2	E. coli chromosome MG1655
GTATTCAACGGGCACATCGAATTC	del4 region forward primer 3	E. coli chromosome MG1655
GCCGCGGTTATTGAAAGCTG	del4 region reverse primer 3	E. coli chromosome MG1655
CCTGGCTGGCTATTTCCTCTG	del4 region forward primer 4	E. coli chromosome MG1655
GTTCTTCGGTGCGAGATGAC	del4 region reverse primer 4	E. coli chromosome MG1655
GCTGACTATGGCTGTGGCAG	del4 region forward primer 5	E. coli chromosome MG1655
CAGGATCGGCAAGGTTGTTAC	del4 region reverse primer 5	E. coli chromosome MG1655
GGTCAAACACTTCGCACCATTC	del4 region forward primer 6	E. coli chromosome MG1655
GGAGATGTACGGGCAGTTTG	del4 region reverse primer 6	E. coli chromosome MG1655
GTCGACATAAGAAAGCGTTGTC	Flanking del4 region forward primer 1	E. coli chromosome MG1655
CTGCTGACCAACAGCG	Inside del4 region reverse primer 1	E. coli chromosome MG1655
GACGGACGTGAGCTCC	Flanking del4 region reverse primer 1	E. coli chromosome MG1655
CCAAGCCCCAGAATGCG	Inside del4 region forward primer 1	E. coli chromosome MG1655
GTTCAATGTCGATTTGCG	recJ forward primer	V. natriegens chromosome 1 ATCC 14048
CCGTGGACTGGATTGAAAC	Flanking recJ forward primer	V. natriegens chromosome 1 ATCC 14048
CAACGTGGTTAAGCTCTTC	Flanking recJ reverse primer	V. natriegens chromosome 1 ATCC 14048
GAGGTCTCAGGAGGCTCGATCGCTAATCGTTATCGGCCTCTTCGGATGTGGTTTTC	Homology alpha lacZ/RP4 in recJ forward primer	V. natriegens chromosome 1 ATCC 14048
CTGGTCTCATTCCCTTGAAAAGAGCCAGCGGTG	Homology alpha lacZ/RP4 in recJ reverse primer	V. natriegens chromosome 1 ATCC 14048
GAGGTCTCACATGCCTTTACGCGCGGGACCGTAC	Homology beta lacZ/RP4 in recJ forward primer	V. natriegens chromosome 1 ATCC 14048
CTGGTCTCAAGCGGCTCGATCGCTAATCGTTATCGGTCACCGAACTCTTTTTGAAGGTC	Homology beta lacZ/RP4 in recJ reverse primer	V. natriegens chromosome 1 ATCC 14048
GAGGTCTCAGGAACATGATGCGACGCTTGTTCC	Homology 1 lacZ in recJ forward primer	E. coli chromosome MG1655
CTGGTCTCAACGGGTCATGTGGTTATTAATCCAGGC	Homology 1 lacZ in recJ reverse primer	E. coli chromosome MG1655
GAGGTCTCAGGAGCGTTTTCGCAGAAACGTGG	Homology 2 lacZ in recJ forward primer	E. coli chromosome MG1655
CTGGTCTCACATGCATTTACGTTGACACCATCGAATG	Homology 2 lacZ in recJ reverse primer	E. coli chromosome MG1655
GCACTCCGCAGCTGTGGGTCAAAG	sgRNA T1 lacZ in recJ forward primer	Annealed
AAACCTTTGACCCACAGCTGCGGA	sgRNA T1 lacZ in recJ reverse primer	Annealed
GCACCTGGTGGCCGGAAGGCGAAG	sgRNA T2 lacZ in recJ forward primer	Annealed
AAACCTTCGCCTTCCGGCCACCAG	sgRNA T2 lacZ in recJ reverse primer	Annealed
GAGGTCTCACCGTCTCGATCACTCTGTGCAAC	Homology A lacZ in recJ forward primer	E. coli chromosome MG1655
CTGGTCTCACTCCAAACGTACTGGTGCAAAAC	Homology A lacZ in recJ reverse primer	E. coli chromosome MG1655
GAGGTCTCACCGTAATAGCCTGCGATTCAACC	Homology B lacZ in recJ forward primer	E. coli chromosome MG1655
CTGGTCTCAAGCGGGGTTACGGACAGAACTACC	Homology B lacZ in recJ reverse primer	E. coli chromosome MG1655
CTGGTCTCAAGCGGCTCGATCGCTAATCGTTATCGGCAAGTTCAAACAGTTTTGCACGAAG	Homology beta del4 in recJ forward primer	V. natriegens chromosome 1 ATCC 14048
GAGGTCTCAGGAGTTTTGCGCTGGTTAGAAATTTTATGG	Homology 2 del4 in recJ reverse primer	V. natriegens chromosome 1 ATCC 14048
GAggtctcACCGTggtagagcacacgatccgcctg	Homology A oriC::oriS/oriS::oriC(A) forward primer	E. coli chromosome MG1655
GAggtctcACTCCacccaggatcccaggtctttc	Homology A oriC::oriS/oriS::oriC(A) reverse primer	E. coli chromosome MG1655
GAggtctcACCGTcagagttatccacagtagatcg	Homology B oriC::oriS/oriS::oriC(A) forward primer	E. coli chromosome MG1655
GAggtctcAAGCGggaagaggcgggttttaccac	Homology B oriC::oriS/oriS::oriC(A) reverse primer	E. coli chromosome MG1655
GAggtctcAGCACgatcccagcttatacggtccGTTTTgagaccTC	sgRNA T1 oriC::oriS(A)/oriC::rand.DNA(E) forward primer	Annealed
GAggtctcAAAACggaccgtataagctgggatcGTGCTgagaccTC	sgRNA T1 oriC::oriS(A)/oriC::rand.DNA(E)reverse primer	Annealed
GCACgcgaagccctcgagtgagcg	sgRNA T1 oriS::oriC(A) forward primer	Annealed
AAACcgctcactcgagggcttcgc	sgRNA T1 oriS::oriC(A) reverse primer	Annealed
GAggtctcAGGAGGAAGTTCCTATTCcgaagttcctattctctagaaagtataggaacttctggagcggcgtaaccgtcgcac	Insert oriC::oriS(A) forward primer	pICH89921(Addgene #48072)
GAggtctcAAGCGGAAGTTCCTATTCcgaagttcctatactttctagagaataggaacttccaccgtgggaaaaactccagg	Insert oriC::oriS(A) reverse primer	pICH89921(Addgene #48072)
GAggtctcAGGAGattaaaaagaagatctatttatttagagatctgttctattg	Insert oriS::oriC(A)/insPQ::oriC(E) forward primer	E. coli chromosome MG1655
GAggtctcAAGCGtgtggataactctgtcaggaagc	Insert oriS::oriC(A)/insPQ::oriC(E) reverse primer	E. coli chromosome MG1655
GAggtctcACCGTggataatttgctcaataacgccctg	Homology A tus(F) knockout forward primer	E. coli chromosome MG1655
GAggtctcACTCCccactttagttacaacatacttattttatagc	Homology A tus(F) knockout reverse primer	E. coli chromosome MG1655
GAggtctcACCGTccacggctgcacctgtatgttg	Homology B tus(F) knockout forward primer	E. coli chromosome MG1655
GAggtctcAAGCGcgtccaatggtgatccacaatttc	Homology B tus(F) knockout reverse primer	E. coli chromosome MG1655
GAggtctcAGCACcacgttcgagcatatcgtcaGTTTTgagaccTC	sgRNA T1 tus(F) knockout forward primer	Annealed
GAggtctcAAAACtgacgatatgctcgaacgtgGTGCTgagaccTC	sgRNA T1 tus(F) knockout reverse primer	Annealed
GAggtctcACCGTggtagagcacacgatccgcctg	Homology A oriC::oriS/oriS::oriC(A) forward primer	E. coli chromosome MG1655
GAggtctcACTCCacccaggatcccaggtctttc	Homology A oriC::oriS/oriS::oriC(A) reverse primer	E. coli chromosome MG1655
GAggtctcACCGTcagagttatccacagtagatcg	Homology B oriC::oriS/oriS::oriC(A) forward primer	E. coli chromosome MG1655
GAggtctcAAGCGggaagaggcgggttttaccac	Homology B oriC::oriS/oriS::oriC(A) reverse primer	E. coli chromosome MG1655
GAggtctcAGCACgatcccagcttatacggtccGTTTTgagaccTC	sgRNA T1 oriC::oriS(A)/oriC::rand.DNA(E) forward primer	Annealed
GAggtctcAAAACggaccgtataagctgggatcGTGCTgagaccTC	sgRNA T1 oriC::oriS(A)/oriC::rand.DNA(E)reverse primer	Annealed
GCACgcgaagccctcgagtgagcg	sgRNA T1 oriS::oriC(A) forward primer	Annealed
AAACcgctcactcgagggcttcgc	sgRNA T1 oriS::oriC(A) reverse primer	Annealed
GAggtctcAGGAGgaagttcctattctctagaaagtataggaacttctggagcggcgtaaccgtcgcac	Insert oriC::oriS(A) forward primer	pICH89921(Addgene #48072)
GAggtctcAAGCGgaagttcctatactttctagagaataggaacttccaccgtgggaaaaactccagg	Insert oriC::oriS(A) reverse primer	pICH89921(Addgene #48072)
GAggtctcAGGAGattaaaaagaagatctatttatttagagatctgttctattg	Insert oriS::oriC(A)/insPQ::oriC(E) forward primer	E. coli chromosome MG1655
GAggtctcAAGCGtgtggataactctgtcaggaagc	Insert oriS::oriC(A)/insPQ::oriC(E) reverse primer	E. coli chromosome MG1655
GAggtctcACCGTcgtaatcaaattactgttcg	Homology A FRTinsertion(B) forward primer	E. coli chromosome MG1655
GAggtctcACTCCggctgaacttcaggtttag	Homology A FRTinsertion(B) reverse primer	E. coli chromosome MG1655
GAggtctcACCGTcaccgggatgagaaaaaatcg	Homology B FRTinsertion(B) forward primer	E. coli chromosome MG1655
GAggtctcAAGCGgtattcgccgctcacgg	Homology B FRTinsertion(B) reverse primer	E. coli chromosome MG1655
GAggtctcAGCACaaacctgaagttcagcccacGTTTTgagaccTC	sgRNA T1 FRTinsertion(B) forward primer	Annealed
GAggtctcAAAACgtgggctgaacttcaggtttGTGCTgagaccTC	sgRNA T1 FRTinsertion(B) reverse primer	Annealed
GAggtctcAGGAGGAAGTTCCTATaCtttctagaGAATAGGAACTTCgGAATAGGAACTTCCGCTTgagaccTC	Insert FRTinsertion(B) forward primer	Annealed
GAggtctcAAGCGGAAGTTCCTATTCcGAAGTTCCTATTCtctagaaaGtATAGGAACTTCCTCCTgagaccTC	Insert FRTinsertion(B) reverse primer	Annealed
GAggtctcACCGTtcaggccatccagtttccggacag	Homology A loxPinsertion(J) forward primer	E. coli chromosome MG1655
GAggtctcACTCCtcagggtaaccagacccagcc	Homology A loxPinsertion(J) reverse primer	E. coli chromosome MG1655
GAggtctcACCGTtcaaggctgggtctggttaccctgatccagatattcgtccttccatttcacgtaattattcgcAgaatagcgtaacccag	Homology B loxPinsertion(J) forward primer	E. coli chromosome MG1655
GAggtctcAAGCGatcgacgatagcagtgtcgtg	Homology B loxPinsertion(J) reverse primer	E. coli chromosome MG1655
GAggtctcAGGAGATAACTTCGTATAATGTATGCTATACGAAGTTATCGCTTgagaccTC	Insert loxPinsertion(I/J) forward primer	Annealed
GAggtctcAAGCGATAACTTCGTATAGCATACATTATACGAAGTTATCTCCTgagaccTC	Insert loxPinsertion(I/J) reverse primer	Annealed
GAggtctcAGCACccatttcacgtaattattcgGTTTTgagaccTC	sgRNA T1 loxPinsertion(J) forward primer	Annealed
GAggtctcAAAACcgaataattacgtgaaatggGTGCTgagaccTC	sgRNA T1 loxPinsertion(J) reverse primer	Annealed
GAggtctcACCGTgtggtgtgcgccgcgaaaagc	Homology A loxPinsertion(I) forward primer	E. coli chromosome MG1655
GAggtctcACTCCgttggcacaggtttgtacaacg	Homology A loxPinsertion(I) reverse primer	E. coli chromosome MG1655
GAggtctcACCGTgggttcccctcaccctaacc	Homology B loxPinsertion(I) forward primer	E. coli chromosome MG1655
GAggtctcAAGCGtggcaacggtcgccgtg	Homology B loxPinsertion(I) reverse primer	E. coli chromosome MG1655
GAggtctcAGCACttagggtgaggggaacccgtGTTTTgagaccTC	sgRNA T1 loxPinsertion(I) forward primer	Annealed
GAggtctcAAAACacgggttcccctcaccctaaGTGCTgagaccTC	sgRNA T1 loxPinsertion(I) reverse primer	Annealed
GAggtctcACCGTcggacttcaggcaaaaccaatc	Homology A loxP511insertion(G) forward primer	E. coli chromosome MG1655
GAggtctcACTCCaagcggaagagggcgac	Homology A loxP511insertion(G) reverse primer	E. coli chromosome MG1655
GAggtctcACCGTagtaacttgctacttaagcc	Homology B loxP511insertion(G) forward primer	E. coli chromosome MG1655
GAggtctcAAGCGattacaggtatccagattac	Homology B loxP511insertion(G) reverse primer	E. coli chromosome MG1655
GAggtctcAGGAGATAACTTCGTATAATGTATaCTATACGAAGTTATCGCTTgagaccTC	Insert loxP511insertion(G/H) forward primer	Annealed
GAggtctcAAGCGATAACTTCGTATAGtATACATTATACGAAGTTATCTCCTgagaccTC	Insert loxP511insertion(G/H) reverse primer	Annealed
GAggtctcAGCACttaagtagcaagttactaagGTTTTgagaccTC	sgRNA T1 loxP511insertion(G) forward primer	Annealed
GAggtctcAAAACcttagtaacttgctacttaaGTGCTgagaccTC	sgRNA T1 loxP511insertion(G) reverse primer	Annealed
GAggtctcACCGTcgcgcgatgaaaaagttgc	Homology A loxP511insertion(H) forward primer	E. coli chromosome MG1655
GAggtctcACTCCattattacgaaagcagaaattaagc	Homology A loxP511insertion(H) reverse primer	E. coli chromosome MG1655
GAggtctcACCGTtcacggccctgcatgcgaatg	Homology B loxP511insertion(H) forward primer	E. coli chromosome MG1655
GAggtctcAAGCGgcgcgccgcggacgagatc	Homology B loxP511insertion(H) reverse primer	E. coli chromosome MG1655
GAggtctcAGCACtctgctttcgtaataattcaGTTTTgagaccTC	sgRNA T1 loxP511insertion(H) forward primer	Annealed
GAggtctcAAAACtgaattattacgaaagcagaGTGCTgagaccTC	sgRNA T1 loxP511insertion(H) reverse primer	Annealed
GAggtctcACCGTggcaatccgattgaatcgcagttc	Homology A FRTminsertion(C) forward primer	E. coli chromosome MG1655
GAggtctcACTCCggttgtaggcatgataagacgcgc	Homology A FRTminsertion(C) reverse primer	E. coli chromosome MG1655
GAggtctcACCGTgcatttactttatcaccgggtc	Homology B FRTminsertion(C) forward primer	E. coli chromosome MG1655
GAggtctcAAGCGcgtttcccttaaaaaagcgatg	Homology B FRTminsertion(C) reverse primer	E. coli chromosome MG1655
GAggtctcAGGAGGAAGTTCCTATTCcGAAGTTCCTATTCttcaaataGtATAGGAACTTCCGCTTgagaccTC	Insert FRTminsertion(C/D) forward primer	Annealed
GAggtctcAAGCGGAAGTTCCTATaCtatttgaaGAATAGGAACTTCgGAATAGGAACTTCCTCCTgagaccTC	Insert FRTminsertion(C/D) reverse primer	Annealed
GAggtctcAGCACcttatccgccttaaggtatgGTTTTgagaccTC	sgRNA T1 FRTminsertion(C) forward primer	Annealed
GAggtctcAAAACcataccttaaggcggataagGTGCTgagaccTC	sgRNA T1 FRTminsertion(C) reverse primer	Annealed
GAggtctcACCGTgtaaaaggctccacgctggg	Homology A FRTminsertion(D) forward primer	E. coli chromosome MG1655
GAggtctcACTCCcctttttattatctggtttgtcaggaatctggc	Homology A FRTminsertion(D) reverse primer	E. coli chromosome MG1655
GAggtctcACCGTgtgccttttttatttatgccgctttatgtg	Homology B FRTminsertion(D) forward primer	E. coli chromosome MG1655
GAggtctcAAGCGcaccacccgccagggatatg	Homology B FRTminsertion(D) reverse primer	E. coli chromosome MG1655
GAggtctcAGCACtaaaaaggcaccgattccccGTTTTgagaccTC	sgRNA T1 FRTminsertion(D) forward primer	Annealed
GAggtctcAAAACggggaatcggtgcctttttaGTGCTgagaccTC	sgRNA T1 FRTminsertion(D) reverse primer	Annealed
GAggtctcACCGTgttaacaaaaagtagttccagacgc	Homology A insPQ::oriC/oriC::rand.DNA(E) forward primer	E. coli chromosome MG1655
GAggtctcACTCCgttttcctgatgcatgttcacctg	Homology A insPQ::oriC/oriC::rand.DNA(E) reverse primer	E. coli chromosome MG1655
GAggtctcACCGTcagcaaaaaccacgcaatgatag	Homology B insPQ::oriC/oriC::rand.DNA(E) forward primer	E. coli chromosome MG1655
GAggtctcAAGCGgatccctgctacgttcaggctg	Homology B insPQ::oriC/oriC::rand.DNA(E) reverse primer	E. coli chromosome MG1655
GAggtctcAGCACatgccttccacgccggatatGTTTTgagaccTC	sgRNA T1 insPQ::oriC(E) forward primer	Annealed
GAggtctcAAAACatatccggcgtggaaggcatGTGCTgagaccTC	sgRNA T1 insPQ::oriC(E) reverse primer	Annealed
GAggtctcAGGAGGCTTAGCCGCTAGCTTATAGCTGCAGCTGCATTATCGATGCTAGCTTACGGCTAGCTAGC	Insert rand.DNA tus knockout/oriC::rand.DNA forward primer	Overlap-Extension PCR
GAggtctcAAGCGGTCTAGCAATGAAGCTAGCAACAGATAGCTAGAACCAGTAGCTAGCTAGCCGTAAGCTAGC	Insert rand.DNA tus knockout/oriC::rand.DNA forward primer	Overlap-Extension PCR
GAggtctcACCGTccacagcggatggttcgg	Homology AB left flank lacI knockout forward primer	E. coli chromosome MG1655
CTggtctcACTCCgcgcaacgcaattaatgtg	Homology AB left flank lacI knockout reverse primer	E. coli chromosome MG1655
GAggtctcAGGAGgactctcttccgggcgc	Homology AB right flank lacI knockout forward primer	E. coli chromosome MG1655
GAggtctcAAGCGcatttacgttgacaccatcg	Homology AB right flank lacI knockout reverse primer	E. coli chromosome MG1655
GAggtctcACCGTcatgatgcgacgcttgttc	Homology AB left flank lacA knockout forward primer	E. coli chromosome MG1655
CTggtctcACTCCattataaaaattgcctgatacgc	Homology AB left flank lacA knockout reverse primer	E. coli chromosome MG1655
GAggtctcAGGAGgattgcttaagcgacttcattc	Homology AB right flank lacA knockout forward primer	E. coli chromosome MG1655
GAggtctcAAGCGggatgttcggtttattctttttc	Homology AB right flank lacA knockout reverse primer	E. coli chromosome MG1655
GAggtctcACCGTcatgatgcgacgcttgttc	Homology AB left flank lacY knockout forward primer	E. coli chromosome MG1655
CTggtctcACTCCgcaatcaatgtcggatgcg	Homology AB left flank lacY knockout reverse primer	E. coli chromosome MG1655
GAggtctcAGGAGggttattattatttttgacaccag	Homology AB right flank lacY knockout forward primer	E. coli chromosome MG1655
GAggtctcAAGCGccgagcgaaaacggtctg	Homology AB right flank lacY knockout reverse primer	E. coli chromosome MG1655
GAggtctcACCGTcattcacctgacgacgcag	Homology AB left flank lacZ knockout forward primer	E. coli chromosome MG1655
CTggtctcACTCCtaataaccgggcaggccatg	Homology AB left flank lacZ knockout reverse primer	E. coli chromosome MG1655
GAggtctcAGGAGgaaattgttatccgctcacaattc	Homology AB right flank lacZ knockout forward primer	E. coli chromosome MG1655
GAggtctcAAGCGccatcaaacaggattttcgc	Homology AB right flank lacZ knockout reverse primer	E. coli chromosome MG1655
GCACattgtgcaccgccgctttac	sgRNA T1 lacI knockout forward primer	Annealed
AAACgtaaagcggcggtgcacaat	sgRNA T1 lacI knockout reverse primer	Annealed
GCACacgttattgccaatcgttat	sgRNA T1 lacA knockout forward primer	Annealed
AAACataacgattggcaataacgt	sgRNA T1 lacA knockout reverse primer	Annealed
GCACtggcgcaaagaacataatcg	sgRNA T1 lacY knockout forward primer	Annealed
AAACcgattatgttctttgcgcca	sgRNA T1 lacY knockout reverse primer	Annealed
GAggtctcACCGTggcaacatgatggctattttctc	Homology AB left flank lacZ single knock out (D.d) forward primer	D. dadantii chromosome 3937
CTggtctcAAAcgccaccgcgacacaacgtaaaac	Homology AB left flank lacZ single knock out (D.d) reverse primer	D. dadantii chromosome 3937
GAggtctcAcgTTAGCTACTCAAGGtgttgaaagcaggctttcctttattagc	Homology AB right flank lacZ single knock out (D.d) forward primer	D. dadantii chromosome 3937
CTggtctcAAGCGccgggtgctgaatcaggcac	Homology AB right flank lacZ single knock out (D.d) reverse primer	D. dadantii chromosome 3937
GCACgaagcaacacaacttcaacg	sgRNA T1 lacZ knockout (D.d) forward primer	Annealed
AAACcgttgaagttgtgttgcttc	sgRNA T1 lacZ knockout (D.d) reverse primer	Annealed
GAggtctcACCGTggcaacatgatggctattttc	Homology AB lacZ/ganB knockout lacZ left flank forward primer	D. dadantii chromosome 3937
CTggtctcAAAcgccaccgcgacacaacgtaaaac	Homology AB lacZ/ganB knockout lacZ left flank reverse primer	D. dadantii chromosome 3937
GAggtctcAcgTTAGCTACTCAAGGtgttgaaagcaggctttcctttattagc	Homology AB lacZ/ganB knockout lacZ right flank forward primer	D. dadantii chromosome 3937
CTggtctcACCGTcaccgtttggaccttggttccgggtgctgaatcaggcac	Homology AB lacZ/ganB knockout lacZ right flank reverse primer	D. dadantii chromosome 3937
GAggtctcAACGGgacgcggataacggcgtgatg	Homology AB lacZ/ganB knockout ganB left flank forward primer	D. dadantii chromosome 3937
CTggtctcAcggcggtccgcctgcgcccatcgc	Homology AB lacZ/ganB knockout ganB left flank reverse primer	D. dadantii chromosome 3937
GAggtctcAGCCGTAGCGCTAGCTGCTAGCcaacgcgcctgccatcgaaaaac	Homology AB lacZ/ganB knockout ganB right flank forward primer	D. dadantii chromosome 3937
CTggtctcAAGCGggagtctgtcgtgataaaacc	Homology AB lacZ/ganB knockout ganB right flank reverse primer	D. dadantii chromosome 3937
GCACggcttcttgagcttgctgag	sgRNA T2 ganB knockout (D.d) forward primer	Annealed
AAACctcagcaagctcaagaagcc	sgRNA T2 ganB knockout (D.d) reverse primer	Annealed
GAGGTCTCAGGAAtcagtcctgctcctcggcc	Homology 1 RP4 Swap/Drop forward primer	E. coli chromosome MFDpir
CTGGTCTCAACGGtagcttgccggaagtcgcc	Homology 1 RP4 Swap/Drop reverse primer	E. coli chromosome MFDpir
GAGGTCTCAGGAGctttacagctttataggattttcacag	Homology 2 RP4 Swap/Drop forward primer	E. coli chromosome MFDpir
CTGGTCTCACATGtattgattcacttgaagtacgaaaaaaacc	Homology 2 RP4 Swap/Drop reverse primer	E. coli chromosome MFDpir
GAggtctcACCGTgcattcgggcgcagacgacg	Homology AB left flank RP4 Swap/Drop forward primer	E. coli chromosome MFDpir
CTggtctcACTCCaggcagtataatgaccaaattc	Homology AB left flank RP4 Swap/Drop reverse primer	E. coli chromosome MFDpir
GAggtctcAGGAGcgtgcgctcccagctttttaaag	Homology AB right flank RP4 Swap/Drop forward primer	E. coli chromosome MFDpir
CTggtctcAAGCGcgctggaatttaccttcctg	Homology AB right flank RP4 Swap/Drop reverse primer	E. coli chromosome MFDpir
GCACagcagaaaatgttgccatta	sgRNA T1 RP4 Swap/Drop forward primer	Annealed
AAACtaatggcaacattttctgct	sgRNA T1 RP4 Swap/Drop reverse primer	Annealed
GCACcagaccaatgatcacctgaa	sgRNA T2 RP4 Swap/Drop forward primer	Annealed
AAACttcaggtgatcattggtctg	sgRNA T2 RP4 Swap/Drop reverse primer	Annealed
GAGGTCTCAGGAGGCTCGATCGCTAATCGTTATCGGggcaacatgatggctattttc	Homology alpha RP4 Swap/Drop (D.d) forward primer	D. dadantii chromosome 3937
CTGGTCTCATTCCccaccgcgacacaacgtaaaac	Homology alpha RP4 Swap/Drop (D.d) forward primer	D. dadantii chromosome 3937
GAGGTCTCACATGaaagcaggctttcctttattagc	Homology beta RP4 Swap/Drop (D.d) forward primer	D. dadantii chromosome 3937
CTGGTCTCAAGCGGCTCGATCGCTAATCGTTATCGGccgggtgctgaatcaggcac	Homology beta RP4 Swap/Drop (D.d) forward primer	D. dadantii chromosome 3937
GCACgcatcggcgatgggcgcagg	sgRNA T1 ganB Swap/Drop forward primer	Annealed
AAACcctgcgcccatcgccgatgc	sgRNA T1 ganB Swap/Drop reverse primer	Annealed
GCACcatatctcctctatttcgat	sgRNA T2 ganB Swap/Drop forward primer	Annealed
AAACatcgaaatagaggagatatg	sgRNA T2 ganB Swap/Drop reverse primer	Annealed
GAGGTCTCAGGAGGCTCGATCGCTAATCGTTATCGGccagccaacacagccaaacatc	Homology alpha ganB Swap/Drop (E.c) forward primer	E. coli chromosome MG1655
CTGGTCTCATTCCtaataaccgggcaggccatg	Homology alpha ganB Swap/Drop (E.c) reverse primer	E. coli chromosome MG1655
GAGGTCTCACATGagctgtttcctgtgtgaaattg	Homology beta ganB Swap/Drop (E.c) forward primer	E. coli chromosome MG1655
CTGGTCTCAAGCGGCTCGATCGCTAATCGTTATCGGgctgaatgagggcatcgttc	Homology beta ganB Swap/Drop (E.c) reverse primer	E. coli chromosome MG1655
GAGGTCTCAGGAAtcagatcagacggcggcgaatc	Homology 1 ganB Swap/Drop (E.c) forward primer	D. dadantii chromosome 3937
CTGGTCTCAACGGgtggcgcaagagccgtggttc	Homology 1 ganB Swap/Drop (E.c) reverse primer	D. dadantii chromosome 3937
GAGGTCTCAGGAGcggttgccagttggtgacgc	Homology 2 ganB Swap/Drop (E.c) forward primer	D. dadantii chromosome 3937
CTGGTCTCACATGatgaaacgatttacgcctttgaatc	Homology 2 ganB Swap/Drop (E.c) reverse primer	D. dadantii chromosome 3937
GAggtctcACCGTgacgcggataacggcgtgatg	Homology AB left flank ganB Swap/Drop (E.c) forward primer	D. dadantii chromosome 3937
CTggtctcACTCCcggcatgggcgttttctcttg	Homology AB left flank ganB Swap/Drop (E.c) reverse primer	D. dadantii chromosome 3937
GAggtctcAGGAGcaacgcgcctgccatcgaaaaac	Homology AB right flank ganB Swap/Drop (E.c) forward primer	D. dadantii chromosome 3937
CTggtctcAAGCGggagtctgtcgtgataaaacc	Homology AB right flank ganB Swap/Drop (E.c) reverse primer	D. dadantii chromosome 3937
GCACcattttcaatccgcacctcg	sgRNA T3 ganB Swap/Drop forward primer	Annealed
AAACcgaggtgcggattgaaaatg	sgRNA T3 ganB Swap/Drop reverse primer	Annealed
