# Supplementary material for: A multifunctional system for genome editing and large-scale interspecies gene transfer
Source: Nat Commun. 2022 Jun 14;13:3430. doi: 10.1038/s41467-022-30843-1 (PMC9198041; doi:10.1038/s41467-022-30843-1)
Supplement: Supplementary file 5 — Source Data [file 41467_2022_30843_MOESM5_ESM.zip]

Archive with 13 entries (13 files):
- 12_consecutive_edits.fa
- cr3Dd.gbk
- cr3Ec.gbk
- cr3Vn.gbk
- Dickeya_dadantii_3937_RP4new_in_lacZ.fasta
- Entry_vectors.zip
- genomes.zip
- Primer_SWAPnDROP.xlsx
- R63_del4_in_MG1655_d_del4_dropped.fa
- Soure_Data.xlsx
- Templates.zip
- Vibrio_natriegens_14048_del4_in_recJ.fa
- Vibrio_natriegens_14048_RP4new.fasta
