# Supplementary material for: A multifunctional system for genome editing and large-scale interspecies gene transfer
Source: Nat Commun. 2022 Jun 14;13:3430. doi: 10.1038/s41467-022-30843-1 (PMC9198041; doi:10.1038/s41467-022-30843-1)
Supplement: Supplementary file 5 — Source Data [file 41467_2022_30843_MOESM5_ESM.zip › cr3Dd.gbk]

LOCUS       Exported File          15068 bp ds-DNA    circular SYN 06-APR-2022
DEFINITION  .
ACCESSION   .
VERSION     .
KEYWORDS    cr3Dd
SOURCE      synthetic DNA construct
  ORGANISM  synthetic DNA construct
REFERENCE   1  (bases 1 to 15068)
  AUTHORS   .
  TITLE     Direct Submission
  JOURNAL   Exported Mittwoch, 6. Apr 2022 from SnapGene 1.1.3
            http://www.snapgene.com
FEATURES             Location/Qualifiers
     source          1..15068
                     /organism="synthetic DNA construct"
                     /mol_type="other DNA"
                     /note="color: #ffffff"
     misc_feature    1..4
                     /note="A"
                     /note="color: #ff6600"
     rep_origin      9..3666
                     /note="pMMB Ori"
                     /note="color: #------"
     rep_origin      399..793
                     /note="RSF1010 oriV"
                     /note="color: #ffff00"
     CDS             2461..3432
                     /codon_start=1
                     /note="RSF1010 RepB"
                     /note="color: #993366"
                     /translation="MKNDRTLQAIGRQLKAMGCERFDIGVRDATTGQMMNREWSAAEVL
                     QNTPWLKRMNAQGNDVYIRPAEQERHGLVLVDDLSEFDLDDMKAEGREPALVVETSPKN
                     YQAWVKVADAAGGELRGQIARTLASEYDADPASADSRHYGRLAGFTNRKDKHTTRAGYQ
                     PWVLLRESKGKTATAGPALVQQAGQQIEQAQRQQEKARRLASLELPERQLSRHRRTALD
                     EYRSEMAGLVKRFGDDLSKCDFIAAQKLASRGRSAEEIGKAMAEASPALAERKPGHEAD
                     YIERTVSKVMGLPSVQLARAELARAPAPRQRGMDRGGPDFSM"
     rep_origin      3670..4173
                     /note="pMMB Ori"
                     /note="color: #ffff00"
     CDS             3943..4782
                     /codon_start=1
                     /note="RSF1010 RepA"
                     /note="color: #993366"
                     /translation="MATHKPINILEAFAAAPPPLDYVLPNMVAGTVGALVSPGGAGKSM
                     LALQLAAQIAGGPDLLEVGELPTGPVIYLPAEDPPTAIHHRLHALGAHLSAEERQAVAD
                     GLLIQPLIGSLPNIMAPEWFDGLKRAAEGRRLMVLDTLRRFHIEEENASGPMAQVIGRM
                     EAIAADTGCSIVFLHHASKGAAMMGAGDQQQASRGSSVLVDNIRWQSYLSSMTSAEAEE
                     WGVDDDQRRFFVRFGVSKANYGAPFADRWFRRHDGGVLKPAVLERQRKSKGVPRGEA"
     rep_origin      4177..5883
                     /note="pMMB Ori"
                     /note="color: #ffff00"
     CDS             4769..5620
                     /codon_start=1
                     /note="RSF1010 RepA"
                     /note="color: #993366"
                     /translation="VVKPKNKHSLSHVRHDPAHCLAPGLFRALKRGERKRSKLDVTYDY
                     GDGKRIEFSGPEPLGADDLRILQGLVAMAGPNGLVLGPEPKTEGGRQLRLFLEPKWEAV
                     TADAMVVKGSYRALAKEIGAEVDSGGALKHIQDCIERLWKVSIIAQNGRKRQGFRLLSE
                     YASDEADGRLYVALNPLIAQAVMGGGQHVRISMDEVRALDSETARLLHQRLCGWIDPGK
                     TGKASIDTLCGYVWPSEASGSTMRKRRQRVREALPELVALGWTVTEFAAGKYDITRPKA
                     AG"
     misc_feature    5884..5887
                     /note="lvl0"
                     /note="color: #a6acb3"
     misc_feature    5888..5891
                     /note="B"
                     /note="color: #ff6600"
     misc_feature    5907..5910
                     /note="C"
                     /note="color: #ff6600"
     CDS             5918..7097
                     /codon_start=2
                     /note="kanR"
                     /note="color: #a6acb3"
                     /translation="RCVI*SFNSAKVRFIQQSHVVSQNL*CYIAQDKNISS*TIKLSAY
                     INSNTRGVMSHIQRETSCSRPRLNSNMDADLYGYKWARDNVGQSGATIYRLYGKPDAPE
                     LFLKHGKGSVANDVTDEMVRLNWLTEFMPLPTIKHFIRTPDDAWLLTTAIPGKTAFQVL
                     EEYPDSGENIVDALAVFLRRLHSIPVCNCPFNSDRVFRLAQAQSRMNNGLVDASDFDDE
                     RNGWPVEQVWKEMHKLLPFSPDSVVTHGDFSLDNLIFDEGKLIGCIDVGRVGIADRYQD
                     LAILWNCLGEFSPSLQKRLFQKYGIDNPDMNKLQFHLMLDEFF*SELVNWL*HWQSITL
                     T*RDSRLPPLSELIPLAAAERPSAASQ*ARKPA*REVIFSVLKKKGRVVTPCP"
     misc_feature    7098..7101
                     /note="lvl0 CGCT"
                     /note="color: #a6acb3"
     misc_feature    7102..7105
                     /note="D"
                     /note="color: #ff6600"
     misc_feature    7121..7124
                     /note="cl7"
                     /note="color: #a6acb3"
     misc_feature    7121..7124
                     /note="E"
                     /note="color: #ff6600"
     CDS             complement(7206..7829)
                     /codon_start=1
                     /note="tetR"
                     /note="color: #993366"
                     /translation="MSRLDKSRVISSALELLNEVGIEGLTTRKLAQRLGVEQPTLYWHV
                     KNKRALLDALAIEMLDRHHTHFCPLEGESWQDFLRNNAKSFRCALLSHRDGAKVHLGTR
                     PTEKQYETLENQLAFLCQQGFSLENALYALSAVGHFTLGCVLEDQEHQVAKEERETPTT
                     DSMPPLLRQAIELFDHQGAEPAFLFGLELIICGLEKQLKCESGS"
     misc_feature    7853..7908
                     /note="tet promoter and operator"
                     /note="color: #ffffff"
     CDS             7955..12055
                     /codon_start=1
                     /note="Cas9"
                     /note="color: #993366"
                     /translation="DKKYSIGLDIGTNSVGWAVITDEYKVPSKKFKVLGNTDRHSIKKN
                     LIGALLFDSGETAEATRLKRTARRRYTRRKNRICYLQEIFSNEMAKVDDSFFHRLEESF
                     LVEEDKKHERHPIFGNIVDEVAYHEKYPTIYHLRKKLVDSTDKADLRLIYLALAHMIKF
                     RGHFLIEGDLNPDNSDVDKLFIQLVQTYNQLFEENPINASGVDAKAILSARLSKSRRLE
                     NLIAQLPGEKKNGLFGNLIALSLGLTPNFKSNFDLAEDAKLQLSKDTYDDDLDNLLAQI
                     GDQYADLFLAAKNLSDAILLSDILRVNTEITKAPLSASMIKRYDEHHQDLTLLKALVRQ
                     QLPEKYKEIFFDQSKNGYAGYIDGGASQEEFYKFIKPILEKMDGTEELLVKLNREDLLR
                     KQRTFDNGSIPHQIHLGELHAILRRQEDFYPFLKDNREKIEKILTFRIPYYVGPLARGN
                     SRFAWMTRKSEETITPWNFEEVVDKGASAQSFIERMTNFDKNLPNEKVLPKHSLLYEYF
                     TVYNELTKVKYVTEGMRKPAFLSGEQKKAIVDLLFKTNRKVTVKQLKEDYFKKIECFDS
                     VEISGVEDRFNASLGTYHDLLKIIKDKDFLDNEENEDILEDIVLTLTLFEDREMIEERL
                     KTYAHLFDDKVMKQLKRRRYTGWGRLSRKLINGIRDKQSGKTILDFLKSDGFANRNFMQ
                     LIHDDSLTFKEDIQKAQVSGQGDSLHEHIANLAGSPAIKKGILQTVKVVDELVKVMGRH
                     KPENIVIEMARENQTTQKGQKNSRERMKRIEEGIKELGSQILKEHPVENTQLQNEKLYL
                     YYLQNGRDMYVDQELDINRLSDYDVDHIVPQSFLKDDSIDNKVLTRSDKNRGKSDNVPS
                     EEVVKKMKNYWRQLLNAKLITQRKFDNLTKAERGGLSELDKAGFIKRQLVETRQITKHV
                     AQILDSRMNTKYDENDKLIREVKVITLKSKLVSDFRKDFQFYKVREINNYHHAHDAYLN
                     AVVGTALIKKYPKLESEFVYGDYKVYDVRKMIAKSEQEIGKATAKYFFYSNIMNFFKTE
                     ITLANGEIRKRPLIETNGETGEIVWDKGRDFATVRKVLSMPQVNIVKKTEVQTGGFSKE
                     SILPKRNSDKLIARKKDWDPKKYGGFDSPTVAYSVLVVAKVEKGKSKKLKSVKELLGIT
                     IMERSSFEKNPIDFLEAKGYKEVKKDLIIKLPKYSLFELENGRKRMLASAGELQKGNEL
                     ALPSKYVNFLYLASHYEKLKGSPEDNEQKQLFVEQHKHYLDEIIEQISEFSKRVILADA
                     NLDKVLSAYNKHRDKPIREQAENIIHLFTLTNLGAPAAFKYFDTTIDRKRYTSTKEVLD
                     ATLIHQSITGLYETRIDLSQLGGD"
     unsure          12056..12059
                     /note="Ter Overhang"
                     /note="color: #a6acb3"
     misc_feature    12060..12107
                     /note="ssrA tag"
                     /note="color: #a6acb3"
     terminator      12110..12238
                     /note="BBa_B0015 Terminator"
                     /note="color: #9eff91"
     misc_feature    12239..12242
                     /note="cl7"
                     /note="color: #a6acb3"
     misc_feature    12243..12246
                     /note="F"
                     /note="color: #ff6600"
     misc_feature    12262..12265
                     /note="I"
                     /note="color: #ff6600"
     terminator      12296..12339
                     /note="rrnB_T1_terminator"
                     /note="color: #ffffff"
     terminator      12296
                     /note="color: #a6acb3"
     CDS             complement(12379..13257)
                     /codon_start=1
                     /note="araC"
                     /note="color: #808080"
                     /translation="MAEAQNDPLLPGYSFNAHLVAGLTPIEANGYLDFFIDRPLGMKGY
                     ILNLTIRGQGVVKNQGREFVCRPGDILLFPPGEIHHYGRHPEAREWYHQWVYFRPRAYW
                     HEWLNWPSIFANTGFFRPDEAHQPHFSDLFGQIINAGQGEGRYSELLAINLLEQLLLRR
                     MEAINESLHPPMDNRVREACQYISDHLADSNFDIASVAQHVCLSPSRLSHLFRQQLGIS
                     VLSWREDQRISQAKLLLSTTRMPIATVGRNVGFDDQLYFSRVFKKCTGASPSEFRAGCE
                     EKVNDVAVKLS"
     promoter        13284..13568
                     /note="araBAD promoter"
                     /note="color: #ffffff; direction: RIGHT"
     gene            13595..14365
                     /gene="bet"
                     /locus_tag="HLB27_RS19645"
                     /old_locus_tag="HLB27_19670"
                     /note="bet"
                     /note="color: #a6acb3; direction: RIGHT"
     CDS             13595..14365
                     /codon_start=1
                     /transl_table=11
                     /gene="bet"
                     /locus_tag="HLB27_RS19645"
                     /old_locus_tag="HLB27_19670"
                     /product="phage recombination protein Bet"
                     /note="bet"
                     /note="Derived by automated computational analysis using 
                     gene prediction method: Protein Homology."
                     /note="color: #993366"
                     /inference="COORDINATES:same species:RefSeq"
                     /protein_id="WP_171853134.1"
                     /translation="MSTALATLAGQLAERVGMNSVESQELITTLRATAFKGDASEAQFI
                     ALLIVANQYGLNPWTKEIYAFPDKQSGIVPVVGVDGWSRIINENQQFDGMDFEQDSESC
                     TCRIYRKDRNHPICVTEWMDECRREPFETRDGRKITGPWQSHPKRMLRHKAMIQCARLA
                     FGFAGIYDKDEAERIVESTTYTSDRQAERDITPVTESTMQEINDLLVTLDKSWDSDLLP
                     LCSKIFKREITQPADLTEPEAVKALGFLKQKATA"
     gene            14365..15045
                     /locus_tag="HLB27_RS19640"
                     /old_locus_tag="HLB27_19665"
                     /note="HLB27_RS19640"
                     /note="color: #a6acb3; direction: RIGHT"
     CDS             14365..15045
                     /codon_start=1
                     /transl_table=11
                     /locus_tag="HLB27_RS19640"
                     /old_locus_tag="HLB27_19665"
                     /product="YqaJ viral recombinase family protein"
                     /note="exo"
                     /note="Derived by automated computational analysis using 
                     gene prediction method: Protein Homology."
                     /note="color: #993366"
                     /inference="COORDINATES:same species:RefSeq"
                     /protein_id="WP_171853138.1"
                     /translation="MTTEAIYSRTGIDVRTIEQGDEAWHRLRLGVITASEVHNVISKPR
                     SGTKWTDMKMSYFHTLLAEVCTGVAPEVNAKALAWGKQYEDDARSLFEFTTGVTVTESP
                     ILFRDETMRTACSPDGLCSNDFGLELKCPFTSRDFMKFRLGGFEAIKSAYMAQVQYSMW
                     VTGKGAWFFANYDPRMKREGLHHVVVERDQKYMAEFDEMVPEFIEKMDEALAEIGFTFG
                     EQWT"
     gene            15042..15045
                     /locus_tag="HLB27_RS19635"
                     /old_locus_tag="HLB27_19660"
                     /note="HLB27_RS19635"
                     /note="color: #a6acb3; direction: RIGHT"
     misc_feature    15050..15053
                     /note="J"
                     /note="color: #ff6600"
ORIGIN
        1 gcccggagag cgaccaggtg ctcggcgtgg caagactcgc agcgaacccg tagaaagcca
       61 tgctccagcc gcccgcattg gagaaattct tcaaattccc gttgcacata gcccggcaat
      121 tcctttccct gctctgccat aagcgcagcg aatgccgggt aatactcgtc aacgatctga
      181 tagagaaggg tttgctcggg tcggtggctc tggtaacgac cagtatcccg atcccggctg
      241 gccgtcctgg ccgccacatg aggcatgttc cgcgtccttg caatactgtg tttacataca
      301 gtctatcgct tagcggaaag ttcttttacc ctcagccgaa atgcctgccg ttgctagaca
      361 ttgccagcca gtgcccgtca ctcccgtact aactgtcacg aacccctgca ataactgtca
      421 cgcccccctg caataactgt cacgaacccc tgcaataact gtcacgcccc caaacctgca
      481 aacccagcag gggcgggggc tggcggggtg ttggaaaaat ccatccatga ttatctaaga
      541 ataatccact aggcgcggtt atcagcgccc ttgtggggcg ctgctgccct tgcccaatat
      601 gcccggccag aggccggata gctggtctat tcgctgcgct aggctacaca ccgccccacc
      661 gctgcgcggc agggggaaag gcgggcaaag cccgctaaac cccacaccaa accccgcaga
      721 aatacgctgg agcgctttta gccgctttag cggcctttcc ccctacccga agggtggggg
      781 cgcgtgtgca gccccgcagg gcctgtctcg gtcgatcatt cagcccggct catccttctg
      841 gcgtggcggc agaccgaaca aggcgcggtc gtggtcgcgt tcaaggtacg catccattgc
      901 cgccatgagc cgatcctccg gccactcgct gctgttcacc ttggccaaaa tcatggcccc
      961 caccagcacc ttgcgccttg tttcgttctt gcgctcttgc tgctgttccc ttgcccgcac
     1021 ccgctgaatt tcggcattga ttcgcgctcg ttgttcttcg agcttggcca gccgatccgc
     1081 cgccttgttg ctccccttaa ccatcttgac accccattgt taatgtgctg tctcgtaggc
     1141 tatcatggag gcacagcggc ggcaatcccg accctacttt gtaggggagg gcgcacttac
     1201 cggtttctct tcgagaaact ggcctaacgg ccacccttcg ggcggtgcgc tctccgaggg
     1261 ccattgcatg gagccgaaaa gcaaaagcaa cagcgaggca gcatggcgat ttatcacctt
     1321 acggcgaaaa ccggcagcag gtcgggcggc caatcggcca gggccaaggc cgactacatc
     1381 cagcgcgaag gcaagtatgc ccgcgacatg gatgaagtct tgcacgccga atccgggcac
     1441 atgccggagt tcgtcgagcg gcccgccgac tactgggatg ctgccgacct gtatgaacgc
     1501 gccaatgggc ggctgttcaa ggaggtcgaa tttgccctgc cggtcgagct gaccctcgac
     1561 cagcagaagg cgctggcgtc cgagttcgcc cagcacctga ccggtgccga gcgcctgccg
     1621 tatacgctgg ccatccatgc cggtggcggc gagaacccgc actgccacct gatgatctcc
     1681 gagcggatca atgacggcat cgagcggccc gccgctcagt ggttcaagcg gtacaacggc
     1741 aagaccccgg agaagggcgg ggcacaaaag accgaagcgc tcaagcccaa ggcatggctt
     1801 gagcagaccc gcgaggcatg ggccgaccat gccaaccggg cattagagcg ggctggccac
     1861 gacgcccgca ttgaccacag aacacttgag gcgcagggca tcgagcgcct gcccggtgtt
     1921 cacctggggc cgaacgtggt ggagatggaa ggccggggca tccgcaccga ccgggcagac
     1981 gtggccctga acatcgacac cgccaacgcc cagatcatcg acttacagga ataccgggag
     2041 gcaatagacc atgaacgcaa tcgacagagt gaagaaatcc agaggcatca acgagttagc
     2101 ggagcagatc gaaccgctgg cccagagcat ggcgacactg gccgacgaag cccggcaggt
     2161 catgagccag accaagcagg ccagcgaggc gcaggcggcg gagtggctga aagcccagcg
     2221 ccagacaggg gcggcatggg tggagctggc caaagagttg cgggaggtag ccgccgaggt
     2281 gagcagcgcc gcgcagagcg cccggagcgc gtcgcggggg tggcactgga agctatggct
     2341 aaccgtgatg ctggcttcca tgatgcctac ggtggtgctg ctgatcgcat cgttgctctt
     2401 gctcgacctg acgccactga caaccgagga cggctcgatc tggctgcgct tggtggcccg
     2461 atgaagaacg acaggacttt gcaggccata ggccgacagc tcaaggccat gggctgtgag
     2521 cgcttcgata tcggcgtcag ggacgccacc accggccaga tgatgaaccg ggaatggtca
     2581 gccgccgaag tgctccagaa cacgccatgg ctcaagcgga tgaatgccca gggcaatgac
     2641 gtgtatatca ggcccgccga gcaggagcgg catggtctgg tgctggtgga cgacctcagc
     2701 gagtttgacc tggatgacat gaaagccgag ggccgggagc ctgccctggt agtggaaacc
     2761 agcccgaaga actatcaggc atgggtcaag gtggccgacg ccgcaggcgg tgaacttcgg
     2821 gggcagattg cccggacgct ggccagcgag tacgacgccg acccggccag cgccgacagc
     2881 cgccactatg gccgcttggc gggcttcacc aaccgcaagg acaagcacac cacccgcgcc
     2941 ggttatcagc cgtgggtgct gctgcgtgaa tccaagggca agaccgccac cgctggcccg
     3001 gcgctggtgc agcaggctgg ccagcagatc gagcaggccc agcggcagca ggagaaggcc
     3061 cgcaggctgg ccagcctcga actgcccgag cggcagctta gccgccaccg gcgcacggcg
     3121 ctggacgagt accgcagcga gatggccggg ctggtcaagc gcttcggtga tgacctcagc
     3181 aagtgcgact ttatcgccgc gcagaagctg gccagccggg gccgcagtgc cgaggaaatc
     3241 ggcaaggcca tggccgaggc cagcccagcg ctggcagagc gcaagcccgg ccacgaagcg
     3301 gattacatcg agcgcaccgt cagcaaggtc atgggtctgc ccagcgtcca gcttgcgcgg
     3361 gccgagctgg cacgggcacc ggcaccccgc cagcgaggca tggacagggg cgggccagat
     3421 ttcagcatgt agtgcttgcg ttggtactca cgcctgttat actatgagta ctcacgcaca
     3481 gaagggggtt ttatggaata cgaaaaaagc gcttcagggt cggtctacct gatcaaaagt
     3541 gacaagggct attggttgcc cggtggcttt ggttatacgt caaacaaggc cgaggctggc
     3601 cgcttttcag tcgctgatat ggccagcctt aaccttgacg gctgcacctt gtccttgttc
     3661 cgcgaagata agcctttcgg ccccggcaag tttctcggtg actgatatga aagaccaaaa
     3721 ggacaagcag accggcgacc tgctggccag ccctgacgct gtacgccaag cgcgatatgc
     3781 cgagcgcatg aaggccaaag ggatgcgtca gcgcaagttc tggctgaccg acgacgaata
     3841 cgaggcgctg cgcgagtgcc tggaagaact cagagcggcg cagggcgggg gtagtgaccc
     3901 cgccagcgcc taaccaccaa ctgcctgcaa aggaggcaat caatggctac ccataagcct
     3961 atcaatattc tggaggcgtt cgcagcagcg ccgccaccgc tggactacgt tttgcccaac
     4021 atggtggccg gtacggtcgg ggcgctggtg tcgcccggtg gtgccggtaa atccatgctg
     4081 gccctgcaac tggccgcaca gattgcaggc gggccggatc tgctggaggt gggcgaactg
     4141 cccaccggcc cggtgatcta cctgcccgcc gaagatccgc ccaccgccat tcatcaccgc
     4201 ctgcacgccc ttggggcgca cctcagcgcc gaggaacggc aagccgtggc tgacggcctg
     4261 ctgatccagc cgctgatcgg cagcctgccc aacatcatgg ccccggagtg gttcgacggc
     4321 ctcaagcgcg ccgccgaggg ccgccgcctg atggtgctgg acacgctgcg ccggttccac
     4381 atcgaggaag aaaacgccag cggccccatg gcccaggtca tcggtcgcat ggaggccatc
     4441 gccgccgata ccgggtgctc tatcgtgttc ctgcaccatg ccagcaaggg cgcggccatg
     4501 atgggcgcag gcgaccagca gcaggccagc cggggcagct cggtactggt cgataacatc
     4561 cgctggcagt cctacctgtc gagcatgacc agcgccgagg ccgaggaatg gggtgtggac
     4621 gacgaccagc gccggttctt cgtccgcttc ggtgtgagca aggccaacta tggcgcaccg
     4681 ttcgctgatc ggtggttcag gcggcatgac ggcggggtgc tcaagcccgc cgtgctggag
     4741 aggcagcgca agagcaaggg ggtgccccgt ggtgaagcct aagaacaagc acagcctcag
     4801 ccacgtccgg cacgacccgg cgcactgtct ggcccccggc ctgttccgtg ccctcaagcg
     4861 gggcgagcgc aagcgcagca agctggacgt gacgtatgac tacggcgacg gcaagcggat
     4921 cgagttcagc ggcccggagc cgctgggcgc tgatgatctg cgcatcctgc aagggctggt
     4981 ggccatggct gggcctaatg gcctagtgct tggcccggaa cccaagaccg aaggcggacg
     5041 gcagctccgg ctgttcctgg aacccaagtg ggaggccgtc accgctgatg ccatggtggt
     5101 caaaggtagc tatcgggcgc tggcaaagga aatcggggca gaggtcgata gtggtggggc
     5161 gctcaagcac atacaggact gcatcgagcg cctttggaag gtatccatca tcgcccagaa
     5221 tggccgcaag cggcaggggt ttcggctgct gtcggagtac gccagcgacg aggcggacgg
     5281 gcgcctgtac gtggccctga accccttgat cgcgcaggcc gtcatgggtg gcggccagca
     5341 tgtgcgcatc agcatggacg aggtgcgggc gctggacagc gaaaccgccc gcctgctgca
     5401 ccagcggctg tgtggctgga tcgaccccgg caaaaccggc aaggcttcca tagatacctt
     5461 gtgcggctat gtctggccgt cagaggccag tggttcgacc atgcgcaagc gccgccagcg
     5521 ggtgcgcgag gcgttgccgg agctggtcgc gctgggctgg acggtaaccg agttcgcggc
     5581 gggcaagtac gacatcaccc ggcccaaggc ggcaggctga ccccccccac tctattgtaa
     5641 acaagacatt tttatctttt atattcaatg gcttattttc ctgctaattg gtaataccat
     5701 gaaaaatacc atgctcagaa aaggcttaac aatattttga aaaattgcct actgagcgct
     5761 gccgcacagc tccataggcc gctttcctgg ctttgcttcc agatgtatgc tcttctgctc
     5821 ccgaacgcca gcaagacgta gcccagcgcg tcggccagct tgcaattcgc gctaacttac
     5881 attcgctagc cgcagctacg ctctgaaggc ggaggttaag atgcgtgatc tgatccttca
     5941 actcagcaaa agttcgattt attcaacaaa gccacgttgt gtctcaaaat ctctgatgtt
     6001 acattgcaca agataaaaat atatcatcat gaacaataaa actgtctgct tacataaaca
     6061 gtaatacaag gggtgttatg tctcacattc aacgtgaaac ctcttgttct cgtccacgtc
     6121 tgaactctaa catggatgca gatctgtacg gttacaaatg ggcacgtgat aacgttggtc
     6181 aatctggtgc aaccatttac cgtctttacg gtaaaccaga tgcaccagaa ctgtttctga
     6241 aacacggtaa aggttctgtt gcaaacgatg ttaccgatga aatggttcgt ttaaactggc
     6301 tgaccgaatt tatgccactg ccaaccatta aacactttat tcgtacccca gatgatgcat
     6361 ggctgctgac caccgcaatt ccaggtaaaa ccgcatttca agttctggaa gaatacccag
     6421 attctggtga aaacattgtt gatgcactgg cagtttttct gcgtcgtctg cactctattc
     6481 cagtttgtaa ctgtccattt aacagcgatc gtgtttttcg tctggcacaa gcacaatctc
     6541 gtatgaacaa cggtctggtt gatgcatctg attttgatga tgaacgtaac ggttggccag
     6601 ttgaacaagt ttggaaagaa atgcacaaac tgctgccatt ttctccagat agcgttgtta
     6661 cccacggtga tttttctctg gataacctga tttttgacga gggtaaactg atcggttgta
     6721 ttgatgttgg tcgtgttggt attgcagatc gttaccaaga tctggcaatt ctgtggaact
     6781 gtctgggtga atttagccca tctctgcaaa aacgtctgtt tcaaaaatac ggcatcgata
     6841 acccagacat gaacaaactg caatttcacc tgatgctgga cgagttcttt taatcagaat
     6901 tggttaattg gttgtaacac tggcagagca ttacgctgac ttgacgggac tcgagattac
     6961 cgcctttgag tgagctgata ccgctcgccg cagccgaacg accgagcgca gcgagtcagt
     7021 gagcgaggaa gcctgcataa cgcgaagtaa tcttttcggt tttaaagaaa aagggcaggg
     7081 tggtgacacc ttgcccgcgc tgcacgcagc tacgctctga gccaggagtt ttgttatcaa
     7141 taaaaaaggc cccccgttag ggaggcttat tgttcgtccc atcacggaaa aaggttatgc
     7201 tgcttttaag acccactttc acatttaagt tgtttttcta atccgcatat gatcaattca
     7261 aggccgaata agaaggctgg ctctgcacct tggtgatcaa ataattcgat agcttgtcgt
     7321 aataatggcg gcatactatc agtagtaggt gtttcccttt cttctttagc gacttgatgc
     7381 tcttgatctt ccaatacgca acctaaagta aaatgcccca cagcgctgag tgcatataat
     7441 gcattctcta gtgaaaaacc ttgttggcat aaaaaggcta attgattttc gagagtttca
     7501 tactgttttt ctgtaggccg tgtacctaaa tgtacttttg ctccatcgcg atgacttagt
     7561 aaagcacatc taaaactttt agcgttatta cgtaaaaaat cttgccagct ttccccttct
     7621 aaagggcaaa agtgagtatg gtgcctatct aacatctcaa tggctaaggc gtcgagcaaa
     7681 gcccgcttat tttttacatg ccaatacaat gtaggctgct ctacacctag cctctgggcg
     7741 agtttacggg ttgttaaacc ttcgattccg acctcattaa gcagctctaa tgcgctgcta
     7801 atcactctac ttttatctaa tcgagacatc attaattcct aatttttgtt gacactctat
     7861 cattgataga gttattttac cactccctat cagtgataga gaaaagtgaa tactaaagaa
     7921 ttcaaaagat ctaaagagga cttcggatct aatggataag aaatactcaa taggcttaga
     7981 tatcggcaca aatagcgtcg gatgggcggt gatcactgat gaatataagg ttccgtctaa
     8041 aaagttcaag gttctgggaa atacagaccg ccacagtatc aaaaaaaatc ttataggggc
     8101 tcttttattt gacagtggag agacagcgga agcgactcgt ctgaaacgga cagctcgtag
     8161 aaggtataca cgtcggaaga atcgtatttg ttatctacag gagatttttt caaatgagat
     8221 ggcgaaagta gatgatagtt tctttcatcg acttgaagag tcttttttgg tggaagaaga
     8281 taagaagcat gaacgtcatc ctatttttgg aaatatagta gatgaagttg cttatcatga
     8341 gaaatatcca actatctatc atctgcgaaa aaaattggta gattctactg ataaagcgga
     8401 tttgcgctta atctatttgg ccttagcgca tatgattaag tttcgtggtc attttttgat
     8461 tgagggagat ttaaatcctg ataatagtga tgtggacaaa ctatttatcc agttggtaca
     8521 aacctacaat caattatttg aagaaaaccc tattaacgca agtggagtag atgctaaagc
     8581 gattctttct gcacgattga gtaaatcaag acgattagaa aatctcattg ctcagctccc
     8641 cggtgagaag aaaaatggct tatttgggaa tctcattgct ttgtcattgg gtttgacccc
     8701 taattttaaa tcaaattttg atttggcaga agatgctaaa ttacagcttt caaaagatac
     8761 ttacgatgat gatttagata atttattggc gcaaattgga gatcaatatg ctgatttgtt
     8821 tttggcagct aagaatttat cagatgctat tttactttca gatatcctaa gagtaaatac
     8881 tgaaataact aaggctcccc tatcagcttc aatgattaaa cgctacgatg aacatcatca
     8941 agacttgact cttttaaaag ctttagttcg acaacaactt ccagaaaagt ataaagaaat
     9001 cttttttgat caatcaaaaa acggatatgc aggttatatt gatgggggag ctagccaaga
     9061 agaattttat aaatttatca aaccaatttt agaaaaaatg gatggtactg aggaattatt
     9121 ggtgaaacta aatcgtgaag atttgctgcg caagcaacgg acctttgaca acggctctat
     9181 tccccatcaa attcacttgg gtgagctgca tgctattttg agaaggcaag aagattttta
     9241 tccattttta aaagacaatc gtgagaagat tgaaaaaatc ttgacttttc gaattcctta
     9301 ttatgttggt ccattggcgc gtggcaatag tcgttttgca tggatgactc ggaagtctga
     9361 agaaacaatt accccatgga attttgaaga agttgtcgat aaaggtgctt cagctcaatc
     9421 atttattgaa cgcatgacaa actttgataa aaatcttcca aatgaaaaag tactaccaaa
     9481 acatagtttg ctttatgagt attttacggt ttataacgaa ttgacaaagg tcaaatatgt
     9541 tactgaagga atgcgaaaac cagcatttct ttcaggtgaa cagaagaaag ccattgttga
     9601 tttactcttc aaaacaaatc gaaaagtaac cgttaagcaa ttaaaagaag attatttcaa
     9661 aaaaatagaa tgttttgata gtgttgaaat ttcaggagtt gaagatagat ttaatgcttc
     9721 attaggtacc taccatgatt tgctaaaaat tattaaagat aaagattttt tggataatga
     9781 agaaaatgaa gatatcttag aggatattgt tttaacattg accttatttg aagataggga
     9841 gatgattgag gaaagactta aaacatatgc tcacctcttt gatgataagg tgatgaaaca
     9901 gcttaaacgt cgccgttata ctggttgggg acgtttgtct cgaaaattga ttaatggtat
     9961 tagggataag caatctggca aaacaatatt agattttttg aaatcagatg gttttgccaa
    10021 tcgcaatttt atgcagctga tccatgatga tagtttgaca tttaaagaag atattcaaaa
    10081 agcacaagtg tctggacaag gcgatagttt acatgaacat attgcaaatt tagctggtag
    10141 ccctgctatt aaaaaaggta ttttacagac tgtaaaagtt gttgatgaat tggtcaaagt
    10201 aatggggcgg cataagccag aaaatatcgt tattgaaatg gcacgtgaaa atcagacaac
    10261 tcaaaagggc cagaaaaatt cgcgagagcg tatgaaacga atcgaagaag gtatcaaaga
    10321 attaggaagt cagattctta aagagcatcc tgttgaaaat actcaattgc aaaatgaaaa
    10381 gctctatctc tattatctcc aaaatggaag agacatgtat gtggaccaag aattagatat
    10441 taatcgttta agtgattatg atgtcgatca cattgttcca caaagtttcc ttaaagacga
    10501 ttcaatagac aataaggtct taacgcgttc tgataaaaat cgtggtaaat cggataacgt
    10561 tccaagtgaa gaagtagtca aaaagatgaa aaactattgg agacaacttc taaacgccaa
    10621 gttaatcact caacgtaagt ttgataattt aacgaaagct gaacgtggag gtttgagtga
    10681 acttgataaa gctggtttta tcaaacgcca attggttgaa actcgccaaa tcactaagca
    10741 tgtggcacaa attttggata gtcgcatgaa tactaaatac gatgaaaatg ataaacttat
    10801 tcgagaggtt aaagtgatta ccttaaaatc taaattagtt tctgacttcc gaaaagattt
    10861 ccaattctat aaagtacgtg agattaacaa ttaccatcat gcccatgatg cgtatctaaa
    10921 tgccgtcgtt ggaactgctt tgattaagaa atatccaaaa cttgaatcgg agtttgtcta
    10981 tggtgattat aaagtttatg atgttcgtaa aatgattgct aagtctgagc aagaaatagg
    11041 caaagcaacc gcaaaatatt tcttttactc taatatcatg aacttcttca aaacagaaat
    11101 tacacttgca aatggagaga ttcgcaaacg ccctctaatc gaaactaatg gggaaactgg
    11161 agaaattgtc tgggataaag ggcgagattt tgccacagtg cgcaaagtat tgtccatgcc
    11221 ccaagtcaat attgtcaaga aaacagaagt acagacaggc ggattctcca aggagtcaat
    11281 tttaccaaaa agaaattcgg acaagcttat tgctcgtaaa aaagactggg atccaaaaaa
    11341 atatggtggt tttgatagtc caacggtagc ttattcagtc ctagtggttg ctaaggtgga
    11401 aaaagggaaa tcgaagaagt taaaatccgt taaagagtta ctagggatca caattatgga
    11461 aagaagttcc tttgaaaaaa atccgattga ctttttagaa gctaaaggat ataaggaagt
    11521 taaaaaagac ttaatcatta aactacctaa atatagtctt tttgagttag aaaacggtcg
    11581 taaacggatg ctggctagtg ccggagaatt acaaaaagga aatgagctgg ctctgccaag
    11641 caaatatgtg aattttttat atttagctag tcattatgaa aagttgaagg gtagtccaga
    11701 agataacgaa caaaaacaat tgtttgtgga gcagcataag cattatttag atgagattat
    11761 tgagcaaatc agtgaatttt ctaagcgtgt tattttagca gatgccaatt tagataaagt
    11821 tcttagtgca tataacaaac atagagacaa accaatacgt gaacaagcag aaaatattat
    11881 tcatttattt acgttgacga atcttggagc tcccgctgct tttaaatatt ttgatacaac
    11941 aattgatcgt aaacgatata cgtctacaaa agaagtttta gatgccactc ttatccatca
    12001 atccatcact ggtctttatg aaacacgcat tgatttgagt cagctaggag gtgacgcttt
    12061 agctgctaac gacgaaaact acaactacgc tgacgcttct taggggtaac caggcatcaa
    12121 ataaaacgaa aggctcagtc gaaagactgg gcctttcgtt ttatctgttg tttgtcggtg
    12181 aacgctctct actagagtca cactggctca ccttcgggtg ggcctttctg cgtttatacg
    12241 ctggacgcag ctacgctctg agtacggagc tcgagtaagg atctccaggc atcaaataaa
    12301 acgaaaggct cagtcgaaag actgggcctt tcgttttatc tgttgtttgt cggtgaacgc
    12361 tctctactag agtcgagatt atgacaactt gacggctaca tcattcactt tttcttcaca
    12421 accggcacgg aactcgctcg ggctggcccc ggtgcatttt ttaaataccc gcgagaaata
    12481 gagttgatcg tcaaaaccaa cattgcgacc gacggtggcg ataggcatcc gggtggtgct
    12541 caaaagcagc ttcgcctggc tgatacgttg gtcctcgcgc cagcttaaga cgctaatccc
    12601 taactgctgg cggaaaagat gtgacagacg cgacggcgac aagcaaacat gctgtgcgac
    12661 gctggcgata tcaaaattgc tgtctgccag gtgatcgctg atgtactgac aagcctcgcg
    12721 tacccgatta tccatcggtg gatggagcga ctcgttaatc gcttccatgc gccgcagtaa
    12781 caattgctca agcagattta tcgccagcag ctccgaatag cgcccttccc cttgcccggc
    12841 gttaatgatt tgcccaaaca ggtcgctgaa atgcggctgg tgcgcttcat ccgggcgaaa
    12901 gaaccccgta ttggcaaata ttgacggcca gttaagccat tcatgccagt aggcgcgcgg
    12961 acgaaagtaa acccactggt gataccattc gcgagcctcc ggatgacgac cgtagtgatg
    13021 aatctctcct ggcgggaaca gcaaaatatc acccggtcgg caaacaaatt ctcgtccctg
    13081 atttttcacc accccctgac cgcgaatggt gagattgaga atataacctt tcattcccag
    13141 cggtcggtcg ataaaaaaat cgagataacc gttggcctca atcggcgtta aacccgccac
    13201 cagatgggca ttaaacgagt atcccggcag caggggatca ttttgcgctt cagccatact
    13261 tttcatactc ccgccattca gagaagaaac caattgtcca tattgcatca gacattgccg
    13321 tcactgcgtc ttttactggc tcttctcgct aaccaaaccg gtaaccccgc ttattaaaag
    13381 cattctgtaa caaagcggga ccaaagccat gacaaaaacg cgtaacaaaa gtgtctataa
    13441 tcacggcaga aaagtccaca ttgattattt gcacggcgtc acactttgct atgccatagc
    13501 atttttatcc ataagattag cggatcctac ctgacgcttt ttatcgcaac tctctactgt
    13561 ttctccatga ttttgacgat gaggaaaaac aagaatgagc acagctctcg caacattggc
    13621 tggtcaattg gctgagcgcg tcggaatgaa ttcggttgaa tcacaggaat tgatcacgac
    13681 gttgcgcgcc accgcattca aaggggacgc cagcgaagcc cagtttatcg ccctgctgat
    13741 cgtcgccaat cagtatggac ttaatccatg gacgaaggag atttacgcct ttcctgacaa
    13801 gcaaagcggc attgttccag tagttggtgt tgatggctgg tcacgtatca tcaatgaaaa
    13861 ccagcagttt gatggcatgg attttgagca ggatagcgaa tcatgcacct gccgcattta
    13921 ccgcaaggat cgcaaccatc cgatctgcgt tactgagtgg atggatgaat gccgcagaga
    13981 gccattcgaa acgcgcgatg gtcgtaaaat cacaggcccc tggcagtcgc acccgaaacg
    14041 tatgctgcgc cacaaagcaa tgattcagtg cgcgcgccta gcgttcggtt ttgctggtat
    14101 ttacgacaaa gacgaagccg agcgcatcgt cgaaagcaca acttacacat cagaccgcca
    14161 agcggaacgc gacattacgc cagtcactga atcaacgatg caggaaataa acgatctgct
    14221 cgtcacgtta gacaaatcat gggacagcga tttgttgccg ctgtgctcaa aaatattcaa
    14281 gcgagaaatc acgcagcctg ctgatctgac tgagccagag gcggttaaag cgctgggatt
    14341 cctcaagcaa aaggcgacag catgatgaca actgaagcca tctactcgcg cactgggatt
    14401 gacgtgagaa ccatcgagca aggtgatgag gcgtggcatc gcctgcgcct cggcgtcatt
    14461 accgcatcag aggtacataa cgtcatttca aagccgcgat caggcacgaa gtggacggac
    14521 atgaaaatgt cctacttcca cacccttctt gccgaggttt gtaccggcgt agcgccggaa
    14581 gttaatgcaa aggcgctggc gtggggtaag cagtatgaag atgacgcccg ctcgttgttc
    14641 gaattcacta caggcgtaac tgtcactgag tcgccgatct tattccgaga tgaaaccatg
    14701 cgcacagcct gctccccaga tggactgtgc agtaacgatt ttggccttga attgaaatgc
    14761 ccattcacct ctcgtgactt catgaaattc cgccttggtg ggtttgaagc catcaaatcg
    14821 gcgtatatgg cgcaggtgca atacagcatg tgggtgaccg gaaaaggcgc ttggttcttt
    14881 gcaaactacg atccgcgcat gaagcgcgaa ggccttcacc acgtcgtcgt tgagcgggat
    14941 caaaaatata tggccgagtt tgacgaaatg gtgccggagt ttatcgaaaa gatggatgag
    15001 gcactggcgg aaatagggtt cacttttggg gagcaatgga catgacgctg tcagcagcta
    15061 cgctctga
//
