# Supplementary material for: A multifunctional system for genome editing and large-scale interspecies gene transfer
Source: Nat Commun. 2022 Jun 14;13:3430. doi: 10.1038/s41467-022-30843-1 (PMC9198041; doi:10.1038/s41467-022-30843-1)
Supplement: Supplementary file 5 — Source Data [file 41467_2022_30843_MOESM5_ESM.zip › Dickeya_dadantii_3937_RP4new_in_lacZ.fasta]

>Dickeya_dadantii_3937_RP4new_in_lacZ  (4,979,906 bp)    Accession: NC_014500
ttatccacagataccgattaaaaaaataagattatttgagtaaatttacccatgatcccagccagacctccgcgggatcctccggaatgtcgtgctgggtaatgtcgatcttcaacatatcgccgatccgacgggcacccagatcctgcagcaattgatccactttgacgatcgcgccgcagaaggtgtcgtactcgctgctgccgatcccgatcgcgccataacgaaccgcggacaaatcgggccgcttcgtttgcagatcgtcataaaacggctgcaggttgtccggcaagtcgccagcgccgtgggtggatgtcaccaccagccacagattttcaggcgtgacctcatccagttccggaccatgcagcagcgtggtcgtgaaatcgtgttgttgcagcagtgattccaggtgctcggtaacgtactcggcgctgccaagggtgctgccgctgatgagggtaatgtctgccatacgcgatcccgcctgattgaacgacggcacattgtacgctgtgatcttggtgggatctacctgtggataatagggggatagtaaaaaagccttaaggcacgatggtacgcatgatcgggttttgcagggagatcagggtttcagtggactgaatttcatcaattgtctgaatcttgttgataagtacatgttgcaacgcatcaatggaacgacacatcaccttgatgaagatgctgtagtgcccggtggtgtaatacgcctccaccacttcttccagattgctgagtttctccaccgcggatggatagtccttggcgcttttcaggatgatgccgataaagcaacagacgtcgtaccccagctgtttagggttcacgtccagacgggttcccacgatgatgccggcctgcttcatcttttctacccggacatggatggtgccggggctgacggagaactgtttggccagttcggcgtaaggcgtgcgggcgttctccatcagcgcgttgaggatgccgcgatcgagttcgtccattgtgtaggtgtctgctgccatggtggtgctccgtgaaggactgtctgaagcgttttactgattattgccgaatgaatcaatgtccaaaccggtggggtgttcaggaaagcgctagtaaagctctatataagaagaacagtagtcagaagagcagaaggtttgagttatcagactttttcgtgctgaaagcggcgcagcaggcggcttttcaagccggtgtcgaagcgccagatatgatcgaagatgcgcagaatgccgggcttgccgtgcgctgacatggcgaccgcatgaaaacgatgctgcagccgatgctgacggcgtttgacttcattgaccagttcgtccggcagacgctgggcgataaagtccgaaataatgacggcatcggcatcctgccaggactggctgtccattttttccagcagtgccgacaggcaactattcaggtcagtgccgccccggaaggtctggctgagaaagcggatcgcttcttccagcccgctttccgacgtcaggtcgtagctgacgatgccggtggaaaacagcatgatgtaacagcggcggttgtccgccagcgcgatccgcatcagcgccagacaaaaggctttggcgcagcgttcgttaaatccgcccatcgagccggaagtatccacacaaacgataaacggcccgcgtggctgctgctcgttatgttgatggacgaccggccgctccagcgtcttttcccgccagctctccccttgcagccggtaggtcagtaaccggtgctccgacagacggcggtaaaactcaaattccaactcactgataccaagggtggaaagctcggtgggcagcaagcgcagaatatcgtcgctctggtggatgccgctgacctgctccggcgcaaaagccggttcgcgcaccatgacctgaaaggcttctttgggggcatcctggctgagaaccgatttagtctcacggctacgaccgagacgctccgccaggcgctgcagttccggctgttgccgcaaaaaggcgccaacttccagtaacgcattgaatggctgcttcatccgtttgctggcgctgagatcccacagtctcccggcggcggtatcgttgtcggccagaatgggttcaagcgcgccgctgatggtcaggcgtttttggatctcgtccagcaactgatcccgctcctgctccatgatttgctgatgcagattcagggtttgcagcgtcaggctaaggcgccagcgttgcataaacaggctgtgctggctgctgctaatgcgcgattccgacgaatgcgatgcggaatgaaccagcttttcagcctgattcaggaagggggaatccacattatgtaaggtggacatgatgtccggcaggttggactgaaaggtgtgatcgctgatcaactgggtctgctgatagcaggtgaactctttttccagttcgggtggcgcttgggtattgcgcaaccgttgccggaggttttctttccactccggcaaatcacgcatgacggcggctttcagacgcgggtatttgtcgaagaacatcatcaactgaggcgttgccatcagagtgataatcacgtcatccaacagatcgttttcatcgatggacaacagcatctccagggattccagcgtcagcatgatcgttactcccgttgtgactgctctatttgttcatcgacctgctgcaggctttcttcaatcctggcaagccattctttgggcacaaacaggcaaggctgatgacgttcaaacaatcgacgttgttcacgtaactgaattttcagcgtttcatattcctgaagcatctcttccggcagttcgcctttgagcacacccggcaaagacaatacggtgctttgcaaactgatatcgcggatgatcagatgctggcgctcatccacttccatatccagacgctggctaaaaccgacgccgttgagcttgccgcgtatttcgccgcctttctgcagccatcccgccagcgcttcccggtcgagtactacgtgggttacggtgtagtcgttgagcagcagcggtttttgcagcatcagcgtcagttcggtggacgtcaggctttccggcagcgtgtgatgcggtttgcggccgaaaaagttgacctgacgttcgactctgaaagcctgttgctcgctctgttgttgctggtattgctggcgtttcacatttaactgttgcaaccggtacagcaatgcccgctgctgataggcctgctcgctcatcaactgctgtaattgctgttccaccaggtcgtgggtaccaaggtcatgccacaggcaatccttgagcaggattaggtcaaccggggtaatggtttcccgcccgctgaagaaggcgcaggcctgcaacaggcggatggcttttttccagcggcgatcggaaacgtatggcgaaccgtcctgagagtccagacgctggcgcaactgataaatcagttcgaagcaattttccggcaacggtatatgatcgatatgagactgccactgttggtactcttcgtcgctgacgctcaacgccgggctgaccaggttgtcctgttcgccgggcgaggcggtaagcatggcgcgaaaattgtgtttgtcctgtacccggtccagccagatgcggatcagcatacggtcgtacaaggcttccagactgctgtcggcttccggcagttcgttggacgcggtgaccagcagccgcatcgggatcggttcttcactgttgccgttgcgaaaacgtcgctcgttgatggcggtcagcagggtgttgaggatggcggggccggctttccagatttcatccagaaagacaatttccgcttccggcaggtagccggtggtcaggcgctggtaacgcccttcgtctttcaacgcctgaatggatagcggaccgaatacttcttccggcgttgaaaagcgcgtcatcaggtattcgaaggcgcgggcgtgtcggaaggcgtatttcaggcggcgggcaatcaggcttttggcgatacccggcggccccagcaggaagacgctttcaccgctaagcgccgccagcaggcagagtcggatggcgtgttgccgttcgtaaagaccgtgttcgagagcatggctcaggcgagagatacggtcggccagcgctgtgggttgtatcataatagatccgtcattgctgtgaatcgccgtcgggaagcgtgaaaatacgagttatgcaaaaacgttgggaagattacgttttcttcattagccatacattaattattgtcaccattaccggtgttaatcaaccaaggcgccggtaccgaatcagaaccaaggtagtattaaaaaatgggcttttaacgtgatttgtgcatactgtgcgttttcgggctagtccaaccagaataaggcccgatttgttaatgaattgataacagaagacagggtttatgaattcagaacataaacgttcacttccggcgatcacgctggctgccatcggggtggtgtatggcgacattggcaccagcccgctttatacgctcagggaatgtctttccggacagtttggctttggggttgaacccgattccgtctttggctttctctccctgatattctggctgctggtgctggtggtatcccttaagtatctgagctatgtcatgcgcgccgataacgccggcgaaggcggcattctgacgctgatgtcgctggccgggcgcaatacgtccgataaagtgaccgccatggtagtgatcatggggttgatcggcggcagctttttctatggcgaggtggtgatcaccccggcgatttcggtgatgtcggcgattgaagggctggatatcgtcgcgccgtcgctggatacctacattgtcccgatctcgattgtggtgctgacgctgctgttcatgattcagaaacacggcaccggccgggtgggcagcctgtttgcgccgatcatgacggtgtggtttctgtcgctcggggtgctgggggcgcgcagtatcatcgccaatcccgaggtgctgcaggcgctgaatcccaaatgggccatcaacttctttattcagtacaaagcggtgtccttctttgcgctgggggcggtggtgctggcgatcaccggggtggaagcgctgtacgccgacatggggcactttggcaagctgcccattcgcatcgcctggttttccgcggtattgccgtctctggtgcttaactactttggtcagggggcgttattgctgaaaaatcccgaggccatcaaaaacccgttcttccttctggcacctgactgggcgctgattccgctgctggtgctggcgacgctggcgaccatcatcgcctctcaggcggtgatttccggggtgttttcgctgacccgacaggcggtgcgcctggggtatttgccgccgatgcgcatcgtgcatacttcggatatggaatccgggcagatttatattccgtttatcaactggctgctgtacgtggcggtggtaatcgttattgtcagctttgaacattccagcaatctggccgccgcctacggtattgcggtgaccggcaccatggtgctgaccagtattctgtcctgtacggtggcggtgaaaaactggcactggtatcgccatctggtctggttgttgctggtggcgttgctggccatcgacctgccgatgtttctggccaacgtggtgaagattatttccggcggctggttgccgctggcgctggggatggtgatgtttaccatcatgaccacctggaaaagcgaacgcttccggctgctgcgccgtatccacgagcatggcaattcgctggacgcgatgattacttcgctggaaaagaacccgccggtgcgggtgaccggtaccgcggtctatctttcacgcgccacccacgtgattccgtttgcgctgttgcacaatcttaagcacaacaaggtattgcatgaacgcgtggtgctgctgaccatgagaacggaagacgcgccttatgtgcacaatgcccggcgtgtttcggtggaacagctttctccgaccttctggcgcgtcgtcgccagttatggctggcgtgaaacccctaatgtggaagaggtttttcaccgttgctggcaggatggcttgacctgtcagatgatggaaaccacgttcttcctgtcgaacgaatcactgatgatgggcaatcgaccctggtatctgcgtgttcgcggcaaactgttcatgatgctgagccgcaatgcgctgcgggcggcggatcagtttgaaatcccaccaaaccgcctgatcgaactcggcattcaggtggaaatctaacgcctgattccacggcgaaaacgggtgatatgttgtaaacactcacccgttttcgccgctcgttaccgagtatcctcctctgcatccgtctctgttgccctttttccgggtggcgctgaaaggcgaactggacaaaggtttcagctcggttcaatggggtgtgaaacagatacggaaaatccggcaatagccctgtcttatcaggcgggttgcggttctgcagtggcttccggctgggcatttttattggttttaataacttaaaatctcccttttattacgccaacgaaacgtttcgataacgatcacattttcataagataatcgttgccttctccggttctttttctacacttgtcatacaagcgaaacgtttcgctatcagggtaaataaaaatgaaaaaaggtgcgttacttaattccgatatttcatcggtgatttcccggttgggacataccgaccagattgtcattgcggatgccggtttgccgattccggagaccacaacccgtatcgatttggccttgacccacaatgtgcccggctttttgcaggtgctgaatgtggtgacggcggaaatgcaggttgaagccgcgattctggcgcaggaaatcatcgagaagaatacgcaactccatgacgcattattgaaacagttagcacaacttgaacaacaccagggaaatactatttcactgcattacgtcagccacgaggatttcaaaaagcaaagtggccaaagccgggccattattcgcactggggaatgttctccctatgcgaatgtgatcctttgtgccggcgtcaccttctgaggtaccgatgcaacctttactgcaattgcaaggcatcaccaaaacctttcccggcgttaaggcgctttccggcgcggcgttgaatgtctatccgggtaaggtgatggcgttagtgggcgaaaacggcgccggcaaatccaccatgatgaaggtacttacggggatttatcgcaaagatgccggcagtatccattttctgggtaaggacgtggatttcagcggccccaaagcctctcaggaagcaggaatcggcattatccatcaggaattgaacctgattccccaactgaccattgccgaaaatattttccttggccgcgaatttaccaaccgtctggggcgtatcgactggaaacagatgtacgccgaggcggacaaactgctcaagcggttgaatctgcgttatgacagccgccgtctggtgggcgaattgtcgattggcgaccagcagatggtcgaaatcgccaaggtgctcagctttgaatcccgggtcatcattatggatgagcccaccgatgcgttgaccgataccgaaaccgcgtcgctgttcagcgtgattaaagaactgcagtctcagggctgcggcatcgtctatatctcccatcgactgaaagaaatctttgaaatctgtgatgacgtgacggtctttcgcgacggccagttcatcggcgaacgcccggtgagtgaattgcaggaagattcgctgattgaaatgatggtgggtcgtaagctggaagatcagtatccccgcctgaatcaggcacccggcgaggtgcgtttgcaggtcagcgaattgtccgggccgggtgtggaaaacgtgagcttcacgctgcgcaagggcgagattcttggcgtcgccgggttaatgggcgccggccgtaccgaattgatgaaagtgctttacggcgcgctgccgcgtacccacggtaaagtccatctggacggcaaagatgtggtgacgcgcagcccgcaggacgggcttgccagcggcatcgtctatatttccgaagaccgcaagcacgacgggctggtgctcggcatgtcggtgaaagaaaacatgtccctgaccgcgctgcgctatttcagcaatgctgcggggtcgctgcggcacggcgatgaacagcaggcggtgaacgatttcatccgcatgtttaatattcgcacgccgtccatgtcccagccgattgggctgctgtctggcggtaatcagcagaaagtggcgatcgcccgcggcctgatgacgcgccccaaagtgctgattctggatgagccgacccgcggtgtggatgtgggggcaaaaaaagaaatctatcagttaatcaaccagttcaagcaggaaggattaagcatcattttggtgtcgtcggaaatgcccgaagtgcttgggatgagcgatcgcattatcgtgatgcacgaagggcgcctgagcggcgagttcccgattgaacaggcgacacaggaaacgctgatggctgcggccgttggtaagcaatacggcgtaaagcaggagtaagtcagacatgagttcccaaactatcacagcaaagcgctggctcagcaaagagtggctgatggagcaaaaatcattgatcgccctgctgattttgatcgctgtggtgtcttcaatgagccccaacttttttaccctgaacaacctgttcaacatcctgcagcagacctcggtgaacgccatcatggcggtggggatgacgctggtgatcctcacgtccggcattgatttgtccgtagggtcgctgctggcgctgaccggtgcggtggcggcttccatcgtcgggcttgagatcaatgcgctggtggcggtattcgctgcgctggcgctcggcgcggtcatcggcgccggcaccggcatcgtgattgccaaggggcgggtgcaggcctttatcgccacgctggtgatgatgctgctgctgcgcggcgtgaccatggtttacaccaacggcagcccgatcaataccggtttttccgattccgcggatgcgttaggctggttcggcatcggacgtcctctgggcatacccacgccaatctggattatggcggtggtattcctggcaacctggtacatgctgcaccatacccgcatcggccgctatatctatgcgctgggcggaaatgaagcggcaacccgcctttccgggatcagcgttgatagagtgaaagtggtggtttatgcgttgtgtggcttgctgtcggcgctggcgggcattatcgaagtagctcgcctgtcatcggcgcaaccaacggcagggacgggttatgaactggatgccattgcggcggtggtgctgggtggcacaagtctgtcgggtggtaaaggacgcgtggtgggaacgttaatcggcgctctgattctggggttcctgaataacggacttaacctgttaggggtttcttcttactaccagatgatcgtcaaggcggtggttattttgctggcggttttggtagataacaaaggcagtaaataacttttcattcacacaggaattgaaatatgaatttgaagaagattgctactctggtttccgctgtcgcgctgagtgccgccgtcagtaccaatgcgctggcgaaggataccattgctcttgttgtttccacgctcaataacccgttcttcgtgtctctgaaagatggcgcgcagaaagaggccgacaaacttggctacaatctggtgattctggattctcagaataacccggctaaagaactttccaacgtgcaggatctgaccgttcgcggcaccaagctgttgctgatcaacccgaccgactccaacgcggtaggtaatgcggtgaagctggctaaccaggccaaaatcccggtcatcacgctggaccgtgttgccgccagcggcgaagtggtgagccacgtggcttccgacaacgccttcggcggtaaagtcgccggcgatttcatcgccaaaaaactgggtgaaggcgctaaggttattcaactggaaggcctggcaggaacgtctgccgcccgtgaacgcggcgccggcttcatgaaatccgccgagaaaaacaaatttgccatgctggcgagccagcctgccgactttgatcgcaccaaaggtctgaacgtcatgcagaacctgctgaccgctcacccggacgttaaagccgtgttcgcccagaacgacgaaatggcgctgggtgccctgcgtgccttgcagactgccggtcgtgacgatgtgctggtagtcggttttgacggcaccgccgacggcgtgaaagccgtagaaggcggcaaactggcggctaccgtggcgcagcgtcctgagcagatcggcatcatcggcgtggaaaccgctgacaaggtcctgaaaggcgaaaaagtacagccgatcatccctgtcgacctgaaactggttaccaaataataacatcatcaaagcgtaataccgcacgtgtagtacagcgccgcccctgacaggcggcgcgtaatcaacctcggggttcatggtaatgaaatcaggcaagctggtagtcttgggaagcatcaatgcggaccatattttgaatctggcgcagtttccccgtccgggcgaaacggtgatcggtaaacagtatggtgtggcatttggcggcaaaggcgccaaccaggcggtggctgccgggcgcagtggcgctgatatcgaatttatcgcctgtgtcggggcggacgatatcggcgagcgtattcgccagcaactgattaaagaccgaatcgatgtctccgccgttgaggcgatttccggccagactaccggggtggcgctgattttcgtcaacggcgaagccgaaaacatgatcggcattcatgcgggtgccaacgcggcggtaacgcctgattacctgaatcgctatcagcagaaaattattgatgcctccgcgctattgatgcagttggaatcgccgctggaaacggtgaccgccgccgctcgtctggcgcatgaccatggcaccaaagtgatcctcaatccggcgccggcctgctcgttgcctgatgaattgctgtcgctggtggacatgatcacgccgaatgaaaccgaagcgcaaatcctgaccggcgtcgcggttgaaacggaagacgacgcgcaacgtgccgcacaggtgctgcatgataaaggcattgcgaccgtattgattacattggggagtcgcggcgtctggctgagcgaacagggtaaagggcaacgtattcccggttttcgcgtaaaagcggtcgataccatcgctgccggcgatacgttcaacggcgcgctggtgacggctttgctggagtcacgcccgatggaggccgcggttaaattcgctcatgcggcggcggctatcgcggttactcgtcatggtgctcagccttcagttccctggcgtgaagagattgatgctttcctgaatgcacaggagtaatccttggcaacgatgaaagacgtggcccgtctggccggggtatccacatcaacggtttctcatgttatcaacaataaccgctatgtcagcgacgccattcgcgaccgggtgatgaaagcggttgaagaattgaattacgcgccgtcagcgctggcgcgtagcctcaaaatcaatcagacacgaaccattggcatgctgctgaccgccagtagcaacccgttctatgccgaagttgtgcgcggcgtggagcgttgttgctacgaacggggttacagcctaattctgtgcaatacggaaggcgaccaccaccgcctgagccgcagtctggagacattactgcagaaacgggtggatgggctgttgctgatgtgtactgaaagccatatgccttcacccgatattattcgccgttatccttctattcctgtcgtgatgatggattgggcgccttttgaaggcagcagcgatgttatcaaagacaactcgctgcaaggcggcgaaatggccacccattacctgatttctcagggatatcgcaacatcgcctgtattgccggtccgcaggacaagaccaccgcgcataatcgcctggaaggttatcgtaaagcgatgtatcaggcgggcttgccgatccttcccggttatgaggtggtcggggatttcgaattcgaaaccggctttcgcgccatgcaacaattgctggcattgccggagcggcccgacgccgtctttaccagtaatgatgctatggcggtgggcgtctaccgtgctttgcacgacgctgggttatctattccggacgatatggccgttgtgggttatgacgatatcgaactggcgcgctacctgtctccgccgttgacgacgattcatcaacctaaagatgaactgggcgaactggcgattgatacgctgcttcaccgactggaacacccggatacggaacacaatgtactggtgttgacgccggagctaatcgttcgggattcggtcggaaaaagaagttagtggctgattgttttccttaattccgacgttttatagcgctgaaaagcagcatgttgatgtattcctgcccgttttgcctgaaaaccatccagttgatgatttttttgcatttatcgcttgtcaggccagaagaactccctataatgcgcctccactgacacggcaacagcggaaacgcagcgcggtgtcaggcggggaaaacgagaaaaaagtcgttgactctgaatgaggaaagcgtagtatacgccacctcgcgacagcaggctgtaagccggtcgcaccgctctttaacaatcaatcagacaatctgtgtgggcactcgcaggacacttcactaaaaaattatgtgaaagtcttgaagagtgacaacagttaattcatacgaactaacagtaaattctttgagcaccgcttcttaggaagcagcatcaaactttaaattgaagagtttgatcatggctcagattgaacgctggcggcaggcctaacacatgcaagtcgagcggcagcggggggaagcttgcttccccgccggcgagcggcggacgggtgagtaatgtctggggatctgcctgatggagggggataactactggaaacggtagctaataccgcataacgtcgcaagaccaaagtgggggaccttcgggcctcacgccatcggatgaacccagatgggattagctagtaggtgaggtaacggctcacctaggcgacgatccctagctggtctgagaggatgaccagccacactggaactgagacacggtccagactcctacgggaggcagcagtggggaatattgcacaatgggggaaaccctgatgcagccatgccgcgtgtgtgaagaaggccttcgggttgtaaagcactttcagcggggaggaagggagcagggttaataactctgttcattgacgttacccgcagaagaagcaccggctaactccgtgccagcagccgcggtaatacggagggtgcaagcgttaatcggaatgactgggcgtaaagcgcacgcaggcggtctgttaagttggatgtgaaatccccgggcttaacctgggaactgcattcaaaactgacaggctagagtctcgtagaggggggtagaattccaggtgtagcggtgaaatgcgtagagatctggaggaataccggtggcgaaggcggccccctggacgaagactgacgctcaggtgcgaaagcgtggggagcaaacaggattagataccctggtagtccacgctgtaaacgatgtcgatttggaggttgtgcccttgaggcgtggcttccggagctaacgcgttaaatcgaccgcctggggagtacggccgcaaggttaaaactcaaatgaattgacgggggcccgcacaagcggtggagcatgtggtttaattcgatgcaacgcgaagaaccttacctactcttgacatccagcgaaccctgtagagatacgggggtgccttcgggagcgctgagacaggtgctgcatggctgtcgtcagctcgtgttgtgaaatgttgggttaagtcccgcaacgagcgcaacccttatcctctgttgccagcactacgggtgggaactcaggggagactgccggtgataaaccggaggaaggtggggatgacgtcaagtcatcatggcccttacgagtagggctacacacgtgctacaatggcgcatacaaagagaagcgacctcgcgagagcaagcggacctcataaagtgcgtcgtagtccggattggagtctgcaactcgactccatgaagtcggaatcgctagtaatcgtagatcagaatgctacggtgaatacgttcccgggccttgtacacaccgcccgtcacaccatgggagtgggttgcaaaagaagtaggtagcttaaccttcgggagggcgcttaccactttgtgattcatgactggggtgaagtcgtaacaaggtaaccgtaggggaacctgcggttggatcacctccttaccgagttgaagtgcctgcgtggtgtccacacagattgtctgatgataagaaagagtcaaaagcgtcttgcgaagctgacaagtgatgtccccttcgtctagaggcccaggacaccgccctttcacggcggtaacaggggttcgaatcccctaggggacgccaatatgactgacggtgggtgaaagacacggtcgacgttaacctaaaactgattagagatagtcaggtttatgttatctgctctttaacaatccggaacaagctgaataatttgaaacgacggcatgcgaatgtgagtttgtgtgctggtcgagtctctcaatatacccgcatcccgagacattttcgggttgtgaggttaagcgactaagcgtacacggtggatgcctaggcagtcagaggcgatgaagggcgtgctaatctgcgataagcgtcggcaaggtgatatgaaccgttatacccgacgatacccgaatggggaaacccagtgtgtttcgacacactatcatgacatgaatccatagtgtcatgaggcgaaccgggggaactgaaacatctcagtaccccgaggaaaagaaatcaaccgagattcccccagtagcggcgagcgaacggggagcagcccagaacctgaatcggcttgtgtgtcagtggaagcgtctggaaagtcgcacgatacagggtgacagtcccgtacacgaagatgcacagaccgtgagttcgatgagtagggcgggacacgtggtatcctgtctgaacatggggggaccatcctccaaggctaaatactcctgactgaccgatagtgaaccagtaccgtgagggaaaggcgaaaagaaccccggcgaggggagtgaaatagaacctgaaaccgtgtacgtacaagcagtgggagcactctttatgggtgtgactgcgtaccttttgtataatgggtcagcgacttatattctgtagcaaggttaaccgcataggggagccgcagggaaaccgagtcttaactgggcgttaagttgcagggtatagacccgaaacccggtgatctagccatgggcaggttgaaggttgggtaacactaactggaggaccgaaccgactaatgttgaaaaattagcggatgacttgtggctgggggtgaaaggccaatcaaaccgggagatagctggttctccccgaaagctatttaggtagcgcctcgtgaattcatcttcgggggtagagcactgtttcggctagggggccatcccggcttaccaacccgatgcaaactgcgaataccgaagaatgttatcacgggagacacacggcgggtgctaacgtccgtcgtgaagagggaaacaacccagaccgccagctaaggtcccaaagtcatggttaagtgggaaacgatgtgggaaggcccagacagccaggatgttggcttagaagcagccatcatttaaagaaagcgtaatagctcactggtcgagtcggcctgcgcggaagatgtaacggggctaaaaccatgcaccgaagctgcggcagcgacgctcaggcgttgttgggtaggggagcgttctgtaagccgttgaaggtggcctgtgagggctgctggaggtatcagaagtgcgaatgctgacataagtaacgataatgcgggtgaaaaacccgcacgccggaagaccaagggttcctgtccaacgttaatcggggcagggtgagtcgacccctaaggcgaggctgaaaagcgtagtcgatgggaaacaggttaatattcctgtacttggtgttactgcgaaggggggacggagaaggctatgtcatccgggcgacggttgtcccggtttaagcgtgcaggtgggtggaccaggcaaatccggtctgctgtaacactgaggcgtgatgacgaggcactacggtgctgaagtgacagatgccctgcttccaggaaaagcctctaagcatcaggtaacattgaatcgtaccccaaaccgacacaggtggtcaggtagagaatactcaggcgcttgagagaactcgggtgaaggaactaggcaaaatggtgccgtaacttcgggagaaggcacgctgggcatggtgaagtcccctgcggacggagctgagcccagtcgcagataccagctggctgcaactgtttaataaaaacacagcactgtgcaaacacgaaagtggacgtatacggtgtgacgcctgcccggtgccggaaggttaattgatggggttatccgcaaggagaagctcttgatcgaagccccggtaaacggcggccgtaactataacggtcctaaggtagcgaaattccttgtcgggtaagttccgacctgcacgaatggcgtaatgatggccaggctgtctccacccgagactcagtgaaattgaactcgctgtgaagatgcagtgtacccgcggcaagacggaaagaccccgtgaacctttactatagcttgacactgaaccttgagccttgatgtgtaggataggtgggaggctttgaagtgtggacgccagtctgcatggagccaaccttgaaataccaccctttaatgtttgatgttctaacgtggacccgtaatccgggttgcggacagtgtctggtgggtagtttgactggggcggtctcctcccaaagcgtaacggaggagcacgaaggttagctaatcctggtcggacatcaggaggttagtgcaaaggcataagctagcttgactgcgagagtgacggctcgagcaggtgcgaaagcaggtcttagtgatccggtggttctgaatggaagggccatcgctcaacggataaaaggtactccggggataacaggctgataccgcccaagagttcatatcgacggcggtgtttggcacctcgatgtcggctcatcacatcctggggctgaagtaggtcccaagggtatggctgttcgccatttaaagtggtacgcgagctgggtttagaacgtcgtgagacagttcggtccctatctgccgtgggcgttggaagattgaggggggttgctcctagtacgagaggaccggagtgaacgcaccgctggtgttcgggttgtcatgccaatggcactgcccggtagctacgtgcggaagagataaccgctgaaagcatctaagcgggaaacttgccccgagatgagtcttccctgggaactagattcccctgaagggacgtttaagacgaagacgttgataggctgggtgtgtaagcgtagcgatacgttgagctaaccagtactaatgacccgagaggcttaaccttacaacaccgaaggtgttttggtgagagagacgacggtatttggcttgttcgatggattggttcctgtggttgcacggatggtgtgacggcgggaatgaaaagaatttgcctggcggcgacagcgcggtggtcccacctgaccccatgccgaactcagaagtgaaacgccgtagcgccgatggtagtgtggggtctccccatgcgagagtagggaactgccaggcatcatataaggaacccccggttaacgccgggggttttttgctatggggccggggtctggcattacgggataccggtccgggcagtcggtggcccggtgtgtggttttacggtacgtgctgggccggtcttgtgctctccccggcgtagtgtcgcgcgcctgcgctgtgcctctcgctttttccctgcaaggccttctctttatccccctctctccgcggtttttatcactctgcatcaacagaataatcatcccgcttcagtctccggcagcgccggttctccttcgcagccagtcacggataaatgcggcgatctgcgccggctggttgagatccagacagggcagggcaagggttaaggcggtatcggtggccacggccagcgtgtcggcgtcgatcaacgccgcgatatcacgtcctgaaccacaacggtaaagcagaattttatcaacgggttcatgtttgaagccttcaaccagaatcaaatccagctttgagctgtccattctgctggccaggaagtatagatcgggttcctgctgttccggtgtttcggtcatcaacgcccagcgagtgttgctggcaaccaaagtctggtcagcaccggccttgcgcagttcatagctgtccttacccggtttatcgacatccatatcgtggtgagtatgcttgatgatacccacccggatccccattgcgttaagcaatgggatgagctgcttcagtaaagtggttttgccagtaccgctatgagcggtaatagccagaagtggtatctcagtcatggtgtggctcctgccagcgagccagatcctctggcgtattgagattacgaaatgataaaggttgatctgcaaaagagacggcttttgctcctatctgctccagaaacagcatcaatttccgatcgccgttactcaggtaagcctccagcttcccaatcagcgaggtgtggatcgccaataatgtcggatgctcgcgagacccatccgtggcataggcggcaagataattatcatttaatggcagcaaccgggaaaccaggtcaacaggtaacgcggggacatcgcagggaacaaacacgacccagtctgttttggcgaggcttaacccggtaaaaataccggccagcgggccagaaaagttacggttaatatcaccgatcaccggataaccgctttgctgatagcgttcctgatgacgattggcgttgatgagcaaggtatcgacctgcggcttaaggcgatcaagaacgtgctgatagagcggcttaccctccagttcaatcaaccccttatcgtttcctcccatacgggatgactggccgccggccagaatcacacctgttatcatcgtattggcatccataatgatttgatgcgttattgtcggaaaagtatggcgcgaggccaagccctttccccatactagataaacagtcattgatatttgaggtagtgataatgaaatgccatcgtttaaatgaattgattgaactgctgcacccggcctggcaaaaagagccggatttgaatttggtgcaatttttacaaaaacttgcacaggaagccgggttcaagggggcgcttagtgatttgactgatgatatccttatttatcatttaaaattgcgtgacgcagatagcgcacagcctattcccggcttgcagaaagattatgaagaagatttcaaaaccgcattactgcgtgcccgtggcgttatcaaggattagcggcttcactcatagtccgatgcaatggaacggtgcctgtcatgcatgattccgtattcaattttcatacactgtcgccggatgtcgtcatggatgcgctctggtctgtggatatccgtgttgattccggcctgacagcgcttaatagctatgaaaatcgggtttatcagttcagtgatgaagaacgtaaacgttatgtggtgaagttttatcggccgcaacgttggaatgctgcccagattagcgaagaacatcattttgcggccgagttgttcgatgatgaagtgccggtagtagcgccgctggccttacagggcagcacgctgcatgagcatgatggtttctggtttgctgtgtttcctagcgtgggcgggcgtcagtatgaaatggacaatgacgaccaactggaggaggttgggcgttatctgggccgaattcatcagaccggtagtcgaaatctgttttcaacccgccctactatcgggttgctggaataccttgatgacccgctggtcacgttaactgacagctctctgatttccgacgcgcaaaaagcgccgtttctaacggtgacgacccggctgattgatgaagtgaaacagcactggaatacgcactggcaagccagacgcctgcacggcgactgccatcccggtaatattctttggcgtgatggcccattgtttgtcgatctggacgatgcgcgtaatggtccggcggtgcaggatctctggatgctgttacatggagatcgtcaggagcagcgcatccagctggatattttgctggatgcctatagtgagttcgcctcttttgatgaagcggaactggcattgattgaaccgctacgcgctatgcgtatggttcactatctggcctgggtagcccgtcgttggcatgaccctgcttttcctcgtagttttccatggatgcaggaagctgatttctgggcaaagcaggccactatttttactgaacaggtaaggctgttgcaggaaccaccgctgcagctgacaccgatgtactgacacttatggagataacgttgatatgaagaaattatggcttgcgctggctggcatggtgttggcgttcagtgcgtcagcagctgatttttccgatggcaaacagtatgccacgctggataaaccggttcctcaatcccctcaggtgctggagttcttctcattctattgcccgcactgttatcagtttgctcaggtttaccatattcctgacgccattcagaaagcgctgccggccgatgccaagctgaccaaataccatgtcgattttctgggagaattgggcaaggaactgactcaggcctgggcggtagcgattgctctgggtgtggaagacaaagtcagcccgctgatgtttgatgcggttcagaagactcagaccgtgaaacaacctcaagacattcgtcaggtctttgtggcggctggcgtaaaagctgaagattatgacagcgccctgaatagcttcgtggtgaaatctctggttgctcagcaggagaaagcggctgccgatctacagctgcgaggggttcctgccgtgttcgtgaacggcaaatatatgataaaaagcgatgggcttgataccagctctatggacaactacgtcaaacaatatgctgatgtagtgaaattcctgctctctcagaaataagctttctgctgcttctctgcgccatacgttttaccacgtgtggcgtttttgtttctgcgccaatggtaacgtctggacatttctgcttaccgcccagaatttcgatttcatatatatccacatcaataacaacgccttgatataactgcaatgtcaatgtttttatcctaacactttgattaataaataattacatatgcattctacttctattgatatctctgttaattatctttcaatttctatgcacaaagttatccacaggttttttgcgaagcattgtgcaaaaagcgtaatgagcgagcgttagtattcgtctctgactgtcagctatggcatccttaacttcatgtcagaaaacaacgatcgcgaaatatcatggttcaaatagcagagaatcccctcattctggttgacggttcatcgtacctgtaccgcgcctatcatgccttccccccactgaccaacggtgccggcgaaccgaccggcgcgatgtatggcgtgctcaacatgttgcgcagtttgttgcagcaataccatcccagtcatgtcgcggtggtgtttgacgcgaagggtaagacgtttcgtgatgatttgtttgagcactacaaatctcaccggccgccgatgccggatgatctgcgcgctcagattgaaccgttgcaccgcatggtgaaagcgatggggttgccgttgctctccgtgtccggcgtagaggcggatgatgtgattggaacgctggcgcagcaggcggagcgtgcgggcaaaccggtgttgatcagcaccggcgacaaggacatggcgcaattggtgacgccaaatatcacgctgatcaacaccatgaacaacaccattctggggccggatgaggtctgtgccaaatacggtattccgccgtcgctgatcattgattttctggctctgatgggggattcctccgataacattcccggtgtgccgggcgtgggtgaaaaaaccgcacaggcattactgcaagggttgggagggctggataccctatatgccgatttggataagatcgcgagcctgacctttcggggtgccaagaccatggcagccaagctggaacagaacaaagagttggcttacctctcctaccaactggccacgatcaaaacggatgttgaactggaactgggttgcgaacaactgacggtgaatgagccggatgtggcggaattgcacgaattgttcacccgttatgagttcaaacgctggctggcggatgtggaagacggcaaatggttgcagggtggtagaaagagccagcctgcggtgccgtttgttaaagcgacggtggaagcaacgccgaaagaagcggccagcgtgctgtcccaggatggctacgtcaccattctcgatgagaaagtgctgctggattggcttgagcggataaaaaccgccgctctgttctcgttcgataccgaaaccgatggtcttgataccctgaccgccaatttggtgggcgtgtcgttggcgattaaaccaggcgaagcggcttatctgccattagggcatattacgtcgagagtttactccagtaatatttacagcagcacggtatcgcctgcgacgagaatgtccacgcagttggatcgcgatcgggtgctggcgctgctgaagccgctgctggaagatgacggcattcgcaagatcgggcaaaacctgaagtttgataaaggcgtgatggctcgctatggcatcgacctgcgcggcattgcctttgacaccatgctggagtcgtatgtactcgatagtgtggccggccgtcatgacatggacagcctgtcggagcgttatttgcagcataagaccatcacgtttgaagagattgccggtaagggtaaaaaccagctgacgttcgatcaaattccgctggcgcaggcatctgtctacgcggctgaagatgccgatgtgacactgcgtctgcacgagacgctatgggcgaagctggagccgcagcaggaactgcgcaaggtattccagaatatcgatatgccgctggtgccggttttgtcgcgcatagagcgcaccggggtgcttatcgataccacgattctggcggagcattcgcgggagctgacgcaacgtctggcggagctggaagtgcaagcgcatgagctggcgggggaagccttcaatttgtcttctcccaaacagctaggcgccattctgtacgaaaaactgcagttgccggtcatcaaaaaaaccccgaaaggcgcgccttccaccaatgaagaagtgttggccgagctggcgctggattatccactgccgaagctgattttggagcatcgtgggctggcgaaactgaaatccacttacacggataaactgccgcagatgatcaatccgctgaccaggcgagtgcacacttcctatcatcaggcggtaacggcaaccggtcgtctttcctccagcgatcctaacctgcagaacattccggtgcgtaatgaagaaggtcggcgcatccgtcaggcgttcattgcaccggagggataccgtattctggcggcggactactcgcaaatcgaattgcgcatcatggcgcatctgtcgcgggatgccggattgctgagggcgttttcccacggtctggatattcaccgcgctacggctgccgaggtattcggtctgccgctcgacagggtgaccaccgaacagcgccgcagcgccaaagccatcaattttggtttgatttacggcatgagcgcatttggtttgtcccgccagctggctattccgcgtagcgaagctcaaaaatatatgaacctctattttgagcgttacccgggcgtgcaggagtacatggagcgcactcgtcagcaggcggtggatcaaggatatgtgtccacgctggatggccgccgtctctatttgccggatattcattcccgcaacgtcaatagccgcaaggcagcggaacgggcggccatcaatgcgccgatgcagggcactgcggcggacatcatcaaaaaagcgatgattgccattgatgcctggttacggcaggaaaagccgttggtgacgatgctgatgcaggtacacgatgaactggtatttgaagtgcatcactcggtactggacgaagccagtgcgaaaatacgcaacctgatggaaggttgcatgcagctggacgtgccgttgcaggtggatatcggtaccggtagtaactgggatcaggcccattaagctatctggtgaaagaggctggtcagactgattctggctgttatgctgattttttccatgaataccataagaaatatcgtctttattttttctgttggttttttcagctgaatcctaagcaattctgtaattaaactacaggattgtgtgacccggtttgggtttgtttaattcatcaccgatttttatgaaattaaacaacaaaaaaaccttttttccagaaaggaaatggggtagagttaaacgcgtagggtacagaggtaagatgttctatctttcagaccttttacttcacgtaatcggatttggctgaatgttagccgccccggtcgggtttctgaccggggcgttttttattgtctggatggcggattcactggataacaaaaacctatgctaccggcggagcaatcagccggtagccatcgggatagtgattctgtcgggaaggatttaccgatgtattacaagtcggattctggctgagattgcaactctgctgacggcaacgtactgaaccagctatctaatttctgacgtaatttatctacaccggtttttttcagcgaagaaaacgcttcaacctgaatatcccccatgaacggcaacaccgcttcccgcaccatgttcaactgggatttgcgggcgccctgagccagcttgtcggctttggtcagcagcaccagcaccggcaaaccgacatcaacggcccactccagcatctgctggtccagatccttgagcgggtgacggatatccatcaataccaccagtcctttcaggcagtcacgtttttgcaggtattcgccaagcgcacgttgccatttgcgtttcatctcttccggcacttcggcatagccatagccaggcaaatcgaccaggcgtacgccatcggccacttcaaacaggttgataagctgggttcgacccggtgttttactggtgcgggccagacttttctggttggtcagcgtattgagcgcgctggatttgcccgcgttggaacggccggcaaaagcgacttcaataccgctgtcggcaggaagatgacgaatgtccggcgcgctggtgacgaaatgggtcacatggtagttgtattgttgggtcacagtttgcgtctctatctggatcacggtgttatgtggctgattatacctgcaaccgataagaaaggcggagtttatctgtttttgtcggggtgttaccgtcttaacagactgaaaaaataaaaccagcacagagctcttggagcacttttttattggtatgctttctgctagattccgccgcaattctccttatattcgctcatctgaacccgagattgacgctatgaaacaaccatcaaaaggggcggaacgcaaagcctccgcaccgaagatcaaaagaaaaagccgtgagcagttggatctggaagctcgcgaccgcaaacgccagaaaaaacaccgtggccatgcagcgggaagtcgtgctcagccgtccggcgaccaccagcaaaacgccgcttccggcaaggcaaaagatccgcgtattggcagcaaaaaaccggtgtcgttgctgccggaaggtacgaccgtagcggtgaaagcgccggtgccggcggcagaaaaacccgttcgccagtcgccgcaggacgagctggaaatgctggagaatgatccgcgtctggatgcattgctggaccgtctggaaaaaggcgaaacgctgtcggccaaagaacaatcctggctggatgagacgctggatcgtatcgatattcttatggagcaattgggcatcagtctggacgatgacgaggaagacgaagagcaggaagaggatatgctgcaactgctccgtcgcggtaatccgaaagacggctattgatgctgaaagcgctgtttctgctcataaccttactggttctgtgttttttgggcggcctgttggttaaactgtggtgcctgtctaaacggaaagacagattacagcgtgccgtattggccgggcagcgtcggctgccttcgcgccgtgcggcgaggaccggttaccggaaggagtgagcagcatgcccgaacaaaccatagactgggatttatccctgatccagaaatacaactattcggggccgcgctacacttcttatcctaccgcgctggaattcagcgatagttatgacaacgccgcttttgctcaggcagtggcccgttaccctaaccggccactgtcgctgtacctgcatatcccgttctgtcaccgcctgtgctacttctgtggctgcaataagctggtgactcgtcagttgcacaaggcggatgagtatcttgaccggctggcgctggaaatccgccagcgcgcgccattgtttgccggccgtgtcgtcactcagatgcattggggcggcggcacgccgacctttctgaacaaaacacagattagccgcctgatggggttgctgcgccagtatttccattttgccgaacaggccgaaatgtcgctggaagtggacccgcgggaaattgaactggatgtgctcgatcatttgcgcgccgaagggttcaatcgcctcagtatgggggtgcaggacttcaataaagaggtgcagcgcctggtcaatcgcgagcaggatgaagcctttatttttgcgctgatcgagcgggccaaagcgctggggttcgcctccaccaacatcgacctgatctacggtttgccaaagcagacgccggacagctttgcctttaccctgcagcgggtggcggcgctgcgcccggaccgtcttagcgtattcaactatgcgcatttgcccagtctgtttgccgcccagcgcaagatcaaagaggccgatctgccggatgcggagcaaaagttggcgatcttgcagcagaccattcaaagcctgaccgcagcgggttaccagttcatcggcatggatcatttcgcccggccggacgacgaactggcggtggcgcaacgcgaaggaaaactgcatcgcaatttccaggggtataccacccagggcgataccgatttgctggggctgggtgtctccgccatcagtatgattggcgacagctacgcccagaaccagaaagaattgaagcagtactacgctgacgttgaacagcatggtcacgcattgtggcgtggtttggccctgactcgtgatgattgtctacgccgtgacgtaataaaggcgttgatttgtcattttcagttggaatttgccgcgattgagcgggcgtatggtctgtcgtttggcgagtatttccgcgaagacctggcgttgctggcaccaatggcgcaggacgggctggtggatattctgccagatcgcattcaggtgacgcccaaagggcgtctgttgatccgtaatatctgcatgtgttttgacgtgtatctgcgcagcaagatgcgtgaacgtcagttttctcgggttatttgagccaacctggaatgataaaagaaaaccgccagtcggcatgactggcggttttccggtttctagtcagcagtgagttagctgaagaaattgatcagtgccgcgcacaacacggctgcaatcgcagtttgcgatgaatgacccaccgcactgctgatttcagcgccgtgcgtcacggcagaaaaaatggattccagcatggttaccctctccagtcagcgacacgatcatactgctggcgcgacgcaagtaaagtataaaatagtggcgaatttgtacgttatattgcactttttatcgccactatcaggcggtgaccggtgacgggtaaaacggcgaattgccgctactccatgcccagttccttgagcttgcgcgtcagggtatttcgcccccaaccgagtagccttgccgcttcctgtttgtgcccctgcgtatggcgtaacgcggttgtcagcagcgtgcgttccatttccggctgcgcttcggccagcaggttttgatgaccggaacgcagcgcgcgatcggcccactgcgccagcaacgtagcccagctgtcgggcatgacatgcacggtggcatccggcgcggtggtttcaaacagttccggcggcaggtcctgaatcaggacttcctgtccggcggccatcacggtcagccagcggcaggtattctccaactgacgcacgttacccggccagggcaggcgggttagcgccgcttcggtttccgggtgcaggtttttcggctccacccccagctctctggcggtcgcctgcaggaagtagcgcgccagacgcggaatgtcttccctgcgttcgcgcagcggcggtaaatggacgcgaatcacgttcagacggtggaacaggtcttctcggaatttgccttcctgaacccgtaactccagattctgatgagtggcggcgatgatacgcacgtccaccttcactgccgcatagccgccgacgcggtagaactgaccatcggccagcacgcgcagcaggcgggtttgcacatccagcggcatgtcgccgatttcatcgagaaacagcgtgccgccgtcagcctgttcgaaacgcccttgccgaatctgattggcgccggtaaacgcgcctttttcatggccgaacagttccgactcgatcagatctttgggaatggccgccatattcagcgcgataaacggcgctttggcgcgtggactgtggcggtgcagcgcatgagccaccagttctttaccggtaccggactcgccattgatcagcacgctgatcgacgaacgggaaagccggccgataatcctgaatacgtcctgcatggccggcgcttcgccgatgatatcggtggtcggcccgctgatcggctgactgcgcaccggttgctgttgttccatgtaatggctgatggcgcgctcaaccagcgccaccgcttcgtcgatatcaaacggtttgggcagataatcgaacgccccttgctgataggcgctgaccgcggcgtccaaatcggaatgggcggtcatgatgatgaccggcagcatggggtgacgctgtttaatctgttgcagcaacgctaacccgtccatgccgggcatgcggatatccgacagcagtacatccggcgtttgggtggtcagcgcatttaacgcctgagtgccgttatcaaaggttgcgcaggttaagcccgccccggtaagcgcacgttcaagcacccaacggatggagctatcgtcatcgacaatccagactatccctcgttgcatcgtgaacctcactggcgaatgggcagataaaccgagaattcggtatgacctggccaactgttaaattcaatttttccggaatgttgatcgataaggttgcgggcaatcgataagcccagcccagtgccgccttcgcggccgctcaccattggatagaacagcgtatcctgcagatgagcaggcacgccgggaccgtcgtcttcgatgtcgatacgggcgaccagacggtaacgcacgccatgcagcgtcagctgaaacgcggtacgggtgcggatggtgatggtgccaccttcttcccccagcgcctgcatggcattgcgggtaatgttcagcagtacctgttctatctgatccgggtcgtgcatcagttccggcaggctggggtcgtagtcacgcaccagcgtcacgttgtccgctttttccatcgacaccagttggaatacccgttctgccacctggtgaatgctttgcgtgacgtgcaggccgggctgttgcgggccgagcagacggtcaaccagattacgcaggcgatcggcctgttcgataatgaccttggtgtattccatcagcgccgggtccggcagcgctttggacagtagttgcgccgcgccgcgcagaccgccgagcgggttcttgatttcatgcgccagaccgcgtaccaggtcgcgagcggcctgctgttgcgcgtgttgcagttgttcctggctgagacggcgttggttatccataggcgccatttccagcaggataaagtcgtgctgaatgcgctgtgccgtcagcgacatgatatgcgcccggccatccaccacgagggtgacttcgttatcggtaaagccttgccccgagtcgagactttcccgcatcaggtcgagattcaacgaaaagtaaccgagcaactccggcagtggcgttccagacagtttgcgtgagctttgggccagaagttgttgcgccgccgggttggagtagtggatagccagatctttatccagcaataagatgctgtttattaaagaattgaggatctgcccagcatcgggcagcgtgcctgttgccataacgcagactcccgcaccattttagtgcacactattctggattgtagtttaagtagcaactgtaagatgtcttgtggagaaaaaagcccatccgaagatgggctgaaaagtttccacggcaacaaaaataaacataaacagaaaacggttatcggacggcaatgtgaacattattttcttcgtcctgccgtccaagcgcgggaattacacgctgtagtacagttcgaactcaaccggatgtggcgtcatgcgaacacggtcgttttcagcgatacgcagttcgatgtaagcatcgatcgcgtcgtcggtgaatacgccgccacgggtcaggaactcgcggtcagcattcagggcgttcagcgcttcttccagagagccggctacggtcgggatctctttcgcttcttccggcggcagatcgtacaggttcttgtccatggcatcgcccgggtgaatcttgttgatgatgccgtccaggccggccatcagcagtgcggcgaagcacaggtacgggttggcggccgggtccgggaagcgcacttcgatacggcgagctttcgggctggataccaccggaatacggatagaagcagaacggttacgagcggagtaggccagcataaccggcgcttcgtaacccggaaccagacgcttgtaggagttggtggtcgggttggacagcgcgttgatggctttagcgtgtttgatcacaccgccgatgtagtacagcgcagtttcggacaggccgccgtatttgtcgccggagaacaggttagtaccgtctttagccagagacatgtggcagtgcataccggaaccgttatcaccgaacatcggtttcggcatgaaggttgcggttttgccgaaggcgtgcgccacgttgtgcacgacatatttgtagatctggatttcgtcggctttcttggtcatggtgttgaagcgggtagccacttcgttctgaccagcggtcgctacttcgtggtgatgcgcttcaacgaccaggcccatctgctccatggtcagacacatggcggaacgcaggtcctgcgcagaatctaccggcggaaccgggaagtaaccgcctttcacagccggacggtggcctttgttgccgtcttcgtatttggtgctggagttccaggcgccttcgatgtcgtcgatagcaacgtgggaaccggagatgctgctgccgaaacgcacgtcatcgaacaggaagaattccggctcaggcccgaacagcacggtatcggcgatgccggaagagcgcaggaagtcttcagcgcgtttggcgatggagcgcgggtcgcggtcatagccctgcatggtgcccggttccagaatgtcacaacggatgatcagggtcgattcttcgaagaacggatccagaaccgcagtagttgcgtccggcattaacaccatgtcggattcgttgatgcctttccagccgccaatcgaggaaccatcaaacattttgccgtcttcgaagaagtcagcattaacctggtgggccggaatagtgacgtgctgttctttacctttagtgtccgtgaagcgaaggtcaacaaacttcacctcatgttcattcagcatcgtcaaaacgtgttctactgacatacttggttctcccgattgtgtcatttatcgtcgtggaacgaatatcgttgtggaataatgatgttgttaccgtacaaaggttatagctaaaactgtgccaacttttatgaatggttctaacaggcattcctgctggttttttgtgtccccctccactgcaccaagatagttaaccgcaccaccatggagcaccattttggtgttgttgcaccaaaatggtgcttttggttcgaggggtgctgctttattgcaccgtgaaagggatcacagacccggcatcagcaggttgtttgtggaagatgattgtgatcttgttcagtcgctcgattaatacgtgtacaatagcgcgctatttctaaaatgcctgaggcaaagctgtgatcgaaaatttgcgtaacatcgctattattgcgcacgttgaccatggaaaaactaccctggtcgacaagctgctgcaacagtccggtacgttgggtgagcgtaacgaagccaccgaacgtgttatggactccaatgacttggaaaaagagcgcggaattaccatcctcgccaaaaacaccgccatcaactggaacgactaccgcatcaatatcgtggataccccgggacacgccgacttcggcggcgaggtagaacgcgtgatgtccatggtggactctgtactgctgctggtagacgcgatggacggcccaatgccgcagacgcgtttcgtgacccagaaagcttttgcctatggcctgaagccgatcgttgtcatcaacaaggttgaccgccccggcgcgcgtcctgactgggtggtcgatcaggtcttcgacctgttcgtgaatctgggtgccaccgatgagcagctggacttcccgatcgtttatgcgtccgcgctgaacggcatcgccggtctggatcataacgatatggcggaagacatgactccgctgttcgaagccatcgtgaaacacgttgaagcgccgaatgtcgacctcaacggcccgttccagatgcagatctcccagctggattacaacaactacgttggcgttatcggcatcggccgtatcaaacgcggcgtggtgaaaccgaaccagcaggtcagcatcatcgacagcgaaggcaaggtacgtaacggtaaagtgagccaggtactgggtcatttgggcctgcaacgtatcgaaagcacactggctgaagctggcgacatcatcgccattaccggcctgggcgagctgaacatttccgacactatctgcgaaacgtcctgcgtggaagcgttgccggcgctgtcggtagatgagccgactgtgaccatgtatttctgcgttaacacctcgccgttctgcggcaaggaaggcaaatacgtcacgtcccgtcagattctggatcgcctgcgtaaagaactggtgcacaacgtggcgctgcgtgtggaagaaacggaagacccggatgcgttccgcgtgtccggccgtggcgaactgcatctgtccgttctgatcgaaaacatgcgtcgtgaaggtttcgaactggcggtatcccgcccgaaagttatcttccgcaccatcgatggccgccgtcaggagccgttcgagcaggtgaccgtggatatcgaagagcagcatcagggctcggtgatggaagcgctgggtctgcgcaaaggcgaaatgcgtgacatgattccggacggcaaaggtcgcgtacgtctggattacgtgatcccgagccgtggtctgatcggcttccgtaccgatttcatgaccatgacttccggtaccggtctgctgtactccactttcagtcactacgatgacatccgtccgggtgaaatcggccagcgtcagaatggcgtactgatctccaatggtcagggtaaagcagttgcctatgcgctgttcagtctgcaggatcgcggcaaactgttcctgggccacggcgccgaagtgtacgaaggccagatcatcggtattcatacccgttccaacgacctgacggttaactgtctgaccggtaagaagctgactaacatgcgtgcttccggtactgacgaagctaccgtactggtgccgccggtgaaaatgacgctggagcaggcgctggagttcatcgatgacgacgaactggttgaagttacgccgacctctatccgtctgcgtaaacgtcacctgacggaaaacgatcgtcgtcgtgcgaaccgctccgccaaggacgaataattcactattttgagtgatacatcaggcggaatacggtatttgaccgagctgccttgcgataaggccccactttggggcctttatttttttccacgcgtccggtattcgccccggaccgaatttgcaccatttttgaccttattatgatcctgcttatcctccctgttcagcacggatttttctcgctacagtgaaaaccctactggccaatctggaggacgcatgctgtatatctttgatttaggtaatgtggtgatcgatattgatttcaatcgtgttgtgggggtgtggagcagtctgagcggcgcgccgctggcggcgctgcgtgaacgttttgttctggggaacacctttgaacagcatgagcgcggtgaaatcagcgatgaggagtttgcgtcgcgactgtgtcatgaactggggattacgctcagttttgagcagttctcgaccggttggcaggcaattttcataggtgtacgcaaagatgtgatcgatatcatgcatcggttgcggcaggaagggcatcgcgtggtaatactctccaataccaatcgcttgcactgtcaattctggccgggtgaataccctgaagttcagcaagccgtggaccggctttatctgtcgcaggatatcggccagcgcaaaccggaggcggcgatttatcaccatgttctgcgtgaagaaggcgttgacgccagcgaggcgctcttttttgacgacaatgccgccaatgtggacgcggcgaatgcattgggcatccgttctattctggttagcgatcggcaggtggtgccggatttttttgccagtcaggtttttaagcaggagtcgtaaggtcgttatgatcgcattaattcagcgggtatccggcgcgagcgtggcggtagacggcgcgatagtcggggaaattgatcacgggctgctggtattgctgggcgtagagcaggacgacgacgaacagaaggcggcccgtttatgcgaaaaggtgatcggctatcggattttcagtgatgacaacggcaagatgaatctgaacgttcagcaagccggcggcagtttgctggtggtgtcgcagtttacgctggcggcggatacgcaaaagggcatgcgccccagcttttcccgcggcgcggcgcctgccgaagccgatcgactgtatcagtattttgtcggccagtgtcgtgagcgtgggctgacgacggaaaccggccggtttgccgcggacatgaaagtatctctggtaaatgatgggccggtaaccttctggttgcaggtctaggctgcaattaagcatgcgttgagaggggcggttatgtattacctgagagtgcctgaaagcgccgaagagctggatgcttattaccagttccgctgggaaatgttgcgtaaaccgctgcatcagccgctcggttccgaacgggatgcctatgatgcgttagcgcaccatcaaaccattgtcgatgggcacggaaagctggtcgcggtagggcgtctctctattaatgccgacaatgaagcctcgatccggtttctggcggtgcaccctgacgtacagcgcaagggcctggggacgctaatggcgatggcgctggagtcggtcgcacgtcaggaaggcgtgaagcgggtggtgtgtagcgcccgcgaagatgcaatggcgtttttctcccgccttggctttgtcaatcagggggaaatcaccacgccgatgaccacgccggtacgccattttttgatgattaaaccggtggcgacgctggatgacattctgcatcgtccggactggtgtggtcagttgcagcaggcgtggtacaaccacattcctctcagcgaaaaaatgggtgtacgcatcagtcagtacaccggacagaagtttattaccaccatgccggagacggggaaccagaacccgcatcatacgttgttcgccggcagcatgttctcgctggcgacgctgaccggatggggcttgatctggctgctgctgcgcgagcggcaactgggcggcactattattctggcggatgcgcatatccgctacagtacgccggtgaccggtcgccccagcgcggtggcggatttggggtcgctgagcggcgatctggatcggctggcgcgcgggcgcaaagcacgggtgcagttgcaggtggaactgtttggcaatgataaaaaaggcgcggtgtttgaaggtatctacatcgtgctgccgccggatcctaatgaattgctggaacagggcggttctgccattcgctaatcctgaaaccggatgtgaaacagccaccatgacggtggctgtttgttttatgctgtgctgcgtttaaggctgtgcggctggcgctgcgggtgccggcggcggagtcgacgtggctggcgcgctgtctgccgtcgttccctgatgcattgcctggctgatggcgtgcccggcgctgtcaatgccttgcagcgtgccgttgagcgtcggtctaagcgggcttgccgcttccagtcggccgttcaggtgtaactgcaggttggtgttgccggtgggcgcggtggctggaacaggccaaccccagcgggtcaggacatcgaacgccactgctttgccggtcaaatccagcgtaaaggccctggcgggctgctgcgcaatcaccgctttggcttccagcaaaccgctctgggtaaacgcgctcaggtccgtcagggtgatctggttgtcgttggcgttcagcgccagcgacggacggcgaacatcgaccttgttgaaggtggcgtcactggcgttcagggtcagcgcgccttgccacacgccccactggtggttgcgcgccagcaacagattgctgccgacgccatccagcgcggtaagctggaagggaaacgccgggttgatgtcaatcagcaggttatgattggcggtgaatttccgcagttccacttccgccagccagtctggcaacgtttgctgccagcgttgacgccagtctgccggcagcgtgtattccatgccggccaccaccagctcatccagcgtcagccgctggttgctgcgctgccagttgccgctggtacgcagcagaccgccttcccaacgggtagagaactgtttgatgttcacgccctgtttcgacaaatccagactgacgattgggtcgaccagatgcatgttaccgttgacgatatcggtggcgttgaatgacagcgaaccgtcgtcgctctgccagtcgttctgccggaaggtgacgttttgcagggtgacgtccagatcggtgaacgcccagttttgcccttcgatacgggcatcgatcagatcaaagcgattgacggttaccgccggcaggcgggtcaccggttgccagaaatccgccatcgactgccgggtttgcaaccggacattgctcagccgcaggttattgacaagccaactgccgtcttccgcgcgggaagcgttgcccgttagctcgcctcgcgccacatcggcgccgaagttatccagcgtcagttgctgattattgaactgcccttgcaccaataccttgctggccggtaggtcgttgaggagcagcgagtgcgcgctgagctggaacgccgcctttttacccaatagatagccgggttccggctgccacggcgtaatcccgcccgtcacctgttcgcctctcaatcgccagtcgccgtcctgcgcatgcagcgccatggctttcagttgcagaacatcggcttcaatcggcaacgtaaagccggtctggcccagattgagggtgccgccttccagcatcaggctggaaaaatggcgcggctcggtaatctggcgcacgctgaatcccatagatacgctttgtgcgaccagtgtaacgggttgatctttatgaccgaaactgacgtccaacaattgaatgcgcccgggggaggaccagtcatgcgccatttttctgaatgacacctggtattcggtgcgttgattaacccactgactgatatgtctggcgccccattcagtctgggctagtacatacagcaccaccacagccagcagcgccagtaacagcagtgtgagaagaagtttcccgataagtttcattgcttaagtccgcaccagtcgcaagggatgaacgtgttatgccgtaattattcaatcgtctcaacaggtaacttattacagacaataaataagggccgatgttacaccatcggcccttattatcacgtaagacgaaaaatttctggaagcgcggcttactctttttcctgaggaaagaccaaattcaacacgatagctgtgataccgcccgcagcaatacccgacgacagcaacgttttcagccattccggcgcgaactgcagaatcagcggctgctgggagacgcccagaccgacggccagcgacagcgcgatgatcatgatggcgcgacggttgagcggttcgcgggacacaatgcgcaccccggatgcggcgatggtgccgaacatcacgatggtcgcgccgcccagcaccggctcaggaatgtgctgtacaaaaccgcttaccgccgggaacaagcccaacacgatcagcatcaacgccaccacgaaacctacataccgactggcaacaccggtcagctgaatcacgccattattctggccgaagcaggagttggggaaggtattgaacaccgcagacaggcaggagttcaggccgttagccagcacgccgcctttcagacgcttcatgtacagcgggccgctgaccggctgttcagacacgtcggaagtggcggtgatgtcgccgatggtttccagcgaggtcaccatgaacaccagcatcagcgggatcagcagattccagtcaaagccaaggccgtagtacagcggggtcggcacgttaatcagcgcatggctggacgtcccggcgctttccggcagcatgcccatcagccaggcggccagataaccgacggccatggcgatcaccagtgatgctacgcgcaggtaagggttgcgctggcggttcaggatgatgatcaccgcgagcacgatggccgccagcagcaggttcttcggcgcgccgaaggtgtggttgctcatggcggcaaagccgccgccgatcgaggtcaggccaacctgaatcagcgacaggccgataatcataacgacgatgccggaaaccagcggcgtgatgatgcggcgcgccagatgcaacacacgcgacagcaggatttccgtgcaggacgcaaccatcagggtgccgaacagcgccgccatcatcgtcggtacatccgcgccgccgtttttcaacgccatgccgcccatgatcagcggggtgacgaagttgaagctggtgccctgaatggacaacaggccggaaccaaccggcccccaggtcttgatttgcagaatggacgccaggccggaagcgaacagcgacatgctgatgatgtgctgggtatcctgcgccggcaggcccaatgcctgacaaatcagcagcgccggggtaatcaccgcgacgaacatcgccagcaggtgctggcaggcggcaaacagggtttgcggtaaaggaggccggtcctccagacggtaaatcagctcgctgttcgccggggtggcggcatcggcctgaggtagctcagtggtggaaagactcatgatattgcggcgctcctgaacggcaaaaagcgcattttaatcatcttctctgtaaaagcaatcgattgcggaatgtggttttcttattaccggaatatatcggggcataatgccttgttaactatgtggataaatgcaggcccgaaacgaggcggcggaaaacacgacgccggaaccgtcctcaggcattggtataacgggtacgttccggcaaccagcggtcgatcagcgctctggcgtgctccgggtagtgttcatggagatgacgcgacacccgctgaacctgcggaatcaacgcctgatcccgcaacaaatccgccaccctgaaggcggcgttgccggtttgacgggtgcccagcagttcgcccggtccacggatttccagatcgcgctgggcgatcacgaagccgtcgttgctgtcgcgcagaacctgcagccgcatctgagccgttttgctcagcggcgatttgtacagcaacacgcagtgggatgcgaccgcgccgcggccgacacggccacgcagctgatgcagctgcgccagccccagccgctccggattttcgatgatcatcaggctggcgttcggcacatccaccccgacttcaatcaccgtagtggcgaccagcaggtgcagttgattggttttgaacgctgccatgacggcctgcttttcctgtgctttcatgcgaccgtgcaccagcccgatcgtgaggtcgggcaacgccgctttcagttcctggcaggtggcttcggccgcctgtgcttccagcagctcggattcttcgatcagggtgcagacccagtaggcctgccgtccttcctgcagacaggcgttgcgtacccgctggatgatgtcatcgcgccgggtatccggaatcgcgacggtggtaaccggcgtgcggcccggcggcagttcatcgattaccgaggtgtccaggtcggcataagcagtcatcgccagcgtacgggggatgggggtggcggtcatgatcaactggtgagggtggaacccctgttcttcgcctttttcccacaacgccagccgctgatgcacgccaaagcgatgttgttcgtcgataatcaccagcgccagaccgttgaactgcacctgttgctgaaaaatggcatgagtgccaaccaccattgatacctgcccgctggcgatagcctcctgctgggcctgccgtgccttgcctttttgcttgcccgccagccagccgacttcaacgcccagcggctcgaaccagcggcggaagttggcggcgtgctgctcggccagcaattcggtgggcgccatcagcgctacctgtttgccgtgagcgatggcctgcaatgccgccagcgccgccaccagcgttttaccggaacctacatcgccctgcaccagacgcatcatcggaaacggcttgttcatatcctgttcgatttccgccaccacccgctgttgcgcaccggtggggctgaacggcagggcggccagcagttgctgtttcaggttgtctttgggtccaagcgccagcgcccggtgacgctgtgcgcctgcccgcactgccagcatgctcaggtggtgcgccagcagctcttccatcaccagccgttgctgcgccggatgcttgccttgctccagttcagccagttgcacatccggcggcggacggtgcagggttcgcaacgcatccggcaggctgatcaacccgtggcgcatctcctgaggcagcagttcgtcaatcgggtgggtattcagcagttccagcgcctgatcggtcagtttacgcagcgtagcctgccggatgccttcggtggtggggtacaccggcgtcagcgtttcctgcaattcaaccgtggcgctttcgccctgcacccggtattccggatggatcatttcaccgcccagcttaccgcgccttacctcaccatacgccagcacgcgctggcccggcgacaggctgtttttcatggcggcgttgaaattaaagaagcgtagcgtcagcataccgctgccgtcactgatctggcaggtcagcatccggcggcgaccgaaggtgatatcgctgcgcagcacatcgccttctacggtggcgtacatgcccggcagcacatcgttaatcaggtaaaggtgggtgcggtcttcgtaacgcaacggcagatgcaacagcagatcctgcaccgtttccagaccgagacgggccagtttttccgcctggctggccccgacgccggcaagggtgctcaacggctgggtatgcagcaggcggctgtccattattgctccgtggattgcatcgccgcccaccagggcgcgtcggcaatcacctgaccggtatggtcgatgaacgggcgcggcagtcctttgcgtctggcgacgcgggccagtaccgggtagccgccctcaaacagcaggcgctgctgttcttcctcatccagagggctgcattcgcgctggtacattccggccagctgacgctgacgttgcgcttcgtacagaatcaaggcggacgcaaccgagacgttcagggattgcaccatgccgaccatcggaatgatgatgtcctgatcggcgagcgccagcgcgtcggcggtgatgccggttttttcctgcccgagcaggatgcaggtaggacgggtgtagtccacttcacggaaatcgaccgcgctggcggacagattggtggccagaatttgcatcccctgcgttttcagatggccgaccgcatcctgaacggtgcggtgggtttcgacctgcacccaactgttgctgcccgcggcggtggacaccagggtcctcatgcggttggtgggccacacggcgtgcacctgatgcacgccaaccgcatcggcggtacgaatcacggcggatacgttgtgaggcttatgcacctgctccatgcacacggtcaggtcgggctgacggttgttaagcatttcgcggatacgcgtataacgttctggggtcataacaggttaatttcggttacggttgactttaatcacgtccggcatcacgcggatcttgcgcatgatattcgcaagatgaatacggtcgcgcgtagtcaggcggataaaggcgctgtacacccggccatcccgctcttcggtgttgatactctgaatattggaatttgatgaactgatcgccgccgtcaggttggccaacgccccctgatggttgaacatgtcgaccttgatttccgtcatgaattcctgctcggtcacctcatcccattccaccgccatgaatttctccggctctttctggtagccacggatgttgcggcaggactcatgatgaatcaccagccctttgccggggctgacgtgcgcgatgatcggatcgccgggaatcgggcggcagcacttggcgaacgtgatcagtacgccgtcggcgcccttgatcggcagtttgcggatgccggcggcgccggtttcggcgtgttcttccagcagattgcgcgccaccaccacgctcatagcgttacccaggccgatttccgccagcagatcgtccagcgaggcgagcttcatgcgctccagctcccgctgaatattctgttccggaatgtcggacagtttacggccgctgcccagcgcgtggttaatcagacggcgccccagactgacggaatcgtcacgtttaaggtttttcagcatctgacggattttggcgcgggctttggagctgaccacgaagttgagccaggcggcgttcgggcgtgcgcccggcgcggtgatgatttcaatcgtctgcccgctggataaggcttgagacagcggatacggctggcggtcgacgcgagcgccgacgcaagcgtgaccgatatcggtgtgtaccgcataagcgaagtccaccggcgtcgcgccggcaggcagttcgacgatgcggccttccggcgtgaacacgtaaatttcgtctggaaacagatcggatttgacgctttcgatgaattcgaacgagctgccggcgctctgctgcagctccagcaggctttgcatccagcgctgggcgcgtacctgcgccgtggtgctgctgctttcgccttctttataagcccagtgcgcggcgacccccatttccgccatctggtccatgtcctcggtacggatctggacttcgaccggcacgccgtgcggcccgatgagggaagtatggagcgactgatagccgttggccttgggaatggcgatatagtctttcacccgaccggggcgcggcttgtacaggctatgtacctgccccagcacgcgataacaggtatccacttcccggacgatcacccgaaaagcatagatatccataatcgagtgaaagcgctgttctttcaggtgcatcttgcagtaaatggagtacagatgcttttcgcggccgctgacgcgacagctgatgccggcttccttcaggcgcccttcaatctcggagaggatcttctgaatcatctccttgcggttgccgcgggcggctttcaccacctctttgatgacccggtagcggttggggtagagcgcttcgaaccccagctcttccagttcggttttcaggtgatgaataccgagacggtgagcaagcgggctgtagatttccagcgtttcccgggcgatgcgccggcgcttgtccggacgcagcgatcccagcgtacgcatattgtgggtgcggtcggccagtttgatcagaatgacgcggatatcctgcaccatcgccatgatcatcttgcggaagttttccgcctgcgcctctttcttgtcgcggaatttcagcttatccagcttggatacgccttccaccagttcggccacgcttttgccgaacaactgttccatatcctggtaggtggcgggcgtatcttcgatgacgtcatgcagcaaagcggccatcagcgtttcatagtcgagacgcatttcggccagaatgcaggccaccgccactggatgggtgatatagggctcaccgctggagcgtgtctgaccctcgtgagcatcacgtgcaacaagataagcctgcttgaggcgctttatctggtcttccggcagataacgctgaatcagcagattgaggctttcaaacagatacaagggcgactcgcgaccgaattcgaattaacgacgaccttcagcgatagcggtaaccgcctgaatttccgctgcttcctgctcctgctgttcctggcgttcgcgggtatccagaatctggccgttgatcaggccttcttcgatctcgcgcagagcgataacggtgtacttgtcgttttcttccggaaccagcggctctttgccacccacctggatctgacgggcgcgacgagcggcgaccaacaccaggtcaaaacggttaccaattttttctacagcgtcctgaacagttacgcgtgccatagtgtgtactccagtggggaaataaaatgactgggcatcatactgaaagtgccgtcagtctgccaatagtttggtgattaaagcgtcatgtcgaactttctgacggctcagacgcaggcgctcggcgcgaatgatggttttcaggtccagcagcgccagatcgaaatcatcattcacaatcagataatcgtattcggcgtagtgactcatttccgccaccgcctgtttcatccggcgggcgatgacctcttcactgtcctgaccgcggccgcgcaggcgtcgctccagttcttcctgtgaaggcggcagaataaagatgctgcgggcttgcggcatacgttcacggatctggcgggcgccttgccagtcgatatccagaaacacatcgacgccggtggataacacctgctcgatagccgcgcgggaggttccgtaataattgccgaaaacctcggcgtattccagaaaatcgtcctcttcaatcatacgtttgaattcatctaccggcacgaaaaagtagtgttcgccgtggacttcgccgggacgcatggcgcgggtggtgtgcgaaatggaaacctgggtgtcatacaacggctgcgttttcagcaatgcctgaatcaagctggatttccctgcaccactgggggcggaaacaatatataacgtgccttgagccatagtgaattctgtgtctgataaagatgaaaagagaggtgcggccagtcgcgcattttcccgcattatacacgccgctgtatgaaccgtcgcgtggtgaaacacagcctgattctccgctccttgtctgtcatcccgcctctttccgttttgcgaaccgctttcctgcttttatagcggttgctgcaaccggcgcgatgccgtgcggcatgcttcgcattcccttgccttcgtgctcgtatttcctgaccgcctgcgtattaatgccctggttttcgctcaaggagtttcgctcaaggaggaaaggtgatgcgatatcgatacgcgctggctgcggtgttgtttgctgtgagcggactggctgaagcggcgtcttgtccggcatggtcgtcgacgcgggctgaacaggagatcacccaactggggcagcaactgacgcagtgggacaacgcttattacgaacagggccagagcccggtggacgatcaggtttacgatcagctgcgtcaaacgctggcgacctggcaagtctgttttcaggcggatgccggacgttttgcgatcagtctgccgactaccggtaggcggcagcatccggtggcgcacaccggcctgaaaaagctgtcggagccgaccgagctgaaacagtggatcgcgcaacataatgatttgtgggtgcagcccaagatcgatggcgtggcggtaacgttggtgtacgagcaagggaagttggttgccgcgatcagtcgcggcaatggccgtcagggtgaggactggaccgacaaagtgcgccagatgaattcggtgccgcagcaactttccgccatgtctggccggcaggtttttcagggagaattgtatttacaggtgacggatcaccgtcagcagcaggtcggcggtatcaacgcgcgagcgcaggtagcgggtgaaatgcggcgaaaacagccttcgccgctgctgtcgcgcattggcgtatttgtttgggcctggccggacggtccggcggacatgccggccagactggcgaaattacgggagctggggtttgggctgacggcggattacacgcaacccgtttcctcgctggaggcggcggcgcagtggcgtgagcgctggtatcgagcgccgctgccgtttgtgaccgatggtgtggttgtgcggcaggcgcaagaacccgccgggcgttactggcaagacaccccggcggaatgggcggtggcctggaaatatccgttggtgaaccgggtgacggaagtcaccggcgtcgacgttgaagtggggcgtaccggcagaatgaccgtggtgttgcaattgcagccggtcattctggatgacaaaaccgttagtcgggtcaatctcggttcggtatcccgctggcggcaatgggatgtattgccgggggatcgggtcagcatcagtctggcggggttggggattccccggctggacgctgtggtttggcgcggtgcggtgcgtgaagcgataaccgtcccggcgacgtcgccttttgatgttttcagttgtttgcaatggagccgcgagtgccagccgcagtttctggcccgactggtatggatgagcgggcgcaacgggttgtcgctcagcggcatcagcgaagccacctggcagcgcctgacacagcgaggcgcgctggtcgatgtggtgtcctggctggcgcttgaaccggcgcaactggcggcggccggcgatttcggcgaacaacaggcggaacggattcatcgtcagtttcagttggcgcgtcgccagccgttgcgaaactggttgctggcattagggttaccggtgccatcccgcgtccggcacgcgctggatggcgcatcgctcgaacagttgcagcagcgttccgcggcggaatggcagcagttttccggtattggcgttcgtcgggcgcagcgcattcgagactttctgcaccacaccgatatcgtcaggcaactggcatggctcaatgaacacggcgtgaaatcatgacgggaataatcggtctgacgggaaatatgaatattctttatgtaataaccagagtgatgaattaaacggaaaaaatagtcagaatagcaagcaggaaaatagcaataatccggaaaaccagttcggcggtatttaaaagaaaagggtatctaaaaacgtttctgtcttgtttttccgtgcgattcacttattagccgaaaagataagctgattgtttataagggcgttaaactgcctgcgtaaggttttttcaggaaaagggcgaatggcataagaaaaaaccggaatacgctgatggcacctgaactttcgaacatatcatcggtctgtttacaggatatttttacctctggagtatggtctggaatgaaatccctgctggcattgtcacaatctaaattgtcctggttgctggcaatctatattggcttttttttgaatctgccggttttttaccggcgtgtagatgcattcccgttttttactgaaaatccggtcgccaaatatattcccctgctggtggaatcaatggcttgcattctgtttacttttttcctgatgcggattctgtcgctcggcggacgccgtttttttcgtgttatggcgtcattgctggtattgatttcagtggccgccagctactacatgactttttttaatgtcgtgattggctatggcattatcgccgcggtaatgaccacggatattgatttatccaaagaagtggtcggcctgttttttgtgctgtgggtagcggcgcttagtcttccgccagtgtttctcatttggaaaaaccgcctgcagcaaacgctgattgaacaattgcgtacttccggacgtcggcgtatcgcgctgttggggctggtggcgtctgctgcactggtatggctgccgctacgctatctggctcagataaatacttcggcggagaaactgtctaatcaggacttgccgagttacggcggggtggtggcgcattcttatttaccggccaactggttatcggcattcggtttgtttgcctatgcccgttatgatgaaaatcaggatgacgacgagctgattgaccccagcaagcagtttacctatcaggcgccgccgggtatcgacgacacttacgtcgtcttcatcatcggcgaaaccacccgctgggaccatatggggctgctgggctacgagcgtgataccacgccgcaactggcgaaggaaaagaatttgctggcgtttcgcggccattcctgcgacacctccaccaaactgtcgatgcgctgcatgttcgtgcgggagggcggcacctccgataatccgcaacgaacgctgcgggaaaaaaatatctttgccgtcatgaagtcgctggggttctcgtctgaactgttcgcgatgcagagcgaggtctggttctataacaacattcaggccgacaattacgcctttcgcgaaatgattgcctcggaaaagcgcaacgagggcaaagcggtggacgacatgctgctggtcgacgaaatgtcgcagtcgctgatgcgttaccctaacggcaagcacctggtggtgctgcacaccaaaggctcccattacctgtattcgatgcgctatccgcgcagctatgcccgttatcagccggagtgtatgggcgtggacgcttcctgttcccgtgaacagttgatcaatgccttcgataacagtgtgttgtataccgatgccgttatcaaacgggttattgaccaactgcgcgacaagaaggcgctgctggtgtatgcctccgatcacggtgaatcgatcgacgacaactaccatttgcatggcacgccgcgtcagatggcgccgccggagcagttccgttcgccgattatgctgtgggcttcggacaaatatctggcgcagccgcgtaatcaacaggcgtttgagcaactgcgggcgcagcagcagcaaggaaaggtgctgcgtcatgaggagattttcgactccatgctggggtgtctgggatatacctcgccggatggcggcattcaggagaaaaataactggtgcaatatgccggggcgcggataacgccgttgcttgctagtgggctgggacggtgcgcattcagacggcaatagcggtgtttttccaacccgtcggacactttgtcgccaacctgttggcttttataaaaaagggattgacgctatgttaggggcgcagtaatatgcgccccgcattcggtgagtggcgcagcctggtagcgcacttcgttcgggacgaaggggtcggaggttcgaatcctctctcaccgaccaaattttaaaacggtaaaacccggttaccgttaacatgaaactcgcgtcctctggatagcgagtttttttgtttctgcattttgatgtggcgattttttcgccttccccccggcttttcaggcatgttgatgccaaatcttgcttcaggccctatttccccgatattttgtcgcagcgcgatgctttttcgttgtgaatattttccctgtctgactcgctaattttttgtttcgtcttatctttttattcacgatgagtgatttatcccatcttttacctttttttacatttaggcgggatgacggtcagtttcatcatgaaaatattagggattttaatctaagtgcgatgataaaagatgaaaaaaacaacacggataggcggtgctttcccgccaggcagaagcactgcgcacagcggtgaggtcccatcagtatttcagttgcaccaacgctttttcggcttccgcgcggcggcccagatcggcgatttcgcgtcccggacggggcgcggcgttctgtgcggcggtcaggtattgtctggcttcgttcttgcgtcccgctttcagcaaaaagtcgccgtaaaagaagtttgcatcaatactggcaggattgattttcagcgccattttcaggtactgctccgcttttttctcatcgccaaaccccaacggccagcccggcacctgataatagagcacgccaaggatggtgtaggccgcgccattcagcgcgtgcgggtcaagggcgatggctttttccagcgtacttttggcctgtccggccagattgagcgcctccatgccgtctttgacgcccgcccaactgctgtcgaccatcgccgaccaaatcagataatccgcgcggtcaggatggctttccgtctgttcctgcgccagctggctcaaggcggcgaaacactcctctttacgagatgccagcgtcttgtactggcagactgaccattgccggtggatatccatcgacgtatcgctggcatggcccatgtttaccgtcagcagcccaccgagcagtagcattgccgttcgaagaatcatgtgtgaacgaatagctgtatatgaacgaatagctgtatgtgaacgaatcgccgtgtgtgagcgaataatcatgtgtgcccggagaaccatgtgtgatttccctattttttctgcgccctggcataatgctgaatagcggcaagctgacgacggatggcattatccaccacggcaggcaccagcgcattaagccgcacgaatagtttttccggccaacccagccaacggcgcacggtttcccgctccagcgcattgactacctgatccgccacccaggccggcttgtcgctgtggtagcccagcgcctgggtcagagcatgggtcttcggggcgttacggccggcatcaatggctctgggagccagatgcagtactttaatccctttcgatgacaattcgcgatgcagcgcttcgctgaatccgcgcaaggcaaatttgctggcgcaataggcgctgtatcccggatagccgatcccgtccagggtagagccgatgttcatgatgatgccgggcttgttgatgcaatcgagcaaggaatgcgtcagcaatatcggtacttcggtattcagggtgagctgccgacggatgacgtcgtggctctgctcttcaaacaggccgaaggttgatgtgtctatgttgttaatcagcacatccagcctgacgttttccgggaaacactccgccagcgcgtcgcgatcctgttcgtcgcagaggtccgccagcaaaatattgtgatgaccggcgtcgggtaatcgttgctgtaacgccagcagcgccttttcattgcgaccgaccagatacagcctggcgcctctggcggccagcgacaatgccagttcctggccggtgttgctgctggcacccgttagcaggatacgtttattttttagtttcatggcattaatgctccgtgaggctgcgcagcatatcgccatacagctgataaaccacgtgagcggcatgaataatcgcggtctgatcggccgagtcgttgatgttgtccatcagcgcggcaaagacgttcgggcatggatcctgctcctgcaggccgttgatggcgttgacaggcagatcctgctccgcgtctatctgcctgatcatatcgggcgcgatgttggcctggataccttccagtacgtgtatcaggccgaagatgctcatcgggttgtcgcgctggatctggtcatagaggtacgccgccatcaattcaatccactgagcggcggcgttctggcccagcgtttccgttttgccgccacaggcgcgaatcttgtgaagaatcgaggctttgtggtcgtattcggcattaatgtactcttcaatggcctcacgcacccacgcctgatgccggggaagacgaccgctcgccgccatcaacagcggtacggtataactgacgtggtgataggcctgcgtcagaaaggcgatgtacatgtccccggtgatggttccctgacgacaggcgtcaataaccggagcggacatcatcagttgttgcgatgttgatgtagcggattgcagttgctggtaaaagctcatgtcttactcctgaatggcgcgttgacagtcggggtcgcctctgggtgcgatggtgtcatgctagcgagggagcattaagagagacttaagacggttgaaaaatcaccttaatatcggtgtgctattttaattttttgataaataatgaaatttataattaccgtttgtagcgatggcatgtatcggcgtcggaatccggtggtgctggaatccggtatcggtatagtaagtcgcctgataaatcacgaagggacggagaaacggcatgtcgacatcgcgccgcgcgcatcaactggcgattttggtcgtgatgatcagcgcctcgctggtggggttggttcaggggtattccatcccgctggtgacgctgaaactgaccgcgctgggctacggctccgcgctgaccggcatgatgtccgcgttgccggcgattggcgtattcgtctcctcttgggtagcggcgcctgtggcgatgcgcttgccggtgggccgcctgctggcgctgtcgacatggggcatgggcgtcagcctgacgctgtcgttttacctcgacaatgtggcgctgctggcagcgccgcgttttctgatgggattttgctgcgggctgattatcgtcatcggcgagtcctgggtcagcggccacaccgccgagcatcgccggggcgtgctggtggggttgtacgctaccgcgttcaccggcctgcaactgctggggccgctgctgatttccctcaccgggctggacgatccgaccgggctgttgctgattttggcgctgcatggcgtatgcctgctgatggtgccaggctcgtcgttttccggactggcgctgagcgcccatcggcaacataacctgttttcgctgttgctggccgcgccggcgttggcggcggcggtgtttgcgttcgcttttttcgacggcgcggtactgtcgatgctgccgctgtacggcatggcgcacggctacgaggaacagctggcggtgctgctggtgacggtgttgtttatcggcgatgcgttgttgcaggtgccgctgggctgggtttccgacaagctgggcaccgtgcgggtgcatctggcctgcggagggctgttcgtgctgatgctggtcggcctgccgttcagctacggcaccggctgggtgtgggcgaatgtctttttgctgggcgcggtggcgggcagtatttacaccctggcgctggtgcgcgcgggcaagcagttcagcggcgtcaatctggtggcgatcaacgccttgttcggcgttttatggggcgtcggcagtttcagcggcccactggtgagcggttcgttgatgcagtggtacgggcgtgacgggttaatcgccgttttgggggtgctggggctgctgtttctggcggccaacgcgctttcggcaacgcagcggaatgctgccgggcagacggacccggaactggcggaatagcccgaccggcatgtttggggtggtgggtcaccggaggagcaaatggatcgtctggcaacgctggaaacgtttatctgtgtttatgagagcgggtccttttccgctgcgtcgcgccgtttgggcatcgggcaaccggcgatctccaaagccatcatgcagcttgagcaacagctggcggtcaaactgctgctgcgctccacccgtgggttaacgcccaccgaggccgggcagcggttttacgagcaggtcgctccggcgttgcagcaattgcatgaagcgcaggacggggtgcgcggcggcaacggcgagctgagcggctatttgcgggtgtcggcgccggtgaccttcgcccggctgcatgtgctgccccgtttgcatgtgtttatgtcgcagcatccgcaactgaaggtggacatcattctggatgaccgcccggtggatctgatcgccgaaggcattgatgtggcgttgcggctgggcgagatgaaagattccgggttgaccgccaggaagatcggctcggcgccgatgcggttgctggccacgccggcgtatttcgccgcccgcggcacaccggcctcgcccgaggcgctggaagaccatgacgcggtgatctacctgcagaccgatgcgccgggtaactggctgttttgtcgggatgaccggcaatgccgggttacgatgtcgggacgcatccgtaccagcgcggcggaaggggtgcgggaagcggtgctagcggggaacggcctgacggtggcgtcggcgtggatgtttgcgccggagctggcgagcggtgcggtgacgacggcgctggccgactggcatatcggcgtgatggatctgtgggcggtttaccccggcggccggttaacgtcggcccgtgctcgggcgtttaccgaatttgtggctcagcacctgtctgtgccggcctgacccttctctcattcattccattctggaataaatattatggctgatggcgctcttctgcggtgaagtcgctttgcctatgctgaacccgtcccccacgtcgtgccgtgtgatggtgcttccggcctgaggggaacaccaccttcagacaggcaaccacggagaatgaccatgagcacgttatcttacagcgatgacaccgtacggacgggtaaaccgctgatttttgccatggcggccgccagcggtgtggcggtcgccaatatctattacaaccagccgatgctcggcctgatgaccgccagctttcccggcagcggcgcgacatccatgatccccaccgccacccagctcggctatgcgctggggttactgatgctggtgccgctgggcgacaaattcgagcggcggcggctgatcgtctggcaatttttgttgctggcgctggcctcggtattggcggcgttagcgccgtcggcgccggtgctgctggtggcgtcagtattgattggcgtcggcgcgacggtggcgcaacagattgtaccggtagcggcgacggtggcgagtgaaggccagcgcggcgcggtggtcggcaccgtgatgagcgggctgctgagcggtattctgctcagccggacgctggccggactggtggcggacgctgccggttggcgcgccatgttctggctgagcgtgccgctggcgctggcgggcgcggcgctgatggggcgtatgctgccggtgttgccgccgtcatcggcgctgtcctggcgttcgctgatgcgttcactgctgacgctgtggcgcgcggagccggcattgcgtcgcgccacctggattcagggcgcgctgttcgcgtcgtttagcgcattctggagcattctggcgttgtacctcgccagcggcagtcatccgctgggggcggcggcggccgggctgttcggcgtgattggcgtggcgggtattaccgcggcgccggtggccggacgcctggcggatcgcatcggcagccgaccggtgattctgctgggggcattgctgacattgctggcgtggggtgtgttcggcctttggggcgcggtggcgggcctgattgtcggggtgatactgctggatcttggggtgcagagcgcgttgattgctcaccaacatgtgatttacggcttgcagccgacggcgcgtgggcgcatcaatacgctgttcatgggcggcatgttcctcggcggggcgctgggttccagcggcgcgatggcggcctggcaggcgggcggctggatgccggtaacgctgtttgccgggggggtgacgctgctggcgctggtggcggccagccgtcggtaatcacgggcggaggcccgcccgtgagggcggtgtgtactctcaataattcgagttgcaggacaacacgttggtgtgttgaacaacgcaacgcatctgcaactcgaagcatgacgggtaattacagcgtgtagcgcaccggcagcagcgcggtgcgatccaccgagccgttgaggcgtttcatcaccgcgtcgtacgggcacagggtgccgacatcggttttctggcagccgcccatcgagaattcgctgcgcagcggcggatggtcgttatccagcgcggtcagcccgcgaatctggtccagcgactgcgcctggaagtagatgcgcacgaagcgttggccctgcgggttacgccagcgttcgaaaatcaggctgcccgcgggcgggatattaccgcgcgggtagtcgcccatctgccaggtgaaacccagcatggcgcgcaatttggcgatgttggtatcgtgcgccacgtacagcagccatttggcgtcgggcggggcgtccgcctgatgttccgggttaagcgccagggctatctgattcatcagtaccgaaccgccgcgccgcgctacgtagggcaggtcgttggtgaaatcgtagttggcggtcagcaacgacatcagcgaacccaccgcggtggccgttctggcgttgccgaacgccacctgaccgagcgggttgttgttgctgtaggccagccggatggtttccgccatgttggccagcgcctccgggccgtgcagcgaggtattcccttttttgctctctttcaattcccatttggcgctgaacgccgggcagggtttatccggcaggcagaccgcctgtttcaggcgatcgatcgccggttgccattccgcctgaatctgttcggcgcttttgccctgcatcgctttttgcaggtcgaccttcacctgttcctgatccaccagcacgccggcggtttcggcatggaacagcgggtcgttgtcttcactctccgggccgcgaatcacgacgccgcagccaggaaatacgccatccatcaacgccatagcggtttcctgcgtgcgttgcagcgggctggcccagacaaatacgtcgtcgggcgccgggcaattgtgggtcagcagtccgtgctggcgcaggtactgcccttcgtactgcccttttaataccgccgccgcataaccgtgaccggtcagctcgccgtaatgggtcagccaggtcggccagtcgcgcccggtgccttcctgaatggttttgacgttgccctcggtcggcgggcgtacgccgtggcggcttatttccaccactttttccagtgcccagcctgacggagcggtttccgcctgcgcgcccagccagggcaacgccgacaacaacagcccagcgacggtcttgcgtgtgaataacatagttgatcctcgggtacatgccttttggctaccgcaaggctaagcgatggcggtagcgggaagaatattttttctatgtaagaatcgtgggatttttttcagcctgtaaataagtttgttgaagagaaaatatctttttgagctgtgtaatgatgtgaaccgtatcacttccactctgaacgccgcgagatcaaaaaagaaaagtttgaatcataaaactgtcttttttttgccggtctgttgtcacagagcgattttaggctttgcggattaaccggggtgtgatttacggagacgtcatgaaggccaataaaataccgacgctatttaaccgtggtgggtttggtggctcaggatttattggcttcgggtttattgccccgttgctgatcccgttattgctattttgggtgattccttttttttgcagcctctatatcagcctcaccgactgggattatatttcgccggattatcatctcgtcggtgtggataattatcgtgatttgttactgagcgacgattttaccggcgcgctggttaacacgctgacgttcgccatcgcggtggttatcccggtggtggtgctggggctgggatttgcgctgctgctgcaccgccagtgtcgcgggcagcgctgttatcaggcgatgatcttttctccgtggattaccccgacggtagcggtttccgtggtgtggtcatgggtgttcgattcccgcgccgggctggcgaaccaactgcttgggctgttcggcgtagcgggcgtgccctggctggaacggccgggcagcgccatgctggcggtggtgattgtcacggtatggcaaggcatcggctggacgatgatgttcttcatcagcgcgctcaaccgcattcccgccgagctatacgaagccgcgcggctggacggcggcagccgcgccaggcgcttgttaaccatcactttgccgctgatttctcccaccacctttttcctgttgatcgtcaatctggtgaatgccgttcaggcgttcgatcaatttcaaatgctgacgcagggcggccccggcaatagcacccgcacgctgatgtatctgttttatcaacaggcgtttcagcagttcagcatggggccggcggcggccaccgcggtgatgatcctgctgctggcgggctcgctatcgctggtcaacacgctgattgcccgtcgctgggtctatttttaaggagcatggggatggtgtcgtcaccgataacgcttgccgaaccgggtgtttccaccgctgctcgccgcccggcctttcgtcggcgggggatgctgaaacatttgttattgatgatggccggtctgctgatggtattcccgtttgtgtggatgctgtccggcgcgctgaaaaccaatgacgaaattttccgccatccgctgcaactgttgccgtcgcatcccgatttttcctcgttcgccgcggtatggcgcgagacgcatttcgggttattcatgtacaacagcctgacggtggcgctgctgacgtcgctattggtggtgatcaacagcgtgctgtttgcctacgccatcgtgcagtggcgcggtaaagccagccgtttgctgtatggcgtggtgatggcctgttatatgttgcccggcgcggtgacctatattccctgttacatcattctggctaaattgcatttgctggatacccatatcggcctgattttttccaacgcggtaagtgcgatgggggtgttttatttgcatcaggcgctgaaaaaaattcatccgtcattactggaagcggcgcgcattgacggcgccggagaatggtctttgctgcgtaccattgtgctgccgcaaataaagccggtgctggctacgctgtttctgcttattttcatcaccaattacaacagctacatgtggcccagtctggtgattacctcgccgtcgctgaatttaatttccattggcatccggcagtattttatttccggcggagactatggctttaactggtcgaatatcatggcggccagcgccattgtggtgatgccgatgctgtttttattcctgttgtgccaacgaatcatcctgtccggcttttccgataatggagtgaaagaataatgatgaccgtatgcaaagggttgcgatttgtgggcggcgcgctgtgcgcgctgctgctgaccgtgcaggcacaggctgccaccgaggtgaacttctggtattccggcggcaccaagccgcaaaagatgatgctgacgctgatcgacgaatttaaccgtagtcaggatcaatacgtggtgaaaggcgcgttgcaggggaattacgatgaaacctggcaaaaaatgcaggccggaatggcggcgcaaaacgccccggcgttcgcgctgctgaccgcttcgcagggaacggcgctggcggagcgcaaattgctgcgcgacctgcgcccgtatatggatgacagcttccacttcaccgattttatcggcgcgttccgccgtcaggtcacccggccggacggcagcgtttacggtctgcccgcctacggcaccacccaggtgctgtactacaacaaggcggtgctggcgcagcacggctttacgccggacgacctgaaaacctggcaggggctggcgaaagtggcgacggcggtcacccaaaaagacgccggcggcgacacccgctattacggttgggagccgatgtgggggccgggcaatctgattgacgcggcgctgtccaacggcgggcgcattctcagcgaagacggtaaaaaagtgctgatcgattcgccggcatgggtcgaggtttgggacagcttccgccgctggattcatgacgagcgcatcatgcgtatctaccacggcggccagggctgggaatactggtataaaaccattgatgacgtgatgaaagaccgggcgctggggtataccggttcgtccggcgatcagggcgatctcgacttccagcggctggcggcgttgcctcagccgggctggggcaaccatccggcggcgccgcaggcgggcgcgctgattttcgtgatgcccaccggcacgccggacgcggcggcgaagggcgcctttgcctttatgcgtttctacaccagtgcggtcaataccgcccgctggtcgatgttcacaggctatattccggtgcgtgaaagcgtgttgcaggacgcggactaccagaaatacgtcgccgccaacccgcaggctgccgtgccggtgcagcaggcgaaatccgccagcatggatttcatcgacccgaccaaaggcaaaattctggatgcgctgaccgttgccgccgatcaggtggaaatcgaaaacaaaccggcgcagcaggcattaaccgaggcggcccgcaaagcgcagaaagcgctggaccgcattaatgaataagccggagctgacccttgccggttgcctgacgacggggcgcgggcaggtagcgtttaccgtgccggaagggatcgactgcctgaccctgaccgcgcacaaccacaacaaaagctacctgtacgcgtttgtctacgatgcccgtcagcaactgcgcgccaacctgctgattgaaccgaccgctaagtcggtgaccatcgccgcacggcgggcgctgccgttgggcggcataccggggccgttgccgccgggggcgtggaggctggtgctgtgcagcattccggcgcaggccagtcatccgacgcaggcggattaccagatcacggtggcgttcgacccgccgttgccgccgccggatgagatgctgctgacggtggcgctgcgcggcgaccatcaggtgtgtttcgactattccgcctgccttgaaccggcttcccgctggtatcgcggcgacctgcacgctcacacccggctgtcggacgggcacaacagcctgacggcggcggtggcgctggcgcaagcgcagcagcttgattttatgttcctgaccgaacataacctgtgtcacccggcgctgccgaccggaggccgtaccctgttcctgcccgcgctggaggtgaccaccgatatcggccacttcaatgtgcacggcccgcgccgggtgctgacgctggaagacggggacatggcgccggaaacgctgatccgtcaggggttgtcgctgaacgtgacgggcgacggcaacatcagcatcaaccatccgatgatgccgccgtggcactggcagtatgcggcgatgccgctggcgcgcatcaacacgctggaagtgtgctgcgacccgagctggccgacgtcggccgccgccaccgagcgggcgttgcaactgctgagcacgttgtggaacggcggctggcgtatcgccgccgtcggcggcagcgattgccatctgcgaccggacgagcgctatgacggcaccacccaaccttcggtgtacggcgacccgacgacgctggtgtttgcccacggcctgagtggcgacgccattctgcatggcttgcggcaaggccgggtgtatatcgaccggcagtgcggcctgcgtttccggttcgacgacggcgaggtgctgccggggcagaatgtcggcgcgcgcacggtgcaggcgaccctcgccgtcgaagacgatcggccgggttacgtggcggagtgcgtggcgggcggaacggtgatttctcgccatgcgctggggcgcgacgaggtgagcgttgcgctgccgctggcgagctggccgtggtgccgcattgatatccgcgggccggatggcggctttgccgggctgatcaacccgctgtataacggcactcacccgattttctcctgccagaccttcaccacctggggtgaagcggtggcgcgcctgccgaaataacgccggacgacgcgctgtcggcgtcaccgcgccgggtaatcgccggataatggagcaggcgacggtgggcagcgggtggtgcctcgccgtgattaatggcatagtcagcgccacctgtcggacgaaagacatcaacgacgccctgatgccaacctcattattatcacgctggagcggctggctggaacgccgccagaccgtcatttatctgctgaccctgctggtcgccgccgtgctggcgtggcgctggacgccaccggacgcgctggcgtcggcgattaaccccgcgctggcgctgatgttgttcgttacctttctgcaattgccgctgtcccgcctgctggcggcgctgacccacctgcgttttatgctggcgctggtggcgacgaattttgtggcgataccgctgctggtggcggtgctgctgcgtctgtggccgctggaaccgttggtggcggtgggcgtcgccatcatactgctgtgcccctgcgtcgattatgtggtgaccttttcgcatcagggcggcgcggattcccgcttactgctggcggcgacgccggtattgctggtgttgcagatgttgctgctgccgttgtggctgccgctgctgttgccgcagacaacggcggtcgacatcgggatggcgccgtttctgcacgcgttcatcgtcctgatggcgctgccgctgttgctggccgccgtcgttcagcgctgggcggcgcgatatgctgccggcgcggcggtgaccaactggctcgggctgttgccggtgccggctaccgcgctggtgctggcgctgatcatcgcgtttgtggtgccgcggctggggctggcgaccggcgcggtgcggcaggcgttgcctgtttatctgctgtttgccgtgctggcgccggcgctgagctggctgatggcgagactatggtcgctgcccgcgccgtcggggcgggcgctggtgttcagcggcgccacccgcaacgcgctggtgattttaccgctggcattggcgatacccgatgcgttgccggtgataccggcggtggtggtgacgcaaacactggtagagctgttggcggaactggtctatatacgctgggtgccgcgcctgcgttttgccggcggacagccgcactccagcgcgccatccggaaaataacaagagggaaccatgcaagcattcaaaccattacgcgggccggaacggctgattcggatgggacagtgggccgtcgcgctgctgttcgcctattttctggtgatgatcagcgccgcggtgctggaagacctgccgtcgctgacccgtgaaccggatcgcggcagttttatcgaccagacggcggtggatgcccagaaagcgcgtatggcgccgattcaggccgcgcaggaaacgctggataacgcgctggcggacaagcgcgaggcgcgcgagatagcgactaacgattacgccaaagccaaggccagcttcgacaactggcgcgccacccgcagcagtaccgagctgtccgaccagaacccagaggtgatcaagcgtaaccatgagctggatcgtctgctggcgctccagcggcagctcgacggacaactcgccgatctgcaaaaacagcgcgcacagttgcagcttcaactggcgccgataacgctggcggtcagccggttatacggcgacgcggacgcgcgctatggcgaggcgctgcgtaaggcggagttgcaggcgttcttcattcggctggcgtttgtcggcccgctgctgctggcggcgttatggctgtttcgtcgttatcgcaagggcaaccaatggccgttcgtgtgggggttcattttgtttgccctgttcggcttctttgtcgagctggtgccgtatctgccgagtttcggcggctacatccgctacggcgtcggggtagtgctgacctatttcggcgggcgggcgctgctgcgccggttgcaggcgtacctggagcgcaagaaacaggagcaggcggcgtcgcaggaagagcgcaaagagtcgattcattacgaagcggcgttgacgtcgctggcgcgcaatcagtgccccagttgcgatcgcccgctgatcctgcaaaacggcgctaccccggcgttttgtatgcattgcggtttacagctgctgtcgccgtgcccgtcctgcgggttgcgtaaaaacgctttctaccactactgcccggactgcggtgaaccggcagaaacgtcggaaaactgagggattaccgcgtcaggcgcatggcggtgtcaggtgcatgacgttatcaagcgcatcgtcgtcagttccagcccctgatcgccaaaaggagcggtggcggtgatatgaaaaccgagcgactggtagcagcgtagcgcgctgtggttatggctatacccgtcatacttcaagttgcaggtgcgttggctttattactcggcccatccctgggcctcgccccttcggggccgcagcacgctgcgttcaactctgctcccggcagagttgtcactcaccccagtcacttactgatgtaagctcctggagattcgctgcgtcgccgcgttacaagactcattatgagtcttgccctgaagggccaacgcgttgcgttgttcaaaacgccacgcgttttgtcctgcaactcgaattattttgggtataaacaccgacagcgatacggcttgcgcctcaaatcgctctaccgcctgtcggatcgcggcctgcaacatcgcgcgcgccagcccgcgcccacggtacgccgggtcgataaacacccggcacagccggctgtggtggggttccacctgagacaactcgacaaaccccacgatgtcaccctgatgttcaaacagataaggcacaaactgcgggttagccagatgatcggtaatctgcgtggcggtgagcgggaacgaataggtgggaccgccccacagcagattcagttcggcgctgtctacccagcgaatcaggcgcgggtaatccgccggcgtaaaatcgacaagagacatcagggcgtttccttaccgtttaaacgactggcggcgccggcttgcagatagcgcatcatctcctcttccggcaccatgccgccgccggtggcccagataacatgggtgccttgccggcaacgctgcggcgtcagcggcgcacgctggcgatagccctgattttcctgcaacagacgcagaaatcccggcgcgcccgccagcgcggacggctccagcagaatctgctgggtgtcgtgcatcacatgcagcaacgccagcatgtcgtcatccgtcagcgtgtagtagccatcaatcagccgctgcatagccttgccgacaaagccggaagggcggccgaccgccagcccgtccgccgtggtgcggttgctgatgccgaaatcctgcaccgccagttggtcgtgcaggccggtgtagacgcccatcagcatgcagggggattcggtcggttcggcgaaaatgcagtggacgtgatcgccaaacgccagtttcagcccaaagctgatgccgccgggcgcaccgccgacgccgcacggtaggtagacgaacagcgggtgttcggcgttcaccacccggccctgcgcggcaaactgcgctttcagccgttcgcccgccaccgcgtagcccagaaacagcgaggtggaattttcgtcgtcgataaagtggcagctcgggtcggacaaggcttcccggcggccctgcgccaccgcctgaccgtaatcgccgtcgtactccaccacccgcacgccgtgtgcgcgcagccggtctttcttccactggcgggcgtcggcggacatgtgcaccgtggtgtcaaaccccagccgggcgctggcgatgccgatcgacatccccagattgccggtagagccgaccgcgactttgtggcggcggaaccactgctggcagtcgtcgtccagcagtcggcgatagtcatcgctttcccgcagcaggccgtggcgcagcgccagctgttcggcgtggtacagcacctcataaatgccgccgcgcgctttgaccgaacccgccaccggcaagtggctgtccagcttcagtaagactgagggcggcgcatccagccccgcctggcgggcgatcgcggcggcaaacgccggcaccggcaccagttcggactcgatgatgccgtggctggcttccagttccggaaatgcctgacgcagaaaaggcgcgaaccgctgcaaacgccggctggcgtcggccacgtcggcgccggttagcggcacgtcgcccagcgcatcgctcacggaagccgccgccggattgaaccagcacaccggctggcgattaaccagcggctccagcagcggaaaatcgtggaaccattgcggcaaggatttaccgtatacggcgtcggccattatcgttgtctcctgtaaacggcgggcgtacccgctgcgaatcatcggcgtttatcatgcctgcgttagccgggatttgcctaccgccatcgccggactggtggctgtttatctgaatttattttttctaatcatagagatatgacagcttttctaccctatacagaatttttatacccgcataaccggcttttacgacaaatttaccgcctgatcggtagcctgactgcgtgtccccggatggtacggcgctaaccgaacgcgggcggggcgcagcgaaccggctgtggcacggctcagatacgctgtgcggcaggcccatttcatggggagagtgagcctgccatagcggatctcccgaggggaggaggtaatcatgaaagtaaacaggctggcggcaggcggattgttgttgatgctgccgttgtgcgggctggctattgcgccttatccggcggatggcaatcgtgaatttaccgaggcgcagcgggcggaaatccgccggattgtgacggaatatttgctgacgcacccggacagggtgcaggcgataggccagacgccggcgatcgatggatgtatgccggcgcgtccggctgctggcaacggcaagctcaatccgtgcggcaacacgctgtgggtgtgcccgccgcagtaaatccggtggaagacagggtggagaaaagatggataaatattgttcatattttttgaaagatatctgcaaataaacccgattttaacgtcgggttaacaggtctattatcacttccatcgaaagcgaatacgctttcagaaaggacaaccaaccgaattcaacgtgaaggatattgaccatgaaagctatcaaaaactttgttgcagttatcgccctggctaccgtttctttcggcaccttcgctgcgaccacgtccactgcgactgaagtacagcaatccgccagcctgtccgtcggcaccgtcagcacgactgccaatacgctggacggtttgcaggccagcctgtctgaaaaagcgagtgctgccggcgccaaatcgttccgcatcatctccgctaccggcaacgaaaatcagatgcgcggcgtagctgaactgtataactgataatcagtttctcgttatcatcagcaacaattatccatacgagcaatggccgccttcgggcggctgaggctgttgacaaacagccatgttgtcttacgaacggtgaatcttgtctggtaagtgaatagtttcgtgcgggataaacggtgtcgtttctcttccattgcatcgcacgcacgacaaggagaggttcaaacgccacctctccttgaccactggctggtggctaaactgtgccgctggcgcggtcccttcggcgttcgccttcgctgttcgggccgcccgcgacgcgctcccggcgcggcacgggctttcgcggcatccttgccgctcacccggcgaagtcgctcacctcagcacagttttaacgccggaaaaacccttcattttgcacttataggatttgtcagcaatctgggccgccttcgggcggctttgttgttttcagtactgattgagcgccagcgcggcggcgccgaaggcggcgctgttttgtgtcggtagcgttgagaggcgcaccggcggtagcgtcagcggcgcgtcgtcgtccggcgcaggcgtctgagtcataacggcggcctgtaacccggccatgaagggggcgggcagcgtgccgccgaggtagagacaagacgggtcgagcagagcggtgacactatagagcagcccatacagttcccccgccgcgcgttggacccagccttctccagccggcgaggccgccagcgcctgccagtccgcgtcggcggtcgtgaagggtaacggctcgcccgccgccagcaggcagtcatgcagatcgtcaaacgacgggcgtggctgcgcccgggtgcgcagcgcgccaatctcccccgcgttgccttgcttgccccgatgaagttcgccattcaggatcagcgcgccgccaatccccttgccgatatacaggtagaaaaagctgtcgtccggggcggcggaaccgaaatgcagctcgccgatggcggcgcagttggcgtcgttttccaccagcaccgggcagcccagccggtcgcccaactgccgggcgatatctaccccgcgccaggccgccagaccgggggcgatccacaccggcatagcgccgccgtcaaatcgggcgggcagcgccaggctgacggccagcagccgatcgcgggcctgcggctgagcgtcgagcagggtgcggatagcatcggccagcgtatccgccactgagtcaacgatccggaaatcgccatgcagggtggtttccgccacgcactgcccggcgtagtccatcaggatcaggcaaatcaggtcgtattccgcgtacacccccagcacatagcccgcgtgcgccgccggtcgcaggttgatttgcggcggaccgcgccgcccctgcgcccggtcgctctcttccagcaggcctaggttgagcatgtcccgcgtcatcatgctgacggcggcggtggtcaggccgctggcggcggccagcgcgctgcgcgacaggctgcccgaacggcgcagcaaccccagcagtttgcggtgggtggcggtgagttctcgcttttccatgggtatcccttgtcccggttctgtccggtttccttcacacgtctgcaatataattaagttacttaattaattcgtcaacctcaataacaggatggtgcccgtgcgtaaacttgtttcgttatccctgtcggtgttactggcgagcgggctgatagcccacagtgcggtggcggatgtcatcaaactcaaactctggaccctgaatgatagaaatgcgccgatgcgcaccgtcaacatcgaggaggcggccggggtgctcaaccagcaattcgccgcggcgggggtggatcgcaaaatcgttatcgatacccatgccagcgcggtgcagggctgggacgatctggcgctggatacgctgaaagccttcggcgtcaatcaggggccggatatcgtgctgctgccgcacgagtggatcggcgagtttgcccgcaacggttacgccatgccgatggacgggcagattaaggcgaatccgtgggtgtacgccgatattttgccggtgctgtgggaggcgatgaagtaccagggcaaggtgtacggcgtcccgcaggatgccgagatccgcatgtttttctataacaaggacatgctgcgcaagatcggcaaggacgaggcttttatcgatagcctgcccgcccgcgtggacagcggcgagttcaccatggatgacctgacggcgctggcgaaagaggtggtagaccgccacgccgcgccgatcggcatgctgcatcgcccgaatgtcggcatcgattatctgatggtgtttgccgcctgcggcgcgaaattcatggatgagaaaaccggcaagctgctgtttgcgaagaaagaggttgaaacggcgctgagctggtacgcccgcaatgtggcggccggcgtgacgccgaccgacaacaccgccatgagctgggacaccatccagaccgcgttcaagcaggaaaaagccttcctgttccatcagggcatctgggcgatggcctggcaggtgaacgataactttggcccggcgtggcccgccgataaagcgggttacacccacaagatcggctggataccggcaccggcggcggtgaagggcggcaagcccgccaacctgtcgcaccccatcgcctacgtggtcagcaacaagagccagtacaaagatctggcggcgcagctggtggctatcgccagtctgccgtactacaacaatcgccacgctgtcagttcctatcacaccgccattagctatgcccagaccgcgatgccgcaatacaccgacaactgggcgctgagcgaagccggcaagatgatgaaaaacattacctttgtgccgaatcacgcccgctttggcgactataaccgggtgctgttcaaaggcttgcaggcggtggaaaccaaacgcatgaccccggcgcaggcggtggactttatcgccgacgagctggaaacccaactgggcaaggacgtggaaatcgtggatagcctgcattgattgaaggcgcggccggagagcgcgcttctccggccttgacgagtgaggtggctatgcctgtgacgttgtcgaatcgcccggccggtgtgcatcctgcgcgctggctggcccccgccatctcggtgctggcggtgttttttgtcgcgccgatgctgctcaatctggtgattgctttcagcgacatgggcagcaatttgcagataagcgcctttggcactgacaacctgatgcggttgctggtagcggacaaacgcctgccggcgatcctgctgaccacgctggtgtacgtggtcagtacgctgctgttgttcaatctggggctgggcatcgtgctggcgatcgccaccaccgcggtgccgccggcgctgggggcgctgtttcgcggcatctggtttctgccgcggatttcgccatcggtgctgtacgcgctgttgtggatctgggcggcggacccgtcgccccacagcctgatcaatcaggtggtggtcggcgtgttcaggctgccgccgcttaatctgcgcaacgaccatccgatgatactgattgtggtggctaacggcctggtcggcacctcgtttgcgatggtgattctcgcctccaccattcgcgctattccggcccatctgtggcatgccgcgcgcgttgacggcgccggggagtggtcggtgattcgccatgtggtgctgccggcgctgaaaagcccggtgtgtttcatcgcgttgtatcaggcgctgtcgctgatggtgacttacgaatacatcctgctgattaccggcggcggcccggtgtacgacaccaccacctatgcgctttatatctaccggcgcgccttcgagtccggcgcttatggctacggcgccatgctggcgctggggctgatggtgttcggagggctgctgacgctgttgcagtggcggatgatgaacatgcgcgcgcagtttactccgccgcgtatcgaggtgatgcgatgacgacgatgaacgctgtcgactgggcgcgtcaggcggcgcgctcgcgctggaaccgggtgggttttctggcgagcgtggtgctgtttctgacgctggtatcgataccgattgtgaccccttatctgtggctgctggctatctcgtttacccatcgggatggcgacagcgagtatcaggtgctgtggcgattgctgacgatcgccgcgctggcgtacggcttgctgcttgccgtcgcctggcgggcgcgtaccgagcaacgtgcccgccgcttgcggtggctggttgggctggcggcgctgctggtgttcggcctgtgggttgctccgcaactcacgttgcacaactaccgctttctgtggaacccggatgtgcaggccaccggtatgcagagcggcacgctgccgtcagtctggaccgcgcttggcaactcgctgctgtttgctggcggccacacgctgctggtgacgctgctggcggtgcctgccgactatgccttgtcccggcttggcttccgacggcgcgaaggggtgctaaaagccctgctgctgttgcacgcttttccggtgatggcgttgacggtggctctctttattcagctctactggatggggctgctcaacagcctgtggggcgtgatgctggtgatgtgcgcgcttgaactgccgttcgccatcttcgtgatgaagaattttttcgacggcgtgtcgtgggatatcgaaatgagcgccattaccgacggcgccagccgctttcaggcattccggctggtggtgttgccgcaggtgaccggcggcattatcgccatcgccacctttgcctttctgcgcggttgggaggagtacatttttgtgcgcaccctgctgatcgacagcggcaggatgaccatgagcctgtacctgttctgggcgtcgcaggacagcatgggcgcggattccgggctgattgccgccgtgggcgtcatctacatcctgccggtgctggcgctgtatctgttaactcaaaaatacctgacgcaaatgagcgtcggtggaattaaaggctgaaatgatggcggagattgtacttgatggcgtaaccaaagcctggggcgatacgccggtgctgcacccggttaatctgacgctggctgacggcgaatttgtggcgatcctcgggccgtccggctgcggcaaatccaccacgctgtttctgctggccggactgtatgcgccgacgcaagggcagattctgttcgacggccagcgggtgaacggcgtggatgcccgtgaccgcaacgttggcgtcgtgttccagtcttacgcgctgtacccgcatctgagcgtgtacgacaacattgcgtttccgctgcgtttcaaacccgcggaacgtgccgagcgcgaccagcgggtgcgggaagcggccgcgctggtacaggtgacggaactgctggagcgcaagccgtcggcgctgtccggcggacagcagcagcgggtggcgctggcgcgggcgttggttaagcggccgtcgctgttgctgctggacgagccgttgtccaacctcgacgccaccttgcgtatgacgatgcgcaccgaactgaaagcgattcacgcccgttcgcgcgccaccacgctgatggtgacgcacgatcaactggaagccatgacgctcgccagccgcattatctgtatgaatcaggggcgggtggagcagatcggcaccccgcaacagctctatcgccagcccgccaatacctttgtcgccggctttatcggctcgccgccgatctgcctgctgccggggcaggccaacggccgctggttgacggtgggcgaaataagttgggggttgtcatcgacgtatcacggcgcgctgacgctcggtatccggccggaagacgtcaccctgacgccgctgggcgccggcccgctgtccgggcgcatcgaacacattgagccgatggggcgggaggtcttgtaccgcctgcacacgtcgcttgggccgttgcaggcgctggcggccggttcgacggcgcagtatgacgcggggatgctcgtcggggtgtcgccgtcggtggatgctctgctgctgtttgacgccgacggcaatcgtctgcccgatgtcggtgtggtactgcccgccgatgtcgtttccgcctgccggacggcaggttaatatccacatctaccaacaggttgcctcatgcatattgttagctacaacattcaatacggtcttggccgcgacggtcgctacgatctggctcgcatcgccgatgaagtgcgcggtgcggatatcatctgtatgcaggaagtggaacgcttctggcaacgctccggcatgatggatcaaccagcggagctggcggcgctgctgggcgagtatcactgggtgtacggcgccaatctggacatggacgccagcaccgtgtcggcggacggccgggtcgtcaatcgtcgtcgccagttcggtactctgacgctgtcccgccggccgattctctccagccgcaactttccgctgccgaaattcggcaccctgacccagcactctattcagcaaggcgtgctggaaacggtgatcgacaccggtgccggggcgatccgcatttataatacccatctcagtcatctgtgcgccggcacccggttgccgcaggtggaggcgatgctggcgcttttcgcccgcgccccggatgaaggcggcgcctggtgcggcggacaccccgacccgagcgcgggctggaccgaaggccggatgccgctgatgccgctggagatgatcctgatgggggacttgaactgcctgccggatagcgaggagtacagtcgtctggttgggccggtgtcgccgcatcacggccggttggttcgccaccgtgggctgatggacgcctgggtcgccgccggtcagccggagagcagcggttctacccatccgagtgtcggcggccgtatcgatcactgcctgttgacgccatcgctggggctgacggtgcgccgttgctgggcggataccgagaatcagggctccgatcaccacccgctgtgggtcgaattgcaataaccaacctgtctgtcacccgcggcgaggtctgcgggtgatagtcgatttatggttatttttcattcattttttttgaaagatatctgcaaataaacccggttttaacgtcgggttaacaggtctattatcacttccatcgaaagcgaagacgctttcagtaaagaaaaccaaccgaattcaacgtgaaggatattgaccatgaaagctatcaaaaactttgttgcagttatcgccctggctaccgtttctttcggcacctttgccgcgaccacgtccactgcgactgaagtacagcaatccgccagcctgtccgtcggcaccgtcagcgcgactgccgctacgctggacggcctgcaggccagcctgtctcaaaaagcgggtgccgccggcgctaaatcgttccgcatcatctccgccacctccggcgaaaaccagatgcacggcgtagccgaactgtacaactaattccatagatataaaaaataacgccgatattcgctaacaccagtatcacgtacgcaatggccgccttcgggcggctttgttgtttttagagaagagcaatgaggagaaatggtcgtggattttttatgccgacagccatcctctcaggatgttgaccagcactggtgcgtaaggcgtcagcctgccgttttgcggggaactgaaatcgttaatgacggctgttaacagatcgtcgtcttccaacccttcgtcaggatcgataccgttagtccataacaggctatcgataaactgtttgcgtatctcaatcagctttttgttatgggtttcattgtcgccaaggttaagtacccgaatagcatcctgcgcgcgtgctgtcgtgccgctgacgcgtccgctaatcataaattgcaattcggtttcgcattccgccattagtggagtaagggaaaacggttgtgaaccgtgggcggcgtcgcactgatttggcgtagtacaactggcggcgatattggtgaaatcgaggctacggtgaggcgctaattttcttgcctgcacgtgctcattcatggtgtcgctgttatcaccgctaatcggtttgcagcagtaggcgcacaggtaaaactgctctttggcgcaggcatcacggatgtcctgccgctcggtttctgtcaaatcgtcgtaccggcctgtgggattggcgcgtttccaggctgtcaggctggcaggttccgtacctttagtgatttttctcaccgcgtaactcctgtttgcgcagtaataggcgggctttggtcaattccagattggtggcgggcaactccgcggtcagttcatccaataacgctttggctggcgttaattgctggcgctggatcatgtccagcaggtcactaaatttttccgcgattcgcgcgttacggatatgggtatccatcacctccagcaacacgctattggcatcctgaccgtattgggatggcaccacggtcagttcgccgttatccagtgaatacaccaacacatctttgtaatcgctgatcaccagcggcgagtgggtggtcagaataaactggcagtgggggaaggtggtggtcagccgttcgataatgctgcgctgccacgacggatgcaggtgcatatccacttcatcgatcagcacaatgccttgcccgtgcaacgggttgtccagcgtcggattcataatcgccagacgacgcgcgatatcacccaccagcgccatcagcgatttttcgccctgcgacagttgcagcacgttaaaggcttcaccgtttttatcgaccgacatatgtagccggggtttgcggcgtacttttagattagaaaagcccggcataaacgcggtaatggctgagcgtaccgcgttgagttgaggatctttggctttatcctgaacttcttgcatgagtttcagggcgttattgagctttttgaattcttctgatagcccggcccaatcaaatatttccaatttatctacgcgataatcggcatcttcgatatcttcaaaaaccttcagaaccccttcagggttactttcaaacagattcgttagcacgacgccatcgttttcgttttcaatatcttcccgctcacgaaaccattcgaaaaaacgccggaaatccactccctgattgagcgcgttgtcatacccatctacctgttgaaaatgatgtttattttttattttcagcggaatatccagcacgctgcgttcgactggataaaaggcgattagcggtaggctgctttgctcgttttgcgttaatgcggagcgataatgatccgccagcgcggaaaccgcattcaactggctggtgtgctgcccttttttaccgctgcgggtttttgccagcgtccaatggtattcagcgtcgttgtcggcagcatggcctgagagcggaggagtatcttgtgccatgacctcaatcgcggcggaagtatgtccattggtaatggtgccttcgttgatgccgctaccgctgcctttttcactgcgcacccgtgctaccagccagctgagcgaggttgccagcgcttgcaaaatggaggttttcccggcgccattattgccgaccagcaccgttacgttggaaggataatcagccgttggcgcgatgagggcatcaagagaagtaaagcgcccgacgttgtgcaacctgaattgctttattttcatcatccgttccttaggtaaacgttgagtcgcctgcgcagtgtacaaatcttctggcaatgatacatccatttccgggattcattgcggggatcacgtcttaccccagcgcctgtgcacacgcccaggcggagctccaggcccactggaagttgtaaccgccgagccagccggtgacgtccaccacttcgccaatgaagtacaggcccggcacgttgttggcttccatcgtttttgacgacaactcgcgggtgtcaacgccgccgagcgtcacttccgccgtgcggtagccttcggtgccgttaggctggacccgccactgttgcagcgtggtttccacctcggcctgttgcggcttgttgagctgtttcagcgtgacgtccggtagctgtcccagcgcctgcaggctttccaccagccgtttcggcagccattgcgccagcgtgtttttcaggctttgattcgggtgtgccagacgttcgttgttaaggcattcggtcagatcaaggttgggcaacaggttgatggtgacgaattcccccggctgccagtagctggacagctgtaggaccgccgggccggacaggccgcggtgagtaaacagaatattttcgcggaaggtggtgccgttttcggccgtaaccaccgccggcaccgacacgccggagagcgtctgcaactgttccagcagcggtttgtgcagggtaaaaggcaccagcgcggcgcgggtcggcaacaccttgaggccaaactgcgtcgccagttgataaccgaacggggtagcgcccagccccggcatcgacagcccgccggtggcgacgaccaccgccggcgcctgcaccaccccggtgttgagcgtcacctgaaactgctcgcttttttccaccgacgacacctcgctgcgcaggcgcagcgtcaccttgccggtttcacactctttcatcagcatatcgacaatctgctgcgcggagtcgtcgcagaacagctggccgagggttttttcgtggtacgcgatgccatgacggttgaccagatcgatgaaatcccactgggtgtagcgggcgagggcggatttacagaagtgcgggttgttcgacagataggccgcgggttcggcgtacagattcgtgaagttgcagcgcccgccgccggacatcagaatcttgcggcccggttttttgccgttgtccaccagcagcgcccgcagccctctctggcctgcctgtgccgcacagaacagcccggccgcgcccgcgccaatgatgattacgtcaaactgttccacattacactcccgttgttccgccatgccatcgccccacagggcggccgattataggcgatgtcccgacgctggtcatcgcccggcgcgccttgtttctgacgccatgccgcgccgccgccgtttgccggtaacaaagtgtgtggatgggtaaaaacaataatgctttgatttttattaactaaatcattgtcaccggcagaagtggcgtaaattaagtcaaaataatgtcatattttgcttttcccgtttccgcttgtcaccgataatgcgccgcgttcatgaccactacatggcctaacacttatgctacatttatttgccgggcttgatttccacaccggtctgatgctggttctcgccctgctgtttgttctgttctatgaagccattaacggctttcacgataccgccaacgcggtagccaccgttatctatacccgtgcgatgcgtgcccaactggcggttgttatggccggggttttcaactttcttggggtattgctgggcggcctgagcgtcgcatacgccattgttcacctgttgccgaccgatttgttgctgaacgttagctccacccacgggctggcgatggtgttttcgatgttgctggcggcgattatctggaatttgggcacctggtatttcgggctgccggcttccagctcgcatacgctgatcggttccatcatcggcatcggtctgaccaatgcgctggtgacccatacctcggtggtggatgcgctcaatattcccaaaatggtcagtatcttcctgtcgctgctggtttcgccggtggtcggcatgatcatcgccgggttgatggtgtatctgctgcgccgttactggagcaataataagaagcgtcagcgcgttcatctgacgccggccgagcgcgaaaaacaagacggtaaacgcaagccgccgttctggacccgtaccgcgctgatcctgtctgcggtaggcgtgagcttctcccatggcgcgaacgacgggcagaaaggcatcggtctgatcatgctggtgctgattggcgtggcgccggccggatttatgctgaacatgaatgcgtccggttacgatatcagccgcacccgcgacgcggtattgaacctgcaggcttactaccagtctcacagcgcggcgctgacgcaggtgatcgacctgtcgcacccggtgatcccggcgccggaaaacgtcattccatccaccggaaacaaaccggattttcactgtgatacgtctcgcgcgatgatcgccatcgaccgtgtgcaggggctgctgaataacatcaaaagctacgatgaactggctgcggatgaccgcgcccgcgctcgtcgcttgctgatgtgcatggccgatacgctggatcgcgtcgtcaagctgccggaaacgtcgtctgacgacaaacgcctgctcaacaacctgcgcagcgacctgctgtacacggtggaatacgcgccgctgtggattatcgttgcggtggcgctggcactgtcgctcggcactatggtgggctggaagcgcgtggcggtgaccatcggcgagaagattggcagaaaaggcatgacctatgcgcagggcgtttcggcgcaggtgacggcggcgatgtccattggtatcgccagctataccggcatgccggtttctacgacccacgtactctcgtccgctgtggccggaaccatgattgtggacggcggcggcgtgcaggggaaaaccgtgaaaagcattctgctggcctgggtgtttaccctgccggtgtcgatgctgctgtccggcgtgctgtactggctgtcgttgaagctgatctgaatcggcacggtgataaaaccgtagtgagcataaaaaaggcggccgtaaggtcgcctttctgcttttagcgtatacggttgtggggtgatagagacacgacccgcctacgccgtcatgactgccgcggcgcctcagtgccagatgatcaaggcaatgaggctgaccacaaccagcccgcacaaggcggaggtcagcagaaactgaccgcgcacccgcgcacagcggcggatgaactcggggtcgtgatggtcgagataacgttgtgcgtagatgtagcgaaccaaccgcagctgtttactgggctgcccgtgggaggtaaaaaagccgcctccgtccacatactggtacagtagcggatcgcagtctctcagtatcagcagcagcactcgtaacgaagaataatatcgcgccatattgatgacacagacgacacataaagcccagaaaagcgcaaatgtactaatcatcatgcttccctcccggattatgacccatcagatgctttgacgtgtcgggtcctgccgacatcacatctgtgggtatttatgccacacgttattcacgcgatgttatggggctgccaggccatggcgagttgcccgggtgttcttcttcaccgctgtatccttgcctggagaaagacctgcagggtccccctcaatttcattgtagaagagccttacgttttttttccatatctgacgcaaggttcctgccagcaaaaaacatcaccacttcttttgatctggcaccggctttcttcgccgtaggctctgtccttttcaactacactttttatatatgggcgagaggcttcaccgttgtagatagtttcaccgttgtagaaagtaccggcattgtagatagtatcggcattgtagatagtatcggcgcaaacgggcggccacttcagggcaagtggttaccagcgttctcagaaccgttacaaaatatgtggcgttgtgatctgtggaacataaccccgaattggtggggtgttatgctcatcaccgtcatcggttatcagactggcaggagaaatatctgctgacccatcagttagtcattacggaaggagcttgatcatggcttacaaacacatccttatcgcggttgacctgtcaccggaaagtaaggtgttagtggaaaaagcggtctccatggcgcggccgtatgatgccaaagtctctttgatccatgttgacgtgaattactccgatctctacaccgggctgatcgatgtcaacctgggcgacatgcagcaacgtatttccgaagaaacccagaacgccctgaaggaactggcggacaacgccggctatccgatctcggaaaccctgagcggcagcggcgatttgggccaggtgctggttgacgccatccgtaagtatgatgtcgacctggtgctgtgcggtcatcatcaggatttctggagcaaactgatgtcgtccgcgcgccagctgatcaataccgtccacatcgacatgctgattgtgccgctgcgtgaagaagaggagtaagccggctgaagcggctctgatacgggtcgggtgagtaggtggatactaaaaaggcatagccggtggctatgccttttgcgttatggtgttccgttatcgttatcaatgaatacggaacacctgcaccaattgcgccagttgccgggcctgatcttccagtgatgcggcggcggcggtggcttgctgcaccagcgcggcgttttgctgggtgacgccgtccatttcatgcaccgcctgcgtcacctggctgatgccgcgggattgctcgtcggatgcggcgacaatctcgctcatgatgtcgttgaccgaggtaacggcggtcagcatatcccgcatggttttcccggcgttttccaccatgccgacgccgtgaccgacccgctcggcggattcgccgatcagcgcggtgatgtctttcaccgcgctggcgctgcgttgagccagactgcgcacctcgccggccacgacggcgaaaccgcgaccctgttcaccggcgcgggctgcttccaccgccgcgttgagcgccagaatgttggtctggaacgcgatgctgctgatgatgccggtgatctcgctgattttcttcgaactttcatcgatgctgcccatcaccgtgaccacctggctgacgatttcgtcgccgcgctgggcgatgtgcgccgcgttttgcgtcagccgggtggcgctgtgcgcgttatcggcgttctgcttcacggtggcggtgatctgttccatgctggcggcggtttcttccagcgctgccgcctgctgttcggtgcgggacgccaaatcgacgttgccggctgaaatctccgccgcgccgtgactgaccgattcgctggtgctcatcagttgttccacgatagtgcgcagctgctgctgcatttccgacatcgcgtagaaaatgctgctggtatctttgggttgtaccgggatgtggagcgtcaggttgccttgcgccaccgccagcgcgatcgccgcggcgtcggccggttcgccgcccaccgggcgcagcaccttacgggtgaagatcaggccgatcaccccggacaccaccagaatgctaagcagggtcatgagggcgccgatgtaacgcagccgcaccgattcggccatcaccacctgctccggcacgctcacccccagcatccacggcgtgccggtattgccgatggtgaccggcacgtaggcgttcatcatctcggcgttggtgaaactgttgaaacgctgccgggtatagggcttgcctgcggtaatgctgtccatcagcggcgggtcgccctccagttttttggcgatgcgcgttttgtccgggtgagcgatgtacgcgccggaggcggaaagcatcgtggcgtagccggcgccctgataaggcttaatgccgttgaccatctgttgcagcgtatcgagcgaaaagtcggcggttaccgagccgtaaaatttgccgtcaatcatgatcggcactgcaatcgaggtcagcagcacgtcgacgccgttataggggtagctatagggttcgagaatcacctctttttgcagcttgcccggcagcagatagtaatcgccgctgccgggcgtctcgtaatcggtcaggttgtgcagcgccaccttaccgctgccgtcgcggtcaacgtaacgcacaaaccggcctttcgggtcctgctccggctggctgacgtactgctggtctttgccgtcaaaggcgttcggctcccacgccagcgacatcgacagcaaatctgggtggctcttgagcgcgtttttcagcaactgctcggcggtggcgcggtccggcgcgccggcttcccgcaggctgataacgctttgcaccaggtcgcgggcggcaaacagcgctacgtcgagtcggttctgtaccgaataagcgctggtgtaggccgtctgctccagtaattgttgggcggtggttttttgttgctggccggattgccacagcagaaaaccgatagtgaggataaagccacaggtaatgatgaaaaccgtggtaatcagtaccagcgcgcgggtagagagcgttttcttcccggtggcggagggagaaacctgcggcgtttgaatagaggaaggataggaaatcagctcaatggacatgatgagaactcccctgtgtgaagccgttcaatggatgaaagaaaaatcaacagcaggtgaatgtgtgcagcctgaaccatgtccttattgtgaactgcatcacgtttatgatatcgacctggataggggcttctttaatgtagggttccataaaactggcgctgtttttctggcttcgtccggcgaaatcgcgttagcatgcggggtagttaggttgattattggggaaattcatggcgataaaactgattgcgattgatatggacggcacgctgttaacgccggaaaatcaaatctcgccagcggtgaaacaggcgattgtcgccgcccgtgaaaaaggtgtctatgtggcattggctaccgggcgtccgttcatcggcgtcgagcgctatctgaaacaactggggttgcagcaggaaggacattactgcatcaccaataacggcgcgctggtgcagcgcacggcgacgggcgaatgcgtggcgcagacgacgctgagcttcgacgactatctccacttcgaggcgctgtcgcgcgaactgggcgtgcacttccacgcgcttgatttcaattacgtttacaccgccaacaaagatatcagcgcctatacggtgcatgaatcccacctgaccagcatgccgctgaaataccgggcggtggaggaaatggaccccagcctgcgtttcccaaaagtgatgatgatcgacgagcccgaggtgctggatgccgctatcgcccgcattccgcgcgaggatttcgcgcgttacaccatcatgaaaagcgccgcgttctatctggagattctggacaagcgcgttaacaaaggcgaaggggtgaaaatgctggcgcaacaccttggtcttgagcgggatgaagtgatggcgttgggcgatcaggaaaacgatctggcgatgatcgagtttgccgggctgggtgtggcgatgggtaatgccatcgacgtcgtcaaggcggcaagccagttcgttactcgctccaacagtgaagacggcgtggcttacgctatcgagaaatttgtgttgaatgtctgacccgtgcgggccagacatatatacccgtcatacttcaagctgcagatgcgttggctttcttactcgacccatccatgggcctcgccccttcgaggccgctgccagcagcgttcaactctgctcccggcagagttgtcgctcaccccagtcacttacttgagtaagctcctggggattcgctgcgtcgccgcgttacaagactcattatgagtcttgccctgaagggccaacgctttgcgttgttcaaaacgccacgcgttttgtcctgcaacttgaattatttagggtataggggagtgtgcgggtcagtcgttaaagaatgtctgtttgatcgccagttcgacgccgcgcacttccgccagccctttcagccgcccgatggcggaataaccggggttggttttcttcttcaggtcatccagcatctgatggccgtgatccgggcgcatcggaatagcgcgggtgttgccctgctgacggcggcggtattcttccgccagaatcgctttcactaccttcaccatgtccacatcgccatgcaggtgcgccgcttcgtggaagcttttcgggttgtcctcgcggcaggtcgcgcgcaagtgggtgaaatggatacggtcggcgaaggtttcgatcatcttcaccagatcgttgtccgcccgcacgccgtaagacccggtgcacatggtgaaaccgttatggatgctgtcgacggcgtctttcagccactgcatatcctcaatggtggaaacgatgcgcggcaggccgagaatcgggcgcggcggatcgtccggatgcaccgctagcacaatgccggcctcttccgccaccggcacgatcgcccgcaggaattccgccatatgctcacgcagtttcgccttgtcgatgccgtcgtactgcgccagctgggcgcggaactggtccagtgtgtagccttcttcggcacccggcaggccggcgatgatattgcgggtcagtttgtctttgtccgcgtcgctcatggcggcgaaataggcggcggcctgacgttgctcgtcgtcggtgtagtcggcggcggcaccgtcacgttttagcaggtgcagctcaaacgccgcgaaagcggtatggtcaaaacgcagcgcccgggagccgtccggcagcgggtattccaggtcggtacgggtccagtccagcaccggcataaagttgtagcacacggtatcgatgccgcaggcgcccagattacgcagcgactgctggtagttggcgatgtacttgcggtagtcgccggtctgggttttgatggcttcgtgtatcggcacgctttccaccaccgaccagatcaagcctttttcagccagttgcgcctggcgcttcttaatctcttcgatgctccacacttcgccattcgggatgtgatgcagggcggtgacgataccggtcgcgcccgcctggcgggcatcatccagcgacaccggatcgttggggccataccagcgccaggtgtgttccataaagcagctccttaagctatagacttggataataatcgagatagagtaaccggtctggtggcctgaccaccagaccggttcactattcaccacctgtggtgatatttctgtgattcagatcacgtaagcgccagactggcggttagcgccgcatccggatgtaaggcgtcggcatttaattttctggcgttttggcggctatgataagctgcgggctgttgtttataggacacgactgacgggggatccggaggggatatggtgttacccacactgaaagttgagcggctgtaccggcaaatctccaacctgctgattaactgcatcaggaatggtcagtttgcggccgggcaactgctgccctcagagcgtgaactggcgaaacagctgggggtgagccgctcatccatccgcgaggcgctgattgcgctggaaatcaccggctgggtggagattcgcaccggcaatggcgtgtacgtcaacgatccgctgccggacgcgccgcccgccgcgccgccggaagaggaattcagtttacgggcgtttattcaggcccgccaggtctacgaggcgatgatggcggaactggcggcggtacatgccaccgacgagcagcgcgccgcgttgcaggatatcacccgcgacctgtctcgcctgcacgtcaatgacgcgcagtttctgcatgaagacaagcggttccacctgctgatcagcgagatgtccggcaatgaagtgttgcaggacatgatggattacctgtggaacaagcgtcagagcagccggtttgtgcggctggaaacgctttacgccgactccgattttccccgcaccatgaatcaggaccacgccgatatcgctgaggccatcgtcgcgcgcgacccggcccgggcgcgcgccagcatggagcgccatctccagcatgtgtacgaccatctgttcagcggcgataagtagacgacgtttcgccaggcataaaaatctatggtcacccccgtttttgcaacaccgattttgatttatgatgggcttgcttaaatctatacggcgtctgatgggcaaccttacgttgcccgcgccacgatgaagtccgcgcctgcagaaccttaaaaaccggacggcttcaaagagccattttttatgtcaggttcatccccaggtcgctgtgccgttcatgtcatcaataatcagtcgtcgcaaaaccagaaagtcactgcgtaacacccaagagctaactgttcgtcgctgttggctcttttttattggataaacgctgtccgatgggttgtcaccgaccaggctattcgggctaatttgttcgccagcccgcaggccaccacgttcgagtgatgccgcgagagctgggtcttcacccagtcagccagccgtccctgattgtgttcaagccgttgcataaaagcgcgagcgcattgcaccagaagacgccgcagatttttatccccgcgcttactgatgcccattagcgtacttttcccgcccgtgctgtactgacgcgggactaaccccgttgaggcagcaaagtcccggctgctggcataactttttccgtcgccgagcttcgtggctaaaaggctggccgtgataagcccgacgccggggatagtcagcaggcgctgcgcggtatcgtcacccgcgatgtggatttttaactcttgttcgagctccttaatctgttcggtgaggcaggcataatgctgatggagtcgcataagcaatcgcgctaaataaggcggcagttcgtgctcttcaagcactacggcaagacgcctgataatcgcgatgccgcgcggcatgctaatgccaaactccagcaggaaagcatgcatctgattggtcgttttaacgcgttctctgacgagagtgtcacggacgcgatggaacgctgacatagcctgctggtcctcggttcgcggagtgacgaaacgcatagaaggtcgtgaggcggcttcgcagatagcctcagcatcaatgaaatcgttcttgttgcttttaacaaagggtcggacaaactgaggagagatgagcttcacctgatgaccgaactggctgatgtgtcgtgccataaaatgagcgccggcacaggactccataacaacggtagaagcggtacaagtagagagaaaggcggttaactggttgcgagaaaactttttacgtagcaatgcattgccgtttttatcctgagcgtggacatggaacgaatgcttgccgaggtcgataccgatgagcgtaacgttttgcatgatgagccccttcagaaagaaaaacaccctgtcagcgtaccgctcacagggtgggggtgaccatcttattaaccccggggggacacaggcaccggggttgagggtaatgatgagcgcgggcgattatttatagatcaccgcgttgccccgcagcgtgttgtcgccgccggcataggtgatggtgtaagcggaagcgcccgcggcttcagcctgatgggccagtttggcttgcagcgagctcaggtcgttggcggtggcggaaacggaaccgattttgtccaactgctgagcctgttcatagctgacgctctgagcggcgaaagcgccaaaagagagggtggcaagggtagcggcgatagcgatggttttaacgtttttcatgtctctttccttcttcggtaacagtgttgaaaggcgcttatacccttcatacttcaagttgcagatgcgttggctgcccttgctcaccccagccacttactgatgtaagcgcctggtgatgaaatgagagacatcctgtctctcaccggaggccagccgttggctggtcaaattcgttcccaacgaatttgtcactcggttgccgccttgctgcaaatcgaattactttgggtatgtcctttcgataacggaaaggttacgccctgttggccttcgtggaaaacggaggttgttgaagatatctttctatttttttgatgggaaatacagtcaggaatggaaaataactaaatgatttttattgtctttgttgttttttgagcgatttttttaggatatgccaagttatgtcaagaaggcgaaaaatctgtgaagaataaagacaatcagataacacataatgctttttcacaccagttaaccaatataaacatctggtcatgcgatggcaaatggttgatttatgacgttcggccgcacggatcttcattcacgggattgaccatcgaacgtgtcaacgtggaaacccgccggcgtgaggtgctttaccgcgccggtcagggcgcgcatgtcggcgtggcgaccggcagcccggcggcgccgcagcgttatgtgtttatccacggcccggaaaatcccgatgaacactggcggtatgatttccatcaccgccgcggcgtggtgatgcacgatgatgaccgccggcaggcgacgacgctggatgcctgcgtgctgacgtcgccgtatctggccggcgcgctgcgcggcggttcccatgtgcatgtgttcagcccggacggcagccggctgagttttacctacaacgaccatgtgttgcacgagcgcgacccggcgctggatctgcgtaacgtcggggtggcggtgccgctgcatccggtggttgctccgcaccgtcatccgcgcgagcacgacggcagccatttctgcgtgctggtgagcgacaccacgccgcagccgcgctccggcagcgatgacatcaaccgcgcctacgaggaaggctgggtgggaaccgcgggctatctgcgcccggatggccgccgccagcgctgggcgctggcgtttatcggcgatacgctgtcggcgcgcggcgagaaagtgccggaggtgtttctcgtcgatttgccggaacagctggacgactacgcccgccccggtgaccggccgctgggcggcaccgacgccgcactgcccgcgccgcctgccggcgtgcgccaacggcggctcaccttcaccgccgacaggtcgtatcccggcgtggtcaatcagccgcgccactggttacgcagttcgccggacggcagccaaattgcgtttctgatgaaagacgatcgcggcgtagtgcagttgtggacggtatcgccgaacggcggcgcgccgcgtcaggtgacgcagggcgactggccggtgcagtcggcgttcagctggcatccggacggcaggcatctggcgttcatttgcgacaacagcgtgatgctgtgcgaggtggcaaccggccggctaattcgccagaccgcgcgtagcgaaacgccgccggtgggggacgcggtggtgttttcaccgaatggcgatcgcatcgcctacctgcgggatattgatggctacaaccagattttcgtggtgacggtgatgcgttaacgacggcgtttttcctgacgggtggcgcgtgcagacgggttcgccgcccgttgcttacctctcttccgccattcccctctgcggttttcatcgagccgttgttttgattgagatctactgttttgattgcgatctactgttttgattgcccaataaaactgttttctttcaaacgattactttttattcaccgatccgcctcacagttcacagcaaaaaacattgtcacctgctctgcgcttccaatacattgctaactcgacttagcaaagagatttcagcatgaaaaacggttgcttcatcggtgtggatgtcgggtcggccagcgtcagggccggggtgtttgacggcgcgggccaacgtctggcgtttgcggtgcggcctatcgaacagtttcatccccgcacccacatggtggagcaatcatcggcggatatctggcaggcggtcggcgcctgtgtgcgtgaggcgctgagcgtagcggcggttgccccttcgctggtgcgcgccatcggctttgacgccacctgctcgctggtggcggtcgggccgcaagggcagtcggtatcgatggccgagcagcacgacccgcagcgggacatcatcatgtggatggatcaccgcgccgccgtcgaaaccgccgacatcaacgccaccggcgacgaggcgctgcgctatgtgggcggcgaggtcagcattgagatggaattgcccaagatcctgtggttaaagcgtcatttcccggcacgttatcagcaggtatggcgctttttcgatctggcggactatctggtgtggcgcgccaccggcgcggacgccgccagcgtctgcacgctgacctgcaagtggaactatctggcgcacgaaaaccgctttagcgacagcctgttgcaggcggtcgggctggccgatctgccgcagaaaatcccgccgcgcattctgcaactgggcgaggcagccggaaccctggcggctgacgtcgcgcgtgactggggattgccggaaaacgtggtggtcgccggtggcattattgacgcccacgccggtgggctggcgctggtgggcagcgaaccgcagggcagcctcgccgtcatcagcggaacgtctaactgccatatgctggtcagccgccagccggtcgaagtacccggcgtatgggggccgtactggggagcgatgctgccgcagtggtggctcaacgaaggcgggcagagcgcagcgggcgcactggtggaatggacgttgcgccagcatgcgcagtggccggcgttaaccgcgcaggcggagcaacagcgccgtagcccgtatgcattgctgaacgagtgggtagcgtcgctggagcagcgcgagccgttgccgacccgccatctgcacgtgctggcggatcaccacggcaaccgctcgccgcgcgccaacccggatgcgcgcggcatggtgatggggctgacgctggaacaagggccggatgcgctggcgcggctgtatctggcgacattgcaggcgatcgcctacggcacccggcacattatcgaggcgttgaatcaggccggtcatcagattacccggctgacgatgtgcggcggcgccaccaagaatccgctgtggctgcgggaatacgccgccatcaccggttgcgatattcaactggcgagcgaagaagacgcggtcacgctcggcgcggcgttgctgggggcggtggcttgcggcgcgtatccctcgctgccgcaagcggcgcaggcgctggtgcagcccggcccgcttatccgcgccgatcgccgcaatcaaccgtttcacgacgccaagtaccagatttatctacagatgtatgactaccagcaggccgcccagcaacagatgagccgtcactgatagccgaattttcttccggcgcagtccggagaggacaccaggagcatactatgttggaacaacgtgtttcgttgacactgaatcttcccgcttcaccccgccggctttccgtcggcgaacgcgaggttttgctggttaccaacgcggatctgcgggaatccgccaacctgacctgctggccgacccagcagcagtttgaaggccgcctgcagagcgcgctggaacaactgggataccgcatgacgcgcgctcatgcggtggacagcgcccgcgggcacggcttcattagcagccagcgggaaggcagcgacgtgttcgccgcgctcgaccccgacgcgccggtcatcgtgctgctgaccgcctggcagtattcccaccatgtcgcgccgtcgctggtgcatcaccgcggcccggtgctgctgctggctaacttcgacggcacctggccggggctggtgggcatgctgtgcatggcgggctgcctgaccagcctcgggcgcgactattcccgattgtggtcggcgacgttcgacgatgacgcgttccgtcaggggctggcgacctggctgcgcgacggcacggtgagtcacaagaccggctatttgcgcccggtggcggcgtctcacccggtgctggcgaccccggccggtcagatcggccgtcaggtcggggaatacattctgcggcataaggcgattatcgggctgttcgacaccttctgcatggggatgatcaacggcgtgttcccgcagcaggcgatggtgactatcggtatgccgatcgaatcgttgtcgcagtcggcgttgctggtggagatggcgaaagtaccgtacgccctgcgggaaagctgtctggcgtggtatgagcagcgcggcatgcggtttgagttcggcgatgacggcagccgccagctgacgcgcgatcaggtgctggaacagtgcgcgatgatgatcgccatggcgcgctttacccagcgtttcgggctggcggcggttggggtgcagtaccagcaggggctgaaggacagctgcgccgcgtctgatttcgccgaaggggccatcggtaacgcggaacgcttcccgctgccggatgagcagggcgagccgattcgtcccgacgtcgccatcccctgcatcaacgaggtggacatgggcagcgccattccgcaggtgatgttgtggcacttgttgcacggcctgggattgccggcggaaaccacgctgcacgatattcgctggggcagcgagcatcagggcgtcttctattgggatctggaaatttccggcgcggtgccgttcgctcatctcaaaggcggcatcgccggcgccaccggctatcgtcagccgccgatgttcttcccgtacggcggctccaccatcgccgggcagggcaaggcggggcgttttgtctgggcgcgggcgcattacgaaggcacgcaggtgatgatgcatatcggcaccggcacggcggtggagctgcctgccgacgagtttgaacgccgccgccgcgccaccaactacgagtggccgctgctcaacgcggtgctggacggcgtcacccgcgacgacctgatggccggccaccagagcaaccacctgacggtggcgtatgtggacgaggataagctcgccgaggtgctgaaagcctttgtcgcgcaggcgttgacgcagcatattcaggtatggacggcgggcgacgctcaccggttgctggtggagtaaatcatgacttacgacaacccatcttttaacgatgaaaacaagtacgccggcatctggccggtgatgctcaccccgttcgacgcgcgcggcgaaatcgactacgcctcgctggcgcggctggtggagtggtatctggatgccggcgtgcacgggctgttcgccgcctgccagtccagcgagatgtttttcttaagcgatgcggaaacccgcgagctggtgcgctttatcgtggcgcaggtggacggccgggtgccggtggtggcgtcaggtcataccgccagcgcgttcagccagcaggtggaccaactgaacggcgtggcggaaaccggcgtggacggcgtgatcctgatcagtaaccggctggcgctggcgggtgagccggacgagcaggcgctggcacggttgcaggcattgacggcgcaactgcccgcgcaggtggatctgggcatctacgaatgtccttacccttacaaacggctgctgtctgacgagacggttgcctggtgcgcgcgcagcgggcgttacaccttcattaaagacacctgttgcgatctgccgaccattcgccggcggttgcaactggcgcagaactcgcgcctgcatctggcgaatgccaacagccagacgctgctggcgtcgttgcaagccggctgtcaggcctacagcggggtgatggccaatttccatccgcagctgtacgtgtggctgttcgaacactggcgcgagcatccggcggcggcacagcaactggcggactatctcggtacggcggcgctggcggagtttctcgattatccggcctgcgccaagttctatcagcagcaatgtggtacgttctcgacccacgtgtgccgggtgcgcaacagcgcggcttacggcgagagtttcttcccgcaggcgattgagagcatgctccggctgggccagacgctggagacgcagctcccggcatcgctccggtaacctgaaggacaccctgatgaagctgacaatgacaacacagcaattcgtcctgcccgaagggcatgactacttcggcaactgccacgcctcgaccgtggcggtattgccggaggggcggctacgggtggcctggtttgccggtgaaaaggaaggcagcggcgataccgctatctggctggcctgcgccgagcaggggcgctggctgcagccggtacgggtggcgtgggaagacggggtggcgcactggaacccggtgctgcattggcaggcgggcacactgtggctgttctataaagtgggcgccgatgtgcaccactggcagacgcgggtggcggtatcgacggatgacggcgcgagctggtccgccccacgcctgctggtgcccggcgacagcgcgccgcgcgggccggtgaagaacaaactgctggtgatgtccaacggcgagtggctggcgcccgcttcggttgaagacgatcgtcattgggacgcgtttgtcgatctcagcggcgatcgggggcggagctggcagacggcgccgattccgctgacccaccggacgcccggtgagcgtgacggcgaggcgctgtggcaggggctggagcaggcggcgctgtgggaaaatgacctgacgcgggtgtttcagtgggacggcgtgatccaaccatcggcatgggagtcgtcgccggggcaggtgcatgtgctgatgcgcagcacccgcggcgcgctgtaccgcagtgattcggacgattacggccgccgctggcgcgaggcttacgccattgatttgccgaacaacaacagcggcgtcgatctggcgcatctgggcgcgggccgtttggtgctggtctacaacccggtgaccggtaactggcgccaccgctatccgctgacggtggcctgttccaccgacaacggcgagcactgggaaaacagtatcgatcttgagcaggaacccggcgagttctcttatcccgccattattgccgatggcgacacgttacatgtgacctacacctggaatcgaaaaaatatcgtttactgcgcgctgatattcagcgggtagtcgttgtagcactcaaaaaaacctgtaccctacaccccccgccgacctccgggtacggcggcgtccggatggctttgcctgaagggcgataaaatcataaagcgaggaacatcatgtcgatttccgtggaattatcccaacaccaggcgatgcacaataaatccaatatccgccgcgtggtgatctccagttggattggcaacaccatcgagttttacgatttcctgctctacggactggcgagcgcgctggtgtttggcaaactgttctttcccaccgtcagcccgatggcggcgatgctggcgtcgttcgccacctttggcgtagggttcattgcccgcccgctgggcggcatcttcttcggccacatgggcgacaccctggggcgtaagctgacgttgctgattaccctcggtggtatggggatggcgacgtttctgatcggctgcctgcccacctatcaccagattggcgtctgggcgccggtgctgctggtggtactgcgtttcgtacagggctttctggtgggcggcgagtggggcggcgcgatgctgatggtggtggaaaccgcgcccgccaatcgtcgcggcctgctcggctccattcctcagaccggcggtttttccggacagctgctggcgacggccatattcgccatggtgtcgacgctgccggaagatcaactgatgtcctggggctggcgcgtgccgttcatgctgagtgtggcgctggtgctggtggggttgtatatgcgccgcaaggtggatgaaacgccggtgttccagcaagtccagcagcaacaacagcagcaaacgcatgagcaggagccggtgcgccgtcaaagcccggtggtggaagtgctgcgtaaacagtggcgcagcgtctgcctgatcatggtgctgcgttttgcggaaagcgtgccgttctttttggcgacggtgtttgcggtgtcctacgccaccgtacagctgggcgtgcccaaacaaaccatgcttaacgtgatcatggcgacctgcgtgatggcgttcccgatgcatgcgctgttcggcgcgctgtccgaccgggtcggccgccgtcctatctatatcttcggggcgctgtgcgccgcggcgatggcgttcccgttcttctatctgctggaaagcggctcctttggtctgatggtgctgggatacattctgctgattaatattgcccacaactccattaatgcggtgcaaccggcgttctttaccgaactgttcggcccgaaagtacgttacagcggcgcgtccatcggcgcccagttgggggcgattgtggcgggcggtttcaccccgtttatcgccaaggggctcaccgcgatggataacgaatcctggacgctggtggcgacctacgtcacggtagcggcgctggtggcggcgttcgccgcctggaaagcgccggaaacttcgcaccgtgatatgaccaaagacgtgtgatttattgatcgcggccagggtcggccgcgctttagctgcgtcgagttagttattccgttacactggctgtctttcagttctcacagggatattctgtttcatggcgaaaacagttgaacagattgccagtgccttgaagctgtccgtgaccacggtgcgtctggtgctgaatggaaaagcggaacagtatcgaatcagcgccaaaacccagcaacgcatccaccagtacgtgaccgagtacggttacaccgtcaatcacgtcgcccgcagcctgaagctgaacaaaaccgaaacattggggctgatcgtgccccgcttatccaacctgtttttctcgacgctggccgaaaagctcgaaacccgctgccgcgaggtgggctatcagctgatgatcagctgttcttacagcgacccgcagtacgaaaaccggctggtggaggcgctgttgcagcgcaatgtcgacgggctgttcgtggtgccgtcatcgctgcaggccgctcagcaccacgcgaaggtggtgaaaaaaccgctggtgctgctggaccgcgacttcggcatcgatcaactgccgctggtgatgagtgacaacctgcagggcggggcggcgctgaccgaagcgatgctggccgctcaacctgccgcaccgctgtttttcatggccggcgacgtgcagcagtcggcgatccgcgaccgtttgcgcggctatcgccagtcggtgcagcaggccgggctgaccccggcggtgctggaggccagtcataaccgtcgcgaggacggcatgttgatgatggagcagtttttgcgccagcacgatgcgccgccgccggcgttcatcgcgtcgtcgctgccggtgctggaagggatgttaagcgtggtgcgtgagcgctatggctatattccggcgcacatcaatatcggcacctttgatgaacacgccatgctgggatttttgccgaataccttgtggtcgatgcgccagaacgaagacgcctggactgaacaggcgtttgcggcgatgcagcaggcgctgaacggcgaggcgcagccgcataaagcggtgatccccatgaccctgatccaccgccgccaggctgaacgtcactgaccggcgttattggccgagacgggtatcatcgtcggcggcggatcgcctgccggtttgcggcgttcgtattcttccagccggtcgcgggccgaagtattgtggtggtcgctgtgggttcgataatagtcatagggtaacagcagcgtatccagcatggcggagaagggaacatccagcgctaccatcggcatcatcgcccaactggtgtcctcgttttttagcgtggtcatgctggatttggtgccggaatagtacccctgctcgccgccagagtgagtcatcacactagagcagccgccgcatgtcaccagtatcccgcctgacaacacaaacgacaatgaggcatttttcagtatggtcatcatgttaccctgagaagcgtttgcccggttacgtggttgactgcgcgtacatcgccctgcatatggttacgaccttcacatgttttagcaaaatgtgcttgctgtccagtgtatgtgattacacctgaaccggggaaagaataagagaattttccttcacggtgttgaaaagcggaagtgggtcaccatatttgatatcaggcaagacggaaatacgccgacagggtatttctcccacgccagacgcctgtccgaatggagggcggttatctttgacctcgctgcatgattaggaggcagtttatgcgtaaccccgatttttccccgttgtatcgctccgctattggttttgatcgtctgtttaatctgctggaagccggccaaagccagggcaatggcggataccccccgtataacgttgagttggttgacgaaaaccagtatcgcattgcgattgcagtggccggtttcgccgaaagcgaactggagatcaccgcgcacgacaacatgctgattgtcaaaggatcgcacagcggcgacgccaccccgcgcaattacctctatcagggcattgccgagcgcaattttgaacgcaaattccagctggcggaacacattcagattaacggcgccaatctggaaaacggcttgctgttcatcgacctgcaacgcgtgattccggaaacgctgaaaccgcgccgtatcgaaatcaaataatcatgacggccgccggcgcgcgacgccgcggcgatgagtacacctacctcagaggtctctctgagtgatggcatctattcgtccgccgaatggggacgacccggctaccgccggaaaccgttatctcgcttcacagaaggagttatcaatatgcgcaactacgatttatcccccctgctgcgtcagtggattggctttgacaaactcgccagcgcgatgggcagccaggaagcggtggagttcccgccgtacaacatcgaaaaagtcgatgataaccattaccgtattacgctggcgctggctgggttccgccagtcggagctggatattgaagtggaaggccagcgtctgaccgtgaagggcgcgccgacgctgccggagaaaaaggcgcagtatctgcatcaggggctggtgttcaagccgttctcactgagctttacgctggctgaacatctgcatgtgtccgacgcgcagttccagcacgggctgctgcacattgacctgattcgcgacgtgccgcaggcgctgcaaccgcagcgtatcgccatcggccgccgtgcgcccgaacttcaggagaaggcgccggatgaacaggcttaaccggccataatcgaccgcccgcgagatgctcgcgggcatttttttaacattttttcccgcgtttcccagcccatcatccggcgctggcgattatttacattaattcttaatgactatttttccacatttaaaggggaaatatcggaaaatacttcagaagtattttatttcctgtctgaatagaatgaaataaaccgataaataatgagtgttgaaccggcgttcattaatggattgttattaacattatcgttaatctcatgttccataattgttattttgtggctttattttctggtttatttatttttgaaatggcgtttttattttcaaaagtaaattattaaacctatttagtaattaaaataacagtagtagattccacttttataatactatttttcccgttgatcacttcacttgattttgatgggacgagaaaagcaccctgttcttttcgttttctcgtcttttttttactgatgctgtacccgttgtgtttgtcaggctgtatcccgccatgaaagatggcgatggcgcgccggaaaactcgctatctgcattgtcggacggcggaaataagggtgatgaagaaataaaacaactcctccactcgtaacgcgggacgtccggtaaaagcggctgatttcgttttaatcttgagtggtgttggtatgtctgcaaataacagcaggttagtgaagcttcttattatcctcggcatagccgttatattttggtttgttcccgttcctgaaggcgttagtcctgccgcatggcacctgctggcaatatttattgctacggtcatcggtctgattctctctccttacccccttggcgccattgccatttttagtatcaccgccgtcgcggcgctcggcttgctgccggtcaaggatgtgttggtcgggtttggcgaccccaccatctggatgattgcctgcgcctttttcatctcgcgcagctttatcaaaaccggtttcggccgccgcatcgggtttttgttcatcagcaaactcggcaacagcagcctggggctggcgtatggtctggtgttcaccgacctgctgttttccccggcgatgccgtcaacctccgcacgctgcggcggcattatcaccccgctgttccgctcgatcgccgaagcgtacggttcaacgccggagcagggcactcagcgccgcatcggttcatttctggtgcaaaccattttccagtgcaacgccattacctcggcgatgtttatgacgtctatggccggtaacccgctgatcagcaagctggcgacccaattcggcgttcacctgacctggaccgaatgggcggcggcgacgctggtgccggggctgctgtcgttgatcgtgatcccgctggtgctctaccgtttctacccgccggaactgaagaaaaccccggaaatgcgcgagctggccaaggttcgcctgcacgaaatggggccgatgagccgcaacgaatggattgtgctgtgcgtgttcctggggctggtggtgttctgggtactggggtcgacgctgaatatcgacgctactctgaccgcgctgggcggcctgagcgtgctgttgctgacccgcgcattgagctgggaagacgtaaccggcgagaaagaggcctggcacaccgtggtgtggttcgcagtgttgatgatgctggcgacccagttgaacaagatggggctgatcgcctggctgggcggcatcgccggtcacgccgtcgccgggatgcactggctgccgatggtgggcctgctgctgctggtgtattactacagccactattttatggccagcgcggtggcgcacatcagcgccatgtatgccattttcgtgtcgatcgccattgcggcgggcgcgccgccggtgctgacggtgctggcgtttgccgctttcagcaacctgtttatggcgaccacgcactactccggcggcccggcgccgatcatgttcggctgcggctacctgtcgctgggaacctggtggaagatcggcttcctggttgggctggtggtcattcccatttggcttggcatcggcagcctgtggtggaaggttttgggaatgtggtaataagttttggggatatggcgatcgtctttttgcctatctgtttgattcgccgccgccggatatgggcggcggttttgttctctgcgcgtggaaatggcgcagaaatggcgcgaacaggttaagatagcgggatcgatgatgcgaattccggagcgagagatgagtaagaaaaagacaccgctaaaattaggcacgtcgatcattctgatggtgtcggcggtgattggttcggtgctgctggtggtttacgcgctgctgtttttccgtatcaccgaactgaccgaaactcacctcaaggacaaagccttcgccatcgctcgcaccgtcgcaaattcgccgatcgtggtggatgacctgaaaggcatcggcgacccgatgctggtacagcgtttttccgaggatgtgaaaagccgtaaccacctgctgtttgtgatcgttaccgatatggacggcattcgtcattcccatccggaaccggggcagattggccgtcactttatcggcgatgacctctacccggcgctgctggggctggagaataccgcggtgaaccgcggggtgctggacccggcgctgcgggtgttcacgccggtgtttgacaagaataaccagcaactcggggtggtggcggtggggatttcgctgtccagcgtgcagtcggtgattaacgaaaaccgctggatcatcccctggaccatcctgttcggcgcgctggtcggcctgctcggcacctattttctggtgaaaaccctcaagcgcatcatgctggggttcgaaccgttcgaaatctccaatctgttcgaacaacgcaacgcgatgctcaaacaaatcaaggagggggtgatcgcggtggataccgatctgcgcgtcaccatcatcaacgacgaagccaagcggttgttcagtcagcatgggtccggcgaaacgctggcgatcggcagcaccatcagccgctggccggcgctgatgaatctggaaaaggtgttggaaaccggtgcgccgcggcaggatgaggaaatcaatttcaacggcaacctgttgttgatcaacaccgtgccggtagtggtgaagggcgatatcatcggcaccatcgccaccttccgcgataaaacggaagtcagccagttgttgcagcgcctgaccgggatgtcgtattacgccgacgccctgcgcgcccagtcacacgaattcatgaacaagctgcatgtgattctcggcatgctgcatttgaaatattacccgcagctggaagaatatattttaaaaaccgccaataattatcaggcggaaatcggctcgattatccgaaaagtaaaatctccggtgattgccgggttcctgttgggtaaaatcaatcgggcgcgggatttgggcgtgacgttatccatcagcgaagacagtctgttgccggataccgacgacgcccaggccaccaatgagctgatcaccgtgctgggcaacctgatcgaaaacgcgatggatgccttgtccggtctggaaaaccgcgaaatcagcgtgaccttccatcatcaggatgggcagttacactgcacggtgagcgacgacgggccaggcattgcgccggatattcagcagcgcatttaccaggaaggattttccaccaaaggctccgggcgcggcatcggcctgtatctcacccggcagagtctggaaaaaatcggcggtaccatcgattttgaatccgaaccggacgtttacacccagttttttgtgaatatcccttatcaagcaaggcagtttgaccatgattaaggcagtttgaccatgataaatgtactgatcgtcgatgacgacgccatggtggcggagttgaataagtgttatctgaatcagatttccgggtttagctgctatgcgacggtgccgacgctgcagcaggcgcgaaatctgctgatgcagccggactgcgagattgatctggtgctgctggatatctacatgcagcaggataacggtctggatttgctgcctacgatccgtgaattcagcgaacacacggacgtaattatcatttcgtcggccagtgatgtgtacaccatcaaaaaagcgctgcattacggcgtggtggattatctgatcaagccgttccagtttgcccgcttcgagcaggcgctgaccgcctatcgggaagaggcaaatctgctcaagcaccgtgagttcgtggcgcagtcggacattgataacctgattcgccgtaccagcggcacaccgacggtagagcgcaagaaactgccgaaagggctaaccagcctgacgctgcgcaccgtctgcgaatgggtcgagggcaatcagggcgcggaattctccaccgagatgctggccaatgccattggcatttcccgcgtgtcttgccgtaaatacctgatctatctggctgacaccggtattctcgataccaacattctctacggctccaccggccgcccggtttatctctaccggctactgccggaaaagcaggacgcgctgcgtcagtactgcgaataacatcaaaacaacgaagccacggataccgtggcttttttatcgggtgcataaaacgaaaaaggccacgctatccgtggccttgtcgtataaaaatcagtggggcgattacaccagccagccgagcagcagggtagcggcgatcacggtggaagcgccgccgatacgggtggcgatttgcgcgaacggcatcaacgacatgcgattggaggcggacagaatcgccacgtcgccggtgccgcccagaccgctgtggcaactggtcacgatagaggcttcaaccggatacatcttcaggtacggcgcgatgaagaagctgatcagcgccattgaaagcactacggagccgcacaccaccacgtaaccgacggagaataccgccaccacgctttccagcggcacgtacagcatgcccagaccgatcatcagcggccacaccagcgaactggacacgaacttgtagaagctgttggcgccggtttccatgctggacgggataacacggccgtatttgcacagcaccgcgatcagaatcatcagcaccggaccggggatatgcagcactttttcaaacagtccgccgacgatgaagaaggtgcagatcagcagcagaccgccgcccatcaggtggaaatccaccgttttcggcgcgtctttcaccgcaaacagcgcgttatcggcttcgttgcgcaccagattgccgttaccgttcaggtcgctgcgccatacgccgatgcgggccagcacgccggcgcagatgatggcgaaaatgttgccgacgacggcggcaggcactaattgggcgacgtacacgtccggcgcctggccgaggatggcggaataggccagcgacagcggcagaatgccttcgccgataccgccgccgatgatcggcacgatgatgaagaagaaggtgtgatagaagctgtaaccaaacagtttacccaccagcaggccggtcaccaccgcggcggcggtgcctatcaccagcggaatgaacatgcggatcatgccctgaatcaggatgacgcggttcatgccgagaatactgcccactaccagactggcgatgacgaaatagaggaagttggcgtctttcatcaacagcttgacggtatccagcgtgttggcgttgaacagatggaaatacaccagaatggacggcaccatcaggcaaagaatcgccggaccgccgatttctttcagcaccggaatacgctggccgatataagccaacaggaatcccatggtcataataacagcgaatccgccgatcatgtttttaggcaaataactggcataggcggcaataaagacaacggcggaaatgaccagaaaaagaataaacggcactgatccaatgcgagttttatttaagctttccagtaagcctgatggggcggtggtggcgagcgtgttatcgctcatgatttcagtttcaatgtttttcattatattcaccctgttgtagcggcataggacagagataagcaacttgctctgcaagacgtggaaaattgtgttatgggcgcaaggcacggttatgagcgcaaaatacaaccatatatgggcacaaatcatgtatgggcgcaaagtacaacagccatgcggcacaccatcaaaagcaaaaggcgatgttatttttattgcaggatgttctttaggtaatctagcatgggtaaatgttaaaaataatagccgttcactgcaaatatgagggatttgtgaacctcacagcaattcgcctttaaataacttaattcgtagttttgtaattaaaattaatttgtgaatgttttggcgggattatttatataggcgggttagttttagcaatataaaaataacacggcagggttaaataaaaaataaaatttaaaaagttatataaataaaactccagcgcgatgggatctgtcggcaagggctggctatccggcagaagcgccattttctgccatactgtgacgagcagggaagaaaccagcggacgtagtgtgaaggtcgtccgaccgatgcgctttacgttcggggcttttgccgcggtggtataaagtttttttatagtgcgcaaatagttacagaagaaacatcgtggatgataggaatacatcatccatgtcgggtttttgtcagtattttcacctgattttaacctttttaacacgctttattgtgcagtaattcaccattcgagaggattttcctatgagttcttacatggtgataattattgtctgatgctgtttttgtggtgctacctgttgttttcttattattttgcggactttatcaccaataaaatggctatttaagctaactttataccctgatgattctgtggtttctgtttgtaaatcctaacaggttatattgacgcgattgtgatctgttgacacattgtgggcgtcacaaggaggaggacggcagagtacctggaatcattatgattgatccgacagggctggcggggtttttcctgcttgtcccgcactgttgtctctccctgtttactattacatcagtctcaggacgcgttcctcgggctgggacagagaaaagtacagaccaccgcgataaaaatcgtcgcgataatccccagcgcgatagcaatgttgcaatgacaacagtcgtgatgacagcaatcgcgatgacaacaattgtgatgacaacaatcgcgatgacaacaacaggtctgactgacacacaacatccacaatggagttcatgtaatggctaaatccctgatgaaatcaagggtgctgaaattcagccttggtttgctggcgctgtccgttgccgccggcgtacaggcaaaaaccctggtgtattgctcagaaggttctccggaaggttttaacccgcagctgttcacgtccggcaccacctttgacgccagctccattcctatttacaaccgtctggtcgagttcaaaaacggcaccacggaaattgaaccgggtctggccgaaaaatgggatatcagcgccgacggcaaaacgtatacgttccacctgcgtaaagacgtgaagtggcaggacaataaagagttcaaaccgagccgtaccttcaacgctgacgacgtgctgttctccttccagcgtcagatggatgccaaccacccgttccacaaagtttccggcggcagctacgaatactttgaaggtatggggatgccggatctgatcagcaaaatcgagaaagtggatgactataccgtccgcttccagctgacccgcgccgaagcgccgttcctggccgacctggcgatggactttgcttccatcatgtccgccgagtatggcgacaaaatgctgaaagccggttcgccggagaaaatcgacctggatccgatcggcaccggtccgttccagttgcagcagtaccagaaagattcccgcatcctctacaaacgttttgacagcttctggggcaccaagccgggcatcgaccgtctggtgttctccattacgccggatgcgtccgtgcgttacgccaagctgcaaaaagacgaatgtcaggtgatgccgtacccgaacccggccgatctggccagcatgaagcaggacaagaacattgaactgctgcagaagccgggcctgaacgtgggctacctgtcgttcaacgtcgagaagaaaccgctggataacgtgaaagtgcgtcaggcgctgacttacgcggtgaacaagcaggcgatcatcgaagcggtgtatcagggcgccggtcaggccgcgaaaaacctgattccgccgaccatgtggggctataacgacgacgttaaagactacgcttacgacccggccaaagccaaggcgctgctgaaagaagccggtctggaaaacggtttcgaaatcgacctgtgggcgatgccggtacagcgtccgtacaacccgaatgcccgccgcatggcggagatgattcaggctgactgggcgaaagtgggcgtgaaagccaagatcgtcacctacgagtggggcgagtacctcaaacgcgccaaagccggcgaacaccagaccgtgctgatgggctggaccggcgacaacggggatccggataacttcctggctaccctgttcagctgcgacgcggcgaaaaaaggctccaactactccaagtggtgctacaagccgtttgaagacctgatccagccggctcgtgcggtgtccgatcaggctaaacgtatcgaactgtacaagcaggctcaggttgtgatgcacgatcaggctccggcgctgattgtggcgcactccaccgtgtatgaaccgatccgtaaaaacgtgaaaggctacgtcatcgagccgcgcggcgtgcacagcttcaaccacgtatcagtagattaattacctatcacgtcacatttatgggcgatggcagcgctgtcgcccctgctgtttctaaaggaaaatgtttctaaagggaaatgtttctaaaggagagtgtttctctgtaggggaacggcagggggcgcttcaacgtccgttttaacgcagtgagcaatgtcaggctcgatggtgagcgccatcgggccctttatatctctataagagaaagcacagagagttcgggatatgttgcagttcatactccgtcgtttggggctggttatcccaacgtttatcggtattaccctactgactttcgctttcgtgcacctgatccccggcgacccggtgatgatcatggcaggagagcgcggtatttctccggagcgccacgcgcagctgatggcggaactggggctggacaagcctctctgggagcaatacctccactacatcaacggtgtgttgcacggcgatctgggcatgtccctgaagagccgcataccggtctgggacgaattcgtgccgcgttttaaagccacgctggaactgggcgtctgcgcgatgattttcgcggtgatcgtcggtattccggtcggggtgctggcggcggtcaagcgtggttccgtgtttgatcacaccgcggtcagtattgcgctgaccggctactccatgccgattttctggtggggcatgatgctgatcatgctggtgtcggtgcagcttaacctgacgccggtatccggccgggtgggcgacacggtgtttctggacgactccctaccgctgaccggctttatgctgatcgataccttgatctggggcgcggagggcgacttcaaagacgccgtgatgcacatgttgctgccggctgtggtgctcggcaccattccgctggcggtgattgtgcgtatgacgcgctcggcgatgctggaagtactgggcgaggattatatccgcaccgcccgcgccaaggggctgggccgcctgcgggtgattgtggtgcatgcgttgcgtaacgccatgctgccggtggtgacggtgattggcttgcaggtgggcactatgctggccggggcgatcctcaccgaaaccatcttctcctggccggggctgggccgttggttgatcgatgcgctgcaacgccgtgactatccggtggtgcagagcggggtactgctggtcgccaccatgattattctggtgaacctgctggtggatgtactctacggcgtggtgaacccgcgtatccggcacaagaaataaggggaagcggagatgactcacgttaccgaatccgcagcgacgactgcgccgaagccgatgaccccgctgcaggagttctggcactatttcaaacgtaataaaggggccgtggtcggcctggtctacatcattctgatgctggtggtggcgattggcgccagcgtgctggcgccgcattcgccggccgagcagttccgcgacgcgctgcttaaaccgccggtatggcaggaaggcggcagttggcagtacatcttcggcaccgacgacgtgggccgcgacgttctgtcgcgcctgatgtacggcgcgcgcctgtcgctgctggtgggctgtctggtggtggtgatgtcgctgatcctcggcgtcgtcttcggtctggtcgccggttacttcggcggcgcggtcgatgccgccatcatgcgtctggtggatatcatgctggcgctgccgagcctgctgctggcgttggtgctggtggcgattttcgggccgtccatcgtcaatgcgtcgctggcgctgaccttcgtgtcgctgccgcactatgtgcgcctgacccgcgccgcggtgctggtggaagtcaaccgcgactacgtcaccgcctcgcgggtggcgggcgccggtccgctacgccagatgttcgtcaacattctccctaactgcctggcgccgttgatcgtgcaggcatcgatgggattttccaacgccattctcgacatggctgcgcttgggttcctcggcatgggcgcacagccgcccacaccggaatggggcaccatgctctccgacgtgctgcagtttgcgcagagcgcctggtgggtggtgacgttccccggtctggcgattctgctgacggtattggcatttaacctgatgggggacggcctgcgtgatgctctcgaccccaaactcaagcagtaacagagcaagcagttatagaggtagagagatggcgttactcaacgtagagaaactgtccgttcactttggcgacgaggggctgccgtttcgcgcggtagaccgtatcagctatcaggtggagcaagggcaggtggtcggcatcgtcggcgagtccggctccggcaagtccgtcagttcgctggcgatcatggggttgattgatttccccggcaaggtgatggccgaccggctggagttcaaccagcgcgacttgcagacgttgtccgacagggaacggcgtcagctggtgggggcggaagtggcgatgatcttccaggacccgatgaccagcctcaacccttgctacaccgtgggtttccagattatggaagccatcaaggtgcatcagggcggcaaccgcaaaacccgccgccagcgggcgatcgacctgttgaatcaggtgggcatccccgacccggaatcgcggctggatgtgtatccgcaccaactgtcgggcgggatgagccagcgcgtgatgatcgcaatggcgatcgcctgtcggccgaagctgctgatagccgatgaaccgacgacggcgctggacgtgaccattcaggcgcagattatcgaactgctgctggagttgcagcagaaagagaacatggcgctgatcctgattacccacgatctggcgctggtggcggaagcggcgcaccacatcatcgtgatgtacgccgggcaggtggtggaatccggtaaggcgtcggacattttccgcgccccgcgtcacccctatacccaggcgttgctgcgcgcgctgccggaattcgcggtggacaagtcccgcctggcgtcgctgccgggcgtggtgccgggcaaatacgaccggccgaacggctgcctgctcaatccgcgctgcccgtacgccagcgatcgctgccgtcaggaagagcctgagatgcgggacatccccggtcgtcaggtgaaatgtcatacaccgctggatgatgcggggaggccaaccgtatgagccagaccatgaatgccgccgggcagccgtacctgctgcaggcgattgatttgaaaaaacactacccggtgaaaaaggggttgttcgcgccggagcggctggtaaaggcgctggacggcgtgtctttcacgctggagcgcggcaaaacgctggcggtggtgggtgagtccggctgcggcaagtctacgctgggccgtttgctgaccatgattgaaaccccgtcgcacggtgagctgtattatcaggggcaggacctgctcaagccggacccggcggcgcagaaactgcgccggcagaaaattcagatcgtgttccagaacccgtatgcgtcgcttaatccgcgcaaaaaggtcggccagattctggaagagccgctggtgatcaacaccgatctcagcaaggcggagcgccgcgagaaagcgctggcgatgatggcgaaagtgggcctgaaaaccgagcactatgaccgctatccgcacatgttttccggcggccagcgccagcgtatcgccatcgcccgtgggctgatgctcgacccggacgtggtgatcgccgacgaaccggtgtccgcgctggacgtgtcggtgcgcgcgcaggtgctgaacctgatgatggatttgcagcaggatctggggctgtcttacgtgttcatctcgcacgacctgtcggtggtggagcacatcgccgatgaagtgatggtgatgtatctgggccgctgtgtggagaaaggcagcaaagacgcgattttcagcaacccgcgccacccgtacacccaggcgctgttgtccgctacgccgcgtctgaacccggacgctcgccgcgaacgcatcaagctgaccggcgagctgccaagcccgctcagtccgccgccgggctgcgctttcaacgcccgctgccagcaccgcttcggcacctgcacccagctgcagccgcagctgaaaccgcacggcgagcaactggtcgcctgcttcgcggtggagcaggaggacagtcaggtaagctgacgtctgtggtaagtaacatcggtagtgaaacaaaaacggccccgattaaaaccggggccgtttttttatacgcaggatcggccgagcggccttacccggcataacttattttttggtaaacatctcgtccagatctgtcaccgagcgcagtttccagacactgttttcctgcacatagcagctgacgaggcgtttcgggcttcttttgcccaactccatatacaggttgacgcagacagggtcgacatcagtacccacgactcttacattaggcaaccaatcttcttcgtcaggtccattgctgcggagaaagaaatccacatccgtggaaacctttgaggtacgcagcgccttgacggtgtcgcgggcgacatacttctccagtgccggatcattatcctggataggcagtttattctgcatgatttgcccgagataccactgataaaaggcaatcgcctgttttgccgcggcatcggtatccacgtattcctcttcttcctcttcagcggcaggggcggcactgggagccgtcagctcggctttgagcgtatccgcatcggcatgctttggcgccggggcgtcggctgcataggatgcggcggataacagcagcgccagagggagtaacttgttcatttttatatccttataacagttcagtaattgtgttagacgttcgacgggatagggcgctttattctctcaattgccgccacttgctatcgatctcccgctgaatggtggtgatcaatggagctggtaggttgaaatggctggcttcctgatgaaatcctttggcgacgtcgtagagctcatccgccatgtcgagtacggctttggcctttgataacccagcctgccccgccagttgctccattgtgcttaaggtaattcgggaaccgtggccattaaacgccgtcatatgctctccctgtggcgatggactgtagaccacatcataaaacggggaaagtcgccagttgtccaacccgttcgtcccggccatcacttaagcggcgtatgacatccagaggcacactaagcatttttgagaacctcttcgatgctggtcggcgtatgcgcttgattgatgagcgtgttgagatcgttcaggttgcccagaacttcgtacaacatcagaaactgtctgagtgagatgttacctgtagcttcaaatttgcggatagtgctgttgggaacaccggactgtcgggccagcgcatcgacagagagtttgcgatgtttgcgcatcgctttcaggtgctgtttgaggttttgttgaatatcgtaagccgtgtgtagcgatagcatatcaaggctcctgaatacgccatatttgctactatattagcaaatatggcctaaaaatgacattagttgctaatatagtagcaactaatgttggcggctacgtcatcaatcccgatggccgctcggttctgttctccaggacccagcgcgccagcagccgaatagcgtcgtgtacctcttcgttccagccgaaaccggcgtttagccgcaggcagtggtcgtagcgccgatcggtggcaaaaatatgccccggcgcgatgccgatgccttcctgacgggcgcgggaaaacagctcgcgcgacgagcaacagcccggcggcagcgtaacccagatggcgtagccgccttccggttgcgaaacctgagtgtccgccgggaagtaatgcagcaccgcctgacgcagccgggcaacctggcgcgccagctcgcggcgcagcttgcgcagatgggcgtcgtaaccgccgttgcgcaatagctcggccagcgccacctgcggcgtcagcgaggtgcccatggtggaggtgaacttgagggcggcgagtttgcgctgccagtgggcgccgctgacccagccgatgcggatgccggggccgaccgtcttggaaaagccgttgcagagcagcacattggggctgaatgcgcgtaacggaaacggccgttgctcgccgaaagcggtatcggcaaaggtatcgtcttcaatcagcgcgatgccgtagcgatccgccgcctcggcgatacggcgcttgtacgtatcgggcaggctggtgccaagcggattgttgatgttggtcagtgagatgaacgcgctcacctgacgccggctgaacagcgactccagctgttcagcgtccacatgcccgctggcgtcctgcccgacttccaccacccgcagtcccagattgcgcaacatctgcaacagcacgaaataacagggcgattgcaccgccaccgcgtcgccgctatgggtcaccgcccgcaacgacagcgacagcgcttcgatacagccgttggtgatcagaatatcgtcgggatgcaggtgacagccgtaattcagcgcccggcgcgcaatttcttccttcagcggcagataaccgctgcccttgacgtcgttgcccagcatcatcgggttggtgtagctggcctgacggatcaaccgccccatctttttcagcggatagagcgcgttatcgccgttggccagatcgagccgcacccggcattcggtgccgaccagcgacaggtgtagttcggtttgttcatcaagcaccggcagcgcgaccggctgcgggacgggagccatggcgttgccgcggcgcgtgtcggcgacaaaaaagccggatttggaccgggcaagggcgaaatgctcatcttccagcgtccgcagcactttcatcgccgtggtggcgctggtgccgtgctgctgcgccagcgcccgcaccgatggaagacggtgatgagcgggcagcgtgccgctctggatggcccgaatgaagtgatcggcaatctggcggtagcggggcgtgtctggcatcgggaagtccctgaattcaggagtgatgccgacaggttacgttgaagcgtgggcgacaggcaatcctgtcgtatcgctaaaccagccagcccgcaggccaacgggctggccggctatcatcaggcgttgggataggcaaacacgcgcagacgatggccgtccggatcctgcaccgtaaaggtatagccaaagtccacggtggtcggtatctggatgacggtcacgtcctgtgcggtccagcgggcgtagcaggcatcgaccgccgcctgatccggcaggcggaaagccagttcgccggaaaagcccggctgcgcaacggcgggttccacggtgtgttttgaccacaaccccagcaccaggtcggctttcagcgcaaacatcgcaaaggtgggagattgttctaccggggccagctccagcagctggctgtaaaaacgggcgctgcgggccgggttatcaacgtagaaaagcacgtaatgggcgtctgtcatgatgcactccgataaaggggtaaaccggtgttgccctgcatgattgcggggcaacgccgggattcgaaagtccggcggtgtgccgtattcgtaccttatctcgccccactgacagtttttgtcagtagccttctttgggcaattggatgccttgctgctcccgccattgtttgaacagacggcgccttgataccgggtaagtgtcggcttcgaccgtaaaggcgaggatgcggtcggtgcggaagtggcggaacgcctgacgtgtttcgcaccaggcgccaagaacccggacctgttcgaaataacccagcacaaacggccagatcaagcgggttgaggtgttgccttgcccgtcctgataatgcagcgtgactttgcgtccgtcgcggatcgcctgacgcagcggttgcaggtcaacgctatcgcgcgccgtctggttcgtcggcgccaccagcagcgtggtgccgtccagcgtgtcgcgcagcgcctcaggcagtacggcggcgattttcatcagtgcgtttctggcgccttcctgcagacgggggtctgcctgtctggctacccagcgcgaccccagcaccagcgcttcaatctcctcgtcggtgaacatcagcggcggcagggtgaaacccggttgcagcacgtagccaaggccggcttcgccgataatcggcgcgccctgggattgcagcgtggcgatatcgcggtacagcgtgcgcaggctgatgcccagtttgtccgccagctgcgggccgggcacagcgaagcgatggcttctcagtagttgaatcagggcgagcaggcgttgggcgcgagacatgcgtgagtttccctcttaaaccggatgtggcgattgtaatctgatatcgtgattttacaccgacgctctgtattacccgtcattgcgcgcaactgtgtctgtcggccgtaccgatttgccagtagcgtaatcagcaggtgtgattcttaaaagcaggaaaaaaatgacaataaaagatcagttgctggcgttgtgcgtggtggtggtgtggggcgttaattttgtggtgatgaaaatcggcctgcatgatatgccgccctttctgctggccgggctgcgttttttgctggtggcgctgcccgccgtcttgctggtgccgcgtccggcgttgccgctgcgctggctggcggcctatggcatgaccatcagtttcgggcaattcgcctttctgttctgcgccatcaaaatgggaatgccggtgggcatggcgtcgctggtgatccagtcgcaggcgttttttaccctgatgctgggcgcatggtggctgggcgaacggctacagtggaatcaatggctggggattctggtggcggcgctgggcatggtggtgctggccgagggcaatgcggcgaacgcatcgctgccgggcatgacgctgaccacgctgttgctgacgctggcggcggcggcatcctgggcctgcggtaatatctgcaacaagcagattatgcgccaccacccggtgaacgccatgtcgctggtggtctggagcgccctgatcccggttggtccgttcctgctgtgttcctggttgtttgaaggcgcagacacgatagtcgccagcctgacgtccattcgtttacctaccgtgctggcattaatgtatctgtcgtttatttccaccctgatcggttacgccatctggggcaacctgctggcgcgttatgaaacctggcgggtggcgccgttgtcgctgttggtgccggtggtcggtatcctgagcgcggcgctgttgctgggcgaacatctgtcgaccgggcagttgctgggagcgctgttagtcatgctggggttgctggtcaatgtgtttggcgcacggttatggccgttgcggtcggcgcgtcagccctgattctggtggtaaaggccggggaaccggccttatctcgttgtgaggcgtaaatgttggccggcgcagagactggcaaaagcagaggcggataacatggaagaataggtttaccgtgattatttaatttattttaacaaattggtgaatatttaatcatggatttcaggtgagcactacgctatcttctcgttggtctatttatcatccgatgtcaatccattaatttcctctgtgattacccgcaggttaactatctacggagtgaaatttcagtcgggtggattatgttttttcaagcagttagcgagagggaattttacttacggactattcgtttatttttccggggtaatttaccttcatcacaaatatcggtataagactaatcctaaaagattgttttttgcgctgtttcccagcgctatattcgccgtcacccttttccagggaaatgtcagttagatgaaaagttatgatgatatgcagcgctttaaggacaaagcccagataaaagatattaatttcatggacatgtccggccaggtattgcaatctgaaaccgtagtctggcccattatgaaacagctgttgcgcaatcagactggtgacgacacgctatctggcgcgcaaccggtgagcatcgcacagcctgtgccggtgagccagcacgtcttgtccgcgcccgcgtcgccccgccgcgtaacaccatcatctagcctgaacgtgaacgctgacccttccgggggcaatcagcattccctgtttaacgcgattgccgcatcgctgccgtctgctgagtcggtgtcggcgcccgcaccgcaaccgatagcgccgccgacgccggtatctcagccgcaaccggcagccctgacgatagagacggtgccgcctgcaacggtgcgcccgcatccgctggcttctgccccggcggtgagcgaggcgagtgccgcgtcagaagccggccggttccgccagttattcagtcgccatcaccatgatgaaatccattcggtatccaaaaccatgttgttgaaacccttgctggagaaaattgcgttatgccgttagtttgtgtttgttctccgaaaggtggcgtcggcaaaaccaccatggcggctaatctggcatatgcgctggctcgtggcggcagcaaggtgctggcgattgattttgatatgcagaacgccctgcgcctgcattttggcgtaccgctcggcgatgagcgcggttatgtcgccaaatccggcgaaacggccgactggagccagtccatcctgactaccgacgataacattttcgtgctgccctacggcaacgtcaccgaagatcaacgattggcgttcgagcataatctggccagcgatccgctgtttcttaagcgtggccttagcacggtgatgaactacccgggattggtgatcgtggcggattttccgcccggaccgagtccggcgctgaaagccatgaccgacctggccgatttgcatctggtggtgatgatggcggataccgcttccctatctctgatgccgcacattgaaggcaacaagctgaccggtcaggcactcaatcgccgcaaaggttcttacctgttgctaaatcagacggataaccgccgtgcaatcagcagccaggtttcgtcgtttgttcagcagcgtatgccggacaaactgattggcagcgtacaccgcgacgagagtgtcgctgaagccaacgcctcccaacgctccatttttgatttcagcccggtttccgccgctgcgtttgatattgaactgatcggaaaacgcgtcgcggcgctgctggatatcagaattggcaacggagaagttcacgccgagtttccagcttatcaggctgttccggccagttaagcgccggtcaatctcaacccgtacgacattgatattctctggctggttttttcagcgcaaggcatgctcgcgcggacattttctatccattaaatatcaggataatcgatgaaaaaaatcctgtttttaacgttgttgttgttattgctaccggttgcggcggtgattgtcatcaccccgatggacagtgaaaaacaatatatattcggtctgatcagcctggcgctgatgtttttgctggggctgagcaagcgtcgacaagtaacgatcatactgattgttttgtcggtattgacctcgacacgttatatatactggcgggcaacggaaaccctgcatttcaattctgaaattgaagctattcttggcattgggttgtttatcgccgagttatatgtctgggtgattttgatattgggctttctccagaccgcctggccgctggagcgtgttattgagccgatgccggaagacaccgggctatggccgacggtggatgtgtatatccccacctataacgaaagcctggatgtggtgcgcgatacggtgctggccgcgcagtgcatcgactacccgcgcgacaaaatgaaaatctacctgctggatgacggcaggcgcagcgagtttgccgtgtttgcctcacaggccggcgtcggctatatcacccgcgataacaacgcgcacgccaaggccggtaacctcaaccacgcgctcaagctgacgcagggcgatctgatctgcgtgtttgactgcgaccacgtcgccaagcgcatcttcctgcaggctacggttggcccgttcctgtcggatccgaagctggcgttgctgcagaccccgcactacttctactcgccggacccgtttgagcgcaacctgcgcgcggcgcgcgacatgccgaacgaaggcgcgctgttttacgggccggtgcaacagggcaatgacctgtggaacgccgcctttttctgcggttcctgcgcggtgattcgccgtgcggcgttggatgagatcggtggttttgcggtagaaacggtgacggaagacgcgcacaccgccatcaagatgcagcgcaaaggctggaaatccgccttcctgtcgattccgctggcggcgggcctggcgaccgaacggctggtgctgcacgtgattcagcgtacccgctgggcgcgcggcatgacgcagattttccgggttgataacccgctgctggggcgcgggctgacctggcagcagcggttgtgctacctcaacgccatgctgcatttccagttcggcctgccgcgcgtggtgttcctgaccgcgccgctggcctacctgctgttcaacctcaatatcattcatgcctcggcggcgatgatctttgcctatgcgctgccgcatctggtggtgtcgatgtacctcaactcgcgcatgaacgggcgtttccgctacagcttctggggcgagatttacgaaacggtgatggcgttccatctggtgatcccgacgctggtcaccctgttttcgccgacgcgcggcaagttcaacgtgaccgataaaggcggcctgctggacgaaggcttttttgatttccgcatcgtgcggccgcacatcgttgccgcgattttgctgggagcgggcgttctggccggcattacccgcatcgtggcgcatgattatttcaacgttgacccctatgtgatagtgctgaacgtggtgtgggcattgctcagtttgctgaccctgctggcggcgattgccgtggcacgggaaaccaaacaagtgcgcaaaaccatccgcgtcgatgtggatgtgcccgccatcatccattacgccagcggcatcgcgtcccgcgccaccaccatcaacctgtcgatgggtggggtgcagctcaaagcgccggatcagcgtcataaaagcgatgagattgaagccgttgagctgttgctgcaatccagcgaaatctgcctgccggtgcagttggtggcggcggatgacgacattattcgcctgcaattcgtcgatattccgctggcccagcgtcgggcgctggtgcgggtggtgctgtcgcgcgcggatgcctggatgaatccgccctggccgcaggatcgccccttgcgttcgctgtgggcggtagtgcgcaccgtttgcgcgttcttctggatgagtttgcgaggccgtggcaggaaggcggacctgaagaaggaggacgtcgccgcatgatgacgccacgttttatgaaagcgctgttgtccctgtgcgtgggcagcgtgctgacactgggcggcaacggggcgctggccgccggcgatgcggcggatgagccgctgcccgccatgcttagccccggcggcggcaatccgcagcctgcggcgaccgagcctgcgcccgtcaccgattccgctccggctttggctcctgctcctacgacggcgttaccgacgatgccgccgataacgtcgccgctgatttcccccgagacgccgtctgcggatgttccgccgccgccgtcgctgacgacgccttccatgctgttgccggcgcccgtcggcgatcagacggcggcgggctaccagccgctgtccagcagcgtctccgtggcgcagatggggcaaacgcatgggattacgctggcgggcggccaggcgcaggccggggtgatttttaccctgcccggcgatcaggtagtgaccaacgcgcgtctggatctggcgctacgggtgtcgcccgaactggcggcgctcaatacgtcgatgcaactgatgctgaacggccagccgctgggcaccgtgccgctgaacgccgccaccggcgacagcaccctttttcaactggatattcccgccgcgatggtggtgtccagcaacaacctgagctttcgtatcaatgacgccgatcgcctgctgtgcgaacgcgacagcgcgacccgttacaacctgaccattctgccgaccaccaccctgaatctggaaggtcagcaacttgatatcggcacccggctagagaatttcccgcgtccgtttatcgacccgctgcagatgacgcccgccaccgtaccgatggtattcccggccgacgtcacccccgagcaggtcggcgcggcatcgctggtggcttcctggctggggatgcgcatggacggctacggcgtgacgttcccggtgatacgcgatgcgttgccggaaaagagcggcatggtgtttggccgcccgggagacaaagtgggcacgctgacgctgccggaggtcgccggtcccacgctgcaactgatcgataacccggtgaacccggtttataagctgatgctggtggtaggcaaggacgacgagcagctgcggcaggcggcgtaccgtctggtcagccagccattgacgggcgatgcctcaaccctgtcggtggcgcagcagaccataccgttccgccgcgcctatgacgcgccgcgctggatcagcaccgaccggccggtaaggctgagcgaactgttgcgcaacgatcaaagcatgacggtcagcggactctggcatgaggcgttgcgcatcaatttccgcgccgcgccggatctgttcctgtgggacggcgacaccattccggtgaaagtcgactaccgtttcccgtcggaaagctggattgacgaaagccgttcatacctgaacgtgatgctcaacggtaccttcctgcgcaacctgacggtgaacaaagtcggcgtgttgcagcaactgtggcgtgaaatgggcggcgatacccgtcaggaaaactatacgctgaaggtcgatccgtatctgatttacggctacaaccagttccagctctatttcaatattcgcgctaaagatgatgcgccgtgcagcgtgctgctcaacaacaacatcaagagccagattgccgacagcgcgtcgatcgatctgagccggacgcgccatttcacgttgttgccgaatctctcctatttcgtcggcgtggcgttcccgttcacccgtcaggcggattacgcccagacggtgatgctgctgccggaaaaacccaccaacgccgaaatcggcctgttgctggatctggccggccgcgccagcgacgccaccggcgtgagcctcaatcacaaccgtgtgatgttcggcctgccgaccaacgcggcggatcgccagaagctcgaaaacagcgacgtgttggcggtcaccacgctgccgcaggccgcgttcaatcagcacctgttgtctggttcgccctacacggttaacgaccgcaccttcggcgttaaagaaccgggcgcgtgggaacgcgcgcgaaccctgttgaccggtgactgggaccgcacgccgctggatgcggaccgctatttctcgtccaacgaagcctggcgcggttttctcagctaccggtcgccgtggaaccccgagcgtgtggtggtggtcgccaccggcagcggcgacgaacagttactgcggttgtatgacgatctgaactcgccgaacatcaacgccgcggtgcggggcgataccgccatcatcaccgatgaaaacggcgtgcgcagcttccgggtcgggccgcagttccccagcggcgaaatgccctggtacatgatgattgtctggtacgccaatcagcactcggtgttgctggcgctggcggcgttgctgctggcggcggccgtggggctgagcctggcatcgatcctccggcggctggcggagaaaaggctgtcgacccgacgtgacgcgggttcagataaaaaataagcgagccacctatgaagatgacgacattaacagcccgcatccgtcggtcactgtctcttaccggggtggtggtcggcggcgtgctgtcggcctccgcgctggcggcgcaggccaatccggcgctacaggcgctgtttgagcaggcggattactggcatcagcgctctcacgacgatcttgcccgcgacgcgttgcagaaaatcctgcgggtggatgccgacaacccgcgtgcgctttacctgatggcgctgtatgcccaaaacagcggtgacggcgccgaagcggctaaatggcgcgaacgcctgagcaaggcatcgccgcaggacccgctgttgcaggcgctggataacgcccgccaggcggcgaccattccacaggcgcaactggcgctggcgcgtcagcaggcgcgcagcggcaatatcagcgccgcgctgcaaacctggcgcaatctgttcagcggcagccagccgcccgccagcatcgcggcggaatattatttgaccatggcgggcgaccgcacgctgttgccgcaggcgattgaccacctgcgcgagttcgcagcggcgcatccgcaggacaccaatgccgccgtggcgctcggcaaggcgctgacctatcaggagccgacccgccgcgaaggggtgcagatcctgagcgggctggcgtccggcagcgccgatgccgatcaggcgatgcggcaggcgttgctgtggctggggccgaaagcggacgacgcgccgttctatcagctctaccagcagcgtcacccgcaggacacggcggtgatggattattaccgcaaaaatgtgggcggcagcgaaaaagacaaagggtttaccgcactcaacagcggcgatctgtccaacgcgcaaaccgcgttcagccaggtgttgcaggctaacccggaagatgcggatgcgctggcggggatgggctatgccgcccagaggcgcggcgattttgccgcggcggcgtcctatctggagcgggcggcccgtcaaggcggcgagaacagcgcgcagcgccagcagcaggcggacgatgcccgtttctacgcccaactggcgaatgcccagcaggcgatgaagaacggcgatacggcgcaggcgctgaccctgagcgagccgctggcgcaggccggcggcgacaaggggctgacggcgaaactgttccgggccgatgtgctgcgccgcaccaacaacttcccgcaggcggaacggttgtatcgcgatgtcctgcaaaccgatgccgacaatcgcaacgccaaagaagggctgtattacgtgctgcgcgagcaaaaccgcgccgacgaggccaataccctgtttgcggccttgccggagaacgtgcgtcgcagcatggcgccgcgcccggtcgctaccagcgcaccggtgcgcaacgaagccaaacaggcgctggcggcgggcgataccgttcgcgccatcggtctgttgcagcagggtattcagcgcttcccgaacgatggctggctgaagctcgatctggcgcggatttatcagcagcagggtaatatggctgccgccacgtcgttgatgcagccgctgttccgcgccggcgccggtgctgatgacctgtacgccgccgcgctgttcgccagtgaaaataacgcctggcagcaggccagcacgctgctgtcgcgcattccgccgcgcaatcagaacgaagatacccggagtctggcgcggcgggtcaatttcaatttgcagatggcgaccgctcaggtgtatttgtcgcggggcgagaacgccgcggcggccaataccttgcgggcgctgtcggtcacaccgccggacaacccggctgacgcgggcaaactggccaagtcgctggcggcggcgggcgataccgccgccgcggtagcggtggtgcgcaacaacatgcagcgcggcgtgcagggcaacgccggcgattacgccgatcaggtcggggtgctgaatcaggccgggctgagcgacgaagcgcagtcgtggctgagccgcccggaactggtggcgcgcagcagcgcgacgcaactggatgggctacgtaccggtttcgtggtgcgcgaggccgatcgcctgcgtgagaaccagcagtacgcgcaggcttacgacaagctggcccgtgcgttgcagcgcgatccgaaaaataccgatctgatgttcgccatggcccggttataccagtccggcaaaatgaacaaagaggcggcggacgtttacgactacctgttgtcgcacgataccccgacgcaggaagcgcgcgtcggcgccattaatgtggcgctggagcgtcacgacgctaacaaagcgcacgcgctgtctacgggcttacagggcgaacagacgccggagcgattgctgctgctggcccggattgcggatgccgaaggcaaccgcgaccaggcgatggcctatctgaaaaccgcccgctcgaaagcggtggggctggagggtgcggcacccggcgccgcgcccgcgatcggcggactggcgatgacggacaacccgttcatcgatcgttcgacgccgacggccacccgcgtcgccagcagttcttcctcctatggcagcgtgatgccgtggcagcagcgtaacggtgtcgccactggcgacaccgcggccggcgctaccacgcaacaacaggctgccacgctgacccaaatcaacggcatgatggcagacctggaacgggataccggcggctgggtgcagaccggagtgcagattcgcgcccgcgatggcgagtcgggtcttagccggttgacggaagccaaagttccattgacctggtcgagcggctcatttggcgatgcgaggattaattttagcgttacgccaatgactttaagtgcgggtacatccagtggtgatagtaaccgtcaatttgggacaggtgcgttagctcaagttgttaatgcatccgctcaaacattagtcaatgaattgggtagaaattttaatttttcttcactgtcatcggctcaagtgctgaatattcttcagaattctactaataagccgaatatcgatcaggttacggttgattcacagggtaaacagaatgcatcaggggcggaattgaacctgtcgctgattagtaaaaattacaaactggatttggggagtactccattaggtcaggacctgaatacattggttggggggattcagtggtcgcccaaactgactgacttcctgacgctggtagtgaccggtgagcgtcgtgcggtgacggatagtctgttgtcgtatgtcggtgccaaggatgcgctgaccggcaaacgctgggggcaggtcaccaagaacggcggtaacgtgttgttgagctatgacaacggcgatatcggtttttatggcggtggcggcgcctacagttacctcggcgaaaatgtgaagaacaataccggcgtgatggcgaatgccggcgcttatatccgaccgttccatgaccgcgatcgcgaactgaaaaccggcgtgagcctgagctggatgaatttctcccaaaaccttggctattacagctacggtcaggggggctatttcagcccgcaggactacgtgtcggtgtcgttgccggtggagtggagccagaaatacgacgatctgagcgttaaagccggggtcgcggtgggttatcagtcttactcccgcgatcgtagcgcctacttccccaataaccctgactggcaaacgttgctggagtcggcagagtcgctgggattggccaaagaatcccactacgcaggcgacagtaagagcggcattggctataacgtgcatgtcggcgcggattatcgcgttaccaaagacgtgaccgttggcggacagatgggctatgacacctttggcaactataacgaaaccacggcccggctctatttccgctacgggcttggaggcaaataagcatgagtgacctgcaacagcatgcactgaactattatcggcagcagcaattgccgtccggctgggcggatctgttcggcgtgatcgtcaacgggatgatggataacgccggtgagcgggaagggctggcgtttttgcgtcacataggcgggcaactggccgaacgctacccgctgccggcggcggtgacggtggtggatctggaacgggaaattaatcgggtgctgtcgctgttccattggggatgcgtggacctgcgcccgtatgaaaatcggctggagatttatcatctggcgttgcccgcctcggtgaactcgtcgggcagcgtcagatggcgcatggcgatggcggcggtgttgcaggggctctacagccgctggctgcgtgagcagggcggcgtcgagtctgtaccgctgtcctgcgaagaaaccgacagcgaatcgaccctgctgttccgttaccaacactgagccggaggcataatgggaaagccaatgtggcgttgttgggcgttgatgctgatggtgtggttcagtgcgtcggctacggcggcgaacggctgggaaatctataaaagccgtttcatgaccacggacgggcgcattcaggataccggcaataagaatgtcagccacaccgaaggtcagggattcgccatgctgatggcggtgcattacgatgaccgcatcgcgttcgataacctgtggaactggacgcaaagccacctgcggaacacgaccagcggcttgttctactggcgttacgatccgtcggcggccaatccggtggtggataagaacaacgcctcggatggcgatgtgctgattgcctgggcgttgttaaaagcgggaaataagtggcaggacaaccgttacctgcaggcgtcggacagcatccagaaagcgatcatcgccagcaatatcattcagtttgcgggccgcaccgtgatgttgcccggcgcctatggtttcaacaagaacagctatgtgatccttaacccgtcgtatttcctgttcccggcctggcgcgactttgctaaccgcagccatcttcaggtgtggcggcaactgattgacgacagcctgtcattggtcggagaaatgcgtttcggtcaggtcgggctgccgacggactgggcggcgctgaacgcggatggctcgatggcgccggcgacggcctggccgtcgcgtttcagttacgacgccattcgtatcccgctgtatttgtactggtatgacgccaaaaccacggcgctggtgccgttccagctgtactggcgtaactatccccgcctgacgacgccggcctgggttgatgtgctgagcagtaacaccgcgacttacaatatgcagggcggtttgctggcggtgcgcgacctgacgatgggcaacctcgacgggctcagcgatctgccaggcgcatcggaagattactactcgtcgagcctgcgcctgctggtgatgttggcgcgcggtaaataaccttattcttgcggtacacatggcgaggacgatgtccttgccattttccccacttttatccctctgaatggcgtgtttttcacgctttgttaacctgcttgttactcgtgatcccattcacaaaaaattcttatgaatcagcgcagaatagcgtaatggcgcggtttgccgcgaggtttgcgccgcgttagtcatgcgtgatgttaccgataaattaatgcaatgtttttgggaataatctgttgaagcgattcagctcttgtttttaaccggatgttcacaaactaaagttataaaagtattcagcctgttatcagggtgttattttccggcgcaagcacaggcggcaacttttcgttctttgtcccccgtgtgttttcccatcaaaggacgtcacactatgaaaaaatcaatattcaaaagtctctactttcaggtacttgcagctattaccatagggatattgctggggcacttctacccggcgctggggcagcagatgcagcctctgggcgatggattcgtgaaattaatcaaaatggtgatcgcgcctgtgatcttttgtaccgtcgtcaccgggatcgccgggatggagagtatgaaagccgtcgggcgtaccggtgccgtcgcgctgctctattttgaggtcgtcagtacgctggcgctgatcatcggtctggtggtggtgaacgtgctgcagcctggcgcgggcatgaacgtggatccggcggcgctgaacgtggctgcggtggcgaactacgcgactgaagccggtaagcaaggcgtggtgccgttcctgatggatgtgatcccgtctagtgtgattggcgctttcgccagcggcaacatcctgcaggtgctgctgtttgcggtgatgttcggtttcgcgctgcaccgtctgggcgacaagggcgtgctgattttcgacgtgatcgaaagcttctccaaagtgattttcggcatcatcaacatgatcatgcgcctggcgccgctgggggcattcggcgccatggccttcaccatcggcaagtatggcgtgggcacgctggtgcaactggggcagttgattatctgcttctacatcacctgtatcctgtttgtggtgctggtgctgggttctatcgccagagccaccggtttcagcatcttcaaattcattcgctacattcgtgaagaactgctgatcgtactggggacttcctcttccgagtccgcgctgccgcgtatgctggagaagatggaaaagctgggttgtaaaaaatcggtggtgggtctggtgattccgaccggctactctttcaacctggacggcacctcgatttacctgaccatggcggcggtgtttatcgctcaggcgaccaacagccacatggacatctggcatcagatcaccctgctggtggtgctgctgctgtcgtccaaaggggcggcgggcgtgaccggtagcggctttatcgtgctggcggccaccatttccgccgtagggcatctgccgcttgccggtctggcgctgattctgggtatcgaccgcttcatgtccgaagcccgcgcgctgactaacctggtgggtaacggcgtggcgaccgtagtcgtagccaagtggtgtaagcagcttgattccaaacagatgaacgacgtgttgtccggccgtaatgacggcccggcggcggaatcccgcccgtcctgatagctcaacactgattatctcctgccggttacccacagttcgcttcgcggactgtgggtaattcttatccattctgtgctagatttagacgcctttaacttttttactctttatttcacgttgttgagtgacatagacgaaagcacgctgtctaacgtgatggtacacttcgcttctctttttttgtgaggcgaataacacgtgaggtggcaagatgatgtcgcccgaattcacaaaaacatactgtattggttagtgattaaagtaggggttcacatgcagggcaccaaatttggcctttttgttggtggagtgttgctggcgaccgccgtcggcaacgtgcaggctgaagcactacaacccgatcccgcctggcaacagggcaagctggataacggctttagctggcagcttcttgcaacaccccagcgtcccagcgaccgaattgaactacggctgatgattaataccggttcactgacggaaaatgcgcaacagacggggttttcccattttattccacgcctggcgttattgccgcgcgacaccttttccgccgggcagttgccgtcgctgtggcagcagtctgagagcgaaacccggccgttgcctccggcgaccacctcgtatgactttacctcttacaatctgagtctgcctaataaccgaccagacctgctgaaagatgcgctgagctggctggcggacaccgcaggccagttgcagattaatgataaacgcatcgcgtcggcgatgaagatgattgacccggtggcgaccgcgcccaccaatccgcaagacccaagctggcgttaccgtctgaaagggtcgtcgctgttgtcgtacgcgccggggcaaccgctcaaggcgtcggtgaatgccgagcaactaagcaaatactacaaaacctggtacaccccggatgccatgacgctgtatgtggtgggcaacgtcgacagtcgcgccatcgccgaacagatcgacagagtgttctcgccgttgcagggcaaacgggtgacgccttctccgctgccgacgctgtccgcgatgccgtcaacgccgatcagcctgatggacagcagcgtgaagcaggacatcctgtcgttggtgtgggacatgccgtggcagcccatccgcgattctcaggcgctggcccgttactggcatagcgatttggcgcgcgaagcgctgttctggcatatgcagcaggtgttgaccaaaagcccgctgaaagacaccaatgtgcgctttgactgcaatgtggtgtatggccgcgcccagtgcgccatccatctggacaacgtcaacgtcaccagcgaatcggcgcaggccggcgtaaccttcctgagcaaagaactgctggcgttgcgggacaaggggctgtctcaggcggagtttgacgcgctgatggcgcgcaagacggaagaactgagcaaactgttcgccacctatgcccgcgccagcaccgacattctgatggatcagcgcctgcggtcgcagaaaaacggggtcgtggacattgcgccggagcagtatcagaaactgcgccagaactacctgtcgtccgtcacgctggagatgctgaatcaggaactgcatcagcagttgtctcaggaagcgacgctggtgatgctacagccgcagggcgagccggaagccaatatgaaggcgctgcgggaaacctacatgagcatcatgcagcccgataatggcgccgcttctgcggcaccggcacaatagatagactgggtgtgtcccttaatttgacaaccgctttaaaataaccggatagcacccagtttactcataccagcgccgtaggtctgtccgctgctcaggcaaaactcaatggtaatcctgtgccatctattgccagatggattgaggttaagacctttgataatcagcgaaaaacaacgcaagcttgccacatgggcagttgccgatccgatccggcggattaaacgactatttgtcctttttaagtattgccttgagtgcagctatattggcttgtgcgccttcggcttcttttaagcgacggcgctgtgctgcaaagcgctcaaactccacttttgccttatcatctgcgtcttttttggagattttcccggcaccgcttaaaacatcccgatcgttaaaactcaagaactggtcaagcttatcggcccagtcctgcaagaatacctgcttgcggcgtaaagcttggtcttcggcaaaatcgagccacatattgacgatacgattgagctctttgatttcgtcttcacgcaggtagttctttgcaatagtgacgtctgtcttgcgtacttcatcgcctttatagctggtcaggcccatatccggtttacttgcatctacacggctggcgataagctcagcggccgtcatatgcgtgcaggcataatgcaacttgttttggatggtttgaaagaaacggttagtctcctggttggatggctcgtagtcggcggccatagtaaagatttctttcacccgcagataaacacgtcgctcactggctcggatgtcgcgaatgcgttccagcatttcatcaaagtaatctggcacagcggaatgaccaacgggcggatttttcaggcgctcgtcatccatgacgaagcctttgatcaaatactcttgtaaggtttgagttgcccattggcggaactgagtgccacggcttgaacggacgcgataaccaactgctaatactaatggtaggctaaagtattgaacattgtatgatttgccgtctgccgcagttgttcggtataaccgaacaactgaattttcgtccaattcaccttcagtaaatatattttttatatgctcactgatggtcgctttcgctttgccatataactcagctatcatggcttgagaaagccacaacgtatcggactcaaaacgacactcaacgcgggtttgaccgtcagcactggtgaagagaacaaactcaccttgtggagcttgaggtgtgttatctgccatttaatcaatctctctgcgttattgagtggctctactacgctgtttcatcatgtcaaaaatcagttcaacatagctcgccattacctgcggatctttcagtagtgtacgggcgatatcgccttctttcagcaatgcttgcacaacggcctgcttaacggcttgtggtaagtcgcctttgagcgctatcgtcttatcatgtttttcaacctgttcaaccacaatcgggttttcggtaacacgggcaatggtgccattggcaaagttacgacggccaggttcatcgcccactggctgatatagagttcaaggttgtcgccagtgtctgacgcgcccaaggtttccaggctgtattcactggtattataaaaggaaaatctcgccacttctggtaacaccaagccaaggtcaatgccggactgtttctcggccaggtagaacttacgcacttcttcgcgggttggctccagcacgcactcaatacgacgtagtagcaaaaatggcaggataatgcgtgcaaagtcggtgtgtttgaaatctccccataaatcatccgccatacgccaaatagcactggaaagtttggcgctttgttctttgtcttgtaagttcatcggtactgcctaaatgagtttaaatcgttaaaaatcagtatattgatcggttttttcttgctggctagctactcattgtggctaaagataccttgccagcggcaaaaggcattgcgatgcctgtcggtccattgtgtgcagatgacgtaggttttgtctgctcgctgggctactctggtggttgaatagcggtttcgctctttagcatctttggccgcactgcgaatgtcttctggcctaggtgatttggcaagcttcagcacagggaatgaaagtccaaaggtgttgcgacaataggtcaactgagtgaggttttctatttcactcagcggtaaggtgttctcaaccaagtcatgaatcacttctgtgatctcggcgttggtgattttgctctgtgatgacccctctggctggctttcactttcaagggcaacagaaaagggaaaacctttggcctgaacagattttgccaaaaacacgttgatcgcttgctcgatgggcaatccgagttttgcaaaaatatctgtcgctttttcaagtaattgattatctagtttggtgactttcatgtgattaacaaaatctacaaattgtaatttttgtatgttatcggttttgtattcttacggctagcgatgaagtcaaaaaatgggaaatcattaaaggtgcactaccggaggacagattatattgccaagtaaacgtttaatttataataaattcaaagcattgagtgtcatgagatttgttatgcgttgcttggtattgacgtcatgacgttgctgtattcgcatgatggacataagctatttgtaacaaaaacgccgcttcagtatggtactgacgcagcgttttttgtttcttcggcgctatagcgctgttcaggcaggcatcgcttccagcgggataatcgcgccgcgatactggatcacggtgctggcggtgagatgaccgcgtttggcggcatcctgcgcgctgccgccgttcaggcgcacggacaggtaaccggcgctgaacgagtcgcccgccgccgtagtgtcgacgactttctctttgggcagcttgatcgccggaacttccagtagcgcttcgccctggatagaaaccagacaagcgtccgcgccgcgtttgatcaccacttccatcaccccggcgccatgagtgcgtttcaacacctcgtccaccggcagctcgccccacagcatatcttcgtcgtccagcgtcaggaacgcgatatcggtgcaagccagcatatcgctgtacgcttgacgggtttcttccttgctctgccacagtcgcgggcggtagttattgtcgaaaatcaccttgccgccgttggcgcggcaggcgcgcagcaccgtcagcagacgtgcgcgactggcttgattcaggatcgccaggctgatgccgctcaggtagatgtaatcgaactgcgccagttgctggctgatggtgtcggcatccgggctttccagccagtaacgggccgcggcatcgttacgccagtagtaaaaggtgcgctcgccggtggcgtcggtttcgatgaaatacaggcccggtagtttgttgtccagacgctggatcaggtcggttttgaccccttccttttgccaggaagccatcatttcgctactgaaggaatcggtacccagcgcggtgacgtaatgtacgtcgagcgcgtccggttttacctgacgggaaatgtagacggcggtgttgagggtatcgccaccaaaaccgcggttgagatccgcgcctttctgtgacagttcaatcatgcactcgccaataatcgcaatgttcttcgtcgtcatgacagctgacctgtaaaaaagagaaggtgaaccaaacggaaactagcgccagtctcaacattacacggcatggagtcaatagcgatgaaacgatgttttattttttcatgatgtggatcgggaaaaccagttgtaatcccgatccttaggggactattgcctattgatacgttgtgtttccggtcatgacgcctgctggcggcgctcggtgacgctctctccgccgataccccagttgtcggtttccacttcatcaatgatgaccacggtggtggctggattttttcccagcgtatccaccagcaactgggtgacgccggcaatcagctgctttttttgttcggcggtgacgccgtctttggtgatgcggatgttgacgaaaggcatggtcgctcctgttgattaggctatgtgattaggccatggaagttgtcaggcgcctggcagcggcgcctgcgtattgatatcggttttcgggtccgccgtggcgatccaggcggcgcagaacagcgtcaggcgggcaaagaaatagaaaaacgtcatcaaaccgatgacggagccaaacgcggcgccggaaggcgatgtcgccagttcgggcagcgccaccgtcatggcgaatttcagcgcttcgaagccgatggccgccatcagcgtgccgcgcagcaacgggccacgccgggggttgtgacgcggcagcacccacagtatccacaaaaacagcagatagttggcgaagatagagatggacagcgcaatcagcgtcatcaccgggcgcagccaatcaatgccgttcaggcccagagcccggacgatcgtcgcctgcgcgctaccggccaccgaggtgagaaacagcgtaatcaccagcgccagcagcagcccgatcagcgacagaaaatcccacaggtagcgcagatagattttctcttcctcatgcggctggcgttcccacacatcgcgcgactgggcgtgaatcgcctcccgcaggttgcctatccagtttacgccggaatagagcgcgatcagcaaaccggtcaacccgacggtggtacgctgccgcaccgcagtattaacggtattcttcagggtgcgggcgaggctcgggtcgctgatgctgttgacgatacggttgatgaggccggttagcaggtcggggttggaggccagcacaaaccccgccgtggcgaacgataccatcagaatcggaatcagcgacagaaacgaaaagtaggtgatggcggcgccgaactggttgcccatccggtcgttaaaacggtcgcccgcgcggataaaatgggcgatagcgggcaccgacctgatgcggtgcagccagccggttacatacccgaatcgctgacgggaagcgccggacgacgggtcctgtttggtcgatgggcgtggctggttgggcttcacaggcatgcagtctctcctgagcgacggatcctgctgagtataacgcaggcgcggccctgttatataagcgtaaaggcacagaggccaaagtcgggtggcggcgcgcgcgaattggtgctgaaagacgcaagtgtcttgtttatactcagaatctcaacattgtccgccgcgttcgcccgtcgacgcgacccgtaagcgagccgattcttccatgccagtttccacaccgcctgtgtctacgccgccgaaaccttctcccggcggcttacgcctgaatttgcgcatcatgtccgtagtgatgtttaactttgccagctacctgaatatcgggttgccgctggcggtgttgccgggctatgtgcatgagcaccttgggttcagcgcattctgggccggtttggtgatcagcttacagtatttttctaccctgctcagtcgcccgcgagccggtcgccatgcggatgagaaagggccgaagcaggtggtggtgttcgggctatccggggtgttgttgagcggcgtattttatgcgctggcggcctggaatgacggctcgccggtgctggcgctggcgctgctgtgcgtcggccgcctggttctgggcatcgggcagagcttcgccggcaccggtgcaaccctgtggggcgtcggcgtggtcgggtcgctgcatatcggccgggtgatttcgtggaacggcgtggcgacctacggcgcgatggcgattggcgcgccgctgggggtgtggatttatcatctgggcgggttgcggttgttggctatcgtgatcgtgctggtggccggcgcggcgattctgctggcgttgccccgcccggcggtgacggtaacgccgggcaagaagctgccgtttcgcgaagtactcggcaaggtctggctgtacggcgtgattttgtcgctggcgtccgccgggttcggcgtgatttcgacgtttatcaccctgttttacgccagccgtcagtgggacggcgccgcgctgaccctgagcttgttcagctgcgcctttgtcggcacccggctgttgtttccgaatgtcattaaccgtttcggcggcctgcgggtcgcgttggcctgctttctggtggaaagcgccggtctgctgctggtgtggctggcatcgcacccgctgatggcggaagcaggcgcatttttcgccggcgccgggttttcgctggtgtttcccgcgttgggcgtggtggcggtcaaggcggtgtcggcacagaatcagggcagcgcgctggcgacttacaccatctttcttgatttatcgctgggggtggttgggccggcggccggcgtgatgatggcctataccgatatcgatgccatttatctggcggcggcggggctggcgctggtcggattgttgctgacggtgcgtctgtatcagcgcggagggcgcgacgcgaaagcggtgtgagtgtcatcccgccgacagccgttgccggcgggatgacgaagaacccgtggcgggatcagttcagtttcagcgtgttgatgatcttgccggcgtcggcctgcgcctgctgcaggttatccgccggcagcgtgatttgtagcgtcagcagacgactgtccgctttggccagcacgatggatgagaacgccttctgcccgttgctggtcaggacgctatccaactgctgaatctgatggccgttgatctcggcggttttgttgcccagtacctgaaggttggcatcgcgcccgcgttgctgctgctccagacgctgacccaatgccggcagatccagcggcgtgtcatcacccacaatcacgatgatggctttctggccgctctgatccgcatagacgtgcatgttgttgttctgattgcccagtttgccgctctggtcgctcaggccgtccggcagggtaaaggtcagtttgccggagagcagggacacattctgcgctgtggttttctccgccgccgggctggcggccggtgcgctggttttcttatcgctgttgccgtcgcaggcggccagcgtggcggccagcagaccaataccgatatatttcgctaaatttggcatgggtatcctttctttaatcacgaacaaaaacatcacgaacaaaaacagaagtggcgctatggcacctgattcgggacgtaaaaacaagcgttttgttatcacgttccctgtcttgcacccgaatcaggctgggaaggcaatttttccggttattccgaaacccttttatgagtgaaaaccgcgtatcaggcggtttgatcctgatatggcgcgttgctccccggctggctcaggcggcgcagcaccatgttaagcagtacgccgtacatcggcaggaagaaaatcaggttgatggcgatcttgaagaaataatccaccgtggcgatttccatccagtgcgtggccatgaacggatccgtgctgcgatagaaggcgatgaagaagaacgccaccgtatcgctgaggttgcccagcacggcggaagcggccggcgccacccaccaggctttgagccggcgcaggcggttgaagacctgcacgtcgagaatctggcccagcaaataggccatcaggctggcggcggcgatacgcgccaccatcgggttcacctggctcagtgcgctaaatccctgccattcgcccttatagaacagggaggaaaccagatacgacgcgaccagcgccggcaccatcaccgtcagaataatgcggcgcgccagcggggcgccgaaaatccgcaccgtcagatcggaagccaggaagatgaacgggaaagtaaatgcgccccaggtggtgtgaaagccgaaaagcgtaatcggcagctgaaccaggtagttgctggagataatcaccaggatgtgaaagagagatagccagcacagcgctgtcagccgctgttgtgcggaaaactgaaacataatgtgacctttttttggttattggggttagggaacccagacaaattgcctcgttatacctgtcatacttcacgttgcagctgcattggccgcatactcgtcccatccatgaggctcacccctgtcgggccgcagcacgctgcgttcaactctgcttccggcagagtcgtcactcaccccggtcacttacttatataagctcccggagattcattcggttgcgttacaaggctcgccattcgccttgcccttgaagggacaacgcaactcgaattatttgggttatatgcgtctttttaacgctaacgtgtcggcatcataccgcgttgttgcggctttgcaatggttagccgatgccccgattatgcgtgttgctggtgccggtttaactgaccgcgatcaaagcggaggagggggcgcatcgtggtctgatacacagtccggcgacgcgaagcgcggccagtcaggccaccccgcaagggcggattgttttactgggcctgcgttattcgacgctgattggggccgaccagaccgtgcggcttgcccctctttgcgggaagggtaaactaagccgcaatgtgttcgacaatcgtaatgagacgctgaatgaccgatattttcgccaatccggaccgtaccctggatgctcagggactgcgctgcccggaaccggtaatgatggtgcgcaagacggtgcgccagatggacgccgggcaaaccctgctgattctcgccgacgatccggcgactacccgcgatatccccggtttttgccgttatatggagcatgagctgctggcgcagatgaccgagcaattgccttatcgttacctgctgcgcaagggtgcgtaaccagcggctgacggccctccggccagtgcgggaggacgtcgccgccagacgtaaagcgaacgtactatataaagtgaacgtattatacgtaaagcgaacgtactatcaggaagtggccgccaaaatagcagatggcgaccagcgcctgatgggcgcggaagttaacgcggaagtgattcaccagccagatggcgtgaccggcaaataacagcagcgtacccagcagcagcgagaagttggattcgttgcccagcgcgaagtagtgctcccccgccacccacgccatgaatgcggtcaccagcaccagcgccgtgaccgtcagacgttcggcttccagccgggaccacagcagcgccagcagcaacgccgacagaatcagcagcgtcagcggcagcggccagaaaaaacccagcgatggccgcgaggcgaaaaagctgatggtatagagcaagtgcgacgccaggtaggtcgacagcgcgaatcgcagcctgtcgccggagagctgcatcagcgcgtcgccgatcagcgtggcggccagacccagcaccaccagataaccgggaatgccgagcatcggcgtctgccagaccatcagcatcatcaacagtagggtgacgggtttaaacagccagcgctgccagaccggaccacggtagctggcatcgacatacagccagccggaaaaaaatacggcaatgaaagaccagagcatacagtgtccttaaacgtggtgaatcgggcggaacctcgccatacggcgcgtcttttctttctgacttacccggctatgttggtcattccagcgggcgccgccagcctaagtataggcggatcccagggtcgggctgacgcggatccgctccggtggcgtgtctcccgcccgcacagggctgcgggtcgtcgtgcttcatgctatgttagcggccagtttttgtgacggaataatgatacccggcggtctgtcggaggagacgaacctttaaatgagcaatgaacccgtactttaccgcatccagttcatcaataacggtaagaactatcagctgtatgtgcgcgagctggtgcagagcaatctgttcggatttattgaaatcgccgactttgttttcgacaacccgtccaccgtactggttgacccgactacggaaaaactgaaaacggagtttgccggcgtcgaccgcagctatattccgctgcaggcggtcattcgtattgacgccgtgactgggcgcgaacgtgatagcgcgcggatttcggaactgggcgacaacgttacccattttccttctctgccgggtaaaaaaccctgaccggcctggcggcgctttgcggtatcgcgccgccgctttctctgattgcgagcctgccggttaacgccgtttacgcggcggtgccggctgcttgcgctgccagtccagcaattcaaataccccaaacaggaagatgcgtaattgcagtagcccgctgagcggcggcgcgtctttgggctggctcgctttcagcagcaggaactgcacgccgtgcatcagcagcatgaaccccatcgccagaatcatgaagatattcaacgggcggggaaaggggtgaatgaggttcataaccaaaaatccccatatgcccaacatcagtagccggccaaggttaatccagatgctcatcgttgcctcctgaggccgcgtcggatgcgtggcgaatataaagacggtaggaaacctgccccgcggttttttcccggtgcagcgtccaggtgggcgggatggctagcgtgcggttttccgcctcggtttcaatatagatccaggtttcctgcgccagccagccgccggtttccagcaaccgcagcgtgtcgtccagcaggccgcgacgaaacggcgggtcgagaaacaccacgtcgtaaggctgtgccgaagccggtttagccagccattgcagcgtatcggcattcacgacctcggcattatcggcccgcagcagcgacaggttttgcgtgagttgacgcgccacattgcgttcggcttccagcagcgtggcatgggcggcataacgcgacagtgcttccagccccagcgcgccgctgccggcgaaacagtccagacagcgtgattgctggatcaccggcgccagccagttgaacagggtttcacgtacgcggtcggtggtggggcgcaaaccggggctgtccggcacggggagttttctgccgcgccactgaccgccaatgatgcggatttgaccgggtgcggatgtcgcttgatgttttaccatagcctgcattttgctgaaataaagtaccggcggcggcccgccggatttaatgaggcgttattctaacggcgccagccggtgtagcaaatgtaaagatgcagttaatggtagacgacgcggaaaaatccctcaaatcagtggacatatcagtgaacatagcctgagtttgacacacctggttacggagattgtcgctctctccggtggtccggcgcgtgttgctggcggcgggaaagtgttaaactcgttgttttattgacttctattggttattgatcagccgcactgggtggcaggagcgcaattacacgatggcgaaagagaaaaagcgcggatttttttcctggctggggttaggacgccaggacgaggataaaaccgaacaaccgcaaccggccccggaagcgccgcaggcggatgacgcaacgcccgccgccccggaaccggcgcaaaatacgagcgatgaagcgccggagcagccagcgccgaacaacactgcgctggctgaaaccggggaaacgccggcgccggaatcgcagccgactgagacagcggcagagataccgccgacgccggtcgaaccgccggaaacggtagcgctcgtcgctgagccgacggcagatgctgaaccacagacagatactgtcgcggaggacggtgtcgagcccgagccagaaacggtgattgttccggctgcgccggtggtgtctcaggagcaggaacgcccgaccaaagagggctttttcgcccgcctgaaacgcagtctggttaaaacccgtcagaatctggggtccggattcgtcgggttgttccgcggcaagaaaattgacgacgatctgtttgacgagctggaagaacaactgctgattgccgacgtcggggtggaaaccactcggaaaattatcgatcggctgaccgagcatgccagccgcaagcaactgaaagacgccgaagcgctgatcgcgttgctgaaagcggaaatgagcgacattttggcgaaagtggacgcgccgctggatatcgacagcaaaacgccgttcgtcattctgatggtgggcgtcaacggcgtaggtaaaaccaccaccatcggcaaacttgcgcggcagtatcaggcgcagggcaagtcggtgatgctggccgcgggcgataccttccgcgcggcggcggtggagcagttgcaggtgtggggccagcgcaataatgtgccggtggtggcgcagcataccggcgcggattccgcctcggtgattttcgatgcgctgcaggccgccagggcgcgcggcgtcgatgtgctgatcgccgataccgccgggcggttgcagaataaatcgcacctgatggaagagttgaagaagatcgtgcgcgtaatgaagaagctggacgaaaacgcgccgcacgaagtgatgctgacgctggacgccagcactggtcagaacgccgtcagtcaggccaaactgtttaatgaaacggtcgggctgagcggcatcacgctgaccaaactggacggcaccgccaagggcggggtgatcttcgccatcgccgatcagtttggcattcccatccgttacatcggggtgggggaaagtattgatgacttaaggccgttcaaggcggatgattttattgaagccctgtttgcccgtgaggattaaaacggatgattcggtttgagcaggtcagtaaggcgtatctcggcggtcgtcaggcattgcagggggtggattttcatatccgcccggccgagatggtgtttctgaccggtcactctggtgcggggaaaagtaccctgctgaaactgatttgcgggattgagcgcccaagcgcgggccacatcctgtttggcggtcacgatatcagtcgtctgaagaaaagcgaggtgccgtttctgcgccgccagatcggcatgatctttcaggatcaccatctgctgatggatcgcacggtgtatgaaaacgtcgccatgccgctgattatcgccggcgccagcgccgaagatatccgccgtagggtgtcggcggcgctggataaagtcgggctgctcgacaaggcgcgcagttacccgattcagctctccggcggcgagcagcagcgcgtgggtatcgcccgcgcggtggtgaacaagcctgcggtgctgctggcggacgaaccgaccggtaacctggatgaggcgctgtccgagggcattctgcgcctgttcgaagagtttaaccgcgtgggcgtcacggtgctgatggctacgcacgacaccgggcttatcgcccgccgccattaccgggtgctgacgttgtcgcaggggcgcatgttgggaggtcacgatggcgaataatacccgcgcgcagcgagccggaagcaaaaccaaaacccgttctttgcagggcggctggcaggaacagtggcgttatgcctgggccaacaccctgcgcgatatgctgcgccagccgctggcaacattgttgaccatcatggtgatcgccatttcgctgacgttgcccagcatctgttatctggtgtggaaaaacgtcagtcaggcggcgtcgcagtggtatccgacgccgcaactgacggtgtatctggacaagtcgcttgatgacaacgccgccgaagcggtgattggcaagatcaaggcggaagagggcgtggacaaggtgaattacctgtcccgcaacgaggcgatgggtgaattccgcaactggtccggttttggcggcgcgctggatatgctggaggagaatccgctgccggcggtggcggtcgtttcgccgaaactgggttttcaaaataaccagacgctcaatacgctgcgcgatcgtatcgccgccgttcagggggtggatgaggtgcgtatggacgacagttggttctcccgtctggtggcgctgaccgggctggtgggccagatagcagcgactatcggtattctgatggtcgtggcggtatttctggttatcggcaacagtgtgcggctgagtattttcagccgtcgcgacaccatcaatgtgatgaagctgatcggtgccaccgacggtttcattctgcggccgttcctgcatggtggcgcgctgttggggctttgcggcgcggtgctgtcgttgatcctgtcgcaggcgctggtgtggaaactgtcgggcgcggtggcgcaggtggcggcggtgttcggcactacctttacggtgcgcgggctgggttgggatgagacgctgttgctgattctgatcgccgtgatgattggctggctggccgcctggctggcgacggtacaacatttacgccgttttacaccggaataatctgtattgacgtccggcccaggcgttttctggtatactcttccttcgtgatagcggcgagcagcgagggaagcgtattgccagcgtctttgatgcaaccttccttcatcactcgccagcctgctgcaccccacgacatccatcttgacaggtaaaataagatggttaaaaaagtggaacttgtgcagccaatcacactctaaccagagttaatccagaaatagcgataatccggttttggggcacagtagttctgtttttaggtacagtagttctgtttttaggtacagaaggtgcaacaaatatcggtatgctgttcgatgatgcgcaacgatatgaatgatctatgagaggggtggaatgaccaaagatatgcaaactttcgccttagttccccagggcagtctggaagggtacattcgtgccgccaatgcctatccgatgctgacggcggaggaagagcgggcgctggctgaacgactgcattatcacggggatctggacgccgccaagcagctgattctttcacacctgcgtttcgttattcatgttgcccgtaactattcagggtacggtctgccgcaggcggatctgattcaggaaggcaacatcggcctgatgaaagcggtgcgccgcttcaacccggaagtaggcgtgcgcctggtgtcgttcgccgtacactggattaaggccgaaattcacgaatacgtactgcgtaactggcgtatcgtcaaggtggcgactaccaaggcacagcgcaaactgttcttcaacctgcgtaaaaccaagcagcgtctgggctggtttaatcaggacgaagtggaactggtggcgcgcgaactgggtgtgaccagcaaggatgtccgtgaaatggaatcccgcatggccgcgcaggacatgacgtttgacccgtcgccggaagatgacgcgcagccgggccagccgatggcgccgatgctgtatctgcaggacaaatcttccgactttgccgatggcattgaagaggacaactgggaaacccatgcggcggacaagttgacctatgcgctggaaggattggacgagcgcagtcagcatattatccgtgcccgctggctggatgacgacaataagtccacgttgcaggaactggctgatcattacggcgtgtccgctgagcgtgtacgtcagctggaaaagaatgccatgaagaagttgcgggcggccattgaagcataacgcaggccgctactaacgccttatccaccgtaaacgaccgggacagccgcaagccgcccggtcgttttgttttatcacccgaagggttttttattgccgtatgccctacggcatgccactacttctcttccctgttcatttccttttcctggttaacgacatattcccagccgccggacactgggtagaaaccgcaggactgcatgaatgtgtccatcaccgcttcgctgaccagcgcatggtcggcggcgtccagccaccattccttaacgtcggggcaggcgcgcagcacttcttccaccagatatttaccaacgccatgccgccgggtggaggttctgacttgcaggtcggtcaattccgcgctgtcgctgttgttgtcgatttcgacgatgacgcccgccagtaagcgatcgttgaagcgagcggcaaacaggcggtgttcatggttcaggtcgcgttccagtgcgtcgaaattctggtgtggccaaatgaaagccagatcatgcctgtcttgttcgctgatttttgtgaggcgttcaaccgagagtctcatacgcgggtgctcctgttgattcttaagaatattgtagtgagtctgtagaaaaagggttgtgtaactttttctatacggttatcagggaaaaaggtttctctgccattaatttttcgagtaatcaattatttctcagtggtaaaaccagcataactgactatttttgaaacaaaatacggattttaagagcggtgttttatgctgtttacgccgtgttttactgagaatcccagttgatttacagcataaaactcctgtttaatgtcatgaataataaagtcttattacaaactattgcttataatagagcctaactcgttattacttatgaaaaagtgtaagtaacgacggttgatgacaataattatagcaatatccaaaaatgacagatggggtaaaacggatgaaattaagcaaaggtaaagcgttgctggtgggatgcctggcagcggcgatgagccatgcggttaacgctgcggatatcaaggtcgcgatcgtcggagccatgtccggcccggtggcgcagtacggcgatatggagtttaccggcgcccgtcaggcgattgccgacatcaatgccaaagggggagtgaacggcaacaaactggtgggtgtcgaatacgatgacgcctgcgacccgaaacaggcggttgccgtcgccaacaaggtgatcaacgacggtattcactacgtgatcggccatctgtgctcgtcgtccacgcagccggcatccgacatttacgaggatgaaggcgtgatcatgattacgccggcggccaccgcgcctgacctcactacccgtggctacaagctggttatgcgcaccaccggtctggattccgatcagggcccgaccgccgcgaaatacattctggaacatgtgaaaccgcagcgcatcgccgtggtgcacgacaaacagcagtatggcgaaggcctggcccgcgccgtacaggacagcctgaaaaaatccaaggctaacgtggtgctgttcgaaggggtgaccgccggggataaagacttctccacgctggtggcgcgcctgaagaaagagaacgtcgatttcgtctactttggcggttactatccggaaatggggcagattctgcgtcaggcgcgcgcggccggcctgaccaccaagttcatgggaccggaaggcgtgggcaactcgtcgctgtccaatatcgcgggcgcggcgtctgaaggcatgctggtaacgctgccgaagcgttatgatcaggtaccgaccaaccagccgattgtggacgcgctgaaagccaagaaactggatccgaccggcccgttcgtgtggaccacgtacgccgcgctgcagtcgctgaccaccgcgatgcaacgcaccggcagcaccgagccggccaagctggcggccgacctgaaagccaagtcggtggacacggtgatgggcccgctgagctgggatgaaaaaggcgacctgaaagggtttgaatttggcgtattcgagtggcacgcagacggtacttcctctcccgtgaagtgattgaccgaatccgtaatactcccaataccgatgccccctcagccgtcaggctgcgggggcaatgtctaaggttaaggtatgtccgagcagttcctctatttccttcagcagatgttcaacggcgtaacgttgggcagcacctatgcgctgatcgccattggctacaccatggtttacggcattatcggcatgattaacttcgcccacggcgaggtttatatgatcggtagctatgtttcctttatcgtgattgccgccctgatgatgatgggcattgacgccggctggttgctgattggcgtcgcgttcatcgcggcggtggtgatctccagcgcctacggctggagcattgagcgcgtggcctacaagccggtgcgcaattccaaacgactgatcgcgctgatttccgccatcggtatgtcgattttcctgcagaactacgtcagcctgacgcaagggtcgcgcgacgtggcgctgccgagcttgatccacggccagtgggtactgggcgaaagcaacggcttcgccgccacgctctcttccatgcagctcaccatctggattgtcaccttcctggcgatgctggcgctgacgctgtttatccgctactcccgcatggggcgcgcctgccgcgcctgcgcggaagacctgaaaatggccagcctgctgggcatcagcaccgaccgcgtgatttcactgactttcgtcatcggcgccgtgatggcggcggtggccggggtactgctgggccagttctatggcgtgattaacccctatatcggcttcatggccgggatgaaagcgtttaccgccgcggtgctgggcggtatcggcagtattccgggggcgatgattggcggtctggtgttggggatcgccgaagcgctgacttccgcctacctcagcaccgaatataaggatgtggtgtccttcgcgctgctgattggggtgctgctggtgatgccgaccgggattctgggccgtccagaggtggagaaagtatgaaactgcacacgctggttaatgccgttgtatcggcgctggtgctgctggtgctggccacattcgtgatgggcatgcaactgagtctggatgggactcaactggtggtgcacggcgcggaaaaagtgcgctggatgtggattatcgccgcctgtgtgctggtgttcctgtttcaactactgcgtcccgtgctggcgcagggtgcgaagaaagtgtccggccccggcttggtgctgccgagttttgacggcagtacgccgcggcagaaactgctggcgttggcgctgatcatcgccgccgttgcctggccgttcgtggtgtcgcgcggtacggtggatatcgccacgctgaccatgatttacatcattctgggtctcggcctgaacgtggtggtggggttgtccggtctgctggtgctggggtacggcggtttctacgccatcggcgcttacacctatgcgctgctgagtcactactacggtctcggcttctggcagtgcttgccgctggcgggcctgacggcggcgctgtccggtttcctgctggggttcccggtgctgcggctgcgcggcgactatctggcgatcgtcaccctcgggttcggcgagatcgtgcgtatcctgctactcaacaacaccggttttaccggcggcccgaacggcatcagtcagattccgaaaccgacctttttcggcctggaattcagccgctcgccgcgtgaaggcggttgggataccttccatcacttctttggcctgacctacgaccccagcgaccgcattatcttcctgtatatggtagcgctgttgctggtgttgctgacgctgttcgtcatcaaccgtttgctgcgcatgccgctgggccgcgcctgggaagcgctgcgcgaagacgaaatcgcctgccgttcgctgggcctgagcccgactaaaatcaagctgaccgcgttcaccatcagcgcggcgttcgccggtttcgccggtacgctgttcgccgcccgtcaggggttcgtcagcccggaatccttcaccttcgtcgagtcggccttcgtgctggccatcgtggtattgggcggaatgggctcgcagtttgcggtgattctggctgccatcctgctggtggtgtcccgtgagctgatgcgcgatttgaacgaatacagcatgttgctgctgggcgctttgatggtgctgatgatgatttggcgcccgcaggggctgctgccgatgaagcgtacgcagatcaagttgcaggttgagaagaaggaagagcaggcatgagcacgcagccattattgtcggtccggggcctgatgatgcgcttcggcggcctgctggcggttaacaacgtcgagctggatttgcatcagggcgagatcgtgtcgctgatcggccccaacggcgccggtaaaaccaccgtgtttaactgcctgaccggtttctaccgccccaccggcggcaccattttgctgcgcgatcagcatcttgaaggtttgccgggccagcagattgcccgcatgggcgtggtgcgcaccttccagcacgtgcgcttgttccgtgagatgacggtgattgaaaacctgctggtggcgcaacatcagcacctcaagagcggcgtgttcgccggtctgctgaagacgccggcgtttcgccgcgccgaagccgatgctcagcagcgcgccgccgtctggctggagcgggtgggcttacttgagctggcaaaccgtcaggcggggaatctggcctacggccagcagcgtcggctggagatcgcccgctgcatggtgacccgcccggaactgctgatgctggatgaaccggccgccgggctgaacccgaaagagacggaagagcttaacgagctgattatcgacctgcgcggcaaccaccaggtttccgtgctgttgatcgagcatgacatgaagctggtgatgggcatttcggaccggatttacgtagtaaatcagggcacgccgctggcgaacggcaccccggctgaaattcgtaataacccggatgttgtccgtgcgtatctgggggaaggataaaacgttatgttgtcattgaatcaggtttctgcgcactacggcaaaatccaggcgctgcatcaggtcagcctgcatatcaatcagggcgaaatcgtaacgctgattggcgccaacggtgcgggcaaaaccaccctgttggggacactgtgcggcgagccgcgcgcctcggaagggtcgatcgttttcgacggcaaggacattaccgactggcagacggcgcgcatcatgcgcgaagccatcgccatcgtgccggaaggccgccgggtattttcccgcatgacggtggaagagaatctggcgatgggcgggttcttcgccagccgcgagcaatatcagcagcgcattgcgcgcgtgtacgacctgttcccgaggctgtatgagcgccgcatccagcgtgcgggcaccatgtccggcggtgaacagcagatgctggctatcggccgtgcgctgatgagccagccgcgcttgctgttgctggacgaaccgtcgctggggctggcgccgatcatcattttgcagattttcgacaccatccagcagctgcgcgaagaaggcatgaccatctttctggtggagcagaacgccaatcaggcgctgcgtctggcggatcgcggctacgtgctggaaaacggtcgcgtggtgctggaagacaccggcgatgctttgttagctaacgaagccgtgcgttctgcctaccttggcggttaaaatcttcccgggccggatttcaccggcccgtttttctatcatcctttcaaaaaaataagtgagattcgacatgtcaacggatgggttactggcgcagcgtatggcgcgcctgaaaagctccgcgattcgtgaattgctcaaacacagcaaaatggacggggtgatttcgttggcgggcggcattccttctgatgcgttgtttgatttccagggactgaatgaagcgacccaactggcgattaccgaacagccgaaatcggcgttccagtatggcctgaccgaaggcagcccgctgctgcgtgagcgtatcgccgagctgtgcgcactgcgtggcgttcacacgcaggcgcaggacatcgtggtcacggcaggttcccagcaggcgctggatctggtgatgcgcgctaccaccaacccgcaggatatctttgtggtagagcgcccgacctatctggcggcgttacagacgctggaactggcggaagcgcaggtaatgtcggtgtcgtccgacgaaaacggcatggtggtggacgaactggccgcgctgctggaaaccacgcgcatcaaaggcgtctatctggtgccgaacttcggcaaccccagcggcgtgaccctgagcgatgcgcgtcgccgtcaactggtggcgctggccgcccgccacgatttcctgatcgtggaagacgacccgtacggcgaactgcgtttcaccgaagaacgccacgccaccctttatcaactggcaaaagaggccgggcacgccgatcgcgtggtgtatacctcgtcgttctccaaaattctggcgccggggctgcgtttgggctgggcgattctgcccgactggctgctgcataaagtggcgattatcaaacaggccgccgatctgcacgccagctcgctgtcgcagactatcgtcgaatactatctgggaaccgggcgcttgccggcgcagattgacaagatccgtcaggcttatcgccagaaaggtgaattgctgtctgaactgatggccagtgagctgggcgatgttctcagcttcaatcagccgaaaggcggcatgttcctgtgggcgcgtttccgtcagccgttcgataccactgcttggctgcaaaaaacgctggcgcagggcgtggtgttcgtgcccggcgagttcttctttgccgataatccggaccagtcaacgctgcgcctgtcgttcgccaccgcgaccgaagagcagatgcacgaggcggtcgcccgcctgcgtcgcgcgctgtaaccgacgatgaccgctgccgtttcggcagcggttgttcaggcgagacaaggtacggattgcctccattctgctgaggttgtctccctgcttaaggcgctcatcccatcgatgtcggccattgccatctgccctaatgcgtagccaactgctggccggcgaccggcactaacgagtgctcgtccggggtgtccaaccgcttgcgggaaatcacgtcgtccaccacgaacacgctgatgacctccaccagatgcgccgcctgatgattcaggttgtcggtagcgcaggcggattcttcaaccagcgccgcattttggtgggtgacctgatccaactgggcgatggcggtgttaatctgcgcgatgccttgctgctgttcgttggtggtgatgcctatctcgttgatcagttgcgccacctgacgggattgctccagcagttcgctgatggtgctgcccgccagattgacccgatctgccccggtttcgatcttcttcacgctttcgatgatcagcgattttatttcgcgggcggcggaggcggagtgctgcgccagcgaacgcacctcgtgagcgacgaccgcaaagcctttgccttcttcgcccgcccgagccgcctcaaccccggcgttcagcgccagaatgttggtctggaaggcaatgttgtcgatcaggctgataatttcgacgatttgatgtgagctttgggtgatgtccgccatggtagcgaccacatcccccacgacctgattgccttttgatgccgtctggctggtggcgttggccagctcggccgccatcctgatggtttcgacgttatggctgaccgcgttgctgatttgctccatggacgccgcggtttgttgcagactggcggcctgctcttcggtgcgctggctgaggtcattcgtgccggcggcgatttcattggcgcccgaggcgatcgcatggctgctctggctgacctgctcgacgatgttgatcagcccgccgcgcatctggtcgatggcggccagcacgctaccgctgtctttatcccgtattgggatggtcgtgatcaggttaccctgtgcgatttgctgggcgatgctggcggcatccgctggttcgccgcccagcttgcttctcacctgtcgggtgataaaccaggccaccagacagcctatcgccatcgcgatgagcgccagcaccagcatggtttgtccggcgctatccgcccgctgttccgagctgtgcgccaggtcggcggtggcgtttttctgataattgataatatcatcaatggcgttgaagactttattttgcgctggctggaattcattcagaataaccgcttttgcctcttcatcccggttttccaatgccagcgcttcagcctttttcaatgcctgaatattttcaggccgtacgttttccagatgcttcaataatactttcgcatctggggaaacagtcatattgctgaatgtattgatgatctctgtgcttttatcaatggtttccctgatgcgtttactttccgctgccatttgcgcctgatcggtcatcatgaccatatttcgaatagcgttggcgacgatattaatattgtctttgtagttatggataagtaccagtttcaccaatcggttttgcgcgagcgtttcgatatttccgcttaactggtgcaattgaaaacgaccgaaactggcgaccagaaagccaatgataatgacggcggcgaaactaatactgagcagcgtgcccaacttcatctttttgaataagttcataatctttcttgcctgtgtgtaaacgcccgcgtgcacgatggcgatgccagaacgaaagggggatcacgccgccgtcgctatcacggttaaggcctgacatgcccgttatttattgggttgtgacccttttttccggtgtttttgttgcaggttggtcgccccggcactcaacgacaacattcgcctgcggtcttactggctccgcgagcgctgaatgtttgcgttcaatgacgaggcgcagacgcatgtaccatgcacgcccgttaaaggacaccgccacgctactctctggtctggtgctggaccctcgcccaagcgggcgagagcaaaaagaatagatgctggcttaggcatacgttacgcatcatgcgggtgcagcctggattcaggcttgtcgaaccgcgccgttctatccgaacggcagcgacaagcgatgattatttgaactactcatttgactatgagcggcgttttgccgtttgtctaatcacctcccggtgtattttttgtcgataaggccgggaggcgctcgggtggcctgactcggcccggcgagcgcgcccaactacgtgcatggcatcgcctgacggttcacatatatttatgttttaacagaccacaggcctaaaggcggcgggcgcggtgccgttatgtttcaatatatgtcagaaagactctgcctgatggcgcgtgattacacccccaggctcttcgtctttgctgatggacaccatgacaggcactgcacaggatttccgatgacttctcccatctctttcaaccgttctgccgcgggtacgtcagcgcagaatgccaggaccgataacgacgccggtagtacggctcgtgccggcgcgcaagccgatgcttctcaggaacaaccgtcggtcacctccgtgctggtgcaattcagcgacgaggtccgtaagcggattgatagcgcaatgcggaccaatatgagcaaaattaacgagtctaaacaggatctggctcgtgggcgcatcgaagaaatcaaacggcgcatccagatgctgaagatgatgatgatgatgtcgcccggtcagtcggttcctcccggcgtactgcgcgagattcgacaactggccgcagagctgggccaggcggcgaaaaccttgaatgacggcgggggaaacggcgcggctaatgccggaaccgcgggcggggaaggctcgtccggcgccgttgccaatggcgtcggcgatgcttccgcttctgcgttgtccggggcgatgtccgtgtctgccgcaggtgagaacgcgtctgccgaatccgatggtctggcggacgaagaccaggctgtcggcgcgtcgccggcggcaaaaagcggtgaggaggcatccgcgcaggaggcggagcaattgcagaacgtggtggctgcaattaccgagcggggagccgggtcgcagcagcgccggatggatgcgaagtcggtacaggacgccgttcgcgagctgaaatcgctgctcgcgatggtgaaaaatgccagcaaaaatgacgacaaagaagcccagaagcagattcaggctatcaatcaatctattgccgatattgagaagacggttcagtcgatgaacatgacgggaggcggggcggacatcagcgtcgatctgtctgtcggcccagcgggtaatgtctcgattgatgtgcaggtctgacagtcaggcatgccgcgcggcggcgtgcaatgattcggggagtcggcattctttccgcctccccggtgacttgctcagtgtaccgcttgcgccgtaggttagcgtgatgccaacgccagacgccagtcgccgccgtgtgaacgctgaggctgagcggcgtgaccgtcgagtacgaacacattcatcagttgcaccagatgaccggcctgagcgttcaggctgtcggcggcactggcggactgctccaccagcgcggcgttctgctgggtgacctgatcgagctggctaaccgcctgatggatctggccgataccggactcctgctcggtggtggtcacgccgatttccttaatcaattcagcgacatgatgggcctgagagacaatctcttccatcgtgacgcccgcatggccgacgcgttgcgaaccgctttccaccttttccatgctctcggtgatcagttctttgatttcccgggcggcggaagcggagcgctgcgctagcgaacgcacctcgccggccaccaccgcgaagccgcggccctgctcgccggcgcgagcggcttccaccgccgcattcagcgccagaatgttggtctggaaagcaatgccgtcgataacgctgataatatcgccgattttacgtgaactgctggtgatctcttccatggtgcggatgacgtcgctcaccacttcgctgcctttggcggccgtctggctggcggtggtggcaagctgggcggcttcgcgcaccgtatcgccgttctggcgaatggtctggctgatttgttccattgaggcggcggtttgttgcaggctggcagcctgctcttcggtgcgctggctgagatcggcgttgccgatggcgatctgctgcgagccggtggcgatggattcactgctctggcgtacctgactgacgatatggctaaggctgtcgcgcatggtgcgcatggcggccagcaggctgtggtggtcgctggttttcagcatgacatcaatggacaggtcgccctgcgccacctgctgggcgatatgcgaggcataggtcggctcgccgcccagttgtcctttcacccggcgggtgatcagccaggccaccagcgcgcccagtagggcgctgatagcggttacgatcaacagcagggtgccggaatagctggcatccgccatgaaacgctgagacatggcgatggtgtcgtttttgtgttcggtgatcatggtgtccatggcgttgaacagcgtggtctgcgtggtcagcaggtcgcccagaatcagcgcgcgggcttgctcctgctggccggacaggctcagttcaatcacttttcgcaccgcgttggaataaggcgggcgcgcctgattaatttgcgccagtaattcgcgtgattttttcagcttcagtttttcatccaactgcctgagtaagtcgttgttacggtcgatgagctgttcgagatcgtgcttttcctgagcgaggtgagcggcgtcggtctgtatggcgctttcccgaataatgcgggcagccgcattcaggttgtctttaatttcctgcatggcgatcaggttattcaggcgaatattggacaggtaatccagattattgcccacatgaattagctggctgcgcccgaaaatcgcgacgataaaaccgatcaggatgaccagtataaaaccggatccgagcatcgcgccgagcttcatattttttagtatctgcattatgtgccttattctattgggtattgctgtcatcaatagattcgcatccctggtgtgaagcgaactgtgtgtattggtcaatgatgggtgccggcggaaagactctgccgaaacaatctatggcgaattgatctcaacctgttagcggtgggtagcgaaatgattttttagttaattaactttttaacaaaatgtatgcatttgtttaccgtgacaacatgcagaaggctgggcggaatataaaagcaggctattattaactgataaaaaatatcatccgctaaagcatttaacgccattaaacattttggccgataaacgcatatgcattggcgaaaaatggaacctgcaacgcgaataattcagggtatataccgcctgtatggaaaaatggggaagtggaattcgagttccgcttccccacggtattaatcagaacggtggattagcctgatgtcagcgccagacgtaaatcggcccggggaggatacgcggcgtgctcgtcttgccggttatttcccgcgaccacaaacacattcatcaactgcaccagatggcgggcttgatcgctcaggctgtcggcggcgctggcggactgctccaccagtgcggcgttctgctgggtgacctgatcgagctggttaaccgccagattaatctggctgatgccggattcctgctcggtcgtcgtgacgccgatttccttgatcagatcggcgacgtggcgcgcctgcgtcacgatatcgtccatagtggtgcccgcgtgaccgaccagttgcgaaccgctttccaccttttccatgctctcggtgatcagttctttgatttcccgggcggcggaggcggagcgctgcgccagcgaacgcacctcgccggccaccaccgcgaagccgcggccctgctcgccggcgcgggcggcttccaccgccgcattcagcgccagaatgttggtctggaaagcgatgctgtcgatgacgctgataatgtcgccgattttgcgcgaactggcggtaatgtcacccatagtgcggatgacattgcttacgacttcgctgcctttggcggcggtatcgctggcggtggtggcgagctgggcggcttcacgcaccgtttcgccgttctggcggatggtctggctgatttgctccattgaggcggcggtttgttgcaggctggcggcctgctcttcggtgcgttggctgaggtcggcgttgcccattgcaatctgctgcgaaccggtggcgatggattcgctgctctggcgcacttgactgacgatatggctgaggctgtcgcgcatggtacgcatggcggccagcaggctgtggtggtcgcgggttttcagcatgacatcgacggacaggtcgccctgcgccacctgctgggcgatatgcgaggcataagtcggctcgccgcccagttgccccttgatgcgacgggtaatcagccaggcaatcagactgccggtgacggcaatcagcgccgccagcgacagcatcagtataccggcgttgctggctcgtgattccgagtcgtcagccgtggtggaagtggcgctcttctggtaggccagcaggctgtcgataaccttgaacatattctcctgagcgcggcgcacgtcggtgaggatcaggtttcttgcatcgtcgtctttattctccagccctttctcgatagctcttccgaccgcatcctcataaacaggacggttttggtccaactgagctatcagggcctgctgttcaggggtgactgccactttatggaggatggcgataatgtcgtcatttctgggcgccatgttatcgagacgctgtttttcaaaggtcatttgttggtgatcggaaagcaacgcgatatttctgattacccgggcggcaatattcagattgtctttgtattcctgtatcaacagcagattggtgatccgctcttttgataacgtctgaatatttgtactgagctgccgtaactgtaactgaccataaatcgctaccagaaaaccgataacgattaccattgcgaacccggtgcctaacatggagcctagcttcatttctttaaaaaaacgcataacgtcaccttttttatataagatttatttttatccctgatatacccgtcatacttcgcgttgcaggtgcgttggtttcgttatcagccttttcatcgcttcatcccattcagggctgtggcagaccgcgttgaactctgcctcctttctgcaattcgaattattttgggtatagatattggcttccgtagcgtgtttcaggcaataacaagaccgctggcgaaattttttcgtcagggaaaggttggcctgcaggtgtgcattaaaccgttaatttactaattgattaataattctaatcaagatgagaagtatataaactaatcaagatgagaagtgtataaaaattatcctcggatgtttttaatacccgaaatgaatgctcttcctaagcaaattgcagtatggagggtttttacgtgtttgtcgacaaatcgtgataaaagtttttcttattactcaatgacttttctactaacgtaattagacgcaattttttaatggaagttacaaaaaataaatactcaatcaaaggcctgcattttgtgatggtataaaaattatcgtgatataaaaatggctccttttgatatttactgatgacatttattcgccattattaaaacaatattctttgtatggttatttgaactgtacccgtagccattatccgttgccagtgctgtcgttggttttagccgggtgctggcgctttggcagggttcatcggtagcgcaggaagcggtttgtcagggagggctggattcgaaaagaaaccgccacggtaaccgtggcggtcaggagaatgggaaatttagaactgttcccagttgtgggtactgcctttattcgccagcgccggtttttttagtgctggcgaggtgtgtgactgttgccggggcgacgtcttgctaaacgtgttgtgaatagtaaatacgctcatcagttccaccagttttgccgcctgatcgctcaggctgtcggcggcgctggcggattcttcaaccaacgcggcgttttgctgggttgcgctgtccatctgggtgatggcctgattgatttgcgaaataccggattcctgttcccgtgtggtgacgccgatttcgctaatcagattggcgacatgctgcgcctgggtgacgatatcaaccatggtttcaccggcgtgcgccactaactgggagccgctttccactttttccatactggtggtgatgagctctttaatttcccgagcggcagaggcggaccgctgcgccagatttctcacctcgccggccaccaccgcgaagccgcggccctgctcgccggcgcgggccgcttccaccgcggcgttgagcgcgaggatattggtctggaaggcgatgctgtcaatcacggtaatgatgtcgccaatcttacgggaactggtgctgatgtcgctcatcgtggtgatcacgttgcgtacgacttcgttgcctttggtggcggtctggctggccgagctggcgagttgagcggcttcgcgtacggtgtcgccattctggcggatagtctggctaatctgctccatagaggcggcggtctgctgtacgctggaagcctgctcctcagtgcggcggctcagatcgttgctgccgatggcgatttcgctggagccggtggaaatggacgcgctgctatcgtgcacctgctgcacaatcccgcttagtctggcgcgcatatcattcatggcggccaacaggctggtggtatcgcccgattgcagttcgacgttgatggccagattaccgctggcaatctgactggcaatatcagaggtatacgcaggctcaccgccaagcagttttttgattctgcgggcaatcaaccaggcaatggcgatgccgagtaccgtcgagataccggcgaatgtcagcatcagcatgccggcgaagctcgcggactggcccgcttcgtcagccgatcgccgggtgtcgcttttttggtagctcaccatgtcgttgatggctttgaagtaagtgtcctgagccggtttcacttcattcatgatgacggctttggtttcatccagcttgttatcctggatgagtgacaaggctttttgcgtggcggcgaggctggctggacgagcctgatctatcacatcaaacagcgctttttcacggggagtgctcgccagttcggcgatgcgctttagaatttcgctatttcgtgtaattgtcttcgtaatcagctgtttttcctgcgctacctgatccggtgcggtaaacagcgtcaggttgcgtatcgaaatcgcgacgctgttcaggttatctttcagttcctgtaccagcagtagcccttccagttgatcgccggctaatgcgttgacattgtcgctttgctgccgtaattgaaattgcccataggtagagacaaagaaactaataatcagcacgatggcgaaaccggtgccgagcatggtagtaagtttcatgttcttaataatgctcatggtttatcccctaagtgttatttttaatcacgacaaaccggtgcgtataaaacagaaccaataaaaaggctgacaggttatttgtgatttcggggattaatttagttgatgaatctttgttatatcttaagaggtgaagaattaattggttttattttttgttttttattatcaatgttttatttttttattatcatcttcgtgatgcttgtttaataatagttatgctattaataatagttatgcgcgtgactttatatcggttgacgatatttaaagttggggaaaagcgtttttcaataaagacgagcgttactgttgaaaggcgatgaatgtcgggtaatagacagtgtttttaaatagttgcttatcccaatggggtacgccgttgataaggtttcggttatcaggggatgaattcagaagataccgccacgtagccgtggcggtcaggggaaagataaactcagaactgttcccagttgctgttgctggcgttattcgccagcaccagtttggatggcatcggttttttctggccggttcccggtgtttgcaacagtgtggtttggtggttaaagctattctgaatattgaatatgctcatcagttccaccagccgtgctgcctgatcgctcaggctgtcggcggcgctagccgactcttccaccagagaggcgttctgctgggtgacctgatcgagctggttaaccgcatcgttaatctgcgaaatgccggattcctgctcgtgggtagtcacgccgatctcgccaatcaaatccgctacgtgacgcgcctgtttcaccagttcgtcaatggtggacccggcttcgctcaccagcgttgagccggtttccactttttcgacgctggccgtgatcaactccttgatttccttggcggcggaagcggagcgctgtgccagatttctcacctcgcccgccaccacggcaaagccgcggccctgttcgccggcgcgggcggcttctaccgcggcgttgagcgccagaatgttggtttggaaggcaatgccgtcgatgacgctgataatgtcgccgattttgtgcgaactgacggagatatcttccatggtgcggacgatattgttgacggcttcaccccctttggcggcggtcgagctggccgactgcgccagtttggtggcggtgcgcacggtatcgccgttctggcggatggtctgactcatctgctccatggaggcggcggtctgttgcaggctggcggcctgttcttcggtgcgctggctcaggtcggtgctgccggcggcgatttcgctggcgccggtggcgatggattcgctgctctggcgtacctgagtgacgatctgccccagtttttcccgcatgtcgttcatggccgccagcacgctgtgatcgtcgcccgcgcgcagttcgacgttaaacgccagatcgccgtcggaaattcgctgggcaaccgccgccgcgtaaaccggctcgccgcccagttggcctttgacggtgcgggtgatcagccaggcggtcagcgcgccgagcaccgcggcgaccagcgccagcgccagcattaatgtgccgtctgaacgggcgttctgcattgaatccgccactacgttcatggtgatttttttctggaagtcgagcatgttgtccagcgctttgaacacgccgttctgagcggtctgcatgtcgttgagaatcagttcacgagcttgctcgcgctgctctgactggccggaaatacccaattgaaccgcattattgaatgccttcaggtaagcggggcgcgccagcgtcagctggttcaactggtcgcgggtttccggcgtatcaagccgctccgacagctgtttgagcacctcggtgttgcgggcgatttgccggtcgatcaactgcttttcacgcgcgatgcgttcagggtcgttactgagcgcaatattacgcaccagacgggaattggtatcgaagccggttttggcttcctgaatcagcatcatattggtgagcgtggtggtggagaggtggtcgatgtcgtcccccagtcctgccagttgggttcggccgaatgtggctaccagcagaccgatcacgatgaccagggcgaatccggcactcagcatggtgcccagtttggtttttttcagcgcgttcatagatgtccttaacgtcgtgtattccatgcgttcattcggaacctcatccaggaggtaaaatgaaaatagctctatgtgtgtataatttgggttagttctatttcatgtgaataaattttgctggtcagccgatagatctcctgtttattacgattattttgtaaatagatagagaggtaatagtcttatataaaccgataacaagaatagttaactccaataattaagataagaaagtaattgaaatttacagtggagcgtagtggctaataagagtaaggaatagaaattggtttgtcgaatgcaatatataaacttttcagataaagcatcaaaagaataatttccggtggtatttctgcaattacgatcgcatttttgccgtaagggggatggtgatagccggataatccatcatcgcgccggaatgcgcaaaaacgccgacaggcgcacagagacaaactaatccgccgaagcgagcggacggcgcgaatagtaccgattacgctgcggtttgctacggcaaagggttcctgcgggatgcacggcgccgggatatatcggcgggtatgccagctttatcggctttgataagcaaaatggcaatgcgattgccgtactgcaaaacgcctttaactggagtaactatctggggattgctggggattgcgctactcacggatttagcgaagagagactgaccgacggtgggaacaacatgcatcgggtacggtgctgatgtgcagtccgtatttttgtgggcgttcccgtctaccggctatcatcctggcgcaatacggcttttctttttttataacgtcatgattattttataaaaaataatcacatgtcgtatcgacttgcggcgggtttttctgttcgctgcaatcgtatgcacttgtcatctggttgtcatgatgcagttatttttctgtcatccgggcgtgtcatgttacctgccgaacataaaacgcgctttttcgctcatcgcgcccacaatgatcagcatccgcaatgatcagcacccacatgatctcaggagacagcatgtttcagcacgctatccgtaaaaccgccgccgttgtcattatggccttagccgccagcgcacaggcgcaggccgttaccgaaatcccgttctggcattcgatggaaggggaactgggtaagactgtcaattctctggctgaccgtttcaaccagacgcacagcgacgtcaaaatcgtgccggtgtacaaaggcaactacgagcagagtctggcggccgggattgcggcgttccgcagcgataatgcgccggctatcctgcaggtgtatgaagtgggcaccgccaccatgatggccagcaaggcgatcaaaccggtgtatcaggtctttaaagacgccggcgtgccgtacgatgagaaaattttcgtgccgaccgtttccggttactactccgatgccaagaccggtcacctgctgtcacagccgtttaacagctctacgccggtactgtactacaataaagacgccttcaaaaaagcgggtctggacccggagcagccgccgaaaacctggcagcagatggccgaatacaccgccaaactgcgcgcgtccggcatgaagtgcggttacgccagcggctggcagggctggattcagattgaaaacttcagcgcctggcacggcctgccgatcgccaccaaaaacaatggtttcgacggtcttgatgcggtgctggagttcaacaaaccggttcaggtcaagcatattcagatgctggaagacatgaacaagaaaggggacttcacctactacggccgcaaagacgagccgaccgagaagttctataacggcgactgcgccatgaccaccgcgtcatccggttcgctggcgaatattcgtcagtacgccaagttcaactacggtgtagccatgatgccgtatgacgccgacgtgaaaggcgcgccgcagaacgccattatcggcggtgccagcctgtgggtgatgaacggcaaagatgccgccacctacaaaggcgtggctgagtttatgcagttcctgtctacgccggaaatcgccgccgagtggcaccagaagactggctatctgccgatcaccaccgccgcttacgagctgacgaaacagcagggtttctatgacaagaaccccggcgccgacatcgccacccgtcagatgctgaacaaagaaccgctgccgttcaccaaggggctacgtctgggcaacatgccgcagattcgcaccatcgtggacgaagagctggaaagcgtctggaccggcaagaaaaccccgcagcaggcgctggatgccgctgtggaacgcggcaacgcgctgctgcgccgcttcgaacaagcgaacaagtaatcgtattccgggccgaagggattcggccacccctttctgagaactctgttttctcagaggactgttttctgagaatcctgttttctgagagcattttgcatgactgcttcccgtcctgtttttggccgcagcctgctgccttatctgctggtgctgccgcaactgaccatcacggtgatcttcttcctctggcccgccgggcaggcgctttggtactcggtgcagagcgtagacccgttcggtctttccagtcagtttgtcgggctggacaacttcaccaacctgtttcacgacagctattacctcggctcgttttacaccacgctgttgttcagttttttggtggcggcgtcggggctgatcgtgtcgctgtttctggccgcgctggtggattacaccctgcgtttcagccgcctgtaccagacgctgctgattctgccttacgcggtggcgcccgccgtggcggcggtgctgtggatgtttctgtttaaccccggcctggggttgatcacctggttgctgcaccagtggggttacgactggaaccacgcccagcacagcggtcaggcgatgtttttggtggtgctggcgtcggtatggaagcagatcagctacaacttcctgttttttctggccgcgttgcagtctattccccgctcgttgatcgaagcggcggcgattgacggcgctgggccggtgcgccggttcttcaatctggtgttgccgctgatttcgccggtgagttttttcctgctggtggtcaacctgacctacgccttcttcgacaccttcccggtgatcgacgccgccaccggcggtgggccggtgcaggccaccactacgcttatctacaagatttaccgcgaaggtttcgccggtttggatctctccagttcggcggcgcagtcggtggtgctgatgctggtggtgaccgtgttgacggtaattcagttccgctttgtcgagcgtaaggtgaactatcaatgagtaagttcacaatgagcaagttcacaatgacagggaaccgaatgattgagaatcgacgcgggctggatatattcagccacgccatgctggtggtcgccattctggcggtgctgttcccgctgtacgtggcgttcatcgccgccaccctgagtcaggagcagatgtcgcaggtgccgatgtcgctgatccccggcgggcacctgtgggaaaacatgacctatatctggcggcacggcgtaggcgacaacaacagcgcgccgttcggcctgatgctgttcaacagcttcgtgatggcgctggcgatcaccgtcggtaaaatcagcgtctcgatgctgtcggctttcgccatcgtctatttccgttttccgtgccgcaacctgttcttctggatgattttctccaccctgatgctgccggtggaagtgcgaatttttccgacggtcgaggtgatttcccatctcagcatgaccaacagctatgtcgggttgacgctgccggtgatggcgtccgccaccgctacttttctgttccgccagttcttcatgacgctgccggacgaactgctggaggcggcgcgtatcgacggcgccggcccgatgcgctttttcttcgacatggtgctgccgttgtccaaaaccaatctggcggcgctgtttgtcatcacctttatctacggttggaaccagtatctgtggccgctgttgatcgtcaacgaccccaatctgggcaccgcggtagccgggattcagagcatgatcgccaccggcgacaccgctacgccctggcatcaggtgatggcggcgatgctgatgacgatgctgccgcctctgttgattgtgctgctgatgcagcgctggtttgttcgcggtctggttgatagtgagaaatagaatcttatggcatgtttaaaacttcaggccgtcaccaaatcctatgacggcaagactcaggtgattcagccgattgatctcgacgtggcggacggcgaattcgtggtgatggtcggtccgtccggctgcggcaaatctacattgctgcgcatggtggcgggcctggagcaaaccaccagcggcgatatctatatcggcgacgaacgcgtcaccgacaaggaaccgaaagatcgcggtattgcgatggtgttccagaactacgcgctctacccgcacatgagcgtttacgacaacatggcttacggcctgaaaattcgcggcttcggcaaagcgcagattcgccagcgggtggaagaagcggcgcggattctggagttgcaaccgttgctccatcgcaagccgcgcgagctgtccggtggtcagcgccagcgcgtggcgatgggccgcgccattgtgcgcgagccggcggtgttcctgtttgacgagccgctgtcgaaccttgacgccaagctgcgggtgcagatgcgccttgaactgcaacagctgcacaagcgactgaaaaccaccagtctgtacgtcactcacgaccaggtggaagcgatgacgctggcccaccgggtgatcgtgatgaacaaaggcgtggccgagcagatcggcgcgccggcggagatttaccgcaaaccggcgtcgctgttcgtcgccagctttatcggctcgccggccatgaatctgtgggccgggcaggtgagcatggacggcagccgggtcgcgctgtcggcggatttctcgctgccgctgccggtcgccaaaccggaatggcaggggcgcgcggtgacgctgggtatgcgcccggagcacattttgcagtccaccgccgacgccggcggcgtgccgctggtggtggagacgctggaactgctgggtgcggataatctggcgcacggcaaatgggcggggcagaatatcgtggtgcgtctgtcgcacgagcattgtccggcggtgggggaaaccctgtggctcactctgccggccgcgtcctggcatatatttgattcgcaaagcggattacggatggaagcatgaccccgaactggccttatcccgctatcgtcgcccaccgcggcggcggttctctggcgccggaaaacacgctggcggcgattgatgtcggcgcgcaccacggtcaccggatgatcgagttcgacgccaagctgtcgcaggacgggcagattttcctgctgcacgacgacacgcttgaacgcaccagcaacggctggggcgtggcgggtgacctgccgtgggacaaactggtcgggctggacgtcggcagttggtacagccggcagttccgcggcgagcgtctgccgctgctgtcggaagtggcgaagcgctgtgcgcagtatggcatggcggctaatatcgagatcaaaccgaccaccggctgtgaggatcagaccggccgcgtggtggcgctggccgcgcgcgcgctgtggcagaaccatcccgtcgcgccgctgctgtcgtcgttttcggttgcggcactggaagcggcgcagcaggccgcgccggaactgccgcgcggtctgctgctggacgagtgggatgacgactggcgcgccctgaccgagcgtcttggctgcgtgtcgattcaccttaatcaccaactgctggatgaggcgcgcgtcagactgctgaaagacgccgggctgcgcattctggtgtataccgtcaatcaacccgatcgcgctcgcaacctgttgctgtggggcgttgactgcatctgtacggaccggatagatttgattggaccgcaatttaatgcgagttgaaattaatgctaattaaacttagcgccggctgaatgtcgtctgttccgacaaacgcgccatgccggccgataaccggcgtgtttcgtcaggcgtttcctgtatgaccttgggccgttcggcccgctcccgacggggctttgccccgccgccgtgacaagccatcagccttcgcccggtgatctgcgcgtttttttaaggaagggcgatgcccacgtttattctttctctctggcaccagatttttctttcattgccgctgtttgtgttgattgcgttggggtatgccctgatccgctttggccgctggccgtccacggtgaccgatgcgctgaccaaattcgtgttttcagtggcgttgcccgccatgctgttccgtatgatgtgcgatttctccaaacggccggcggtggacgcccggctgctgatcgccttctttggcagctgtcttatcgtgttcgtgcttggccggattgtcgccagccgggtgtttcggctggatggcgtctctggttcggtgttctcgctcagcgggattttctccaacaacgtgatgctcggcttgccgatcgccaccctgatgcttggcccgcaggcgattccgtccgtggcgctggtgctggtgttcaacggcctgattctgtggacgctggtcaccgtctcggtagagtgggcgcgcaacggttcgctgtcgatgcaggggttcaccaaaaccgcgctcggcgtgctgaaaaacccgctgatcatcggcattctgtccggtaccttttacagcctcaccgggctgccgctgccggatagcatcgataagcctatcggtatgctgagccagatcggcgtgccgctgtcgctggtggcgctgggcatggggctggcggaataccgtattcgcgacggttggcaaatcagcgtcgctatttgtctcatcaagctggtggtgcagccgctggtggtgtgggtgctggcggtcgcgctggggctgccggagatggaaacacgggtggtggtgctgctgggatcgatggcggtgggcgtcaatatttacctgatgtcacggcaattcaatgtgttgggcggcccggtcgccgccagcctgctgatgtcgaccgcgctggcggcggttaccacgccgctgattctgacgctgatgggcgtgagggtatagcctatccaaaccccgtcagcccttgctccatgactgacgggcataagccagacgttcggcgacagtcgctaaatcagtaagttcggttggtattgcccggcgcggattgctggatgcgctggcgattctgttccagttgctgttgtaactggcgctgttgttcacggctgcgctgctggatgtcgctattcagttgctgttgttgcagcgcctggttttgctgcatgtcctgcaatagccgcttctggctgctgatgccgttttcaaactgttgctgctggggcgatatctgctgtgtggcggcctgcgccagtaaaggcaggctcaggagcaacatcaggggagatattattttcatgattcctccggggaaacggctgtcggatatggctttattctagcggttaatcggggcgtcgtcccggcctgcgtccacacatcggatgattcgcggcgccgaccgtggctggggcgcgggggcggaataggctatactgcgcccaccttttttcgtacctgaccttatcatgtttcatatcgcgctctatgagccacagattgcgcccaacaccggcaatattatccgtctggcggccaacaatggctgttcgttgcatctgatcgaaccgctgggcttcgatttcgaggaaaaaaagctgcgccgggccgggctggactatcacgatctggcgagcgtcagccgtcatcgcaactatcaggattttctgcaggcggtggcggggcgccggattttcgcctgcaccaccaaaggcagccgcccttacgacgaacccgactaccagccgggcgatgtgttgctgttcggctctgaaaccgctggtctaccggatgatattcgcaacggcttcgcgccggaatgccgtatccgcatcccgatggagcccaactgccgcagtttgaatctgtccaactcggtggcgatcatcagttacgaggcctggcggcagaatggatttggcggccggcgctgacgcgccacgcctgtcatgatcaacccatcggaacgaccaacaggagagcatgtgatgacccgttcgatacctgcttctgcgctgcgacgcaccctgatcatgggcaacagcggttcgggaaagagctggctggcggaacaactggcggcccggctacaggctcccgccatcgacctggatctgatcaactgggagccgggcggctatggcaaagcgcgcgagcgggcgctggttaaagccgaagcacgggaactggcgcaggccgaatgctggatcatggaaggggtttacggctggttgatgcaggaagtggtgcagcaggctacggcgttgatctggctggatatcccggtggatgaatgcctgaacaatattcgtcagcgcgggctgcgccggggcggcgatgaagcggcgttggccgagttgctgcgctgggcgggcgagtaccgggagcgccagagcaacagctcattcagcgggcatcagcgggtgtttgagcagtgcgcaccagaggcaccatcgcagcgcatggtggtgccacagcgcatggtggtgtcacagcgcatggtggtaccacagcgcataatgctgcacagccgcgaggacatcgagcgttttatggccgggattctgtcgaacgactgaccatccggcgcacggcatcacgctgttgcagagcattaacgctgttgcaggatgggggaacggcgtgccggtatcgggttgagcagaaacaccacctcgccccggtagaacggcgacgccgccagccgccgctgccactgttcgtcccacttaccgtgttgcaccagcccgagacgaaacggtagcgtcaggttcatcagcgccggcagatacgcggcgtaattttccaccgtacgccgcccctgataagtctgcaccaccagttcatccactactccatccagacgattgagttgccggacgtcgccggttttggcccagtccagaaggccggtgacgctcagacggcagtcgggcggcaaccgttggcggagcatttgcagaaaggcgacatagtgcgacaggtggtagcttttggcgtcgaaatcgatctggatgccgtcgacccggttgccggcggcggcccagcgctgccgtagttgcagcaggcgccgtagttccggttcgccgaggcgcagttcggaaacccgaaacgacagccagagatgcctgaccggcagcgcgctgaccgggatcccctggcgcagaaactcgaccttgccgccacggcgggcgatttccccctgatgcaggtaaagcgtatcggcctgagatagcaccggttgcggttgcactgccgcccacagccagaaggcgtgatagcgggcggcattaacggtggcgctgtgcgccgtaacgctcaggcacaacaggctcgtcagtacaacggtataacggactaccagtagtatttgagctgtcgcgcccattggctgcctttaaagtccgctttgagctgccggaaccacgccttgcgcgtttccttgctgatatcctgcgaaccgcagtcgttgtaaccgcttggcgcataacagtagatggcgcggtaaagcgcgtaactcttgtcttccggcggggctttcgcgtcggcaatcacttgcatgtagttgtcgaggcgattgaattccttgcccggatagtaggaggcggcatccgtcaggccgttgagcatattgctttcgccccagtcgaatccgacgccgttgccggtacgcaggacgaactcgcccagacagttgagggcgtgggcgtcattggcgttctggttcagcgtcgtgaccgtttcctggagggttgggcattcatacccctcttcggtgtcgctgccgtcccaaccgaatacggtcaggtcttcctcgttccagctcatgttctcggtgcttttcagcggcgcgatggttttcagcaatgcgctgtctttgagaaaaccggcgtaatcgcggtgcgtcagctgtttggtcagtaatgtgtgcaaggcgatggcgcgttcttcatgcgtttgctgagggccggtctgccggtgcaacagatcggcatcggcgctgactttcagtatggcggagcgaaaacgcaggtttttgaccgggctttccggcgtgaagacccgtcccggctggccgctgtccaccagcgtttgcgccagcatcagttgcaggaactgttgctgggtataggtggttttcaacatcagcagatggcgccagtgcgcttccgcgtcgtcccactgtttttgccgttgcatcgctagcccgcgcagtacctgactgctgaaggcggtgacgttggtgatgtcttccgccgtcgtcatcggcagggttttcaacaccgcggcatagtcccgctgctgataatactgaaacgccgcctgcagatagcgaaactcttcctgcatacccgctttttcaaacaacggttgctgacgggtgatttcttcctgcgtcagggcaggtagcatcatccagccgtcagggctgcgcaggcgtttgatgtcctgtaccagcatcaggatcggcgtatcggccgagctcacaaactggttgtcttccagtagcttgttgtcgatttcattgccgatggcttgcaactgatccacgcttttggcggatgccagcacctggctaaagtgactggccaacgcgacggtgtcgccgctgatccactcggcacgacggtacaggccttcggccgagtcggcgtatttaccccgcggatactgcttcaggtactcatcgacacgctgagctgcctgtttcccggcggccttgtccatcttgcgagggtcgaacatgttgtattcgtcctgcgcgtctttcatcgcctgattaatcgatacccgaatcagcatataacgggcggtttccgccacccacggctggctggccgacaacaactgctggaagcctttgtccgcttgatccaactgcccttcataaaatgccaccgcgctggcgaggtagcggcgcagctcgccggcgtggccggcgtccggtacgcctgcgagatcggtattggcgtcgctgacgccgtattcgctggacagtattctcattcgcaccaacgctaattgggtgcgctgggcatcgttgagttccttgtccgccagcagcagatcgaaaaagctctccagcgtggtgagatcgttggaaacccagcgtccgtccagatcaaccggcgtcaggtcgcgcagcttgcccagttcggcatccggaaaatgcaactgggtggctttttgcagcagcgaggtgttctcctcgtcggctttgtcgtctgaaggtgcgctggggtcggccggcgtgtcggttttcgcgctggcgctgttatcttcggtggcggccagccccatcacacggtaagcggtgaacgggtcgacgcgggaacgggtttgatccggctccggctgggggatcggcagcggaatatgattacggctgctttgcagcagcaccagattagtgcgggtgtcgttatccggcagaagatagggaagcgcgggcataccgcaatcggcatcggaaaaaccgcatacgccatcgccggaagcgtatgccggcatctgtaccagcgtagcgatgaatccagccagtaaggctaatcctttcatgtccttttcctgtgcagtgtgtcaggcaacatcaagaacttattccatcaggcatgtgcaggttcatgcatgactgaagggataatttcttttgccggcgaggctgcgcgcacgatttctcgcggccattcgccctgcggcacaggttcacactctacccgagcgggggaaaaactcaattggttgacggcatggatgtgacggcgggcgcggggggccgcgcccgaaaagacaggttatctgcgttgatagagcggcagccagagcgtgagctgcaaaccgcccagcgggctttcatcggctttggcccagcctcgatgctgggaaatagcggtttcgacgatcgccagccccagaccggtgccgccggactcgcgatcgcgcgcttcatccgtgcgatagaacggccggaaaatctgctcccgatcctctgggctgacgccggggccatcgtcgccaacgacaatggtgacgccctgagcatcgaccgagaatgacacggcgatacggctgtgcgagtagcgcagcgcattgcgcaccacgttttccagcgcactgtcgagcgcggtcgggttgccgaacagcggccagggacccggaggggataacacttccagcgtcttacccatctgctcagcttcaaagcgcgcgtcgtccagcacatcgttccacagttcatccgcctgtagttcttcccgcgatagttcatgcttgtgctggttgcgcgacagcaccagcaggtcgttgatcatgccgtcgagccgctgggtttcggtttcgatgcggttcagttcgttgccttcgccctgacggcggcgtaatagcgcggtcgccagttgcagacgggtcagcggggtgcgtagctcatgggaaatgtcggacaacaggcgctgctgcgccgtcaccatccgctccagcgcgctcaccatctggttaaagctggagccggtcgcccggaattcctgcgggccggactccaattccggatgctgtttcaggttaccgcgcgccacttcgtcggcggcgtttttcagcttgcgtgccggtttcgccagactccaggccagccacaacaatagcggcgaactggtgagcatggtgacgatcagcagcaacagcggacggtcgaacagcaggttgataaaatcggattgcggactgctggcggggcgcagcatgtacatcaggtagctgtcttcgccgtcgcgtacggaaaacggccccagcaattccagccggccgtattttttcttctgcgggaaatcggcgctgtcggattggccgatgaagttacgcaccatttgcatttcattgcgctgggcgccaattacgcgcccttcgctggtgaccagcagcaggcgttggccgggcggcgcccatttttcgatgacgcgaaacagacgccgccaccataacaaatcgttggccgggtcgctcgccagctcggcttcaatgtgctgctccagcatcagcccctgccgttgttcgttttccagcaagggcgtgagctgccgggaatccagcttgggcaacatcagcaccagcatcagcaccagtgccagcgtcagccagaaaatggcgaagattcgggcggtaagactgttgatcatacagcggtaacccgaatcatgcggtggaaaccatcagatagcctctgccgcgcagggttttaaaccagggcagcccatccttgcgttcaggtaatttgcgccgcaggttggagatatgcatgtcgatggcgcgatcgaacggcgtcaggcgcttgcccagcacttcctggctgaggtgttcgcgcgataccacctgacccagacgctgcgccagcagatagagcagcgtgaattcggtgccggtcagatccagcacctcatcgtcgaagctggcttcctgacggcccggattaagccgcagcgcatccacctcgatagtcggtgcgctggcttcgcctgcctgttgttggtcggtccagttggagcgacgcagaatggcacggatacgggcgaccaactcgcgatcgttgaagggtttaggcagatagtcgtccgcgcctaactccaggccgagcacgcggtccagctcgctgccgcgggcggtaagcatgatcaccggcgtctggtagcgctgacgcacttccttgagtgtatcgatgccgtttttcttcggcatcatgatatccagcaataacaggtcaaccgagtcatccagcacgcttaacgcctgttcgccgtcatgggcgacaacgacgttaaagccttccatttcgagcaattcccgcaatagggatgtcagctcgcgatcgtcatcaaccaacaggattttattcatgatttacctacctccacgggcaaaatacgtcatagatcgccgctattccatgactttacgtagttttacatcgtctgacgcatgtttgcagcaaggcaattagactaagtccatcgattcgccaaacagtacacgtcacaccgtacgcaaacacaagacgtacgtgagtacagtatgtgaatacagtatgtgaacacaaaggagtcattgatgcggggcaccatcatcacgttatcttttgcttcactgctgatgttggtaaccggcaccgtggtggcgaccgaaaacagtttacccggcgaaaataatttatcctccgaaaacaaggcccccgagttggggaactgttatcgcgatgactctgccatgaaacgcgaagagagtcagcagggtatgtttgacggtgtgaagttgacggaacatcagcgccagcaaatgcgtgacctgatgcggcaagttcgccatgagcagccagtctatgacacaaacgatgtggaaattatgcatcggctggtgacggcggaaaaattcgacgctccggcggtgcaggcgcaagtcgccagaatggttcaggcacagattgcgcgccaggtggaaatcgcccgggtgagcaaccagatgtacaacatgctgacgccggagcagaaatcgattctggaccagaaacatgaacaggcgatgcagagcgtgcggcagcagatgtcgacgtctggatcacgtagccagaatttggaactgtcccgtcaggggctggatgatagtactgagtaatgatagtaccgagtaatgcgtgtttttccgagtagtgagagtagtgctgagagtagtgtgtagagaagtaacctgttttccttgccatagacaccatccctgtctttcgccctccttgatggagggcttttttttggggcgagctataggattgtgtgactatcctgccctgatcgtaagccatccgttttctgcaggatggcggatatcctaatttttatgccatttttgtgtgatgggattactgattttgttctcttccagggaaaaggtcccattctgttgcgctattgcctctcccgtttcaacgatcgcattttgtataaaatacttttctttgtcgccattaatgaatgtgagttgatgaaatgcagtctttttcccccagtcttctgaaggcaatgagatatatctgatggtataggtttgatcctgaaaatttccctgcatgacgtaaacgccataatgctcttcaccttgcgatattattttataaataccgttgtcgtaatagaatatttctgcatcggggaacggttttttctcatagagtttacggtagtgcagtgtttgcctgtaggtcggtttaccaaaaccaacctcaagttttttttcattattatccgttgttaatgagcttgcctgactggggattattgccataagccccaggaagagaaatggaaaattcattttcatgtcttatctccttcacctttcttcatgttgtgtctgagaaataataataagtgctggcttagttgctattttcagcccggttattttctgggggagtgatatttctgtcataccaatgatgttactaatcatcattcactttccagatctccatagttataaaaaactgaacggggtttgttgtgctatcgctgttccaaccctcgctgcgcgcgtttttgctggcccgtcagcataatgtcctccactgccacaacgggctgaaatcgcttggaaaagcgtgtatcgacaggcgtggcagtatctgttccatacccttgcatgggtccctttatcgctaattctgatgagacacgttatgagcacaaaatatatcgctctgcttacccaggtgggggcagccaggctggcgaatgcgattgcgctgggaaaacagttggaaattacccaaatgggggtgggcgacggtggcggtatgctgccgacgccggatacaacacagaccaaactgattaatgaaaaacggcgtgcgccgctcaattcactgaacatcgacccggccagcgccaatcagattattgccgagcaggtgattccggatcacgaaggtggattctggctgcgtgaaatcggtttgtatgacgccgatgacaatctggtggcggtggccaactgccccgaaacctataaaccgcagatgcaggaaggctccggccgcgtgcagacggtacgcatgattctggcggtcggccagactgatgcggtgtcgctgaaaatcgacccggcggtggtgctggctagccggcagtatgtggataacatggccctggctaaagctaaaaatggcgaggatattgcggataaagcgcagtttatagagaatttgggcgtgaggagctcattctccggtgtaattggcatgacgcgaaatgccacgatgaatattccctccgcttcttccagcgccacatttactgccgatgagataattgttggaactgctctggggggaaaccaatatcggattggtttattcaagaagacgatcgatctgacaaaaaatggcgttggggggatggataccggaacggtccctgatgaggggtttgtcgggatttatgccatttataatccggcgacgatggcgtctggcttgctcacggttaacgccacctcagttaaattgccggaaatctataacggaaccaatatgccggatgggtatacagcatcggcattattgacggttgtgccggtcaaggcgggtaagtttaccgtattatctgtctttggaaggcaggtgcatattcctggagtaagggtctattctggattaccaaatacatcaggtgttgatattcccgttagtaaattcattccattgaatacaagaactattagtggggtattacggcagagtagtacgggagatggccttttatccataacagtatctagtaatctgagtcctgtttctggtcagcagatgacaaattatgtgtttgcaaatatggaggtgtcaaataattatgcagatattctgattgttgatgagggacatattgtggctgctgcgagtaacgcaacatcaggaaatgcgacggttattgttgtcatatctaaatatgctatatgaaattctggttgatgatgggtttatgagattttactgtattattctgttttttaatattatttttttggtttttattcattgatctcattaataatcgaggccatttttttgtaagagaaaatattgttaattctaagtgttttgtctgtttttccataaatatcacacatcccatatcgaattatttcattaagcgagcagcataatgttattaacgataacaatgggcatgaattacttgaaaagtatggtgctccattttctttcataagcatttcatagcggtgttatatgaccttttcctttataaataatcctgcagagagcaaatatgggtattaaatacgttacattgcttacccgggtcggcgaggtcaaactggcagcgtcgatctcgaccggaaaaccactgcaaattgcccaaatgggggtgggagatggcggcggtacgctaccgacgccggatgcgacacagaccaaactggttaatgagaaacggcgtggggccatcaattcactgacgattgatcccaacaacaccaaccagattattgccgaacaggtgatcccggaaaatgaaggcgggttctggctgcgcgaaatcggcctgtatgatgtggatggtgatctgattgcggtcggtaattgcccggaaacctataagccggaattgaaggaaggctccggtcgggtacagacggtacgcatgattctgattgtgagccatactgatgcggtgatgatgacgtttgacccaacggtggcgctggcaagccggcaatatgtcgatgacaagacattatcctcgctggcgtataccgacacgaacgtgatcgaagttaaatcgtatactgacaacttgttagcggaacatattgctgcggccgatccgcacaaacaatatgcgccgattgatagcccggtatttgttggtaaccccactgcgccgacaccgcctttctttgatgccgacaccagtatcgccaccaccgcgtttgtacaacgtgcgttgggaaatatgaaatcagcgtttggcgtcagggaaaataaggtacttaccagtgatgcctttggctgtttcatcgagtcgcaaatagccggtatcacgattacgttgcccgatgcatcactttgtcctggaggagtcattgagtttaataatatttccaatggcacagttactgtttctggcgcgggtgtagatattctcggaccgaataatccatctggttcgaagacgttgaaaattcaaagtggcgtaaatgtaaaatttctttccactgggccgcaatggagagcgataggtggagtagggattgccggtgcaggattgaatggttatcaggtgttgccatctggtattattattcaatggggtgttggaaaaacgttagcagcaggtgttattaatcaaacattccctattgtatatcccaataattttttctcagtagtcattacagaaaataattccgttgggtggaattacactggtgtgactgtctatgggcaaagcaatagtaccaaggaaatgttaaaagggtatggtgcttttgtccgtaatggtggttctgtcgaattttcttctgatatctcttatcaatttattgcgatagggaactgaggtgtaatatgttttattccaagtcaaatagtggtttttatagtaaagacgttaatggcgctaacattcccgatgatgctgttgaaattagtgatgattattatcaacatttattgaatgagcaggcgcttggtaacacgattatttttgatgaattggcgaaaaaacctatcgccgttaccccggcccccgtatcagaaactcagttggctgaagcagcacggcggcagcgtgacaatttattgatcgccagcgattggacccaggtgccggatgcgccggttgatcagcaagcctggcgttcttatcgtgcaatattgcgtcaggtgccggaacaaacaggttttcctcacaatgtagagtggccggtgtcgcctggaaaataaataaaagcgcactttattcacgctctccgctttgtttcattttttcccgcctttacggcgggtttatttttaattacatgttgtgtcatggccgacacaacgccagccatacgacacgatgctatcccctttggataatgttgtctgaaacagcaatagaatggaatgcgttgcaaatactggcggctattttttcaggcaattattgcaacgtcagtgacacttttaggcgacataaggggatactggttatggcagtgaaatacatggcattgcttactcatgtgggagcgacgaaactggccaatgctgctgcgttgagaaaagtgctggatattacacatataggggtaggcgatggaggtggaaatccgacaacacctgatcctgctcaaacgacattggttaatgaaaaacgtcgtgctccactaaattatctgagcgtggatccggctaatcccaaccagattattgccgaacaggtgattccggaaaatgaaggcggattctggctgcgtgagatcggtttgtatgacgcggatggcgatctgattgcggtggccaactgcccggaaacctataagccggaactgaaggaagggtctggccgggtacagacggtgcgcatgattctgattgttagtcataccgatgcggtggcgttgaagtttgacccagcggtggcgctggcaagccggcaatatgtcgatgacaagacattatcctcgctggcgtataccgacacgaacgtgatcgaagttaaatcgtatgctgacaagttgctggcggagcatattgctgcgaccaatccgcacaagcaatatgcgccgattgtcagcccggcgttaaccggtattcccaccgcgccgacagcggtggcaggaaccaatacgacacaactggcaaccactgcgtttgttgctggcgctattgatttgctatcaggtaaaacagacaacaacgtcaaactaaaactggatattaacgacatcgttggtattccattgccgtggccgcaggctaccgccccggcgggctggcttaaatgtaacggtcaagcgtttgataaaaatcgctacccgcggctggcgcaggtttatccgtcaggtgtattgccggatttacgcggcgaatttattcgtggttgggatgatgggcgaggagtagataccgggcgcgctattttgtcagcacaaacgggatcactcatcgttggcgatattgccaacaatattaacatggcgacgctgaataatgttggcgaagcagcgacaaaagccaatgtaggctgggataccgctgaattgacctcagccaaatatccgtccatccgggttaacgttgtgtctggtcaaacggcgactgatccctatccatattgtggtgtcgcccgcccccgcaacctcgcctttaactacatcgtgagggcggcgtgatgacggtcccgacacaggaagcatgcgctatgctgacggccgaggggctggcgtcccgtgcaggctggttacgggtgtatcatgcggatacggtaacccgtgaatatgatggctacagcgaggaatatctgatgttgggaacagggattccggcgcacagttatgctgatgggccgtcgcaatctgtggcggaagggcgaacgctgcgccgttcgtccgatggtctacggtgggaactgataccagatcttcgcgggcggactgtctacgatacacagacgcgccagccgcaggtggtgagtgagctggggccgttgtccaccagtctgaccctgctgccgcctgccaacgagtttgactgctggaatggtgtgcaatgggtgaccgatatcgtcgctcatcaggcaagtctggcgcagtcggcgcggcaggagcgagatacccggcgtcaggtcgcgcatgaccgtatccgggaactgacctatgcgcaggaactggagatggccaccgaacaggaaatccgggcgcttaaggactggaaaatctatctggtgcagttaagccacatcgacccgacccatgcgccggatattgactggccgatcataccaacaaactgatttgaatctgtcgtgatacccgttcggaataacaacgctctgttattccgaacgggttgttttttattggcctctctgaccggctgtttatccccttgcttcttaatgagattttcatcttgctggcaggcatcagtagctttgttgtgccatcgtcgtcacacccttgtgaacgggtgattttactggctatcagcataatggttgtcagaaggcagacaggacaatcagcacttgccgtgctttgatcctcccctgcagctgcctgacctttttctttaaaatcatgctgatgagagaatcgatggggaccaaatatttcaccttgctcacccagatgggtgagaaaaaactggcggctgcgatagccgcaggaaaaccgctggagctggtacaaatgggggtgggggatggcaacggtgtactccccgccccggattcggtgcagaccagactggttaatgaaagacggcgtggggccatcaattcactaacggtcgatccggataatgccagccaaatgattgccgaacaggtgatcccggaaaatgaaggcgggttctggctgcgtgaaatcggtctgtacgatgtggatggcgatctgatcgcggtcggcaactgcccggaaacctataagccagaattgaaggaaggttccggtcgggtacagacggtacgcatgattctgattgtcagccgtaccgatgcggtgacgctgaaatttgacccgacggtggcgctggcgacacggcgttatgcggatacgttgctggccgatcatgtggcagcaatgaatccgcacaagcagtatgcaccgattgaaagccccgtgtttaccggtaaccccgctgctccgacaccaacggcgggcgataacagtaaaaagctggcaacaacggaattcgtcgctgtcgggctatcagggaaaatggatagaaatcagaacggtgctgatatccaggatcctgtccagtttgtcaaaaacctcggtttagaaagtcgctttgcaggccgcatcctgcgcataaaaaaaatcacctcaagccagaactatcaatggcctgatgatgtgtctgctatcgatgtcaccatttgcggtgcgggcggtggtggtggtgcggcggcggcatccgcacagaattatcactcggctgggtctggcggtggcgcgggtggctgggcacgatctttttatcgtaaaggtgacattcctgcgttgatctatctggaggtcggtgcaggcggtataggcggtgtagacgcgacatatgaaccggggttgggtggcgtgacgaaatttggaacgttaatgacggcgaacggggggtcaagaggtgctaacggtattgcgattgcaatcggtatgtccgtcttgattggtaacggcggtgggggtaatgcgtctggtgggaatcttgtcgcgggttttggcggctcaggtacgccggcgatgtttttcaatagtggctatgaatccggtgcgggcggtgattctgttttttcatttggtgtaccgccgattgcatcaaatgcgcctataggcggatttgatggcgtagatggtgctggcggtagtggcggatatacggtacccgcaggagccagtgctaaaggcggcaatggcggtaatggcgttatcatgattgtggagtattcagcatgagtaaaatatacgcggtaatcgagaacggcgtggtgattaataccgtggtctgggatagcgatgttgaggctgactggaagccgcagaatggcgcgttaatcgatatttcatcagagcgtgtcggtgtcggttatttgtattctgacggcgtgtttactccacccgagaaacgccgcgatgaatatattgcggacgccacgctacgaaaaacgcagctattgtcagaagcgcaaaaagcgatagcaaactggcagaccgacctactgctgggaattatttctgacgatgataaaaaccggttggcccgttggcgcgagtacatgaaacaaattgacgctattgatgtgcagaccgccccagctatcaactggccaattccccccgccccttaactggatgtagatgccttgcccgtagccggccacaacatctcaaccaactgctctggatagacttggtcctgcgtggccagcagttcatcgcggctccaccagtggtggtcccgcatcacttcccgttcatgtgctgtccacgcgtcagtgtggatggcgctgtctgcaacgcggatgacaaaaaaccgttcatcggcaatcacggtgtccccgttgggcatcgccatgttaaaggtttgggcggcgaggctggggccggggtcctggcggcggatgccggtttcttcccacagctcccgcactgccgcctgctcaaacgtttctccgctttccactgcgccgcccggcgtcgcccaataacgctccccggcaagggcatcccgggtatgatggaacaggaataacaacacccgttgttcaggatcgaggatcagcaggcgtgaggcaggtcggcgtttcatgaggtttcccggcgtatatctggtagtcagtattttcctcgccatctgacgtgatgtccatgtcggcaggcgaaacccgcgtgatggcgcggttgccggggcatgtcgggcaactgtcgggttgctgtccggttgctgtcgtggtgtattgaagggggctggcgcaggctgttagcaggttttcatttaacaggagtgcatcatgaacacgatcaaatcacagcgtcttgcccgcgcctggtctcaggaacaactggctgaactgtccgcgttgagcgtcagaaccatccagcggatcgaaaatggggagcgcgccagtctggaaacgctcagcgccattgccgccgcgtttggcgttaacgtgacggcgttaatggaggaaggcagcgagcaggcggtgagcggcgaatcgctggcgcagcgtatcgaacaagccagaacacaggttgggcaggagagccgcttctggcgcggtctgatgctgtttgtgccggtgaatgcgctgctggttgccatcaatctgttggtcaacccgcaaacgcattggttcttatggccgttgctgatttggggcggcgtgctggcgattagggcggcgcgggttttctggctgcgcgatcgctggtcgcgctgggaacaggagcggttgcagaaaattctacgcaagccataaacccgtcatcattgaacgccgtgcttatgccgggaaagcggaatttatcgggaaaccggcaataaagtgtcacggttttccagcgtcagaattcggtatactggccccctcgttcggatggaatagtgtatgaattctcattacgcacgtctggtgatgacagccgcttttttggctaccgccacggcgttatcgttatttggtatgaaggtgtacgcctggtggtacaccggttcagtcagtttgctggcgtcgctggttgattcgctggtggatatcgcggcgtcgctggtcaatctgctggtggtgcggtactcgttgcaacctgccgatacggaacatacgttcgggcatggcaaagccgagtcgctggccgcgctggcgcagagcatgttcatttctggttcggcgctatttttgttattgaccggcgcccagcatctgattaccccgcagccgttgcaagggcctgaactggggatgtggattacgatcattgcgctggtggcgacagggctgctggtcagtttccagcgttgggtgatccgtaagactcatagtcaggcggtgcgggcggatatgctgcattatcagtcggacgtcctgatgaatggcgcgattttgctgtcgctggcgttgagctggaagggaattaattgggccgatgcggtgttcgcgctggggatcggcgtctatattttaggcagcgcgttgcgaatggcgtatgaggctattcaggcgctgctggatcgggccttgccggacgaggagcggcaggaaatcatcaatatcgtgtcctcatggccgggcgtaagcggcgcgcatcagctgcggactcgccgttcaggcccgacccgctttatccaactgcatctcgaaatggcggataacctgccgctggtggaatcacatcagattgcggacgaactggagcaggcattgctcaagcgttttcccggttcagacgttatcattcatcaggatcccgtctcggtggtgccacaggaacagcgtggtcgttgggtgctttaagtccacggcgcatgactgtgaggttgcgcctttcagggtgagcgaacaggcgggagaacaccgccgatatccgaaagtgttgtaaaaatgtgatatgcgatagatctttatggggtattgggcctgacctgaatcaattcagctgtgggtatttgttataatatgctgataaacggttaggctttgtcctgtgagccttgagatagaagaatctgcgaatttacatctacaaatccagaggttgtcatgattaaaaaaatcggagtactgacgagcggtggcgatgcgccgggaatgaatgcggccattcgtggcgtggtgcgagcagggttagcggaaaacctggacgtatacggcatctatgatggctatctgggtttgtacgaagatcgcatggtgcagttggaccgctatagcgtgtcggacgtgatcaaccgcggcggcacgttcctcgggtccgcccgttttccggcgttccgcgaagaagcggtgcgtcaggtgtgcgtggaaaatatgaaaaaacgcggcctggacgcgctggtggtgattggcggcgacggttcctacatgggggccaaacgcctgacggaaatgggtttcccctgcatcggcctgccgggcactattgataacgacgttgccggcaccgactacaccatcggttatttcaccgcgctggaaaccgtggtggaagcgattgaccgcctgcgtgacacctcgtcttcgcaccagcgcatttccatcgtggaagtgatgggccgccattgcggcgatctgacgctggcggcggcgattgccggcggctgtgaattcatcgtcttgccggaagtggatttcaaaccggaagatttggttgaagagatcaaagccggcatcgccaaaggcaaaaagcacgccatcgtggcgattaccgaactggtgtgcgatgtggacgaactggcgcgctacattgaacaggaaaccgaacgcgaaacccgcgccaccgtactgggccacatccagcgcggcgggtcgccggtggcgtacgaccgtatcctcgcctcccgcatgggcgcgtactccatcgaactgctgcaacagggctacggtggcaggtgcgtcgggatccagaatgaaaaactggtccatcatgatattatcgacgccatcgagaacatgaagcgcccgttcaaaggcgattggctcaacaccgccaagaagctgttctgatgtgtgcccggcgacggccgggccgaaaaagcaaatcccgctcttcagggcgggatttcttatttgcaaacagaaaacagattgggaaacagcaaacggccaaaccattggcgaacgatacgcgtgccggcggtcggtgacgggctgaaccgtgcatcctcaccgtcatgattcgctggcataatggcgccgccgcagtgccgcgtcacgcatgacggcgttcgccgggcgccgggtgagttgttgacctaaactttttaccagactcttgctattacccacaccgctggtggcgcaggcatgagcacccatacagaaattattgaggttttcgcatgacaaaagttaccgttgccgccacgcagatggcctgcacctgggatttgccaaaaaatatcgaaaacgccgaaaggctggtgcgtcaggcgcatgctcagggggcacaaatcattctgattcaggaactgtttgccgcgccttatttctgcatcgaccagagcccggagcattatgcgctggcgcaggagctggcaaccagcccgttaatcaaacacttctccgcgctggcggccgagctggaagtggtgctgccgctgagcctcttcgagcgcgccaataacgcctactacaattcgctggtgatgatcgacgccgacggcagcgtgctggatgtgtatcgcaaaacccatattccgaacggcccggcctatcaggaaaaacagttctttattccgggcgacaccggtttcaaagtgtggcagacccgctacgccaaagtaggcgtgggcatctgctgggatcaatggttcccggaaaccgcccgttgcctggcgctcaacggcgccgagctgattttctacccgaccgccatcggttccgaaccggcgtacccggacatcgacagccagccgcactggacccgcgtacagcagggccatgccgccgccaacctggttccggtgatcgcctccaaccgtatcggtaccgaagccagcaaatacatcgacggtctggaaatgaccttctacggctcgtcgttcatcgccgatcaaaccggtgcgctggtggcgcaggccaacaagacggatgaagcggtgctggtgcacgagttcgatctggacgccattgccgcgcagcgcgcttcctggggactgttccgcgatcgccgtccggacatgtacggcgtaatcggcacgtctgacggcaagacctggagataagtgatgtctgaactgaccacgccgttgcaggacggtttctccatgccggcggaatgggcaccgcacgacgccgtatggatgttgtggccgtatcgccgcgacaactggcgttcgcaaggggatgccattccggctcagcgaacctttgccgccgtcgccgccgctattgcgcagaccacgccggttatcatgggcgtaccgcgcgaccagatggcgctggccaaaagcgtcatgccggccggcgtcacgctggtggagatggaaagcgacgacgcctggatgcgcgacaccgggccaaccgtggtgctgaacgacgccggcgagcgccgtggcgtagactggcagttcaacgcctggggcggcgccttgggcgggttgtacgaagactggcgtcgtgacgaaaaggtcgcggcgcaggtgctggcgtatcacggcgatgcgcgttacgccgccccgctgattctggaaggcggctccatccacaccgatggcgaaggcacgttgctgaccaccgccgaatgcctgctgaacccgaaccgcaatccgcacctgaacaaggcgcagattgaacagctgctgcgggattatctcggcgtctccgcctttatctggctggaagagggcgtgtataacgacgaaaccgacggtcacatcgacaacatgtgctgttttgtgcgccccggcgaagtggcgctgcactggaccgacgatgaaaccgacccgcagtacgcccgctctcaggcggcgtatcaggtgctgtcgcaggcgaaagatgcgcaaggccggtcgctgaaaatctggaaactgccggcgcctggcccgctgtacgccacgccggaagaggcggcgggggtgaccgacggcaacgccattgaacgtaacgccgggtcacggctggcagggtcatacgtcaatttcctgatcagcaaccagcagatcatttacccgctgctggatgaacgcaccgacgccgaagcccatgcgctgttgcaacagatgttcccaggctatctggtaagcggcgtgccagctcgcgagatcctgctgggcggcggcaacatccactgcatcacgcagcaaattccggcggcgaaaacagtataatgtaacccgttgttatttatcagataaaaaggcaggtttcgtacctgccttttttatgattgcggatcgacggcgtagccgtcggatgccgggattatttcagtcccatcgcgtttttcatggtgtagaacaggtcggtctggtcggtcaggcccaccacgttggcggcgtgcggaccgtaggcggcgatgcgcagctgggtgccggtgtggccctgcgactcttcttccgagttgccgtagctgatggtcatcactgcgtcatctttggtgttcagcgcctgcgtcaggcccggtgctttggagccgttttcgacgatctggctggagtgggcgtggtcggcggtgacgatcaccagcgtgttaccgtcgcggcgggcgaattccagcgctttctgcaccgcttcgtccagatccaccgtttcgccgaactgaccgcacgggttggcggcgtggtcctgcttgtcgatagaagcgccttccacctgcaggaagaaaccgtttttgttcttgctcaacagctgaatggctttatcggtcatttgcgccagtgtcggtacgccggcgccgcgctgggcgttgggttcacaggtcactaccggtttgtcgaggttgccgtggtagctggctttcggtccctgccagcgtaccggcatgttgccgtcggcgaacaggcccagcaccggcttgctctggctggcggcagtaatggcattcatgccgtccagatcggttacgaggtggtagcccagcgcgtccgcctgttctttcaggcttttaccctgatatttaccggctttggcgatttctttgaaggtggctgcgccgccgcccagcgtgacatcggcgcgggtaaccagcaactgttcggcgatggagccgcgaccgccgttttccagcgcgttggtcgggcactgctggctggttttttccgggccgtagcatttgcgcgatgtcacgtgagacaccatcgccgccggcgtggcgtcttccagttcggcggtggagacgttaccggtggctttgcctgctgctttggcgatttcaatcagcgtcttatggtctttgccgtccacgtccacgcccagcgcgccgttgtaggttttgacgccgctggaccaggcagtggccgatgcggcggagtcggtgacgtagtccggtttgcgggtttttttgtccagcgagtaatgggtgtactgaccggtcagcggcaaggcgtcgatgcccttgaagaagccgcccgcgcccagcgcgtagttacgcgcggcggtgatttccgagtcgcccatgccgtcgccaatcagcagaatcacgtttttggcggttttcgcgttgagcgaggctttcagcatctcggtctgatcggcgctgaggcggcgcgcgccgccgggctgagtgatgtcgccctgagcctgacggtggtaatcggcactggcggccagtgcgctgccggcgataagcgtcatcatcagagaagagagcaggggtttgcagatcagagtcttgcggatcaaagccttacgggtcatggtcattcactcgcggttaaattaagtaacaaataaacatgtgcggtaaaacctagacagagaaaatgacagaatgatgaacgtggcgggaatgggtgaaaaaagacataaaaaaacggctccagacgggagccgttgtgcggtatcagcggggctgatcaggcctggcttttggcttcggcggccgctttgacgatgacggcgaaggcgtcggctttcagcgacgcgccgccaaccagcgcgccgtcgatgtccggctgggtgaagagttcagcggcgttggcggcattgaccgacccgccgtactgaatgattacctgctcggctaccgcggcatcctgcttagcgatgtggtcgcggataaatttgtgcaccgcctgcgcctgcgccggggtagcggatttgccggtgccgatggcccagaccggctcgtaggcaatcacggtgttttcgaacgctttcgcacccagcgtgttcagcacggcatccagttgacgcgcgcagacggcttcggtctggccggcttcgttttcggcttcggtttcaccgatgcacagtaccggaatcaggccggtttctttcagcacggcgaattttttagcgatgaactcgtcgctttcgtgatgataagtgcggcgttcggagtggccgatgatgatgtattgggcgccgatgtctttcagcatggcggcggaggtttcaccggtgaaggcgccggcaaggttgacgtccacgttctgggcacccagagcaatgcggctgcctgccagcaggtgtttagcttgatccagataaatagccggcggcgcgatggccacgccgcaaccggtgacggcgctcaattcgttgcgcaggccggcaatcagttcgtgaaccatgctggtgctgccgttcagcttccagttgcccatgactaagggatgtcgcatcttgtttcctccaggcgaattgccagttaatcaatacatggctgcgtcaggcagccaatctgacgatgatacagaactgacgatagtatagagtcgaaatggcacggtggctctgtttttcgtgcctaattctcgatgtgatcacgaatcagatagcgccagcttaatcggttcaacagcgaaagttagccctttttcgccgtgatccgccacgacgtagcgcagcgctccctccgtttgctggtaaaagcgctgacctttgcctttttccagcagcatttcgatctttttcaggctttgctcgttggttaacgacggcataaaagtgcgcaccagcgccgccatgtagccgatagcctgcttgcgtcgcccgctctggtcggtgtctttcggtttgggcagccaggtaatctgcatggtttttatcttgccggtgcctttttccagcgcggtggaagaatacaggtgatcgttgatgcggctggcggcgcgcgtcaggttgggcgagtcatcgccggtatcgatcacccggtattcgttaatcggcaacgatgggttgctcaggttatagcgggtgcgaaactgtatgatgttcatatcgaacgtgggagagcctgacagcagatagggcgcggcggtcgggggtttttgctggaacaggccgtcactccgggcaaacggggtacagagtaggccggcagacaggcaacaaacaatcaacagggcatttttcatcatcaattcattagtatcgtcacttatcgttggcatgctgtgtgattaaaacgggattcgggatcgattgtcaaaacgtgcggtaaaaaaggccgcctgacttaaggtaaactcatgccgtagaaccgcattcggggatggaaggtgatgacgatacaacaatggtgtttttcgtttcgcggccgcgttggccgccgggatttctggttaggaatggcgatcgtgctggcgctgatggtggggttgttcatgttggccgggaccggctggctggaaacccagaacgcggcgttcgtgctggtggtgttgatgtggccgctggcggcgatactggtcaaacggctgcatgaccgcaacaaaagcggctggtgggcattactgctggtggtggcctggatgctgggtaacggcaactgggcgatgctgccgccgctcggtcagtgggggctggggcgttttctgccgacgttgattgccgtgatgatgctgctggattgcggcgcgtttgtcggtacgagtggcgcgaaccgtttcggaccggcggcggagccgttgcggctccgcgcttcctgaatctcgtccgtggttaccagtagtgctcgctggtcatatggccgggacgacggcgcaggtgtttgctcatctgccgcgtgtctttgagcaactgctgggtgtcccgcaccatctgcgggttgccgcacagcatcacgtggctggtcgccgcgtccatcgacaggccgaccgccgcttccagcgcaccgctttcaatcaacgccggcacgcggccggtgagtgaaccgggctgctcctcgcggctgaccacggtctgaatacgcagcttgccgtcatagcgttgttccagctgttgcatcagcggcagaaaactcaggtcacgggcgaaacgggcggcgtgcaccagcacgatgtgtttaaagcgttccagaccgcgtccttcctgcagaatcgacagatacgggccgatggcggtgccggtcgccagcatccacagggtgtcgcaatccgggatttcgccgagcacgaagaagccggcggcctcctgcgtcaccaagacctcatcgcccggctggcaacggtgcagatgcgggctgagcttgccgtccggtacgttgaccagataaaactccagcagcgtgtcgctgggggcgttgacgtatgaataggcacgctgtacccgctcgccgcccagttccagcgccagcttggcgaactgcccggcggtaaacggcgccaccggcgcttccagccgcagactgaataagttttccgtccagtgttcaacctgaataaccttgccggtcacccactctgccatggttctatgctcctgttttgatctctcgggtgtcgcagggctgcacgcagccagaccttacgatacgcgatctgttaacaacagtgaaacaattcgtgccttgccgcggctacagcagaaaggcgtgcagcgcctgatctttacggtccagataatgggtggaactgatgcggcggatggtgcgcgacttgccgcggatcagcagcgtttcggtggtggcgatgttgccgcggcgggaaatgccgtcgagcagatcgcccttggtgatgccggtggcggaaaagatcacgttgtcgttgcgtgccatgtcgtccagcatcagcaccttgccggcttcgatgcccatttcacggcagcgcgccagctcttgttcgcccagccggcggttttccgcattgtcttccttcacctgatgacgggccagcaaacgcccctgcatgtcgccatccagcgcgcggatcaccgccgccgagatcacgccttccggcgcaccgccgatgccgtagagcacatcgacctcgctttccggcatgcaggtcagaattgaggcggccacgtctccatcaggaatggcgaacacttttacgcccagtcgctgcatgtcggcgatcacccgatcgtggcgcggtttggccagcgtgatcacggtcagttcgctgagcggcttgcccaatcgttccgctacccgtttcaggttgtcttccagcgggcggtcaaggtcgatagcgcctttggcctgcgggccgacaatcagcttttccatgtacatgtcgggcgcgtgcaggaaagttccctgttcgcctaccgccagcaccgccagcgcgttcgcctgccccatcgccgtcatgcgggtgccttcgatcggatcgacggcgatgtccaccgcgtcgccgcgtccagtgcctacctgctcgccgatgtagagcatcggcgcttcatcgatttcaccttcgccgatgacgatttgaccgttgatgtcgacctgattgagcatgatgcgcatcgcttgcaccgcggcgttgtcggcggcgttcttatcgccacggcccagccatttgtaaccggccagcgcggccgcttcggtaacgcgggagaattcgatggctaattcacgtttcatggatacctgtcttgaacggggagtaaaggagtagtcggggcattatggtagcacaggcgtaatggcggacggggggagagggaaaggaaaaagggcgcgatagccgcgcccgatcaaggatagcgatgattttactcgtcgtgttcttcccacgcgcgggcgcgttccaccgctttttgccagccacggtaacggaagttacgctccacggtttcgatgctgggacggaactcccgctcgatggcggtcttgctcttcacttcatccagatcattccagaaaccggtcgccaggccggccaggaatgccgcgcccagcgcggtggattcacgcacctgcggacgctcgacgcgggtgcccagaatgtcggactggaactgcatcaggaagttgttggcgaccgcgccgccgtccacccgcagcgattgcagacgcgtatcggcgtcggcctgcatcgcgtccagcacgtcgcgggtctggtaggcgatggactccagcgtggcgcggatgatgtggttggcgttaacgccgcgggtcaggccgaaaatcgcgccgcgggcgtacgggtcccagtacggtgcgcccaggccggtgaacgccggcaccacatagacgccattgctgtctttcaccttggtggcgaagtattcggagtccatcgcgtcgccaatcagtttcagttcgtcgcgcagccactgaatcgacgcgccgccgataaacaccgcgccttccagcgcatagttcacttcgccgcgcgggccgcaggcgatggtggtcagcaggccgtgtctggaacgtaccgcttcggtgccggtgttcatcagcaggaaacagccggtgccataggtgtttttcgccatgccggggtggacgcacaattggccgtacagcgccgcctgctggtcgccggcgataccggcgatgggaatacgggtgccgcctttgccgccgatgttggtctggccgtaaatctcggaggacgggcgcacctgcggcagcatggcgcgcgggatatccagcacttccagcatgcgttcgtcccagtctagcttatggatgttgaacagcatggtgcgggaggcgttggtgtaatcagtgacgtggacgcggccctgagtcattttccagatcagccaggtgtcgatcgtgccgaacagcagctcgccgcggcgggcgcgttcacgcgacccttcgacatggtcgaggatccatttgaccttggtgccggagaaataggggtcgaccaccagaccggtgttagcgcggatatactcttccagcccgtcttttttcagcttttcgcagatgtcggcggagcggcggcattgccacacaatcgcgttgtagatgggtttgccggtgtctttttcccatactacggcggtttcacgctggttggtgatgccgatgccggcgacttcgtcgctgctgatgccggctttcgccagcgcttccaccagcgtggagctttgcgaggcccagatttccatcgggtcgtgttctacccagcccgctttggggtagatctgggtaaattcccgctgggatacgctgacgatgttggcgtcatggtccagcacgacagcccgtgagctggtggttccctggtcgagcgcgacgatgtattttttttcctggttcataaacgtaatcctgttagcggagtagggttagaccttacgggtttgagctgacgctgccgtgtcggtatctgtgtctgtggcgcagacatcgcagggcaggttgcggccaatcagggagcgatagccaaatgcgcccagacaggcgccgacaatcgggccgaaaatcggtatcagtatataagggatatcgcgtccgccggtcagcgcgatcttgccccagccggcgaaataggcaaacagcttcggaccggcatcacgcgccgggttcatggcaaatccggtcaacggccccatggaggcgccaatgatcgcgatcaaaataccgatcagcagcggtgccagcggcccgcgcgggatgccgttgccgtcgtcggtcaacgccagaatcaggcacatcagaatggcggtgatgaccgtttccaccagaaacgcctgcagcaccgaaatgtgcgggttggggtaggtggagaagatgcctgccagatcgaggctttccacactgccgcgcaccatgttgtgtgtctgttcgatgttgtcgaacaggttgtggtagagcccgtagaccagcgcggccgagcagaacgcgccggccacctgtgagacgatgtaaggtagcaccttgcggccatcgaagcaggcaaacagccacagggcaatggtcaccgccggattgaggtgagcgccggaaatcgcggcggtcaggtagatcgccatcgcgacacccaacccccaaataatgctgatttcccatagccccagactggcgcctgccagtttcagagccgcgacacagccaacgccaaagaaaatcaacaggccagtaccgagaaactcggcaatgcactggcctttaagggtagaaagttcagattgactcataatgcttgttcctgcttataggctacagcatggatggtttacgcaggtcgatggaataacctgcgcgtttttggtctgtctcgtcactcctgagaggattcacggccagactctttttgtatttcggatgtgaatttatcgttaatgttcgaaaacgagaaatatcgaaatcaaaatgtgtgtgacacgtcaagaaaatgcgcgcattcgcgtaattagcgaaaaaatgcccctctgtccttccgggctggtgttaacaggggtgttaaatgcattaacattagtactgtttaatagtgatccgggtgattttcagtctgtgctgatagcgcatgagcgaaaaagcaggcagagtcgctgttttaccggcggtgtgctggacacgcctgatccggctacatacaatttggctggcgtttacgtcgggcgcgccagcgccggggtgtgaagggccgcgaggcatctgttgtttatgaggcacatgtttacgagacatctgtttgcgagatgccgtccgtgacacgcccgttcgtggtacatctgcgttaaccggcttatgccgtgcgatcaaaaggggttagaagttatgtcatttgaagtgtttgagaagctggaagcgaaagttcagcaggcgattgacacgatcacgctgttgcagatggaaatcgaagagctgaaagagaagaacaatacgttgtcgcaggaagtggagagtatggcgggcaaccgtgatgcgctgatgcgcgagaacgagcagttaaagcaggaacagctggtatggcaagagcgcctgcgtgcgctgctgggtaaaatggaagacgttcagtaatcgccgaagtcagactgacgggaggcgcacagggcgtccgttgacgcccttgggtatttagcccgttattccagatcgagcgggtcttcggacaggatgatgccggtattgtcggcgtacagatggtcaccagagaagaaggtcacgccgccgaaattcacccggatatcggtttcgccgatgccttcactggccgcccccgccggtgtcgccgccatcgcctgaatgccgatgtccagttccgacaggtcgtcgacctgacgcaccgcaccgtacaccacgatgccttcccactcgttctgcgtagccagacgcgccagttcagcattaaccagcgcccggcgaacggagccgccgccgtcgaccagcagcacgcgtccgctgccgttttcttccagcacgtcgaacagcaggccattatcctcaaagcatttcaccgtgatgattttgccgccgaatgaactacgcccgccaaaattggagaaaagaggctcaaccacattgacctcttcatgatagatatcacacagttcggaagtatcgtatttcataggagtaatgtctgttgccgctggaagtgtgagactgagtatatccctttctgtttgttgttggcaaaatcatcaaccgcggctttgacccgcatcagtaatcggtagtgattttgccagcccggacaacctgttactcagctctggcgggcgatcgcctagctcagcagcacgcccaccgcgaacagcagattggtgagcaacgcgcccttcacggttttttccagcatcggacgcatactgaacgcggtggtttcccgcatcacgtagcgcccctgtttcaccaacagcggcagcgccagaataaacaaccagccggccagcgtatgcagataaagcatggcgaacagcgccagacagaccggcgccgtcatcagcaataccatgtggtagcgacgagccttgtgagcaccgagccgtaccgccagcgtgttcttgccgttttcccggtcgctgtcgatatcgcgcaggttgttgatgttgagcaccgcgacggccagcaggccgcaggcggtcgcgggcagaatcacgctgctgtcgaagtggccggtttgcagatagtacgagccggccacgctcagccagccgaaaaagatcagcaccgagatatcgccaagcccgatatagccatacggtttattgccgacggtataggtaatggcggccagaatcgccaacaggccgagcgccagaaacaccacgatatccaccggcttttcgcaggccagcgctaccagcgcgctgccggagattgccgtcagcgtcacggtaatgagcagcgccttgcgcagctccggcaggctgatggcgccggtctggatgccgcgtagcgggccgatgcggtcttccttgtcgctgcctttcacggcatcgccatagtcattagccagattggagaggatttgcaacaggccggcggtaatcagcgtcagcagcgccacgccgggcttgaagttgctgtgccagcaggcgatgacggtgccggtaacgatggaggcaaaagccagcggcagcgtcttgggacgcaggctgtccagccaggcttgggttttgctgctatgtgtcaattgggtcatggtgtcaattgggtcatggtgttaatgggccatggtatcagccagattgtggcgcgttcagttctgaaaaaataaagcctggtgacggtgataaaaacaacagtgggaggcatcggcctcccactggtcagtcatcagtgcgatccgtgaacacggattataagataaatcggctcagatcttcatctgctaccaactcatcaaggtgactgcgtacgtaatctgcatcgatcgtcacggtttggccgtgcatttcgctggcgccgtaggaaacgtcttcgatcagtcgttccagcaccgtgtgcagacgacgggcgccgatgttctccgtacgctcgttgacctgccaggccgcctccgcgatgcggcggatgccgtccggcaggaacgtgatgttgacgccttcggtttccatcaacgcctgatactgacgggtcagcgacgcgctgggttcggtcagaatacgctcgaaatcttcggtggtcagcgcctgcaactccacgcgaatcggcagacggccctgcagctcggggatcaggtccgacgggctggcgacctggaacgcgccggaggcgatgaacaggatatggtcggttttcaccatgccgtgtttggtggacacggtacagccttccaccagcggcagcaggtcgcgctgcaccccttcgcgggacacgtccgggccggaggtatcgccccgtttgcagatcttgtcgatttcatcgatgaacacaatgccgtgctgctccaccgcttcgatcgcctgctgcttaagctcttccggattgaccagcttggcggcttcttcttccaccagcaacttgaaagcttcgcgaatcttgattttgcggtttttctgtttctgacccgccagattctggaacattgactgcaactgattggtcatctcttccatgcccggcggggccatgatctcaacacctacgggggcggcggccagctcgatttcgatctctttatcgtcaagcgacccttcgcgcagtttcttgcgaaacgcctgacgggcggcagacggctcgtggttctcttccggctgaccccagttgttcttggccggcggaatcagcacgtccagaatacgctcttcggccaattcttcggcgcgatagcggtttttctccatcgactgctgacgcaccattttgatggcgacatcggtcaggtcgcggataatcgagtcgacttccttgccgacgtagcccacttcggtgaatttggtcgcttccaccttgatgaacggggcattggctaacttggcgagacgacgggcgatttcggttttccccaccccggtcgggccgatcatcagaatgtttttcggggtgacttcatggcgcaggctctcttccagctgcatgcggcgccagcggttacgcaaggcaatcgccacggcgcgcttcgctttgtgctggccgatgatatagctatcaagctcactgactatttcgcgcggggtcatttcagacatagtggatccttacgccttggaggctaattcttcaatcgtgtggaactggttggtgtagatgcagatatcacccgcaatacccagtgacttttcgacaatttcccgtgcgcttaattcggtattttccagcagtgcgcgtgcggcagcctgcgcgtaggggccgccggagccgatggcgatcagatcgttttccggctgaatcacatcgccgttgccggtgatgatcagcgaggcgttttcgtcggcgaccgccagtaacgcttccagtcgacgcagcatgcgatcggtgcgccagtctttagccagttccacggcggccttcaccagatgtccctgatgcagctccagtttgcgttcgaacagttcaaacagggtaaacgcatcagcggtgccgccggcgaatccggcgataacccggtcgttgtacagacgacgtactttgcgcacgttgcctttcattacggtgttgcccagggtggcttgcccgtctccgccaatcacgacctgaccgttgcggcgtacgcttacaattgttgtcacgagtttatccccgttactgagaaaaaggcccccgcgcggacgcggggcatattgacgataaacatgggggaggggtggggggttttcaacccccgctggctaacgggatgcagttggattgccccatgcctttgagtttttgtgccattttgtcggccacggtacggctgttgtacggcccgagcataatccgatgccagccgccgctgctggcgatacggctttcgacaccggcaaacgccagctccgcccttaccgattcggcaggctccgccgtcttgaacgaaccgcattgcaccatccaacgctgttctttctctggtttggcgttctccgtcttgctgtcggttttggcggtttctttggctgccgtttccgttttggctgcttctttgcgtggttctgcctgtaccggtttctgcgccgtctgcgccggtggagttgctgcctgcgtcgtatgatgctgatttgccggaacggtggtcgtggtacgcggcgccggcggtggcgtcaccgtactggtgttgggcacgatcggcacaaccgtctgcggcctcggcgctgccaaactacgggccggcatctggctttgatcgttgtaaggcacttccgtcagcgtggtcggctggcgtttcatgtccgactgcatctgttccagcagttgccgctgctcgttggtaagctggcccgtcgactggatttctccgcccgccgaaggttcggtcggcgacgcgacgccaatctgccggttttccagttccttgatataacgccagcgttcttccggtttgggcggaagcccgttgcctttggtcccctgatgcggcaggaccggcgactcgtccggcttattgtgggcgataaaatagagtccgccggcaaacgtgaccagcacggcaacagccagcgctatcatggttttggaggcgcccgaggacccccctcgttttcggctggatgtttttttccggcgcgttccagaacgcccccggctgacatagtctcgttgtgccacaatcgtttcgttgcgaaaaaaataagtaacaggtcgccatgttactgaaccctaaaatatttgaccagcacctgaattcttaaagcctgtaacacgcaggggtggggcggcggtgctgtcgcgaataatcaactggctggatatcagccgcgacccccgctggaccttgtgttgctgcaattgagcgagcagcaatagcatggcctcgcggccgatatcgtagcgcggctgggaaacagtggtcagtgccggaaaacagtggctggcctgcgcgatatcatcgaatccgaccagcgacagatcacgcggcacgtccagccccattttgcgcgcctgcgtcagcgcgcccagcgccatgacgtcgcagtggcagaaaaccgcggtgggcggcgtgggatgcgacatcaaccgcatcaggccgcgggaaccggtgtcgtaactgaaatcgccgcgcacgatgtactggttgtcgatcaccagtccgcagcggcgcaatgcctgaatatagccctgtagccggtattcgctgatcggaatctgttccggaccggcgatgcaggcgatgcgccggtgccccagttgattgagataactgacggcctcaaacgccgcggtcaggttatcgatatgcacggtgggcatatccagttcaggggcgaactcatttgccatcaccatcggcggcagatgacggcgttcgtccttgccggcatcaaacggcaactgcgaacccagcagcagaatgccgtcgatctgccgggtggtgatcaggtccagaaaggtcttttccgttttgcgctggtgagcgcaatcgccaatcagcaccagatagccgcgctccgccgccgtttcctcaatgccgcgcagcatttcggtgaaaaagggatcgcagatatcggggacgagcgccagaatcgttcttgattcatgccgcttcaggttgcgggcaagattttgtgcagagtatcccaccgccagcgcggcctgctccaccttttggcgggtggtggccgacaccttctctggattggtcagggcgcgggacaccgtcgcggtggacacgccagcctggtcggcaacgtctttcatcgttgcgggcgggatgaattttttctgctccaacgcatttcctccttgcgtcagcgtttactggcgctgtagtcaagggggccgctatcaaggtcggccaccgtttacaggatgtctggttttaccatgcgccgttatgacacacgggcatgacctggcggtgctgtcgtgaagtatcgtacggttcaggggttcagcccgggcttgcaccgtgcgggcagggacggtatcggttatccctatgcacaggtatagcaccgggtggcgggttgtcacccggcgtctggcgtccggtgtcgcgccaaccgcctgatcagcatactgcttccgccatcactcttaacagattgcattcaatatttatcgaataatttacgcaggcgccgtctgaattatctgtttctcggtgcggttcgcaaaaaaagtcgccgctgctggcatcaggtaggccggcggctcagaatcggctcaattgtccgttgggtcgacatccatcacccatttcaccttgcgcgtctgcggtagggtatcgatcaacggcatggaattgcggatcagccgttgcagcgtggcgcgcgatggatgctgtaacagcaattgccagcgaaaacgcccggcgcgcttgggctgcagcgccggcaccggccccatcagccacagcgagtcgtcgcgcagcgggctggcctccagcagattgcgcaactgctgcaggaacaggctggcctgctgattgtcgtggtcatcggcccggaacagcacatggctggtaaacggcggcaggaacacgctctggcgttctttaagcgtctggctggcgaaagcgtcgtagccctgatgcagcagtgtctgcaacagtgggtgctccgggtgatgggtttgcagcaccacttcgcccgccttgcccgcgcgcccggcgcgcccggacacctgggtgtagagctgggcgaagcgctcggtggcgcggaagtcggcggaaaacagcgagctgtcgacgtccagcaacgccaccagcgtgacgtcgggaaaatggtggcccttggcgagcatctgggtgccgatcaggatgcgggcaccgccctgacgaacctgcgccagttgctgctccagcgcacccttgcggctggtggtgtcgcgatcgatacgggtgatgggggcctcgggaaacagtgccggcagcgcctgttccagctgttcggtgcccaggccgaccggcaccagatgggtggagccgcactgcgggcattgttgcggtatcggacgctggctgtcgcagtggtggcaacgcatcatccgttgatgctggtgcagggtgtagtagctgtcgcagcgctggcattcggcgatccagccgcattcatgacacagcaccaccggcgcgaagccccgacggttgagaaacaggatgacctgattgtccgcggccagatgatggcggatgcggctgatcagcggctgcgataaaccggtggtcagcggcagccctttcaggtccagcaaatgttgctgcgccagccgggcgttgccggcgcgcttgctgagacgcaactggcggtatttgccaatctgcacgttgtagagcgtttccagcgctggcgtggccgaccccatgacgatgggaatgtcttcctgccgggcgcggaacaccgccaggtcgcgggcgtgataacgccagccttcctgctgtttgtaggagccgtcgtgttcttcgtcgatgacgatcagccccagccgggcaaagggggtaaacagcgcggaacgggtgccgatgacgatagccgcttcgccttgtcgggcgcgcagccataccgacagccgctcgccgtcgttcaaccccgaatgcagcgcttccaccggtgcgttgaatcgatcgcggaagcgggcgatggtttgcggcgtcaggccgatttccggcaccagcaccagcgcctgcttgccctgcgccagaatattttccagcacgctgaggtagacctcggttttaccggaaccggtgatgcccgccagcagccaggcggcaaaatggtcgtcttcgctgcgtatggcgccgacggcggtggcctgctcggtattaagacgcaggcgctcccccgtcaggctgaaatcgtcgcgccaatctcgcacttgctgcggtagcgcgcgcagttcgctcagccctttttcacgcaatgcctgtagcgcggcttccgtcagttcggtttccgctacctgatggcggtacagcggcccctgtagcagcgccgccagcgcctgctgttgtttgggcgcccgtttcagcgcgtttaccggtgtggcgcggccttgttcggtcgcgaaccattgccagagcggcgcgctatgggccggttttccctgccggagcaaaatcggcagagcatggaacagcacgtcgccaagcggataatggtaatactccgccgcccacagcaggatgtgccacaggctgtcctgaaacagcggggcgtcgtcgagcacgtcgtgcagcggtttaagctgttccagcggcagtgcgctgccggcgctcagggcagtgacgatgccgatcattttacggttgccgaagggaacgctgacccgcgcgcccggcaccggcggcgttatgccttgcggcagccggtaatcaaacgtgcgcgtcagcggtaccggtaaggcaacctgaacaacgggcatggtctctgcgttcaaatgcgtcatgaaggtcttacgtcatgcatgagggtttgtctgccgtcacggtactgtgagcggatgcgttgtgcaatcttgcgcgtcatcttgtttatcagaggcgacgtgttcgtgcggatccaattgcatcaggtggttaatttctgtatgatccgccgcctttataccttgtggtgtaaagaacatttcactcaacttcgtgtggtgtctggcggaacagggccggatagcgacacggccttaaacagaggtttcccatgaaagaaggtattcacccgaattacgttgaaattaccgctacttgctcttgcggtaacgtcatcaaaacccgttccaccgctgctcatgacctgaacctggacgtgtgtggtgcttgccacccgttcttcaccggcaaacagcgtgttgttgacaccggtggtcgtgttgagcgtttcaacaaacgcttcagcgtcccgggcaccaaaaaataattggtttttgcaccggggcggaaaaccggttaagcggttttccagccaaaacaaaggcacctgcgggtgcctttgttgtttctgatgttttttcccatccgctccaaacgggtgattcagtattcccacgtatccgggtcgatccccatctcacgcataattgccttggcggcatcgggaatttcgtcgccgcgctctttacgcaggtcgtcatcattcggtaagggttggccggtaaaagcgtgcaaaaacgcttcacacagtaactcgctattggttgcgtgacgcaggttgttgacctgacgacgggtgcgctcgtcggtcagtatcttcaataccttcaacgggatagatacggttatcttcttaacctgctcgcttttcttgccgtgttcagcgtatgggcttacgtattcgccattccactcagccatgggataccttaaatattgatcgtgatgaaaacagtcactggcacaaaacgccataattctaacgattattatagggatgctcaatctatacgcaaagaagtttagaagtccagatgtattgacgtctataccgtccgggtttactctttaacctctttacctcagtctcccagtcaggaaaagcaccgatgacgcgtaaacaggctactatcgcagtccgcagtgggttaaacaatgacgagcagttcggttgcgttgttcccccgattcatctctccagcacctataacttcaccggttttaatgaacccagagcgcatgactattcccggcgcggcaacccgacccgtgatgtcgttcagcgcgcgctggcggaactggagggaggtgcgggcgcagtcatgaccagcagcggtatgtcggcgattctgctggtttgtacggtgtttttgcggcctggcgacctgctggtggccccacacgattgctacggcggcagttatcgtctgttcgacagcctgagcaaacgcggcgcctaccgggtgaaattcgtcgatcagggtaatgcggccgacctgaaggcggcgctggcggaaaaaccgaagctggtgctggtggaaagccccagcaatccgctgctgcgcgtagtggatatcgcggccatctgtcaggcggcgcgcgaagcgggcgcggtgagcgtggtggataacaccttccttagtccggcgctgcaaaatccgctgaagctgggggcggatctggtggtgcactcttgcaccaaatacctcaatggccattcggacgtggtcgccggcgcggttatcgcccgcgaccccgaggtggtgacggaactggcctggtgggccaacaatattggcgtgaccggcgcggcctttgacagctacctgctgctgcgtggtgtgcgcacgctgtcgccgcgtatgatgatagcgcagaagaatgcgctacaaattgtggagtatttgcggcatcagccactggtgaaggcgttgtatcatccttctttgcccgggaatgccggtcatgagattgcccgtcggcagcagtccggctttggcgcgatgctgagttttgagctggatggcgatgaagacacgctgcgtcgttttctgtccacactggaattgttcacgctggcggaatcgctgggtggcgtcgagagcctgatttctcacgcggctaccatgacccacgccggcatggcgccgcaagcgcgcgctgccgccggtatctcggagacgttattgcgcatttctgtcgggattgaagacggcgacgatctggttgccgatctggacagagcatttcaggcagcagccaagaggtaacaatgagtgcgttagggatcgcagcggccgtgaaggggcggcaactgcacaaattcggcggcagcagcctggctgatgtgaaatgttatcagcgtgttgccggcattatggcggattacagccaggcgggcgatttgatggtggtatcggcggcgggtagcaccaccaaccagttgatcagctggttgaacctcagccagtccgaccggatttccgcccatcaggtacaacagtcgctgcgccgttatcaaagcgagctgatttccggtttgctgccggctgaaacggcagcgccgcttatcaatgaattcattcgcgatctggagcgcctcgccgcgttactggatggcaagctcactgaggcggcctacgccgaagtggtcgggcacggcgaaatctggtccgcccgtctgatggcggcggtgctgaatcagaaaaacctgcctgccgcctggctggatgcccgtaccttcctgcgcgccgagcgtgcggcgcagccgcaggtcgatgaaggccgctcctggccgctgttgcaacagctgttgacccagaatgccgggcaacgtctggtgattaccggttttatcagcagcaatgatgcaggtgaaaccgtcctgctgggccgtaacggtagcgactattccgccacgcagattggtgcgctggctggcgtcgagcgcgttactatctggagtgacgtggccggcgtgtacagcgctgacccgcgcaaggtcaaagatgcctgcctgctgccgctgctgcggctggatgaagccagcgaattggcccgtctggcggcgccggtattgcacgcccgtaccctgcagccggtttccggcagcgatatcgacctgcaattgcgatgcagttatcaacccgaacaagggtcgacccgcattgaacgcgtgctggcctccggcaccggcgccaagattgtcaccagtcacgatgacgtttgcctgattgagattggcgtaccggcggagcacgattttgcccgcactcacaaagacgtcgagcagttgctgcaaaaatcccagatccggccgctggcgctgggcgtgcatcaggatcgcaacctgctgcagctgtgctacacctcggaagtggtgcacagcgcctggcaggtgctggagcaggcggcgttgccggtatcgcttcatctgcgcgaggggcttgcgctggtggcgctggtgggggcgggcgtttgccgcaacccgctgcacagtcaccgtttctaccagcaactgcgtgaccagccgatcgagttcgtctggcaggcggaagacgacatcagcctggtagcggtgctgcgtgtggggccgaccgagcatctggtgcgtggcctgcatcattcgctgttccgggcggaaaaacgcatcggcctggtgctattcggcaaaggcaatatcggttcacgctggctggagctgttcgctcgcgagcagagcctgatttcggcgcgcaccggctttgagttcacgctggcgggcgtggtggacagttcccgcagcctgctggattacgaggggctggatgccagccgtgtgctggccttctttggcgacgaagcgcaggagcgtgacgacgatgagctgttcctgtggatgcgcgctcatccgtacgatgatctggtggtgttggatgtcaccgccagccagtcggtcgccgatctctatctggatttcgccagccatggtttccatgtgatcagcgccaacaaactggcgggcgcatccggcggcgacaactatcgccagatccgcgacgcgttcgctaaaaccgggcgtcactggctgtacaacgccaccgttggcgccgggttgccggtgaactatgcggtgcgggacctgcgtgaaagcggcgacagcattctggctatcagcggtatcttctccggcacgctgtcatggctgttcctgcagtttgacggaacggtgccttttaccgaactggtggatcaagcctggcagcagggattgaccgagccggatccgcgcgtcgatctttccggtcaggacgtgatgcgcaagctggttattctggcacgcgaagcgggttacgagattgaacccaatcaggtgcgggtggaatcgctggtgcctgccggatgcgagaacggttcggtggatcaattctttgaagacggcgagccgctgaatcagcaaatgctgcagcgactggaagccgccaacgagatggggctggtgctgcgctatgttgcccgcttcgatgtcaacggcaaggcgcgcgtaggcgtggaagccgtgcgggcggatcatccgctggcggcgttgttgccgtgtgataacgtgttcgccatcgaaagtcgctggtaccgcgataacccgctggtgattcgcggcccgggagccggccgcgacgtaacggccggggcgattcaatcggatctcaatcggctggcgcaactgctgtgatcgcagccaactgaaatcagagagcgttagtcatcttgttctgaagcccgcgcagccgcgggcttttttacgccgtcgattcactcagtggcgagagccgcgttttttgccaatactgagggtgtattccttacatttcatgtgtatttatttgtgatggagcatggtggcctggccgtcggctaccatgaattttcttcatcttgcatgagcaaacatcagcatttatcacgctgaaaagcgttgactctttaggctgattcggtcattttctatatggacgtctaaacgtatagacgtttgtagaaaataacgatgataatggcgaattgaggtaaggatatgagctttttccacgcgaaccatcaggaagcgctgaatcagaacctggctgaattacagggccggattaacgtttcctttgagtttttcccgccgcgcaccagcgagatggaagaaacgctgtggaactccattgaccgcctcagcagcctgaagcctaaattcgtgtcggtgacctacggcgccaattccggcgagcgtgaccgcacccacagcatcatcaaaggcatcaaggaacgtaccggtctggaagccgcgccgcacctgacctgtattgatgcttcccgcgacgaactgaaagccattgcccaggactactggcagagcggcatccgtcacatcgtcgccctgcgcggcgacttaccgccgggcagcggtaaaccggagatgtacgcctctgatctggtcacgttgctcaaggaagtcggagactttgatatttcggtcgcagcctatcctgaagtgcatccggaagcgaaaagcgcgcaggcggacctgattaatctcaaacgcaagattgatgccggcgccagtcgtgccatcacgcagttcttttttgacgtggaaagctatctgcgctttcgcgaccgctgcgtcactaccggtatcgatgtggaaatcgtacccggtattctgccggtgtcgaacttcaagcagttgcagcgtttcgccaccatgaccaatgtgcgggtaccgaactggatgaccgccatgttcgaagggctggataacgacccggaaacccgcaagatggtcggcgcgtcgatcgccatggatatggtgaagattctcagccgtgaaggcgtgaaggatttccatttctataccctgaaccgctcagagctgagttacgccatttgccatacgttgggtgtgcgcccggtgacggccgcctgatttcctcgccaacgacgattgtgtcaaatgcccgcccggagatatccgggcgggcatttgtgcttaaggcttgggtatggacggcgtgagcaacgatatccggagagaaaaaagcggtattcgaagataaaaaaagggcgggccgaagcccgccaaagtttcgttggctttataaaaatttatgtggtcaggactgtttcgagttcttcgctgccgccgatatgacggccgcccatgaatacctggggaacggtgctacgcccggtcatggcccgcaggctcaccgtggtggcatccttacccagcatgatttcttcgtactgaataccgcgatcctgcagcaactgtttggctttggcgcaaaacgggcagccgggtttggtaaacagtgaaacagactcctgaaccttatagtggggagcaaggtacttcagcatggtgtcggcgtcggaaacttcaaacgggtcgcccggcttgttgggttcaacaaacattttcgccaccacgccgtgacgaaccagcatggagtagcgccaggagcgggggccgaagcccagttccgccttttcgaccagcatgttcatagcgcgggtgaattcaccgttgccatcgggaataaacgtaatattttctgcgtcttggtcggctttccaggcattcatcacaaaagtatcattcacggatacgcataaaaccgcatccacgccaaattgcttgaataccgcagccaactcgttatagcgtggcaaatgactggaagagcaggttggtgtaaaagcccctggcagggaaaagacgactacggtcttgttgttgaagagctccgctgtcgtcacgtcaacccattgatccccctgacgggtatggaaagttactgacggaatttttttgccttcttggcttacaaacatttttaagtccctgctggtcgaaaagttctgtttggttgaatccgtcagtggtcaggactcgatttgttagggacattattcatttcaaatgttgataggactaatcgttcgttgctatcctatctatcgctagggactatcatttttaagggaatcatgtttaggggaatcagggcatgaatattcgggatttagagtatctggtggcattggcggagcatcgtcatttccgacgcgcagcggattcctgccacgtcagccagcccacgctgagtggtcagatccgaaaactggaagacgaactgggggtgatgctgctggagagaaccagccgcaaagtcctgttcactcaggcggggttgttgctggtcgagcaggccagaaccgtattgcgtgaagtgaaagtgttgaaggagatggccagccagcagggcgaaaccatgtccggcccgctgcatatcggcctgatcccgacggtcggcccttatctgttgccccagattatcccgatgttgcatcgcactttcccgaagctggaaatgtacctgcatgaagctcagactcatcagttgctggcccagctcgacagcggcaagctggattgcgccattctggcgatggtgaaagagtcggaagcctttatcgaagtgccgttgtttgatgagccgatgaagctggcgatttatcaggatcacccctgggcgaaccgcgagcgggtggcgatgtccgatttatcgggtgaaaaactgttgatgctggaagacgggcactgcctgcgcgatcaggcgatggggttttgtttccaggcgggcgcggacgaggatacccattttcgcgccaccagcctggaaaccctgcgcaacatggtagcggcgggcagcggtattaccctgctgccgtcgctggcggtgccgccggagcgggtacgtgacggtgtgtgctatctgccttgttacaaaccggaacccaaacgcaccatcgcgctggtgtatcgtccgggctcgccgttgcgcggccgttatgagcaactggccgattcggtgcgcgagcacatgcaactccacatggaacagttgtcgaaacagtcggcttaatcaggtcattggtttagtaaaacaattgatttagtaaaacgatttgtttgatcaaaacgactcgtcatcaaaaaaaccggttatcaaaacaaccggtttaaaccgttcagcgccgctacccgataggcttcggccatggtcgggtagttgaatgtggtgttcacaaagtactcaatggtattgccttcacctttctgttccatgatggcctggccgatgtgaatgatttcggccgcccgttcgccaaagcagtgaatacccaaaatttgcttggtttcgcggtggaacagaattttcaggctaccgacgttcatcccgacaatctgcgcccgcgccaggtgtttgaactgggcgcgacccacttcatacggcactttcatggcggtgagttcctgctcggttttgccgacggagctgatctccgggatagtgtaaatgccggtgggaatatcctcgatcaggtgcgcggtggcgtcgcctttagtaatggcctgcgccgcgatgcggccctgatcataggcggccgacgccaggctggggtaaccgatcacatcgcccacggcgtagatatgcgcctgagcggtctggtacatgctgttaaccttcaactggccgcggctgtccgtttccagcccgacattttccagccccagcgtttcggtgttgccggtgcgtccgttggcgtagagcaggcaatccgccttcatctttttgccggatttcagatggatgatgacgccgtcatccagaccttcaatgcgttcgaattcctcgttatgacgaatcaccacgccgctgttccagaagtgatacgacagggcatcggacatttcctgatcgagaaacgccagcagacgatcgcgggtattgatcagatcgaccttcacgttcaatccccgaaagatcgacgcgtattcgcagccgatcaccccggcgccgtaaatgatcacgtgcttgggttcataatccagatcgagaatagaatcgctgtcgtagatgcggggatgatggaaatccaccccggccggatgataaggccgcgaaccggtggcgataatgatattcgcggcggtcagcgtatcgtgggtgtcgtccgggtaatagaccgcgatggtatgcgcatcgataaaacgcgcctcgccggaaaatagttcgcagtgattacgttcgtagaagccctggcgcatgcgggtttgctggccgatcacgctgtcggcgtgacgcagaatatcggaaaatgaggagctgatgacgcgggcgttgtcgctgtagagtgggttttgattgaattcgataatacggctgacggcgtgtcggagggctttggatgggatggttccccagtgggtacagccaccgccaacattataatgccgctctatcacggcaattttcgccccttgtttggcaagccccatggccgccccttcaccgcccggacccgaaccaatcacgatggcatcgtaatcgtattgctgttgtatggacatggtaggaaccacctgtttttatacaaattactaacgcgattgtaacatcgtcctgctgataacccaatcatccctgacatctgtatgggaaccgatgatcacatttttactatgacaaactttggcacagtatgtagagagtaaagtttgttatagtgcttcccttgacttaaggagagccgatgactgcgggcaggataatgggtgtcagagcacaacaaaaagaacgaactcgtcgttccctggttgaggccgctttcagccagttaagcgctgaacgcagttttgccagcctgagtttgcgtgaagtggctcgtgaagccggcattgcccctacctcgttttatcgccatttccgcgatgtggacgagctggggttgacgatggtggatgaaagcgggttgatgctgcgccagctgatgcgacaggcgcgccagcgtatcgtcaaaagcggcggtagcgtgatccgaacgtcggtatcgacgttcatggagttcatcggcaataaccccaacgcttttcggctgctgttgcgcgagcgttccggcacttcagcggcattccgcgccgccgtagcgcgtgaaattcagcattttatcgctgaactggcggactatcttgaagtcgaaaatcatatcccgcgcagcttcgcggaggcgcaggcggaagcgatggtgataatcgtattcagcgccggcgcggaagcgctggacgtggatatcgagcagcggcgccagctggaagagcggctggtgttgcagttgcgtatgattgccaaaggcgcctattactggtatcgcaaagaacagggtaaggggtttgtttaccctgagggataatcagaggaaaagtcatgacagagcagataaattcagagaaaagcacgttggtgctgacgctggtggccggtttgtccgcgaatggttcctttgtcgccgtgttcagttctatcgtgccattttccatctttccgctgattgcgctagttctgtcggtgtactgcctgcatcagcgttacatgcaccatgccatgccaaagggcacgccgctgctggcggcaggctgtttcctgttcggtctgctactttacagcgcgattgtacgcgccgagtacccgcaaatcggctccaatttcgtgccgtcaatcctgtgcgtggtgctggcgctatggctggtggtgaagctgcggactcgcaagcccggcagtggtgaaatcaatacgccttaatccgtgctgatgttactggcgtttttccagtaacacgccgcattccatgtggtgggtataagggaattggtcaaacagcgccaactggctgattcggtgtgtttgacttaaggtttccaggttggcgcacagcgtttccgggttgcaggagatgtacaggatacgcggatacgcctgcaccagttttactgtgtcgtcgtccaggccgctgcgaggcgggtcgacaaagatggtttcacaacgatagcccgccagatcgatgccttgcagacggttgaactggcgtaccccgttcatggcctgagtaaattcctctgccgccatgcgaataatctgtacgttatcaatctgattggcggcaatattgtactgcgccgccgcaaccgacggcttggcgatttcggtcgccagcacccgctcgaaattgcgcgccagcgccagcgaaaagttgccgttgccgcaatacagttccagcaaatcgcctgtcgaaccttgtgtcgctgacagcgcccattccagcatttggatattcatcatcgcattgggctgggtgaagctgttttccacctgacgataaatcatctgacggccggcaaccggcaggcactcatccacgtagtcccgatccagacaaattttggttttggtggcgcgaccgatcagctgtagggcaaaaccctgagcgtgcagttggtcgcgcaggagacgagcacattgctgccattcgtcgtccagcgctttgtggtacagcagcgaaaccacaatctcaccgctgagcgtggagagataatcaatctgaaacagcttgcgccgcagcaccggttcggcccgcagggcactgatcagcgctggcatcaggcggttgatcagctcgctggcggccgggaaacgatcgacccggatccgttgtttggtctgctgatcaaaaataatgtggtacaggtcatcgccgtcatgccagattcgaaattccgcccgcatccggtagtgactgaccggcgagcggaacacggttggcgccggcgcatcgaatggcgccatcatggcaccgaggcgcccggttttttcttcaagctgggcgtcgtactgatcgatgggcagaatctctggcgtcatggtggtctcatctaaaaagcggctggataaggtggcgatgttgtcagggcgcgattgtagggcatcctgaagggatgtccagccttgcagcatggattctcctatccaaaatggaagtctagacatccacccgcctcgatcgtagcatgagcgtccggtcttgcctcgcaagtgaaaagggaatccagtgcgaatctggaactgacgcgcagcggtaaggggaatgggcgacgatagcataatgcggacactgtcctgacggatgggaagtcatcgccgccgagccagccatcatggcagagccccgagtccgaagacctgccggaatacgtcgcaatgtttcatggtcatcgcgtgctatcgatcatgagggtgcggcatcctgccaattcagtttggatgcttataatgtttactaaaaaaaccacaatgctggcggcgatggtagccacggctttttcaggatgggcgcagggcagcgacaacacacagcaaaacagcaatgacgcgatggtggtgaccgccaaccgtttccctcagccgatctcatccgtactggcgcccacgacagtggtgacgcgtgatgatattgatcgctggcaatcgaagagtttgactgatgtgatgcggcggttgccgggggtggatattgggcagaatggtggtcgtggtcagttggcttccgtatttatcagaggaacagagtcccgccatatcttggtattgattgatggtattcgtatggcgtccccgggggttaccggaacaacggatttcagccagattccgatgtctattatccagcgtatcgaatacatccgtggtgctcgttctgctgtttatggctctgaagccattggtggcgttatcaacattattactacgcgtactcaggatggtggcgtattaaatgcaggatatggttctcacgcgtatcaacagtacgatggttcaattaagcagcatattggtgaaaacacggcagtaagtttggctggcggttatgaaggtacgcatggatttaatgtttatccaggttcaaccatcgcgggtgatgatcaaaagagtggatatagaagcaaaactttctgggggatggtggaacatcaatttactccccagctaaatggctttgtccggaactatggctacgataatctcactgattacaataaaatttatagcgatagcagtagcaatcgaaggtatttgagtagtcgtagttatgataccgggctgcaattccaacagggcatttatgccggacaactggttgctagttatcagacatatgacgatcaaaattatgatgacgcggttggccgttactcaaactctgtgacacgaattaatcagcggagtctgcagtggggaaacgtattctctgttgggcaaggtagtatcagcacaggggttgattggcgtgatgaaagagctgctgcaggtggagcttctgccatttcggaaagtcaaagccgaacaaatacagggttatatctgaccactcaacagcgtattgggcagtttacgctggaaggcgccattcgtggtgatgacaatcagcaatatggccgtcatggcacatggcagacggctgctggctgggaattcatcgatggataccgcttgaccggctcttatggtacggcgtttaaagctccgactttcagccaaatctataatacagattacaatgtcgggaatatttcgctgaagcctgaagaaagtaagcagtgggaattcggtgttgagggaatcagtggtccggttaactggcgtgcgtcaacatatcggaacgacattaataatctaatcgagtatgacggcacgtccaaccccgcttctccgacatattttaatgttgcgaaagctgtaatcaagggcgttgagtttacggcatcttacgataccgggcctgtaacacaccatgcgacgctggaatatctggacgcccggaatgcagaaacgcaggccgttttggagcgtagggcacataagaaggcgaaatactctatagatacgaccgttgcagatgtggactggtcgttagcatggatttatcagggtgcccgtgcggacaaaaaatacaatgaatttccctctgacccagttaagcttggtggatatagtacatgggatttatctgctgcatatcccgtcacctctcatctgacagttcgtgctagaatcgccaacctgttcgataagaattacgagacggtatatggctaccgaactgcagggcgagaatactatctcaccggaagctatagtttctgatttacccgcccgccccacggtccttgtatttgattccggggtgggtggtttgtctgtttatgatgaagttcgcaaactgttgccggacttacattatatctacacctttgataatgaggcttttccctacggggagaagcctgagcaattcatcattgaacgtgtggtgtctatcgttgacgcggtagaaaaacagcacccgctgtcattggtcatcattgcctgtaataccgccagtacgatttcactcccggcattgcgtgcgcgttttaatttccccgtcgttggtgtggtgcctgcggtaaaaccggctgccaaattaacccggaatggcgtcgtcgggttgttggcgacacgcgctacggtccagcgcccttatacgcatgagctgatttcccgctttgccaatgactgtcagattttgctgttggggtctgcagagctggtggagtggggggaagccaaacttcagggggaaacggtacctgaggaggtattgcggaaaatccttaagccttggctgaaattgccggagcctccggatacggtcgttctgggatgtactcatttccctctcctgtcggaagagttgcagcaggtattgcctgacggcacacggcttgttgattcaggcaccgctattgcgcgcagaactgcatggctgattgagcatctggataatccgaaattgtcgacagagcgtaatctggcttactgtttatcgattacacccaaggtcgcggcgctgtcgccagtcctgcgtcgttatggtttcagtgcgcttgaacgattaacacttttgcctgctgacgagtaaatattgagcggtcaaaattatttttgaaattagtgcttgtcagcgacggagaactccctataatgcgcctccactgacacggcaacggcgaaacgccagcgcagtttcagtaagaaatcaggcgcatatcgcttgacttcttttcgggaaagcataatatatgcgacccgcgaccacggtaaatggtcatgctctttaacaatcaatcagacaatctgtgtgggcactcgcaggacacttcactaaaaaattatgtgaaagtcttgaagagtgacaacagttaattcatacgaactaacagtaaattctttgagcaccgcttcttaggaagcagcatcaaactttaaattgaagagtttgatcatggctcagattgaacgctggcggcaggcctaacacatgcaagtcgagcggcagcggggggaagcttgcttccccgccggcgagcggcggacgggtgagtaatgtctggggatctgcctgatggagggggataactactggaaacggtagctaataccgcataacgtcgcaagaccaaagtgggggaccttcgggcctcacgccatcggatgaacccagatgggattagctagtaggtgaggtaacggctcacctaggcgacgatccctagctggtctgagaggatgaccagccacactggaactgagacacggtccagactcctacgggaggcagcagtggggaatattgcacaatgggggaaaccctgatgcagccatgccgcgtgtgtgaagaaggccttcgggttgtaaagcactttcagcggggaggaagggagcagggttaataactctgttcattgacgttacccgcagaagaagcaccggctaactccgtgccagcagccgcggtaatacggagggtgcaagcgttaatcggaatgactgggcgtaaagcgcacgcaggcggtctgttaagttggatgtgaaatccccgggcttaacctgggaactgcattcaaaactgacaggctagagtctcgtagaggggggtagaattccaggtgtagcggtgaaatgcgtagagatctggaggaataccggtggcgaaggcggccccctggacgaagactgacgctcaggtgcgaaagcgtggggagcaaacaggattagataccctggtagtccacgctgtaaacgatgtcgatttggaggttgtgcccttgaggcgtggcttccggagctaacgcgttaaatcgaccgcctggggagtacggccgcaaggttaaaactcaaatgaattgacgggggcccgcacaagcggtggagcatgtggtttaattcgatgcaacgcgaagaaccttacctactcttgacatccagcgaaccctgtagagatacgggggtgccttcgggagcgctgagacaggtgctgcatggctgtcgtcagctcgtgttgtgaaatgttgggttaagtcccgcaacgagcgcaacccttatcctctgttgccagcactacgggtgggaactcaggggagactgccggtgataaaccggaggaaggtggggatgacgtcaagtcatcatggcccttacgagtagggctacacacgtgctacaatggcgcatacaaagagaagcgacctcgcgagagcaagcggacctcataaagtgcgtcgtagtccggattggagtctgcaactcgactccatgaagtcggaatcgctagtaatcgtagatcagaatgctacggtgaatacgttcccgggccttgtacacaccgcccgtcacaccatgggagtgggttgcaaaagaagtaggtagcttaaccttcgggagggcgcttaccactttgtgattcatgactggggtgaagtcgtaacaaggtaaccgtaggggaacctgcggttggatcacctccttaccgagttgaagtgcctgcgtggtgtccacacagattgtctgatgataagaaagagtcaaaagcgtcttgcgaagctgacaagtgatgtccccttcgtctagaggcccaggacaccgccctttcacggcggtaacaggggttcgaatcccctaggggacgccaatatgactgacggtgggtgaaagacacggtcgacgttaacctaaaactgattagagatagtcaggtttatgttatctgctctttaacaatccggaacaagctgaataatttgaaacgacggcatgcgaatgtgagtttgtgtgctggtcgagtctctcaatatacccgcatcccgagacattttcgggttgtgaggttaagcgactaagcgtacacggtggatgcctaggcagtcagaggcgatgaagggcgtgctaatctgcgataagcgtcggcaaggtgatatgaaccgttatacccgacgatacccgaatggggaaacccagtgtgtttcgacacactatcatgacatgaatccatagtgtcatgaggcgaaccgggggaactgaaacatctcagtaccccgaggaaaagaaatcaaccgagattcccccagtagcggcgagcgaacggggagcagcccagaacctgaatcggcttgtgtgtcagtggaagcgtctggaaagtcgcacgatacagggtgacagtcccgtacacgaagatgcacagaccgtgagttcgatgagtagggcgggacacgtggtatcctgtctgaacatggggggaccatcctccaaggctaaatactcctgactgaccgatagtgaaccagtaccgtgagggaaaggcgaaaagaaccccggcgaggggagtgaaatagaacctgaaaccgtgtacgtacaagcagtgggagcactctttatgggtgtgactgcgtaccttttgtataatgggtcagcgacttatattctgtagcaaggttaaccgcataggggagccgcagggaaaccgagtcttaactgggcgttaagttgcagggtatagacccgaaacccggtgatctagccatgggcaggttgaaggttgggtaacactaactggaggaccgaaccgactaatgttgaaaaattagcggatgacttgtggctgggggtgaaaggccaatcaaaccgggagatagctggttctccccgaaagctatttaggtagcgcctcgtgaattcatcttcgggggtagagcactgtttcggctagggggccatcccggcttaccaacccgatgcaaactgcgaataccgaagaatgttatcacgggagacacacggcgggtgctaacgtccgtcgtgaagagggaaacaacccagaccgccagctaaggtcccaaagtcatggttaagtgggaaacgatgtgggaaggcccagacagccaggatgttggcttagaagcagccatcatttaaagaaagcgtaatagctcactggtcgagtcggcctgcgcggaagatgtaacggggctaaaaccatgcaccgaagctgcggcagcgacgcttaggcgttgttgggtaggggagcgttctgtaagccgttgaaggtggcctgtgagggctgctggaggtatcagaagtgcgaatgctgacataagtaacgataatgcgggtgaaaaacccgcacgccggaagaccaagggttcctgtccaacgttaatcggggcagggtgagtcgacccctaaggcgaggctgaaaagcgtagtcgatgggaaacaggttaatattcctgtacttggtgttactgcgaaggggggacggagaaggctatgtcatccgggcgacggttgtcccggtttaagcgtgcaggtgggtggaccaggcaaatccggtctgctgtaacactgaggcgtgatgacgaggcactacggtgctgaagtgacagatgccctgcttccaggaaaagcctctaagcatcaggtaacattgaatcgtaccccaaaccgacacaggtggtcaggtagagaatactcaggcgcttgagagaactcgggtgaaggaactaggcaaaatggtgccgtaacttcgggagaaggcacgctgggcatggtgaagtcccttgcggacggagctgggcccagtcgcagataccagctggctgcaactgtttaataaaaacacagcactgtgcaaacacgaaagtggacgtatacggtgtgacgcctgcccggtgccggaaggttaattgatggggttatccgcaaggagaagctcttgatcgaagccccggtaaacggcggccgtaactataacggtcctaaggtagcgaaattccttgtcgggtaagttccgacctgcacgaatggcgtaatgatggccaggctgtctccacccgagactcagtgaaattgaactcgctgtgaagatgcagtgtacccgcggcaagacggaaagaccccgtgaacctttactatagcttgacactgaaccttgagccttgatgtgtaggataggtgggaggctttgaagtgtggacgccagtctgcatggagccaaccttgaaataccaccctttaatgtttgatgttctaacgtggacccgtaatccgggttgcggacagtgtctggtgggtagtttgactggggcggtctcctcccaaagcgtaacggaggagcacgaaggttagctaatcctggtcggacatcaggaggttagtgcaaaggcataagctagcttgactgcgagagtgacggctcgagcaggtgcgaaagcaggtcttagtgatccggtggttctgaatggaagggccatcgctcaacggataaaaggtactccggggataacaggctgataccgcccaagagttcatatcgacggcggtgtttggcacctcgatgtcggctcatcacatcctggggctgaagtaggtcccaagggtatggctgttcgccatttaaagtggtacgcgagctgggtttagaacgtcgtgagacagttcggtccctatctgccgtgggcgttggaagattgaggggggttgctcctagtacgagaggaccggagtgaacgcaccgctggtgttcgggttgtcatgccaatggcactgcccggtagctacgtgcggaagagataaccgctgaaagcatctaagcgggaaacttgccccgagatgagtcttccctgggaactagattcccctgaagggacgtttaagacgaagacgttgataggctgggtgtgtaagcgtagcgatacgttgagctaaccagtactaatgacccgagaggcttaaccttacaacaccgaaggtgttttggtgagagagacgacgatatttggcttgttcgatggattggttcctgtggttacacggatggtgtgacggcggggatgaaaagaatttgcctggcggcgacagcgcggtggtcccacctgaccccatgccgaactcagaagtgaaacgccgtagcgccgatggtagtgtggggtctccccatgcgagagtagggaactgccaggcatcatataaggaacccccggttaacgccgggggttttttgccatggggccggggtctggcattacgggataccggtcaggacaggcggcggcccggtggggtggttttacggtccgggccgatccggtcttgtgctctcttccgcgtagtgtcgcgcgtctgcgctgtgcccctgtcgctttttgtacctgtcggctgataaaacatccctcaataattcctcaggatcagttagactatagctaactgtttactgcgtattggttactatgacgaattctgtcacatccctaaaatcgtttaattccttctccttaccagtatttgcgacagaagtcgcgactattgcagattcaagcgcgttgctatctgcatggcaacgcgctcatcagggcaagttgccggtactgatattgggaggagggagtaatgtgctatttcttgacgattttcacggcataatactcatcaatcggctcaaagggattgagatcaaagagaatgcatctgagtggatgctccatgttggggctggggagaactggcattaccttgtggaatatacgctggaacgccagatcgccggtcttgaaaatctagccttgatcccaggatgtgtcggctccgcgcccattcagaatatcggtgcttatggcgtagaactgaaaaaggtttgcgcttatgttgatatgctaaacctgagaacgggcgagacagtgcgcctgagtgctgaagagtgtcagttcggttatcgcgatagcgttttcaagcatgaataccaggacggatttgccattatcgcggtaggattgcatttatcaaaagagtggaaaccagttctggaatatggcgatcttacccgccttgatcatacggtagtaacagcaaaacaaatctttgatgctgtctgtcagatgaggcggagtaaattacctgatcctgaggtaatgggtaatgctggtagttttttcaaaaatccggttattcctgcagccatggctgagcacattctggcgagttatcccaatgtccctcattatcctcaaccgaatggtgaggtaaaactggctgccggctggttgatcgatcaatgtggtttaaaagggtatcagattggtcaggctgcggttcatgataagcaggctctggttctggtgaataaaggagaagcaaccagtcgtgacgtggttaatctcgcccgttatgtaaggaatcaggtcgcagagaaattcgaggtgtggctggaacctgaggtgcggtttatttccgctcagggcgaagttaatgcgctggaggttctggcatgaaagattataccgtcccgctgaagctaatctctattctgtccgatggtgagttttattcgggggaataccttggcgagctaatggggatgagccgtgcagccatcaataaacatattcaaactatcagagagtgggggctggatgtctttaccgtaactggaaaaggttatgcactttctgccccgattcaattgctcgatgcggataaaattcgctcacatatacaaagcggcaatatagcagttctgcctgtgattgattcgaccaaccaatatctgctggaccgcctcgattcggtatcatcgggcgacgcctgtattgccgaataccaaaatgctgggcgggggcgtcgtggtcgaacatggttttccccgtttggcagcaacctctatttgtcattatattggcgtctggaacaagggcctgccgcagcggttggcgttagcctggtaattggcatcgttatggcggaagtcttgcatcatctgggggctgacggggtaagggtaaaatggccgaatgacctatatctgaacgataaaaaactggctggtattctcgttgaattaaatggtcggacgggagatgccgcacatctggttattggcgcaggtattaatctacgtatgaactcatcgggttcggatgtgatcaatcagggatggatcaacctgcaggaagccgggatcgatatagatcgtaatatgctggcagtgaagctaattactgaactacgtactgcgttggttatttatgagcaacaaggtctggcgccttttatttcccgatggaacgatctggataatttttataatcgtgcagtgaagctgattgtcggtaaccgggaaataacgggtattgataaaggtattgatagtcagggggcattattgctggagcaggatgggggaattcaatcttatatcggtggtgagatttctctgcgtggatggtaataggggattgtcatccccctattttattttcttaatcgtacacattcgaccgcatgatttgcgcttttggtcataatgaggctggctcgtccacgcgttggtaatatgttctgcttgagattcaatccattaatctcattccataattgtgaggcgatattaacagcttccacctccgccagttttgcataattgtggaagtaggaatcgggattagtaaatgcgccctgcctgaattttaagaaccgattaatataccagctcttcagtagttcctctggcgcatcgacataaatggaaaaatccacgaaatcagatacaaagacacgatgagggtcgtgtgggtaatccatcccgctttgcagcacattcagtccttcgagaatcagaatatctggctgttctatgaccttattgcaatcgggcacaatatcataggtcagatgcgaataggtgggagcggtgacccagggaacaccggattttatctcagaaacgaatttcaccaggctatgcatatcataggactgggggaatcctttcttcttcatcaggtttctttgctgtaataccttattgggatgaagaaaaccgtcggtggtaatcagttcaactttgcgatgctccggccagcgactgagcagggcctgcagtacacgcgccgttgtgcttttccccacggcgacactgccagcgataccgataatataggggatcttctgcccatcggttcccagaaattgttcaagtacggcctgacgtcgtaaattggaactaatatagaaattgagcagtcgagacaatggcagataaatttccgcgacctcatccaaagacagatcttcgttaatgcctttgagtttgatgatttcatcttcagttagcgtcaatggtaccgagtcacgcaagtgggcccactgctggcgatcgaactgaagataaggcgttgcgaaagattgcgctttattagtcataaatatatttctgcttgacgctaccggtaaggaagggaaacagccaggtttcagcgcatgaaactgagacaccgggaggctggacaggtaacagccgcagcatcctttcctgataaaattatcgtccagcgggcaggttaccaccatgagggtcaggaaaagaagcaaaaatctgtatcagccctgatacctgtgatacaggcatcaggcagggattagctggcgagggcgcgttctactcgattcacggcgaacagacgcttgtagtaaatagctgtcgggtagtaatagccatcgggagaactcgcatagtcgggaagctctcccagatagcggtagccctgagcacgataaaagtgctcggcgggcgagccggcttgcgtgtcgagatagattaagccacgtcgatgctgtaatgccgcttgttccagcgtggagagtaaacgttttccaattccctgtcgccgcatgctgctatgaaccagcagtttttgtacttcagcccggttttgcccgtttgatttttggcacaattcaagctggatactgcctatcacgccattatcatcacgcgcaatccataacagacgctctccttcagcgacagagggacgtaggctgtgaaaatagctctcggcttcttcgtgcgtcagcggagagtggtaaccgacagacgctccctttgccacagcatttaccagtaagctggctaactcgtaacgatagaccggaagagtggcgacattcagtaatacaatcttcatgctgtctctcctactgggtkgggctaaagcgagtctcgtctgatgtgttatgcaaggagtgttccattcatcagatgcgtgactaaaagtggctaaatgccgaatctcatgctcaggactgccacaaaggggagcattatcacttttttggtgcatgatatgtggcgatgacggcgacatatcattgaggtctgaatgcctgagaaccgtacgcgcagcgcacttttaacgtgttgcctgacgcttatttgcacgaatgattgatagtaatgtgaaacagcatccgaatttgtgcaaaatctaagcgatagtgcgttttgagcaatttttttgttgcatagactggcccctctgcctagaatgcgcagcacttgatgccggcttagctcagtaggtagagcaactgacttgtaatcagtaggtcgccagttcgattccggcagccggcaccatcaagtacatacaatcaggtggggttcccgagcggccaaagggagcagactgtaaatctgccgtcacagacttcgaaggttcgaatccttcccccaccaccaaattcaagtcgtgaaaaatgactaaaccaatgtgatgtgtaacaggcgtcatgttggggaaggtgagaaccttctacgaagttcgagtcgagcagcgctagaaaactcgcgtagcacggcccgaaaggtgaggagctgagcgacgaataatccttctcccactatcaaatttaatcctggcgacaggatacaatcgatacggtacgaaatatcaaaaccggatcgagaaaaaggcaaggtatcaatataaattgtaccttgctttatgttctacagagaaatcaggtagccgagttccaggatgcgggcatcgtataatggctattacctcagccttccaagctgatgatgtgggttcgattcccactgcccgctccaattagatgtgctgatatagctcagttggtagagcgcacccttggtaagggtgaggtcggcagttcgaatctgcctatcagcaccacttctttattttcctcctgattttctttctgttaaaagctcagcaagtaattgcttggttgatgtggtgataccaccgatttatccgtgtcttagagggacaatcgatgtctaaagaaaaatttgaacgtacaaaaccgcacgttaacgtcggtactatcggccacgttgaccatggtaaaacaacgctgaccgctgccatcactaccgttctggcgaaaacctacggtggccaggctcgtgcattcgaccagatcgacaacgcgccggaagaaaaagcgcgtggtatcaccatcaacacttctcacgttgaatacgataccccgactcgtcactacgcgcacgttgactgcccgggacacgccgactacgtgaaaaacatgatcaccggtgctgcccagatggacggcgcgatcctggtagttgctgcgactgacggcccgatgccgcagactcgtgagcacatcctgctgggtcgtcaggtaggcgttccgtacatcatcgtgttcctgaacaaatgcgacatggttgatgacgaagagctgctggaactggttgagatggaagtgcgcgagctgctgtctcagtacgacttcccgggcgacgacacgccggttatccgcggttccgcgctgaaagcgctggaaggcgaagccgagtgggaagcgaaaatcatcgaactggccgaagcgctggacagctacattccggaaccggagcgtgcgattgacaagccgttcctgctgccgatcgaagacgtattctccatctccggccgtggtactgtggtaaccggtcgtgtagagcgcggcatcgtcaaagtgggtgaagaagtagaaatcgtgggtatcaaagacaccacgaaaaccacctgtactggtgttgaaatgttccgcaaactgctggacgaaggccgtgcgggcgagaacgtcggcgttctgctgcgtggtaccaagcgtgatgaagttgagcgtggtcaggttctggccaagccgggctcaatcaagccgcacactcagttcgaatctgaagtgtatattctgagcaaagacgaaggcggccgtcatactccgttcttcaaaggctaccgtccgcagttctacttccgtaccactgacgtgacaggcaccatcgaactgccggaaggcgtagaaatggtcatgccgggcgacaacatcaagatggtcgtaaacctgatcgcgccgatcgcgatggacgacggtctgcgtttcgctatccgtgaaggtggccgtactgtaggcgccggcgtggttgccaaagttatcgcttaattgccgataaaatttgacgcaacatgcggtaaaagggcatcatttgatgccctttttctacgctgttgtcgtagaacctatctcatcagcgattgtgcagtataatcattggtgagataggctctgtgtaagcggtgtgagtcccggattgcttgattttagaatactttccggtctggtttgcccttacggcagggcaaaattatttgtctgaatctagtgacaggttggtttatgagtgcgaataccgaagctcaggagagcgggcgtggtcttgaggcgctgaaatggctggtcgttgcagtattactgatcgcggcaattgtaggtaattactactaccgtgaattcagcttgccgctgcgggcgttggctgtagttgttttaattgctgctgcgggcggcgtggcattgctgacgacgaaaggcaaagcaactgttttgtttgcgcgtgaagcccggaccgaagttcgcaaggtgatttggccgacccgacaggaaacattgcacaccactctgatcgttgctgctgtaactgccgttatgtcgctgattctgtggggactggatggcattctggtgcgtctggtatcgtttattactggcctgaggttctaagatgtctgaagctccaaagaaacgttggtacgtcgttcaggcgttttctggctttgaaggtcgcgtagcacagtctctgcgtgaacatatcaaactccatagcatggaagaccactttggtgaggtgatggtgccgaccgaagaggtggttgaaattcgtggtggtcagcgtcgcaagagcgagcgcaaattcttcccaggttacgtgctggtacagatggtaatggatgatgccagctggcatttggtccgtagcgtaccgcgcgtcatgggcttcatcggcgggacatccgatcgccctgcaccgatcagcgataaagaagtggacgctatcatgaatcgcctgcagcaggtgggcgacaagccgcggccgaaaacgctgttcgaaccgggtgaaatggtgcgtgtcaacgatggtccgtttgccgatttcaacggcgtggtggaagaagtcgattacgagaagagccgcctgaaggtttccgtatccatctttggtcgagcgacccctgtcgagttggatttcggtcaggttgaaaaaggctgatcacgacctaaactcgatgcttgtatccggcgcgaaattgacctacaatttcgcgcctttgttttatgtgtccttaagacgcataacatgtttataaatcgcggggagcttcttcgtgaagcgttattacccattagaggaaagctaaatggctaagaaagtacaagcctatgtcaagctgcaggttgcagctggtatggctaacccgagtccgccagttggtccggctctgggtcagcaaggtgtgaacatcatggaattctgtaaggcattcaatgctaaaacagaaagcctggaaaaaggtctgccaattccggttgttatcaccgtttactccgaccgttccttcaccttcgttaccaaaacgcctccggcagcggttctgctgaagaaagcggcaggtatcaagtctggttccggtaagccgaacaaagacaaagtaggtaaagtgacccacgctcaggtactggaaattgcccagaccaaagcggcggacatgacgggtgccgacgtggaagccatggcgcgctccatcgcgggcactgctcgttccatgggcctggtagtggaggactaagaaatggctaagctgaccaagcgcatgcgcgtgatccgtgagaaagttgatgtcactaaacaatatgacgtcaacgaagctgtagccctgctgaaagagctggccaccgctaagtttgttgaaagcgtcgacgttgccgtaaacctgggcatcgacgcgcgtaaatctgaccagaacgttcgtggcgcgactgtgctgccgcacgggactggccgttccgttcgcgttgccgtatttacccaaggcgcaaacgctgaagctgctaaagcagctggcgcggagctggtaggtatggaagatctggctgaccagatcaagaaaggcgaaatgaactttgacgtagttatcgcttctccggatgcgatgcgcgttgttggccagttgggccaggttctgggcccgcgcggcctgatgccgaacccgaaagtgggtaccgtaacgccgaacgttgctgaagcggtgaaaaacgctaaagccggtcagattcgttaccgtaacgacaaaaacggcatcatccacaccaccatcggtaaggttgatttcgacgctgataaactgaaagaaaacctggaagctctgctggttgcgctgaaaaaagccaaacctgctcaggcgaaaggcgtgtacatcaagaaaatcagcctgtccaccaccatgggtgctggcgttgccatcgatcagagcggcctgaacgcggtcgcaaactgatagcttttgttcctctttgctttacgtgggcgaaagatgtacgtataatctgacgcccattgtccttaaccggacaaaatcgttctgaaagtgaacaaaacagattttttcggttggagcctggcctatccaggcctccgtccaagaccgcaggtgtttcgaatttgttcgggtttacccgaagaaaaggaaacttaattttcctgcgtagacggtgacagagcctaaagaaaattttcttttactggattctgctcaccgtgttttgacgcctgttttccatgtggttgcaggtgaagtgagttccggaaatgtattccggctatatccaggagcacaagctaatggcattaaatcttcaagacaaacaagcgattgttgctgaagtcagcgaagtggccaaaggcgcgctgtctgcggtagttgcggattcccgcggcgttaccgtagataaaatgactgaactgcgtaaagcaggtcgtgaagctggcgtatacatgcgtgttgttcgtaacaccctgctgcgccgcgtcgttgaaggcactcagttcgaatgcctgaaagacacgtttgttggtccgaccctgattgcatactcgatggaacacccgggcgctgctgctcgtctgttcaaagagttcgcgaaagcgaatgcaaaatttgaggttaaagctgcggcctttgaaggtgagttgattccggcggctcaaattgaccgtctggcaacgctgccgacttacgaagaagcaattgcacgcctgatggcgaccatgaaagaagcttcggctggcaaactggtccgtactctggctgctgttcgcgatcagaaagaagctgcgtaatcgcacttttcctgttatcgcatttgctaacgtataaactttttctgattgttaggaacaattgtcatgtctatcactaaagatcaaatcattgaagcagtagcggctatgtctgtaatggacgttgttgagctgatctctgcaatggaagaaaaattcggcgtttctgctgctgccgctgttgctgttgcctctgctggcccggctgaagctgctgaagagaaaaccgagttcgacgttatcctgaaagctgttggcgctaacaaagttgccgttatcaaagcagttcgtggcgcaactggcctgggtctgaaagaagcgaaagacctggttgaatctgcaccggccgctctgaaagaagctgtaagcaaagatgacgcagaagctctgaaaaaatctctggaagaagctggcgctgaagttgaagttaaataagccaacccttccggttgcagcctgagttatcaggctgatggctggtgactttttggtcaccagcctttttgcgctgtagggcgccggcagcgtttcacactgtttgactgccggtttcccatcaatgcttgtttctatcgacgacttaatatactgcgccagagcagttctctgtaaagcgcaatgaaatgatttaagagtgatagaaacaggtattgcggaatgtgttccactttccgatcgacataaatggtgttgcatgaaccgtcctttttagggcggacaaagtgggtcgacttgtcagcgagctgaggaaccctatggtttactcctataccgagaaaaaacgcattcgtaaggattttgggaagcgtccgcaagttctggatatcccatatctcctttctatccagcttgactcgttccagaagtttatcgagcaagatccggaaggccagtacggtctggaagctgcattccgttccgtatttcctatctcaagttacagcggtaattccgagctgcagtacgtgagttatcgtctgggtgagccggtatttgacgttcaagagtgtcaaatccgcggtgttaccttctccgcgccgctgcgcgtgaaactgcgtctggtgatctacgagcgcgaagcgccggaaggcaccgttaaagacatcaaagaacaagaagtgtacatgggcgagattccgctcatgaccgacaacggcacctttgttatcaatggtaccgagcgtgttatcgtttctcagttgcatcgtagtccgggcgtcttctttgacagcgacaagggtaaaacccactcttccggtaaggtgctgtataacgcacgtatcattccttaccgtggttcctggctggattttgaattcgacccgaaagacaacctgtttgtccgtatcgaccgtcgccgtaaactgcctgccaccatcattctgcgtgcgctgagttactccaccgaagaaattctggacctgttcttcgataaagtggtgtacgaaatccacaacaacaagctgcagatggaactggtgccggagcgcctgcgtggcgaaactgcgtcgttcgacatcgaagccgacggcaaagtctacgttgagaaaggccgccgcatcaccgcgcgccatatccgtcagctggaaaaagacggcatcgaacgcattgaagtaccggtcgaatacatcgccggtaaagtgctggccaaagattacgtggatgaaagcaccggtgaagtgatcgctatggcgaacatggaactgtcgctggatctgctggccaaactgagccaggcgggtcataagcgtctcgacacgctgttcaccaacgatctggaccacggtccgtacatgtccgagaccctgcgtgtcgacccgaccaacgatcgcctgagcgcgctggttgaaatctaccgcatgatgcgtccgggcgagccgccgacacgcgaagcagccgagaccctgttcgaaaatctgttcttctctgaagatcgttacgatctgtccgcggttggccgtatgaagttcaaccgttctctgctgcgcgaagaaatcgaaggttccgggattctgagcaaagcggacattatcgatgtgatgaaaaaactcatcgatatccgtaacggcaaaggcgaagtcgacgatatcgaccacctgggcaaccgtcgtatccgttccgtgggcgaaatggcggaaaaccagttccgcgtcggtctggtgcgtgttgaacgtgcggtgaaagagcgtctgtcgctgggcgatctggataccctgatgccgcaggacatgatcaacgccaagccgatttccgcggcggtgaaagagttcttcggctccagccagctgtcccagtttatggaccagaacaacccgctgtccgaaattacgcataaacgtcgtatttccgcattgggcccaggcggtctgacccgtgaacgcgccggcttcgaagtacgagacgtacacccgacccattacggtcgcgtatgtcctatcgaaacgccggaaggtccgaacatcggtctgatcaactcgttgtccgtgtacgcgcagaccaacgaatacggcttcctggaaaccccgtatcgccgtgtgcgcgatggcgtggtgaccgacgaaatccattacctgtcggcgattgaagaaggcaattacgttattgctcaggcgaacaccaacctggacgacgaaggtcacttcatcgaggaattggttacctgccgtagcaaaggcgaatccagcttgttcagccgcgatcaggttgactacatggacgtttccacccagcaggtagtatccgtgggtgcgtccctgattccgttcctggaacacgatgacgccaaccgcgccctgatgggtgcgaacatgcaacgtcaggcggtaccgactctgcgtgctgacaagccgctggtgggcaccggtatggaacgtgctgtggcagtggactccggtgtaaccgctgttgctaaacgcggcggtaccgtgcagtacgtcgatgcttcccgtatcgttatcaaggttaacgaagatgaaatgtatccgggcgaagccggcatcgacatctacaacctgaccaaatacacccgttccaaccagaacacctgcatcaaccagatgccgtgcgtgtcgctgggcgaaccggttgagcgcggcgatgtgttggccgacggcccgtccaccgacctcggtgaactggcgctgggccagaacatgcgcgtcgcgttcatgccgtggaacggttacaacttcgaagactccatcctcgtttccgagcgtgtggtgcaggaagaccgctttaccaccatccacattcaggaactggcgtgcgtgtctcgcgacaccaagctggggcctgaagagattactgccgacatcccgaacgtgggtgaagcagcgctttccaagctggatgagtccggtatcgtttacatcggtgcggaagtgaccggcggcgacattctggtcggtaaagtgacgccgaaaggcgaaactcagctgacgccggaagagaagctgctgcgtgcaatcttcggtgagaaagcgtctgatgtgaaagactcttctctgcgtgtgccgaacggcgtttccggtacggttatcgacgtgcaggtctttacccgcgatggcgtggaaaaagacaaacgcgcgctggaaatcgaagaaatgcagctcaagcaggcgaagaaagacctgactgaagaactgcagattctggaagccggcctgtttgcccgtatccattacgtgctggtcgccggcggcgttgaagcagacaaactggacaagctgccgcgcgagcgctggctggagctgggtctgaccgacgaagagaagcagaaccaactggaacagctggccgagcagtacgacgaactgaaacacgaattcgagaagaaactcgaagccaaacgccgcaaaatcacccagggtgatgatctggcgccgggcgtgctgaagatcgtcaaagtttatctggctgttaagcgtcagatccagccgggtgacaagatggcgggtcgtcacggtaacaagggtgttatctccaagatcaacccgatcgaggatatgccttacgatgagaacggcacgccggtcgatatcgtactgaacccgctgggcgtaccgtcacgtatgaacatcggtcagatcctggaaactcacctgggtatggcggctaaaggcatcggcgacaagatcaacgccatgctgaaacagcagcaggaagtcgccaagctgcgcgagtttatccagagagcctatgacctgggtaacgacgtgcgtcagaaagtcgacctgaacaccttcagcgatgaagaagtactgcgtctggcggaaaatctgaagaaaggcatgccgatcgccacaccggtgttcgacggtgccaaggaaaacgagatcaaagagttgctgaaactcggcgatctgccgacttctggtcagatccgcctgttcgacggccgtaccggtgagcagttcgagcgtccggttaccgtaggctacatgtacatgctgaagctgaaccacctggtggatgacaagatgcatgcccgttctaccggctcttacagcctggttacccagcagccgttgggtggtaaggcgcagttcggtggtcagcgcttcggtgagatggaagtgtgggcgttggaagcatacggcgccgcctataccctgcaggaaatgctgacggtgaaatccgatgacgtgaacggccgtaccaagatgtacaaaaacatcgtggatggcgatcaccggatggagccgggtatgccggaatccttcaacgtactgttgaaagaaatccgctccctgggtatcaacatcgagctggaagaagagtaatcccagcccgatagtgctgcgagcattcgttacaggggcacctgaactttgttgttaacggcatagttcaggtgcctgacaggtctaactccgacaggagccaatccgtgaaagacttattaaagtttctgaaagcgcaaactaaaaccgaagagtttgatgcgatcaaaattgcgctggcctcgccagacatgatccgttcctggtcttttggtgaagttaaaaagccggaaaccatcaactaccgtacgttcaaaccggaacgtgacggtttgttctgcgcccgtatttttgggccggtaaaagactatgagtgcttgtgcggtaagtacaagcgcctgaaacaccgtggcgtgatttgtgagaagtgcggcgttgaagtgacccagaccaaagtgcgccgtgagcgcatgggccacatcgagctggcgtctccgaccgctcacatctggttcctgaaatccctgccgtcccgtatcggcctgctgctggatatgccgctgcgcgatatcgaacgcgtactgtacttcgaatcctatgtggtggttgaaggcgggatgaccaacctggagcgtcgtcagatcctgactgaagagcagtatctggacgcactggaagagttcggtgacgaattcgacgccaagatgggggccgaagcgatccaggctctgctgaaaagcatggatctggagcaggaatgcgaacagctgcgcgaagagctgaacgaaaccaactccgaaaccaaacgtaagaagctgaccaagcgcatcaagctgctggaagcgttcgtgcagtccggcaacaagccggagtggatgatcctgaccgtgctgccggtgctgccgccggacctgcgtccgctggttccgctggacggcggtcgtttcgctacgtcggatctgaacgatctgtaccgtcgcgtgatcaaccgtaacaaccgtttgaaacgcctgctggatctggctgcgccggacatcatcgtacgcaacgaaaaacgtatgctgcaggaagcggtcgatgcgctgctggataacggccgtcgcggtcgtgcgatcaccggttccaacaagcgtccgctgaaatctttggccgatatgatcaaaggtaagcagggtcgtttccgtcagaacctgctgggtaagcgcgtggactactccggtcgttccgtcattaccgtgggtccgtacctgcgtctgcatcagtgcggtctgccgaagaaaatggcgctggaactgttcaaaccgttcatctacggcaagctggaactgcgtggtctggcgaccaccatcaaagccgccaagaaaatggtggaacgcgaagaagcggtggtatgggatatcctggatgaagtcatccgtgagcacccggtactgctgaaccgtgcgccgaccctgcaccgtctgggtattcaggcgttcgaaccggtactgatcgaaggtaaagccattcagctgcacccgctggtgtgtgcggcgtacaacgccgacttcgacggtgaccagatggctgttcacgtaccgctgacgctggaagcccagctggaagcgcgtgcgctgatgatgtccaccaacaacattctgtcgccggcgaacggtgagccgatcatcgttccgtctcaggacgtggtgctgggtctgtactacatgacccgtgactgtgttaacgccaaaggcgaaggcatggtgctgaccggtccgaaagaagcggagcgtatctatcgcgccggtctggcttcactgcacgctcgcgtgaaagtgcgtattaccgagcaccagaagaacgcgcagggcgagtggacgcagaaaatcagcctgatcgacactaccgtcggtcgtgcgattctgtggatgatcgtgccgaaaggtctgccttactccatcgtcaaccaggcgctgggtaagaaagcgatctccaagatgctgaacacctgctatcgcgtgctgggtctgaagccgacggttatttttgccgaccagattatgtacaccggttttgcttacgcggcgcgttccggttcttccgttggtatcgacgatatggtcattccggcgaagaaagtggaaatcatcagcgaagcggaagccgaagttgccgagattcaggagcagttccagtctggtctggtaaccgcgggcgaacgttacaacaaagtcatcgatatctgggccgcggcgaacgagcgtgtggccaaggcgatgatggaaaacctctctaccgaaacggtaatcaaccgtaacggcgaagaagagaaacaggtttcttttaacagcatctttatgatggccgactccggtgcgcgtggttctgcggcacagattcgtcagctggcggggatgcgtggtctgatggcgaagccggacggctccatcatcgaaacgccgatcaccgcgaacttccgtgaaggtctgaacgtactccagtacttcatctccacgcacggtgcgcgtaaaggtctggcggataccgcgttgaagacagcgaactccggttacctgactcgtcgtctggttgacgtggctcaggacctggtggtgaccgaggacgattgcggtacccacgaaggcatcatgatgacgccggttatcgaaggcggcgacgtgaaagagccgctgcgtgagcgcgtactgggccgtgtaacggcggaagacgtgctgaaaccgggcaccgccgacattctggttccgcgcaatacgctgctgaacgagaaatggtgtgacctgttggaagagaactcggtcgacgcggtgaaagtgcgctccgtggtagggtgtgaaaccgacttcggcgtgtgcgccaagtgctacggtcgcgacctggcgcgtggtcacatcatcaacaaaggtgaggccatcggggttatcgcggcgcaatccatcggtgaaccgggtactcagctgacgatgcgtacgttccacatcggtggtgcggcatcgcgtgcggcagccgagtccagcattcaggtgaaaaacaaaggtagcctgaaactgaccaacgccaagttcgttaagaacgtcgccggcaagctggtgatcacctcgcgtaacaccgagctgaaactgatcgacgaattcggtcgtaccaaagaaagctataaagtgccttacggtgcggttatgggtaaaggcgatggttccgaagttaacggtggcgataccgtagcgaactgggatccgcataccatgccggttatcaccgaagtgggcggtagcatccgtttcaccgacatgatcgacggccagacgattactcgtcagaccgacgaactgaccggtctgtcctccatcgtggtgctggacagtgcggaacgtaccggtggcggtaaagacctgcgtccggcgctgaaaatcgttgacgccaacggcgacgacgtactgattccgggcaccgacatgccggcacagtacttcctgccgggcaaagcgattgtccagttggaagacggttctcagatcggcgcgggtgataccctggcgcgtattccgcaggaatccggcggtaccaaggatattaccggtggtctgccgcgcgttgccgacctgttcgaagcccgtcgtccgaaagagccggcgattctggcggaaatcagcggcgtggtgtccttcggtaaagaaaccaaaggcaaacgtcgtctggtaatcacgccggttgatggcagcgaaccgtacgaagagatgattccgaagtggcgtcagctcaacgtgttcgaaggcgaacgtgtggaacgcggcgacgtgatttccgacggtccggaatctccgcatgacatcctgcgtctgcgcggcgtacacgcggtaacccgttacatcgtgaacgaagtgcaggaagtttaccgactgcagggcgtgaagattaacgataaacacatcgaagttatcgttcgtcagatgctgcgtaaaggcaccatcgtcaatccgggcagctctgagttcctggaaggcgagcaggtggaaatgtcgcgcatcaagatcgccaatcgtcagttggaaacggacggcaagattacggcaacttacagccgcgacctgctgggtatcaccaaagcgtctctggctaccgagtccttcatctccgctgcgtcgttccaggaaacgacccgcgtgctgacggaagcggcggttgccggcaaacgcgatgagctgcgtggcctgaaagagaacgtcattgtgggtcgtctgatcccggccggtaccggctatgcgtaccatcaggatcgcatgcgccgtcgtcaggctggcgaagtcccggcagtggctcaggtgagcgcggatgaagcatctgccaacctggctgaactgttgaacgccggctttggcagcagcgacgacgaataaccgtcagtttcaccgataataaaaaaccgtaccttagcgataaggtgcggttttttttatattcttatttcacatgaagatcttttattgacgaccgtgactgtttaaaaatggtctattgcgaaactcacccggtgggccgtcgcaggcgacgttaaaaaacgctttcagcgttttatgattcgttccgccctgatggcgaaactcacccgatgggccgtcgcaggcgacgttaaaaaacgctttcagcgttttatgattcgtttcgccctgatggcgaaactcacccggtgggccgtcgcaggcgacgttaaaaaacgctttcagcgttttatgattcgttccgccctgatggcggaactcacccgatgggccgtcgcaggcgacgttaaaaaacgctttcagcgtttttttagtggcggggaaaagacataattgcgctataacatcagcatggaagtttcataaggaatgtccgatgcgattcacgacaacgctttcaggcatcattctggttttgctgtccggcagtgcgttcagcgccggcgagatgccttccggttatccgactccggtgcagaaggtattcaggcactggcagattacctgcaacaacctgaatgactgtgacatcaggaataatgacccgtacctgcgtgtgacgctaaagcgtgaagcgggcgctcagggcaaaatctctttggacttcgatctggccgataagcgtcaggcgctgtatctggacggcgtccgttttccgctgtctcagcccgcctggcagacggatgaggaagagggggcgttctacgtccataccgatcagttggatgtgatccagcagtttgtgatggcagccaaaaacgccaaacgactgtcgctgtcggagcacggcggtagtcagggcaataatcaggaagaatccatctcgcttaacggccttaatgcggcgctattgctggcggatgagcggcagggacgtctgaataacctcagcgcattattgcaggtcggtaacggtgaggtggcgcaggtgccgccggtgccggtggggcaggaaatcaaccctgcttacacccagccgccgccgctgaccaatgcgaagatactgattaacggtgtgatcagcgccaaaaaaaacctgctggaagaggaggactgtgggctgagcaaagaagcccgccagttgagcgaagccgaaccgctgaccaacgagctggcgctggtaatgctcaactgcggcatgggcgcttatcagtcctccagcatgctgtttgtcactccgcgcaataacccgcaggccgcgcagttgctggaattgccgagacctattcgtccggcggacagccgtgaggaaaaaatccgttggtttaccgaagcggactatgacccggaaagcggcatgctgtatcactccgcgaaagggcgcggcatcgccgactgcggcgaaagcgcgcagtgggtatttgacggcaagaccttccagcttgtggcctacaactatcagccggagtgcaatggcggtcagccgggagactggccgtcagtgtgggcgatgccgggctacccgaccgagtagcccgacacgatgttgacagccggcgtggttttctctccgtccacgctggctgggaggcggcggctccgatggcaagcttcggttccggctgtatcagcccgcgcactgtaacaaccgcccgtccgcccggcgacgggcaattcggtgatgtgcgcggcggtacgcatgccatcgtttcctctctgtattgattacctttttctgcgcggtgtctcgcatattcggcctcgcttgcgcgttgttccgttcgctatcgtttatccgttgctaccataagttgtccacatcccggcgtgttagccctatgtcctccaaccgatcgttgtccagtctacgtagcgcctttcgtgcctgtactcgctgccgccaggcgcgccaacgctggcggacatgatgaaggaagaaacgcgggccgacggtgatatttgaacggcggagtggctgtgtcatggtggtatcccggttaactgtgctgtaaacagtgtgcagccggcgtgtttcaggatacagatgcagaaaatggctatcctgaacatacagatgttggtgtttacgatctgaattacgatttttgctgtgatctgtacctgtttctcttttccgcttcatggtttaaagaagacaggtacggatcgtgatgctgggaatgtccgatggccgatcgcgcaggatcatcaccggtaaagacgttgaatgtcttctcgttttagaccgatatcctgcaagcgatcatcatccagttgagtcaggatgtggcgagttttgcgttgccagtgccaatgtaataactgtcggcacagatgccgcagtatggaagcatgagtaggtaatacagtgtgacgaggtggacgtgtagtcatgataattctccgcaggtgaagactggataggatcatgacaagtcggtctgtatggttttagaggcagtttccgactttatttttaatacagatggcgtaatggacgttctgaatggttgttttgatggtgttctgtatggcgggattggggaggagtgatgacgcgatatcaacatctggccaccttactggcgcagcgcattgagcaagggctttaccggggtggcgaacggttgccgtcggtgcggatgctcagtcaggaacatggcgtcagcatcagtaccgtacaacaagcttattatctgctggaacagcagcaactgatcgtgccgctgccacgctcggggtatttcgtccggtctcgcaaagctgagccgccgataccggcgatgagcaagccggtgcaacgtccggttgaggtgaaaaaatggagcgcggtgctggagctggtgaacgccagactggacccaggggtgatctctctgggcagcagttcgccggatctaacccaaagcacgcttaaaccgttgtggaagcagttgcagcgcatcggtcagaagcagatggccgcttctttcgtgtacgacaatctggccggcgtgccgttgctgcgcgaacagatcgcccggttaatggttgacagcggctgccagctatcggctgacgacatcgtggtgacgactggttgtaccgaagcactggcggtggcggtgcgggcggtggctcatccaggggatatcatcgccgtagaatcgccggtcttccacggtattttgcagatcctgtgcgggctggacatcaaggtgattgagatcccgaccgatttcactaccggcatcaatctggaagcgctggaactggcgctcgaccagtggccgatcaaggcggtgattacggtgccgcactgcaacaacccgctgggattcatcatgccgatgcagcgcaagcgggcgttgctgacgctggcgcaacgctacgatatcgccattatcgaggatgacgtgtatggcgagctggcctacgagtacccgcggccggtaacgctgaagtcgatggatatcgacggccgggtgttgctgtgcagctcgttttccaagacgctggcgccgggattgcgcgtcggctgggtggtgcctgggcgctatctcgatcgggctttgcacatgaaatacaccagtaccggttcctccaccgtctgcacgcaactggcggtggcggagtttatccagcaagggcattaccagccgcatgtgcgccgtatgcgcggcatttaccagcgtaatctggagatgttcacctgttgggtgcgtcgctattttccggagactatctgcgttagtcggccgaagggtggttttgtgctatgggtggaaatgccggaatcttttgatggcgtgcaactgcgtcagcaactgcgggagaataagatccatatcgccgaaggctcgctgttttccgcatccggcaaatatcgccatggtctgcgtatgagttgcgccatgccgatgacgcccgaaatagaacaggtggtggcgaccattggcgccgcagttgaacgtgcgctggcggcaggtatgcacgaaacgacggcctagcggggccgacagaattgaaaggcaccactacggcggattggagccacgacccgaatgctctggtagcaacactccctgagcgaccctggtctgcagcgactcagataccactaaaccagttatacccctgatcttcccagtaaccgccggggttggtgtcgctgacgaacagggctgcaacatgtttggcgttcttgaaaccgagtttggtggggacgcgcaaccgcagcgggtagccgtaatcggctggcaatgcttgatcgccgaattccagcgccaggatggtttgtgggtgcagggcggtcgccatatcgatgctggagtaatagcggtcggcgcatttaaagccgacataacgggcagtgaggtctgcgccgatatgctgcaggaaatggcgtagcgggataccgcgccactggccgactgcgctccagccttcgatgcagatcaaccgggtaatctgcgtctcctgcggcaactggcgcaattgctccagtgtccagacgccctttttctccaccttgcccgcgacctccagacggtaactgtccagatagatctccggtacattgtattccgggtagtaggcattaaaagggaatggttgggtaatctggtcacggcggtagctgggtgccagacgttgcccgttgaatagccatgcctgcacccggtcgttccagcgcgacattgcccatagcaccttgtcgacgctgtcgccgtcctgcatattgcagccggtcagcatcgctacggcacccagcgtcaaccctgagcgcagcatcagtcggcgctccagattcaccagccgctttttctggtccggttcgagtagcagtggcgcgcggcgcggcgatttgtcactcatgtttgcccccggtcagcatcgcccacagcgtacgcgggacaatcagcaccatcagaacgtgaatcaccacaaacaggccgatgcccgccatggcaaaaaaatgcacataacgggcgatagcgaaaccgcccagtacagtgaccagcccctgcaattgcaccggtttccagattgccagcccggacagcaccagcaatacacccagcgtgataacgccaaaatacatcagcttctgaatggcgttatattggtaggattcatgccgcaggcgaaaggtcagcgccagccggatatcgcgccatagtgatgccggcgtgagcggcaaccagcgttgccgccagtgtccgctgcacaggctccatagcacatacagcaggccgttacccaccagcagccacatcaccgccagatgccagcttatcgcgccgccgagccatcccccgagcgtcatagcgtgcggaaaatgaaaatcgaacaacggcgaggcgttataaatttcccagccgctcataaacatgccgatcatggcgagtaggttgagccagtgggtgagtctgaccggccagggatgtaccgggcgacgggacgttggcatggcgggctcctgttggccggattggtttacatcggcggcacggtgccgtctttgccggctgagatggcgacggcgacccgttcgccctgttcgtcgagtttagagaacagcacgatatgcgcacccggttttagcaagctgcgatcgcccggcgagatactgacgatcggcacgtcgtccggtaccaccacggttttctgaccaccgttataggtgacggtcagggtacggccgttactgttgaccagtttgcctacggtaccgttggtcatggtgccgcttttgccgtcggcggactcccacgggcggaagccttctcctgcaccgcgcagactggcgtcgaacacatgcacttccagtgcctttagcgtgccgtccggttggggaatggcggcggtaccaatgaaactgtccggcttgatcgtatccgggttagcctgggccacgctcatcacgcgcgtctggtcggtcagtttgacatcgattttttgccctttacgatcagtcagttgtaactgcgtgtttgatattgcactgatggtgccgcgtaccggcggttgcggtttggcaggcgcgtcggcggcgaaagaccattggctgcatagcagcagcgaggaaaacagcagtccggtaagacgatgacgtatcatgatgacatgctcctgggttggtgtttttccccatcatggtgaggctatctggtcgtcagaatgaccgtttgatgacattaatgtcatcaagtcggctggatgtagttgctatgatggagccggtttttcggcagtcatgccgtcaggacagcaggagtgatgacgatgcgtattctggtgattgaagacgatgcgggcaccggggattacctgaaaaaggggctgaccgaggcgggatatgcggttgatctggcgcgcaacggcacggacgggttgttcaatgcgctggaacacggctacgacgctatcattctggatgtgatgttaccgggcctcaatggctggcagattattgagatgctgcgcaagaaaagcgacgtgccggtgctgtttctgacggcgcgcgaccagttgcacgaccgcattcacgggctggaactgggcgcggacgactacctgatcaaacctttttcttttaccgaactggtgctgcgcatgcgcaccctgttgcgtcgcggcgcggtgcgtgaggcggatcactacgtggtagcggatttgcaactggatgtgctgcggcgcaaagccacacgtcaggatacggccattccgctgaccaacaaggaattcatgttgctgcatttgctggtgcggcgcgaaggcgaagtgttgtcccgcaccttgatcgcttcgcaggtgtgggatatgaatttcgacagcgacaccaatgtggtggatgtggcggtaaaacgcctgcgcgccaaaatcgacaagccgtttgacgtcaagttgatccataccgtgcgcggtattggctatgtgtgcgagccgcgttcatgaaactgtggcttcagcgctggcgcgccagctcgctaacattacgttgcagtctgttgtttgcgctgacgactgcgctggtggtcagtagcgtcggcgggtatctgtacggcgttttgagtcaggagatgtaccggcgcagcgacgtacaagtcactgggcgggtggagtactaccgtcgtctgttgggcaggaatttcaccttgccgatgctgactgccaacaccggcatgttcgaaaatatgctggggagcgagcaggatgtgctgctgttttccctgccggggcaaaagccgctgattagcgtcaacccagcgcgtattgtcctgccggacattgccccgatcgcggtggatatgccgctgcaaaccgatgcggtacacggcagtctgacggagcaaggtgtaccgctgcgggcgattgccgcccaagtgcggctgaatgatggccagatgctgcagatcacggcggctcacgtgatgttcagcgaacagaagatgctggaacactacctgtggcgcgtaatgggggcggtggcgatcgcgtttgtgttgattggcgggttgggctatttggcgttgcgtcgcggtttattgccgctgtggcggatgacggcgcaggcgtcagcgatcgcgccgaatacgctgtccacccggatcagcgacgcggatgcgccgcaggaaatgcggcagttgattcgcgcgttcaacgcgatgctggatcgcctgaacgaaggttacctgcggctgacccagttttccgccgatctggcccacgaaattcgcacaccgattggtgcgctgatggggcattgtcaggtggcgctgtaccagccgcgtagcgtggaagagtatgagacgctgctgtccgacaacattgccgagctggagcgaatgtcgcgcatggtggaaaacatcctgtttctggctcgtgccagccacgagcagccggtgctcagccgtgtgtcggttgaggtggcgaccgaactgcaccgagtggcggattactttgagatgctggcggaagagcggggcatcgaattgctgtgcgaaggccatgcccggctggcggtggacgcgttgttgtttcaacgtgcattgagcaatctggtcgccaacgcggtgcgttacgccaaagcggatagcccggtgcggctgagtgtcgccgtattcactgaacaggtggtggtcgaggtggtcaacctcggtccggtgctgccgccctcacaactggaacagctgttcgaccggttttaccgcgcggacgccactcgcagcgcgagcagcgattccagtgggctggggctgtcgatcgttcgggcgatcatgacgttgcacggcggtgaagtcattgcccgttgcgatccgctcgacgagacgatcgggcggatcaccttccgcctgatctttcctgccagccgtgacgatcacactttactggcaaaatcgcctttatcgcgatgaacttgcaccgatttcaaccggtcaccggtcgccccagatagccgtcccagtctttccacaccggttgcagcccggctcgggtcagtgcgtcggccacggcttgcgggcggcggttgtcgtgtggggtgaattgctccagttccggatggtcgtcggcgtagccgcccggctgggttttggaaaacgcgctgacgttgttgatggcgatcgggatcatgtggtcgcggaagaagggcgattcgcgggtcgagagcgacagctccacatcgggcgccagcagccggaaggcgcagatcacctgcatcagctgcgcctcatccatcagcgaggcgggttcgatgccgccggcgcaagggcgcaggcgtgggaacgacaccgaataacggctctgccagtaggtctgctgcaaatacagcaggtgttcggccaccatataacagtcggtacgccagctgtcggataacccgatcagcgcccccaacccgatcttgtcgatcccggcgcgtcccagtcgatccggcgtcgccagccgccaggcgaaatcctgcttgtgaccgcgcaggtgatggcgggcgtaggtcgccggatgataggtttcctgatacaccatcaccccatccagcccgagggttttcaactcggcgtactccgcctgcgacagcggctgcacttccatcatcagcgagctgaattgcgggcggatcagcggcagcatctggcgaaaatagtccatccccaccttacgctgatgttcgccggttaccagcagcaggtgatcaaaccccagcgccttgatcgcctcgcactcgcgcagaatttcctgctcgtccagcgtcttgcgtttgaggtggttgctcatggaaaaaccgcagtaggtgcagtcgttagcgcacaggttggagagatacagcggcacatagaaactgacggtgttgccgaaacgctggcgcgtcagctgttgcgctcgttgcgccagcggttccagccaacggccagcggccggcgacagcaacgccatcatgtcctcgcgcgtaagccgatcggcgcacaacgcccgctctacgtcggcgtcggttttgctgttgatgcgtaaagtcaggtcatgccactccagctgttgccagtggcgttcaaacgatggcggttgatgtttgccgtcaattgtctggctatccattgtctggctatccattgtttggcgatcaatggtttggccatcaatggtttggttatcaattgattgactgtcaataagttggctgtccattagctggcgacctccgtgtgttgcagaaagccggtgagcgggctggtggcgctggcgatgcgctggcggttgcccagcccggcctgacgggcgatagctccggcgtccaccgccagccggaaggcgtgcgccatctgcaccgggtcgcgcgccacggcgatagcggtgttgaccagcaccgcatctgcgcccagttcaatcgcttccgccgcgtggctgggcgcgccgataccggcgtctactaccactggcacccgtgcctgttcgatgatgatgcgcaggaaatcgcgcgtttgcagcccctgattggagccgatgggcgcgccgagcggcatcaccgcggcgcagccggcgtcttccagtcgtttgcacagcaccgggtcggcgccgcagtacggcaataccacaaagccgtccttcaccagttgttcggcggctttcagggtttccaccgggtcgggcagcaggtatttcatgtccgggtggatttccagcttcacccagtgagtgcccagcgcttcgcgcgccagccgggcggcgaacaccgcctcttcggcggttttggcgccggaggtattcggcagcaggtgtacgcccagctcgcgcagcggcgccagaatggcatcgctgccgcttttcaaatccacccgtttcatcgccagtgtgaccagttgtgaacccgaggcgtgcagggcgtcctgcatcagcttcgcgctggagaattttccggtcccggttaataaccgggaagtaaaggtgatatccgcaatcttcagcatttcaacctcctgcgattgcctgaaacagcaaaatgtcatcaccgtcgcgcagcgcgtgttgcgtccagacgtcacgcgggataatggtttgattgatagccagcgccgtgccgggctgcagccgctccaactggccgagcaactgcgccacggtcagcccgtcctgcagttcgataacatcgtcgttgagccggatcttcatgccagccctccgcataccgggcaggcgggcgaacgcgttagctgcagcgtgctccactgatgctggcgcgcatcgaacagccgcagtttgccgtccagcggcgagggtaaaccgcacagcagtttgatcgcttccagcgcctgcaacgtgcccatcacaccgaccaccgggccgagcacgccggcggtgcggcagttgcgctgtggttcgctggcgtccgggtagaggcaggcgtagcagccgtgcgtgtagggtggcgtcagcaccagcaactggccgctaaagcccacggcgctggcgctgatcagcggtttttgcgccgcgacgcaggcggcgttgaccgcgtggcgggtggtcatgttgtcgcagcagtccagcaccagatcggcttgcgccactgccttctcaagcggctgtccttccagccgggtggtcagcgcgacggttttcaccaacggattgacggcctccagcgcgtgacgggccagcacggccttggggtgagaaaggtcggcgttacggtagagaatctggcgttgcagattggagatgtgcagggtgtcgtggtcagccagcagcagcgtaccgacgccagccgccgccagatagagcgccgccggcgagccaagcccgcccattcccaccagcaatacgcgggctgctgctagtttctgctgcccttcctgaccgatgtcttccagcaacagctggcggctgtaacgcataaaagcctgatcatcgagcatgttacgcctcccgtccttcagtcagccgaagcagcgtcgcggtggcggcgcgccagtccgccgcttgcgtgatggcgctgaccacggcgatgctgccgacgccggtctccagcaccgccggcacccggtcaatgctgatgccgccgatggcgacggtgggaaagcgcccgtccagcgcgcggatatggcgagccagctcgaccaacccttgcggcgcggacggcatcgctttggtttgggtggggaagatatggcccagcgcgatgtaagacggcttgatggcgacggcacgcgccagttcggcgtcgtcatgggtggagacacccagccgcagcccggcggcgcgaatcgcgtccagatcggcggtgtcgagatcctcctgccctaggtgtacgccatatgcctgatgcttcaccgccagttgccagtaatcgttgatgaacagccgggcctgatagcggcggccgagcgcgatcgaccggataatgtcaggctcggcctgatccgccggctggtccttgatgcgtagctggatggtgtggacgcccgctcccagcaggcgttcgatccactccacgctatcgaccaccggatagagccccagccgggcgtcagtggcgggaaaggcgccgttcatcagcgttcctcctgcggcaggctggtggcggtgtggtacagctcgctgccacgggcgcggaattcggcggacatctgcgccataccgacatccaccggttgtgcctgtgccccctgacgggcggcgtagtcgcgcacttcctgcgtgattttcatcgaacagaattttggtccgcacatcgagcagaagtgcgccaccttgccggattcctgcggcagggtttcgtcgtggtaggcgcgggcggtttccgggtccagcgccagattgaactggtcttcccagcggaattcaaaacgcgccttggacatggcgttatcgcggatctgcgcgccggggtggcctttcgccaggtcggcggcatgggcggcgatcttgtaggcgatcagcccctgtttgacgtcgttcttatttggcagacccagatgctctttcggggtgacgtaacacagcatggcgcagccgaaccagccgatcatcgccgcgccgatgccggaggtgaaatggtcgtaaccgggcgcgatatcggtggtgagcgggcctaacgtgtagaacggcgcttcgtggcagtgttccagctcttcggtcatgttgcggcggatcatctgcatcggcacatgaccggggccttcgatcatcacctgtacgtcgtattcccaggcgattttggtcagttcgcccagcgtgtgcagttcggcgaactgcgcttcgtcgttggcatcctgaatcgaaccggggcgcaggccgtcgcccagcgacagcgcgacgtcataggcgctacagatgtcgcagatgtcgcggaaatgctggtacaggaagttctcctgatggtgcgacaggcaccacttggccatgatggagccgccgcgcgagacgatgccggtcaggcgtttggcggtcatcggcacgtagcgcagcaacacgccggcgtggatggtgaagtagtccaccccttgttccgcctgttccagcaaggtgtcgcggaacagttcccaggtcaggttttccgcgatgccattgaccttttccagcgcctgatagattggcaccgtgccgatcggcaccgggctgttgcgcaggatccactcgcgggtttcatggatatagcgcccggtggacaggtccatgaccgtatcggcgccccaacgggtggcccacaccagtttttcgacttcttcctcgatggaggaggtcacggcggagttaccgatattggcgttgaccttcaccagaaagttgcggccgatgatcatcggttccgattccgggtggttaatgttggcggggatgatggcgcgcccggcggccacttcctgccgcacgaactccggcgtgatgttatccggcagcagcgcgccgaaactgtggcccggatgctgctggcgcagcacctcgccgcgcacgcgctcgcgccccatgttttcgcggatggcgatgaattccatctccggcgtgatgatgccctgacgggcgtagtgcaactgggtaacgcgacggcccgctttggcgcgctttggctgcggcaaatgttcaaaacgcaggtgatcgaggccgatatccgccagccgttgttgggtaaaaccggagctggctttcggtaaggcttcggtatcatcgcgcccggtaatccagtcggcgcgcagtttgccaagcccgcggtgtacgtccggggtgatggccgggtcgccatacgggccggcggtgtcatagaccggcaccgcttcgttggcttcatagcgcggattgtcgcggctaccacccagcagtgttgggctaagctggatttcccgcatcggcacgcggatgtccggctgtgagccggtcagataaatgcgctgcgagttggggaaggtcgacccgcgcagcgtgtcgataaattgctgggcggcggcgcgttgttcgcgacgaccggaggatttcttttctccggaaacattctgttccgtagactgggtcggttctgtagacaactttgattctgtagacatagcaaattcctgttcattaaaggaaaaattgcttgtctggagctcggagggagtaatggctggatgctgacccgttggcaacggcaatgtggcgtggagccttgcggttgcggcgacaacgtgagcgttgcgcctggggctggcaatataattactcttgttcccttcgcaggtcttaacctgatcaggttccgcggatcccgaattaacggtctcagcccacgcgccataaggcttgttgggcactccgacaagataccgccccttcgcggggcgaactaaaacactgacactctatgcgctgtgacggtgcgccgtcaatggtcgaacatcagccggatcaggctgtcttccagggtgaagcgcattgccaatgcctcacccacgccggataatgtctggcggaactcctggctgtcgacggggtcgatgaaaaacgccagatggctgtcgtaaatatccatgatttgctgggtgttgctacgcagcgcgacatcaaagtgcgacgcctgcgtcagctttctgtcgttgcgcataatgttttcctgcaacatgcgctcataaacatgaaaatgaccgacggacagatagtcgaccagatgatggcaaaattcatccagcgtccgagcttccggtattttccctgtctgaatgctgagcaggtggtaataggccagcaaaagatgtttgcgggccagcaaccactgatcgatcaaggcgtaattgccgccaacgttctccgtcagacgttgtaactgtttcagcatggctgactccgggtattgataggatgatgacggttaggcgtatcattatttataaccatagtcgtaaaatgccaatttggtaataagcggggcaataaaagagatggaagtgacgctgaagggtgaagaaagcggatggtgggtggtgtatcaccatcatcagatctggctgcctcagggcgaattgccgcagggaacggcggcgcagtggcaattgcagcgtcagtccgcccgccaggttggcgagtggcagggagaaccggtatggctggtgctgcaggacaagacgagcgacatgggctcggtgcgtcaactgctgggtcaggatgccgggttgttccaactggcggggcgtgcggtgcaactggcggaattctatcgctcgcaccggttttgcggttactgtggccatgagatgtcggccagtaccaccgaattggcctgcctgtgcctgcactgcaaagagcgttactacccacagattgccccctgcgtgattgtggcgattcgccgccacgacaagatcctgctggcgcagcatctgcgccacaagggcaacatgtacaccacgctggccggttttgtggaagtgggggaaaccctggagcaggcggtggcgcgggaagtgatggaagagagcaatatccgcgtcagaaacctgcgctacgtcagttcccagccctggccgttcccgcattcgctgatgatggcgttcatggccgattacgacgggggcgaggtgaagcctgacccgtctgagctgcgggatgccgactggttccgttatgatcgcttgccggaattgccgccgccgggtacggtagcccggcgtctgattgaagacacggtagtactgtgccgcgaggccgattgctgatcggtcatcgccagcgacaatcatgcctgcaagcaggcgttacaaggaaaagaccatgactgatctgaaaaacgatcgctatttgcgcgcgctgttgcgccagcctgtggatgtcaccccggtatggatgatgcgtcaggcggggcgttacctgccggaataccgcgcgacccgttcgcaagccggcgattttatgtcgctgtgcaagaatgccgagctggcctgcgaagtcacgctacagccgctgcgacgttacaaccttgatgccgccatcctgttttccgatattctcaccgtgccggacgccatggggctggggctgtattttgaagccggcgaagggccgcgtttcacctcgccggtcacctgtcatgccgatgtggaaaaactgccggtgccggacccggagcaggaactgggttacgtaatgaacgcggtgcggacgattcgccgcaacctggcgggcgcggtgccgctgatcggtttttccggcagcccgtggacgctggcgacttatatggtggaaggcggcagcagcaaagccttcaccgtgatcaagaagatgatgtttgccgagccgcgcacgctgcatctgttgctggataagctggcggacagcgtgacgctctaccttaacgcccagatccgagccggcgcgcaggcggtgatgattttcgacacctggggcggcgcgttgagcggcgctgattaccgcgaattctcgctgcattacatgcacaagattgtcgatggcttgttgcgtgaaaacgacggtcgccgggtgccggtcacgctgttcaccaaaggcggcggccagtggctggaagcgatggcggataccggctgtgacgcgctggggctggactggactaccgacatcgccgacgcgcgccgtcgcgttggggatagggtggcgctgcagggcaacatggacccgtcgatgctgtatgcgccgcctgcgcggatcgagcaggaagtcgccactattctggccgggttcggcgccggcaatggtcatgtgtttaacctgggtcacggtatccatcaggatgtgccgccggaacatgccggcgcgttcgtcgaggcggtacaccgcttgtccgcgccgtatcatcaggatctcgcctgatggatatgcaggcgctgcgcgaagaacaacgcgacaaagccgttcaggtgattcgtcacgacgatgtgccgtttgaacagccgacgctgattgccggcgccgatgtcggtttcgagcaggacggagcggtaacccgcgccgcgctggccgtgctgacctatccgtcgctgcaactggtggaataccagattgcgcgtattccgactatcatgccttatatccccggctttctgtcgtttcgcgaatacccggctttgctggcggcgtgggaacagttgcaacaccggccggatttgctgtttgtcgacgggcatggcgtatctcatccccgccgtctgggcgtcgccagtcattttggcttactggtcaacgtgccgactatcggcgtcgccaagcgccgcctgtgcgggcagtttgcgccgctggaggacgccgtcggtagccgtcagccgttgctggacaaggacgagcagattggttgggtatggcgcagcaaggcccgttgcaatccgttgtttgtctccaccggccatcgtatcggtgtggacagcgcgctgcagtgggtaatgcgttgcatgaacgggtatcgcctgccggaaccaacccgttgggcggatgcggtggcatccaaccgtccggcgtttcagcgctggcaacgtcaggccggcctgtaggataatgccgggcaggaaactttaggaattcaggtatatggcggtgcggcgattttcgttacactgccgtccattattattgagataaacgatgttacgtaaccccattcatttgcgtctggaaaaactgacaagctggcagcatgttacctttatggcctgtctttgtgagcgtatgtaccccaactaccatgagttttgtcagcaaacgggttttggcgatgcgcagctttaccggcgcatgctggatctggtgtgggaaacgctggtggtcaaggatgccaaggtcaacttcgacagtcagttggaaaagctggaagacgcgattcccgccgcggacgattacgacatttatggtgtatacccggccattgatgcttgcgttgctttgagcgagctgctgcattcgcgtttgagcggtgaaacgctggagcacgcgatcaccatcagcgaaatgtcgatccgtaccgtggcgatgctggagatgacgcaggcgggtcgggaaatgactgatgaagaactgaaggttgtgcctgccgttgaagaagaatgggacatccagtgggagattttccgcctgctggccgactgcgaagagcgcgacgttgagctgataaaaggcctgcgcgccgacctgcgcgagagcggaattagtaacattgggataaatttgtatcaataacgcgataaaacgtgatttaaggcctgaaatggcctgtctttaggcttcacatccgcaccctgtctggtctacatttggggggcgtaataaaagtggctgtcggtgcgtgtatgcaggagagtgctgttatagcatttccgtcgcactcgatgcttagcaagcgataaacacactgtaaggataacttatgaataagactcaactgattgatgtaattgctgacaaagctgacctttccaagacccaggctaaagctgccctggaagctactctggcagcaatcacggagtctctgaaagaaggtgatgcagtacaattagttggttttggcactttcaaagtcaatcatcgtaacgagcgcactggccgcaacccgcagactggtaaagaaatcaaaattgctgccgctaacgtgcctgcgtttgtgtctggtaaggcattgaaagacgctgtcaaataagcgcatgctgatacaaggtttaagcagaggggcgatttcgccccttttgctttttttcaggcggcacatccgctttgccgctccggcgttggtgtgctggctgagcgcctgtagctcttctacgccgtcgcccgccgtgtacgccagcggctatctggccgatagcggtgtggtacggttgtggcgtaaagacgacgcgccgcagcacctcaccacattggtgacggcactcagtccgctacaaggacaggacgctcggattacgcgttaccgtttccagcagggcgtgttgcgtgaggttcagcagacctattccgcgtcggcgcgggaagaggtcagactgcgctttgatcaggcgggaacggtcagttacatgcagcgccagctgccggaccggcgtgagtcgctgtcggaagacgagattgcgttgtttcagtttgatgcccggcgcttgctggaactgagcgattccctgcgtgcgggcaaggtatcactgatgcaggggcgctggaatgccgggcaggtgatcacgtgcgacgggcaaacggtacgcccggatctggaccgcgcttcgctcgcctggatcgcacagcgagccgaacgggctactgggccgctcagtgttgcctggctggtatcgccggaaggcacgcaattgttgcaggtggcggaggcggatttctgtcgttgggtgccaacagtcgaagcgtggtagtcagggaagagtatgcgcggtaaaacaagaaaagaggggccagcctgcgaggcatgaccccttgtcgcgatctgaacgctatcgtcagattttctgctcgcgggcgatggcgcgatagccaatgtcgctgcgacagaagctgccttcccaactaatgggtttggccaactcgtaggcgcgttgctgcgcttcggctacgctgtggcccagtgccgtcacgcacaacacgcgcccgccgttggtcaccacgtcgtcgccattcagcctggtgccggcatggaacaccttgccatcggttgcatcctgcgtcggcagccccgaaatcacgtcgccgttacggtaatcggccgggtagccgcccgccgccagcaccacgcccagtgacgggcgcgcgtcccagtcagaggttttctcatccagtttgccgtcgcaagccgccagacacagttctaccagatcggatttcagacgcagcatgatcggctgggtttccggatcgccgaaacggcagttgaattcgatcaccttcggctgaccgtccgcggagatcatcaggcccgcgtacaggaagccggtatagacattgccttcagccgccatgccgcgcacggttggccaaataatctggtccatcacccgctggtgaacttcatccgtcactaccggcgcaggtgagtaagcgcccataccgccggtattcgggccggtgtctttgtcgcccacgcgtttgtgatcctggctggttgccatcggcagcacgtgctcgccatccaccatcacgataaagctggcttcttcgccgtccagaaactcttcgaccacgatgcggtggccggcatcgccaaacgcattacccgccagcatgtcagtggctgcgttttccgcttcctccagcgtcatggcgacaatcacgcctttaccggctgccagaccgtccgccttgatgacgataggcgcacctttgcggcggatataggccaacgccggttcgatttcggtgaaattctgatattccgccgtagggatatgctggcgcgccaggaaatccttggtaaaggctttggagccttccaactgggcggctgcctgcgtcgggccgaaaatcttcagaccggcggcgcgaaaggcgtcgaccacgccaatcaccagcggcgcttccgggccgacgatagtcaggccgatggtgttctggcgggcgaagtccagcagcgccgggatgtcggtcgcggcgatattgacgttctccagcgccggttccagcgcagtgccggcattacccggcgcaacgtagaccttgtcggccagcggagactgagcggctttccaggccagcgcgtgttcgcggccgccattaccaataatcaagatattcatcgtcataactccggattagtgacggaagtggcgcatgtcggtaaacagcatcgcgatgccgtgctcgttggctgccgcgataacttcatcatcgcgaatggagccgcccggctgaatcacgcaggtgatgcctacggccgccgccgcatcgataccgtcacggaacgggaagaaagcgtcggatgccatgacggagcctttgacttccagcccttcgtcaccggccttgatgccggcaatcttggcggagtaaacacggctcatctgaccggcgccgatgccgatggtcatattgtcgcgtgcgtaaacaatcgcgttggatttaacgaatttcgcgactttccagcagaacaacgcatcgcgcagctcggcttcagtcggctggcgctcggttaccacgcgcagctgggcggcttccaccatgccgagatcgcgatcctgcaccagcaggccgccgttgacgcgtttgaaatccagccctgaaacgcgctgttgccactggccgcaggtcagcacgcgtacgttttgtttggcggcggtgactttcagcgccgcttcgctggcggaaggcgcaatgatcacttccacgaactgacggctgatgatggcttgcgcggtggcttcgtccagttcgcggttaaaagcgatgatgccgccgaacgctgaggttgggtcggtcttgtaggcgcgctcataggcgtccagaatcgagtcgccaatcgccacgccgcatgggttggcgtgcttgacgatcacgcaagccggctcgacaaactctttcacgcactccagcgcggcgtcggtatcggcgatgttgttgtaggaaagggctttgccctgcaactgctgagcggtagctaccgatgcctcagcaactttctcttctatatagaaagcggcctgctggtggctgttctcgccgtaacgcatatcctgcttcttgatgaagttcaggttcagcgtgcgcgggaagtggccggaaggctgggtggtatcgccgtgataggccgggaccttactgccaaaatagttggcgatcatgctgtcgtaagcggcggtgtgctcaaatgccttgatcgccagatcaaagcgggtttcgtaagtcagagaaccttcgttggcgtccatctcggtgatgatagctgtgtagtcgctgcttttaacgacgatagccacgtcgttgtggttcttggctgcagagcggaccatagtcgggccgccgatatcgatattttctacggcgtcttccagtgtgcagtcggctttggcgacggtctgggcgaacggatagagattgacgactaccatgtcgatcggctggatgttgtgctgggtcatgatggcatcatcctgaccgcggcggcccagaataccgccatgtactttggggtgcagggttttgacgcgtccgtccatcatttccggaaaaccggtgtaatcagaaacttctgtcaccggcaggccggcgtcggccagcaggcgtgcagtgccgccggtagagagcaagtcaatgcctcgttgtgatagcgcctgggcgaattcgacgataccggctttgtcagatacgctgagcaaagcacgacggataggacgacgttgttgcatgatggtttgatcccctgacttaggttcttactttaaagagcgttacgtgaatagtggcggtcacataaagaaaaatacggattgattcaccgatattcagctaacgcgctcacggatacgcgtcatttatcagggggggaattgtagcgaaaacgtttgcgtgatgctcgccaaatttcaaaaaatgcctaggttgtggataactctgtgcaaaataaggtataagcggcgcttttgctgtggaatgcagcgaacgcgcgatttaatcaaaaataccggttgcggcctgcgaggaactccctataatgcgcatccactgacacggcaacagcggaaacgcggcgcggtgtcaggcgggaaaaacgagaaaaaagtcgttgactccgcaggaggaaagcgtagtatacgccacctcgcgacagcaggctgtaagccggtcgcaccgctctttaacaatcaatcagacaatctgtgtgggcactcgcaggacacttcactaaaaaattatgtgaaagtcttgaagagtgacaacagttaattcatacgaactaacagtaaattctttgagcaccgcttcttaggaagcagcatcaaactttaaattgaagagtttgatcatggctcagattgaacgctggcggcaggcctaacacatgcaagtcgagcggcagcggggggaagcttgcttccccgccggcgagcggcggacgggtgagtaatgtctggggatctgcctgatggagggggataactactggaaacggtagctaataccgcataacgtcgcaagaccaaagtgggggaccttcgggcctcacgccatcggatgaacccagatgggattagctagtaggtgaggtaacggctcacctaggcgacgatccctagctggtctgagaggatgaccagccacactggaactgagacacggtccagactcctacgggaggcagcagtggggaatattgcacaatgggggaaaccctgatgcagccatgccgcgtgtgtgaagaaggccttcgggttgtaaagcactttcagcggggaggaaggggacaaggttaataaccttgttcattgacgttacccgcagaagaagcaccggctaactccgtgccagcagccgcggtaatacggagggtgcaagcgttaatcggaatgactgggcgtaaagcgcacgcaggcggtctgttaagttggatgtgaaatccccgggcttaacctgggaactgcattcaaaactgacaggctagagtctcgtagaggggggtagaattccaggtgtagcggtgaaatgcgtagagatctggaggaataccggtggcgaaggcggccccctggacgaagactgacgctcaggtgcgaaagcgtggggagcaaacaggattagataccctggtagtccacgctgtaaacgatgtcgatttggaggttgtgcccttgaggcgtggcttccggagctaacgcgttaaatcgaccgcctggggagtacggccgcaaggttaaaactcaaatgaattgacgggggcccgcacaagcggtggagcatgtggtttaattcgatgcaacgcgaagaaccttacctactcttgacatccagcgaaccctgtagagatacgggggtgccttcgggagcgctgagacaggtgctgcatggctgtcgtcagctcgtgttgtgaaatgttgggttaagtcccgcaacgagcgcaacccttatcctctgttgccagcacttcgggtgggaactcaggggagactgccggtgataaaccggaggaaggtggggatgacgtcaagtcatcatggcccttacgagtagggctacacacgtgctacaatggcgcatacaaagagaagcgacctcgcgagagcaagcggacctcataaagtgcgtcgtagtccggattggagtctgcaactcgactccatgaagtcggaatcgctagtaatcgtagatcagaatgctacggtgaatacgttcccgggccttgtacacaccgcccgtcacaccatgggagtgggttgcaaaagaagtaggtagcttaaccttcgggagggcgcttaccactttgtgattcatgactggggtgaagtcgtaacaaggtaaccgtaggggaacctgcggttggatcacctccttaccgagttgaagttgcctgcgtggtgtccacacagattgtctgatgaagtaatcgagcagtgaaaccttataggcttgtagctcaggtggttagagcgcacccctgataagggtgaggtcggtggttcaagtccactcaggcctaccaaaatcgctctcatactgcgttgctcgcccactcgcttatttgaataagcgtcgtggactcgcgccttgcctgagaccgatttgaataaggtttgtcatatcgatggggctatagctcagctgggagagcgcctgctttgcacgcaggaggtctgcggttcgatcccgcatagctccaccattcacgaatgacttcagagtatactggcgacagtatgctgcgaagtattttgctctttaacaatccggaacaagctgaataatttgaaacgacggcatgcgaatgtgagtttgtgtgctggtcgagtctctcaatatacccgcatcccgagacattttcgggttgtgaggttaagcgactaagcgtacacggtggatgcctaggcagtcagaggcgatgaagggcgtgctaatctgcgataagcgtcggcaaggtgatatgaaccgttatacccgacgatacccgaatggggaaacccagtgtgtttcgacacactatcatgacatgaatccatagtgtcatgaggcgaaccgggggaactgaaacatctcagtaccccgaggaaaagaaatcaaccgagattcccccagtagcggcgagcgaacggggagcagcccagaacctgaatcggcttgtgtgtcagtggaagcgtctggaaagtcgcacgatacagggtgacagtcccgtacacgaagatgcacagaccgtgagttcgatgagtagggcgggacacgtggtatcctgtctgaacatggggggaccatcctccaaggctaaatactcctgactgaccgatagtgaaccagtaccgtgagggaaaggcgaaaagaaccccggcgaggggagtgaaatagaacctgaaaccgtgtacgtacaagcagtgggagcactctttatgggtgtgactgcgtaccttttgtataatgggtcagcgacttatattctgtagcaaggttaaccgcataggggagccgcagggaaaccgagtcttaactgggcgttaagttgcagggtatagacccgaaacccggtgatctagccatgggcaggttgaaggttgggtaacactaactggaggaccgaaccgactaatgttgaaaaattagcggatgacttgtggctgggggtgaaaggccaatcaaaccgggagatagctggttctccccgaaagctatttaggtagcgcctcgtgaactcatcttcgggggtagagcactgtttcggctagggggccatcccggcttaccaacccgatgcaaactgcgaataccgaagaatgttatcacgggagacacacggcgggtgctaacgtccgtcgtgaagagggaaacaacccagaccgccagctaaggtcccaaagtcatggttaagtgggaaacgatgtgggaaggcccagacagccaggatgttggcttagaagcagccatcatttaaagaaagcgtaatagctcactggtcgagtcggcctgcgcggaagatgtaacggggctaaaaccatgcaccgaagctgcggcagcgacgcttaggcgttgttgggtaggggagcgttctgtaagccgttgaaggtggcctgtgagggctgctggaggtatcagaagtgcgaatgctgacataagtaacgataatgcgggtgaaaaacccgcacgccggaagaccaagggttcctgtccaacgttaatcggggcagggtgagtcgacccctaaggcgaggctgaaaagcgtagtcgatgggaaacaggttaatattcctgtacttggtgttactgcgagggggggacggagaaggctatgtcatccgggcgacggttgtcccggtttaagcgtgcaggtgggtggaccaggcaaatccggtctgctgtaacactgaggcgtgatgacgaggcactacggtgctgaagtgacagatgccctgcttccaggaaaagcctctaagcatcaggtaacattgaatcgtaccccaaaccgacacaggtggtcaggtagagaatactcaggcgcttgagagaactcgggtgaaggaactaggcaaaatggtgccgtaacttcgggagaaggcacgctgggcatggtgaagtcccttgcggacggagctgggcccagtcgcagataccagctggctgcaactgtttaataaaaacacagcactgtgcaaacacgaaagtggacgtatacggtgtgacgcctgcccggtgccggaaggttaattgatggggttatccgcaaggagaagctcttgatcgaagccccggtaaacggcggccgtaactataacggtcctaaggtagcgaaattccttgtcgggtaagttccgacctgcacgaatggcgtaatgatggccaggctgtctccacccgagactcagtgaaattgaactcgctgtgaagatgcagtgtacccgcggcaagacggaaagaccccgtgaacctttactatagcttgacactgaaccttgagccttgatgtgtaggataggtgggaggctttgaagtgtggacgccagtctgcatggagccaaccttgaaataccaccctttaatgtttgatgttctaacgtggacccgtaatccgggttgcggacagtgtctggtgggtagtttgactggggcggtctcctcccaaagcgtaacggaggagcacgaaggttagctaatcctggtcggacatcaggaggttagtgcaaaggcataagctagcttgactgcgagagtgacggctcgagcaggtgcgaaagcaggtcttagtgatccggtggttctgaatggaagggccatcgctcaacggataaaaggtactccggggataacaggctgataccgcccaagagttcatatcgacggcggtgtttggcacctcgatgtcggctcatcacatcctggggctgaagtaggtcccaagggtatggctgttcgccatttaaagtggtacgcgagctgggtttagaacgtcgtgagacagttcggtccctatctgccgtgggcgttggaagattgaggggggttgctcctagtacgagaggaccggagtgaacgcaccgctggtgttcgggttgtcatgccaatggcactgcccggtagctacgtgcggaagagataaccgctgaaagcatctaagcgggaaacttgccccgagatgagtcttccctgggaactagattcccctgaagggacgtttaagacgaagacgttgataggctgggtgtgtaagcgtagcgatacgttgagctaaccagtactaatgacccgagaggcttaaccttacaacaccgaaggtgttttggtgagagagacgacgatatttggcttgttcgatggattggttcctgtggttacacggatggtgtgacggcggggatgaaaagaatttgcctggcggcgacagcgcggtggtcccacctgaccccatgccgaactcagaagtgaaacgccgtagcgccgatggtagtgtggggtctccccatgcgagagtagggaactgccaggcatcatataaggaacccccggttaacgccgggggttttttgccatggggccggggtctggcattacgggataccggtccgggcagtcggtggcccggtgtgtggttttacggtacgtgctgggccggtcttgtgctctccccggcgtagtgtcgcgcgcctgcgctgtgcctctcgctttttccctgcaaggccttctctttatccccctctctccgcggtttttatcactctgcatcaacagaataatcatcccgcttcagtctccggcagcgccggttctccttcgcagccagtcacggataaatacggcgatctgcgccggctggttgagatccagacagggcagcgcaagcgttaaggcggtatcggtggccacggccagcgtgtcggcgtcgatcaacgccgcgatatcacctcctggcccgtgacggtaaagcagaattttatcaacgggttcgtgtttgaaatctttcgcatgctgatcccaatgcatggtattcagagcatgaaaattcaggacatgaaaaaggcccgctacagtgagcgggcctgagagaagttgaatgtaattaatgcagtatctgagccaggaacgtctgtgtacgttctgaacgcgggcgactgaagaagatatccggcggcgcctgttcgacgatctcaccctgatccataaagatcacccggttggctaccgtacgggcgaagcccatttcatgggtcacgcacagcatcgtcatgccgtcttccgccagacccagcatggtatccagcacttctttcaccatttccggatccagcgccgatgtcggttcgtcaaacagcatgattttcggtttcatgcacagcgatcgggcaatcgcgacacgctgttgctggccgccggaaagctggccggggtatttgtgggcatgagcggcgatgcgcactcgttccagatagtgcatcgccagctcctccgcttcttttttcggcatgttgcgaacccagctcggcgccagcgtacagttctgcagaacggtcagatgcgggaacaggttgaaatgctggaacaccatgcccacttctgttctgattttctcgatattgcggctatcgtggttgagttcgatgccatctaccacgatgcgaccctgctgatgttcttccaggtggttgatacagcggatggtggttgatttaccggagcctgatggtccgcacagaacaatacgttccccttgtttgacttgcaggttgatatttttcagtacgtggaactgcccataccacttattcacgttttccagcgtgatcatgtagtcggaagatgatgttaacgtgtcctggttcatgggtaacctcaatgagacttgcgtccggtatcaaaacgtttttctaagtgctggctataacgcgacatgctgaaacagaagatccaatagaggatggcggcgaatacatagccttccgtggacattcccaaccaggccggatcaacggtcgcttgctgaatgctgctgaacaggtcgaacaggccgatgatgatcaccaggctggtgtctttgaacagcgcgatgatggtgttgaccagaccgggtatcaccatcttcagcgcctgaggcagaatcaccagcccctgcatacgccagtagccgagtgccagagattgggccgcttcatattgccccttgggcagcgcctgcagaccgccgcggaccacttccgccacataggcggactgaaacagaatcaccccgaccagcgcacgcagcagtttgtcgatgttggtgccttccgtcagaaacagcggcagcatgacggaggacatgaacaagacggtaatcagcggtacgccgcgccagaactcaatgaaaatgacgcagagcgcacgcagcaccggcatgttggagcggcgccccagtgccagcaggatccccaacggcagggcaccggcgatgccgatcgccgcgatgatgatagtcagcgtcagaccgccccattggcgggtttccacccgggtcaggccgccaaaaccaccaaacagcaaccaccaggcgatcaacggatagatcacgcaccagacggcgatgtaacggccgcggtgcggcagattgcgccagaacatcgggaggatgctgatcagcgccaataccagtgcgaagttgatgcgccacagctcttcccgaggataaagcccatacatgaactgctcgaaacgggcatggatgaacacccagcaggcgccgtcgctggtgcaatccgcacgggtggagcctatccagttagccttgagaatggcccagttcaacagcggcgggatcagcgtccacagtagccacaggcaggccagcgtcagcacactgttggtgatgctggagaacagatttcgtcgcgcccagacaatggcgcggttaatgggcgtcgggttggatggtgtgtgtgtaatcatggtcatcctgttcctttaacgctcaattaaggcgattttccggttatagatgttcatcagtaatgagatcagcaggctgataatcaggtagaccgacatggtgatggcgatggtttcgatagcctgcccggtctggttcaacaccgtgccggcgaacagcgacaccatgtccggataaccgatggcggcagccagcgaagaatttttcaccacgttcagatactggctggtcagtggtggaataatcacgcgcagcgcctgcggcagaatgaccttacgcagggtgaccggcttaggcaggcccagcgacagcgccgcttcgtgttgcccataagagacggactgaatcccggagcggatgatctcggcgataaaggaagaggtatacaccgacaatgccagcgccagtgccgccagttcagggatcagcaccatcccgccgctgaagttgaatcctttcagtaccgggaaatcccaatgcagcgcccggccgaaaatcagatgtgataaacccagcaacaccacgagtaccgccagcggaatcggccaggacctgcgctgctgaccggtgagggcatggtagcgcttattgcggcggaaaatcatggcaccgactaccagcgcaatgatcagcgccagtatcgaaggcagcgcccccgggccgaactcggcggccggaatatacaatccgcggttgctcaggaagaaggtatcgagcgcgtttaccgcctgacgcgggcctggcaggttgcgcagtaccgcaaaataccagaagaagatctgcaacagcggtggaatattgcggaatgtctcgatgtagatggtggacagtttacgcaacagccagttgtcggacaggcgagccagaccgacgataaaccccagcagcgaggcgcagacaatacaaatagccgaaaccagcagcgtgttcagcagaccgacgacaaagacgcgagcgtaggtatcgccttgttcatagtcaatcaagtgctgaacaataccaaagtcggcactgttattcagaaaggcaaaacctgacgtaatcccgcgctgcgccagattggttaccgtgttgtgcagcagataaccgacggtaaccacgacgatgacgactgccaggatttgatacaaccaggcgcgcaccgctggattagtcagtgataaatcacctttcacggttgggcgttgcagcatgttggagcctcagtgacagataaagcaagggcacggctggttcgcagcacgtgcccggttttacatcaggaatcagcgaatggcaggggcgtactggatgccgcctttgttccacagttcgttcaggccacgtttgattttcagctcactgccctgacccacgttgcgctcaaacacttcgccgtagttgcctacctgtttgacgattttgtacgcccagtcggccggcagtttcaggtctttgccgtagttgccttctttacccagcaggtgcgacatgtccggggtggtcggtttggcggccatctggtcgacgttctgagaggtgatgcccatctcttcggcgttcagcatggcgaacagcgtccagcgcacaatcgcgtaccagtcttcgtcaccgcgacgcactaccggtcccagcggttctttggagatcacttccggcagtaccacgaagtcagccggtttgcccagtttgatacgcagggcgtacaactgagactggtcggaagccagcgtatcgcagcggccggaatccagcgctttggcgctttcgtcagagcggtcgaaggtcaccggggtgtatttcatgttgtgggttttgaagtaatcggccacgttcagctcggtgtcggtgccggcctggatgcaaacggttgcgccgtccagctctttggcgcttttcagtccggctttgttatgggtcagaaagccgatgccgtcgtagtaggtcacgccggtgaacagcaggcccatgccgccgtcacgggaggaggtccaggtggtattgcgggacagcaaatccacttcgccggattgcagagcggtgaagcgctctttggcggtcagcggggtgaacttgactttattggcatcgccaaaaatggccgcagcgacaccacggcagacgtcaacgtcgataccggagtatttgccgttggcatcggcatacgagaaaccaggaagtccatcgctgataccgcattgcacgaaccctttcttctgaatcgcatcaagagttgcgcctgcgtgtgcctggttgatgaaggcaaacagtgaagcgctggcgaccagcgtggacataatcacttttttcataatcatcgtatgtgcctaatgtaatagtaatgtgctgttgtgttttggcgcagtcatggctgcgcctgctctgtctgtcggcgtggtgtcccggaaacggggccgtcgttatcagaaagcaaaaacgatgccagcttgtaattacagtggtacaggcaggaaactaaatcgtatcagtggtgaaccgggataaatcggagctatagagggataaaggaaaggcatagggcgcaccaaaatggatgaattgtgctgtggtcgatccaatttggtgcaacttgcgtaaaaatcggaggttaacgtaccgacgctgcctcaaggagtgcaatggccagcggcggtgctatctgttttagtgcagcgcgttctggctgaaacaaggtgccgacaaaaaacggatggtcggtgagttcgaccgcgcgaatatctccgttgtcatccacaccggacacccgtacaccggcagtggtgaatgcatcccgaaacgcttcgttgatgccgtagcggcagcggtagccttcggcgatcgcgtcgcggccgtaagcacggccaatgcgtgaatcgggagacaggcgaatatcaccctgtttttccaccatttcgcattgcaagggcgaaatcaccgcccggccttcctgagtgacttccgcattattagcgtcatgccagctcagaacatggcgggcgtattcgagcagcgcatactgacaccccccgcaggtgcccagaaacgggatatgcgtttcacgggcaaaacggatggcttgcaggatattgtcgtcgtgacgatacgggctggcgggaacgcaccagacggcatcgaaagcgtcgagctggctggccggcgatagtagttcactgtctatccactggtactgagtcgtgaggtcaagctggcgggcggcgaggtcgagagcgggcgggatagcctgatgagcggtgacggttggggtgtagtcacctatcagcgcgattctgacaatctgtttcatgacattctccggctggtaaaaaagaaggctacggcaaatcgggggtaatgtcgaggtggtcggtttgattgtgagaggtggcaaaggcaggccagacagcctgcctgtcggttatcaatgcacgatgtggcgctggtagtatttttccagccgcgtctgcagcttacttagcacagtgctgaacagcaggtagatgagtgcggcttcgatatagagaatcagcggctcgtaggtcaccgacacgatacgttgcgcggccagaaacatttccggcaccgtgatcacggcggccagcgaggtgtccttgaccagcgaaataaaggtattagccagcggcggcagcgacacgaataccgactgcggcacgatcacccagcggatggcctgcgcgccgctcattccgagcgaataggcggcgttccattgtcctttcggaacggagagaatagcaccgcgcacgatttccgagctgtaagcgccgacgttaagactgaaaccaatcagcgccgccgggaacgcatccagtgtgatgccggcgttgggcaagccatagaaaatcaggaacagctgaaccagtagcggcgtgccgcgaatcatccacacataaaagtcgcaaatctttttgagcggcgttgggccgtacaggcgcagcaaggcgaccagcacgccgatcatcaagccgaggacaaaggaaagaatcgcaagaggaacggtgaatgtcagcccggcggaaagcagactccagaaggagtctgccatgagttgtagccatgatggcatctaaaataactccgatatcaatgcattatttggaaacgtcttgtccaaagtatcgcacagaaatcgtcttataggtgccatctgctttgatttgatccaacgcgttgttcagcgcgtccaccagttgcggctggtttttgcgtaccagaatggcggacggatcgccgctttcagcggtagcgaccactttcacgttggcgtccggtttgtgttttttgaagtccaggaatgacaggttatcgttcagcgtggcttcggcgcggccgctcagtaccagctccagcgactggttgaagccgtcggtcggcacgatttccgcaccgtagctggtcgccagcttggaataattgctggtcaggctctgggcggatttgtggcctttcagatcgttgaacgatttgatgccggtgttatcgccacgcacgatcagcacggattttgcgtcgatatacggtttggtgaagtcatacttcgcccgacgctctttggttacgcccacctgattaatgacggcgtcatagcgtttggcgtctacgccggcaatcagcccgtcccagcggccttcgacgaattcagcttttacgcccagtttttccgccacggcgcggccgacatccacatcgaaacctaccagtttgccggaggcatcatggtaggtgtaaggcgcatatgtgccctcggtaccaaatttaatcacacccgcggccttgatggcgctgagatcgtcctgagcctgcgccagcgcgctggtaaccagtaaggcgccggtaagtaatgctaagcgagattttttcatcatagttcctgccaggtatggctattgccgttgtaagtcagaaatgctgcgaatttacgtgatgtcatgatgtttgccaagtacataaagacatggcttatatctgctatgaatatagtgagcgccggtattttttaccactggggaccgcgggttagcatcgcgggaagacgtgatatacggtggtaacaatcggtagccagacttgttctttcccgccgtagtctgttgcctgaggaggagctatgaagctcagacttgccagctataacgttgaaaacctgttccaccgcaccgcgattctcaacctgcccgacccgcagcaaagcagtgaattgctggagaaagtacgccagttgcaaacgctgctggatgccgataagtatgacgatgccctgaaagaccgggtctttaccctgaccagcaatctccagccctacgtcgaccttcgcgtcgatggcggctcgctcggcagttggaaaaacgaggccggcaagaccggattccggattaacaagagctgccaggggcgaggcgactggctgggcgagctggtttttcgcgccgaagcgttcggcgatcaacagcgaaaaaataccgggctggttatcaaggcgctgaatgccgacatcctgtgcgcggtggaagtggaaaacatggcggtgctgcgtgatttcaaccagcagattctggcggatcgggcattcgcccagtatgtcatgatcgacagcccgaacgatccgcgcggcatcgatgttgcctgcctgacgcgtcatcgtattacccaactgcgtacccatatctttgacgtcagcgaatcgttcaagccgctgttcagccgcgattgtctggaagtgacgatagatgtcggcctgccgcagccggtgcatgtgctgtgtaatcactttaaaagccagaacggtcgtaacgatgacgagcgcgaacgggcggccaaacggcgacgcgcgcaggcggagcgggtggccgaaattgtccgcggatacaatttgcagcaggagtatgtggtggtgatgggcgacctgaacgaggatgtcgccaatccctggcacagtctggcaccgctgttttccgtgccggatttgcacccggctatcgatccttccctgccggaaacggcgcgttatacctattatttctccggcggtaaggccggggagcggctgaaccaactggactatattttcatttctacgccgttgcatcaggcgaaggtcacctgcggcattgagcggcgcggcatctacaacattgacaagatcaccgccaaagaaggcgcggagccggtgacgccgttcccgaccgtcacctcctgggataccgccgcttcagaccatgctgccgtgtgggtggagctggatatccgctgagcgcgcccggcggcggtgaggcaatgcaccgttgtgaacgaggcggataacccgcctcgttttattttagtgggcaaatggtgcagaggaagctgcatgcgaacccatgatttccattcataagcacaagcgttttctctctatagtattcatccccgcggctgcctaaattatcgaccatcaagaccatgatggagaagagatgatgtcgcagcgaatctggctgattaccggggtcagcaccggctttgggcgtgaacttacgcagcaactgctggcgaagggcgaccgcgtagtgggtacggtacgaaatctggcaagcgtacagcccctgatggatcaatggccggagacgttccacccggaaatactggatgtcacggataccgatgcgatagccggcgttgtcgagcggacgttcaaacggttcggccgcattgacgtggcgatcagcaatgccggttatgggctgtttggcgcggcggaagaactttccgatcgccagattgagcagatgatcgccaccaacctgctggggtccattcaatttattcgcggcgtcattcccatcatgcgccagcagggcggggggcggattatccaaatctcgtcctatggcgggcaggtggctttccccggtaattccctctatcacgctaccaaatgggggattgaaggctttgtcgagtcggtcgcgcaggaagtcgctccctttggcattggcatgacgctggttgaacccggcggcgcccgcaccgaattccgttacggcagcgcgcaggtcgccgcattgatgccggtctatgacgcgacgcccgcccatgcctttttgcgtatgcttgatcccgcgaatgggctggcgccgggcgacccggccagaatggcgacgcgcattatcgaaagcgtcgatcgccaaccggcgccgctgcgtatggtgctgggttctcaggcgttgcaaggcatgattgatgtgttgcgcgaacggttgcgagattttgaacaacaggtcgagctggctgcgtccaccgacttcccaccgggaacgtaatgccattatcgatagccttttaccgcgtagcgcacacgccagtctggtgctgacgcgtgcgccgtacgaatccgcagtcagccgcggtagcgcagcgcgtcgataaacagtgaaaaggcagcggtgtgctgcttacggctgggatagtacaggtaatagccggggaacggttcgcaccacgactccagcacctgaataagacgcccgtctgccaccgcctggcggatggtgtcttccggaacataagccagccccaggccagacagcgcggcgtcgatacggtgctgtaggttgttgaatgtcagctggccatcgacccggacgcggatttcgcgcccatctctggagaattcccaggcgaacaatcctcccagcgtgggaagacgcatgttgatgcaacggtgttgctgtagcgactgcggggtatcgggcgcggtgtgattggcgaaatacgccggcgaaccgactaccgccatccgcatatccgggccgatgcgcacggcaatcatgtcttttgcgacctgctcgcccagccggacaccggcgtcaaaacgttcgttaacgatgtccgtcagcgtattgtcgacggtaatttccagatggatatccgggtgctggctgagaaacggcttcaataccggccagagaacaaaattcaccgcatgctctcccgccgtcaaacggatattgcccgccggtttgtcgcgcatctcccccagatcttccagtgcgaattcgagttcgttcagcgacggcgaaatgttcccgagcagtcgctcgccggcctcggtcaatgacacgctgcgcgtggtgcgcgtcagcaggcggatgcctaaccgctcttccaggctgcgcatggcgtggcttagtgctgactgggatatgcccagcttcgccgccgcgcgggtaaaactcttttcctgcgcgaccatgcgaaacgaaatgagatcgctgaaattctctttaagcattgacctgcctccccagtggcgccaagagcgtgtcttcgcatgacactatactgaataaatatatgaatttgattcatagctccatgcggatttccctgtctagtcgccggttatccggcgcgatacgttttcatcaacgattcagttcaggcggaagacgtcggttgacgacggcaatgccttgtcgggcgtgacgccgatattggctggcgccaaccatactgatagagacgtatggggcttagctgtgatgtcatccccgtctccctgttgatgttaacgccggcaatcaggccggaagtagaggaaagcatgaagattattcgtaatggttcgcagccttcccggccaggcccggaagcgtggtttaccggtcacgtacgcatcgacgcaccgtttcaggcgacagagcctgcccgcgtgggcggcgcgatcgtcacctttgaacccggcgcacgcaccgcctggcacacccatccgctgggacaaacgctgattgtggttcaggggcgaggctgggttcaggaatggggcaaagaaattcatgaaatgaacccgggagatatcgtatggatccccgaaggggtgaagcactggcacggcgcgacggcggaaacggcgatgacgcacatcgcgattgccgaatcgcttgatggcagtgcggtggaatggatggagcacgtcagtgatgagcaatacccgaagtaacccaggaaaccgtggtgtggttgcggatgatgcccggcgcggtggaaagcgaactggtgcgaagtattaccgatcccaacatggcagcgggcgtcaagtcgttctatgacgactatgctatttctgcagagtcatttgcccgggtcgtggccttcgctatccgtctgcctgaagatgtggacattaacgacgttctgttccgtccgacccggctggaattgtaatcacgctttgaataaggcaaggagtcaactatgaccatgaaagtactgggttatgccgcgcagtcatcagccgcgccgttagcgccgtttcactttacgcgccgaacgccgcgccccgatgatgtggtggtggagattctgtattgcggcgtttgccactccgatctgcatcaggcgcgcaatgactgggggtttagccattatccgctggtacccggtcatgaaatcatcgggcgtgtgaccgccgttggcgctggcgtcaccaaattcaaacctgacgatctggtgggtatcggctgcatggtggattcgtgtcgtgaatgccagccttgtaagcaggggctggaacaatactgcgatgaaggcaacgtgcagacctataacggggttgaccgtcatgatcacctgccgacctacggcggctattctcagcaaatcgtcgcctcgcaggattttgtgttgcgaattcccgcctcgatggacctgaaatcggcggcgccgctgctgtgcgccgggattaccacctggtcgccgttgcgccactggaacgtcggtaaaggcagcaaggtggcggtggtcggattgggcggtctgggccatatggcgatcaaactggctcatgcgctcggcgcggaagtgacgctattcactcgttctcccggcaaagaggccgacgcccggcgtttaggggctgaccgcattgtgctgtcgacggcggcgtcgcagatggagacggtcaaaggtcagtttgacctgattatcgacaccgtgccctacgagcatgatatcaacccttacatgccgacgctgacggtagacggcacgctggtgtttgtgggcctgctgggcgacatcaatccgatgctcaacaccgtgtcgatgattctggggcggcggtcggtagcgggttcctgcatcggtgggattgccgagacgcaggaaatgctcgatttttgcggcgagcatggcatcacttccgacgtggaaatgatcgatattcagaacatcaacgcggcctatgaacgtatgttgaaaagcgatgtgaaataccggtttgtcatcgatatggcatcgttggcataagcgggtgtgagcaaacagtcaaagactgcgagcgggtaatccactctggttgagcgggacatgcagcggtgataagtaaaaaggcgcgatccgaaccggtatcgcgccttttttattcagtggatggctgatggttatcagttcatgccgtattttcaaaacctatgttttttatggttcgcgcttgtttatgaatgtccattcattgtgttgatattaaacgataatttatattaattcgtttgtctttgttcattgccattcatagagtaacattgacatgtgtagtcagtggtgtagtcagtgctgaatgtgaactgaggttttatggctggcgggacaaataaattaagcgatacatcgctgcgtaagatgatggggcgtgagagccccggtgatagcttctatgccgatggtgacggattaagtgtcaaggtctccaagattggcgttatgacctggtattttacattccgggtaggtggtcgttcggcggcaccacagcgtataaagctgggtaattatcctgatctatcccttaaagcagccagagagaaacgggagcagtgccgcgcttggttggctgaaggaaagaaccccaggcaccagttaagtatcgccactcaagaaagcctcaagccgattacagtcaaagaagcgttggaatactggataagggagtacgctacccataaacgggccaacgtaaataagcacatcgagcagctaaaaaagcatatttacccctacataggcgattatccgctttcgatgtgtgaaacccgccactggttggaatgtttcagccgtgtaaggtcagaagcgccggtggcggctggctaccttctccagatgtgtaagcaggcgctgaaattctgccgtgtgcatcgctatgctgatagtaatgccctcagtgatttgaccattgacgatgtaggcagcaagcagaataaacgcgacagggtgcattccaggcaggaattagccgatatctggcgcgagagtacgggacaaaaatttaagccttactacgcctcattgcttcacctgctggtagtgtttggttgccgaacgcaggaactacggttttccctaatcagcgaatgggatttagatgattgggtttggacagtgccgagggagcatagcaagggcggggaaaagatactgaggcctattcccgaagctatccggccatttgttgtggcgttgtgtaatcagcacaaagatagcggcctgttattgggtgagataaagagttcggaagctgtcagccagtggggaaggggtatctacaagcgcctcggccattctgagccgtggacgcttcacgatctgcgccggacgttttccacaacgttaaacaatatgggtattgctccccatgttgttgagcaactgctggggcatacgctgggcggcgtcatggcggtttacaaccgtagccagtacctaccagaaaaactcgacgcactgaataaatggatggagcggttagaattgatttcttccgaacactccaacgtaactatttttaaggtgaaataatgagtgtgaaaaagccagaacgtttatattatccgttgcatgaggctgcagaaaaattagagtgctcaataaaagatattattcattacggtgcgataggtgctctatgtataagcgtttatatgtttaataataaaggtgataatcaatctgatatattctatctggatgctttgaagtttaaggttgatgatgatttacctagtcattttcttggcgataaatatttgattgcggatattcattttaatcatagtccatacggttggtgcgcgagctttttaaagggttttttttatattaatgctgttagtttaactttggctgaatttgaaattaattccggatctataaaaatagataagttgtctacggcaaagaatgcgcttgattctatagatatttatttcatgaatgatgaaggtctatatgagttacctattagcagattgtgtgtaatggctgaggaaattgataacattaatcaagcggtgaaaattaatgcatttattaatcaggaaaaagaatcagataaaacagtagcaaaaaaggaagttttgattaagtcattattgaggttgattcctgatttttatgatgtggatattgaggctatgcctgtaaaaaaaataaaagaattactagaggtaacggcagctcaaaaaggaatagattttcctaaaacagatttaggtacgtggtcaaagtaccttgaaagaggtcgtcataaaaagtgatatcactttgtgatgaaaacgatatcagcataattatcattcatctattttttaatgctcctgaaccgcaataaacaggagcgcttttctatgaaccatcttaaacaatcaaaacagaccaccgaacgcctaatacgcgaaggggaatgccgtcagctcactgggttgtgtcgtaccactcgttacctgatggagaaaaaagggaaatttccttcccgccgtaaattaggtggccgctctgtggggtggatgctttctgaaatcttggaatggcagcaccagcagccgaaggttatttttgaaaaagcggcatgaggtaggtatggcacataaaacaaaagcggccatgctgggccgctcatgtcaatgcacaaaactaaagcgtgtccagaataccatgctgatcgatcaggtcaatgactgtaatcattctgcatctggctgcttatcttgccgggattgcttgcgctggcgacgcttgatttcgccttttacggccgtaactataaattgtgcttttgtctccccgatttcaaggctgttttctaattctgcaacaacatcatgcgggaaccgtgcgtttagctgctgtgacttattgttaactgaacccgttgccattactgaatctccatacaataggtgcgattcagtatacgcaaaaaaaatgataataaaaggcttgaggtgcgattcacttaatagtattttcaatcgcgaaggtgcaattcaccttgtaagcgcgaagcccggctgtgcgacaacacaaaccgggcctctaaccacaatacgttaactggagtaacgactatggctgataaacagtctacccaaactcacgccaaatttacacgcgccgcgcacattactcatgccgaagaggctgttacccaggttgtctatgccatgtccatcatcaggctgatagccgcgcaggatgttggcggtcctgttgtcgagaactctcttgatgccgtcatagagatactggaaaaggcagaaactgaactggtggaggtgtgccgtggataagcctatccctttggatttagccgcctatcgtgcaggccttaattccagtctttttgaggtcattattagcaaggcggcagaagagaatgtttctggtcagttggcggaccttatcgctatcgcctgtgaccttaatgaagaaatcagagatgttttagccaaggcagtcgagaaacgtggggttatcgtgcatggagtggaaagatgaagactgctccgaatgttaaacgtcttccgcgagataagggaactgaggctgtaatctttgctgggtccaatgcctgggatgcggcaaaacgctatcaggctggtaataacaacggtgacgatataccgcctattgtacttgatcacgcccagcttaatgacctggccaacctgaatatagtggataaagggcgaaagtatgcccgcgtctatcaggctgggctggtggatcaggccaaaatgtctcttatcgccaaaaagctggcggcggctggcgtgacggaagcgaagctctacagcgaaaccggggaattgctggaggactggaaaggatactttgaacgtcttactactgagccgccagaaacatcggctggcatggtcttaactgacctttcccggatgggggctagtcagcgcggcgaagtgctccgggcgcattatggcggtgcgctggcggtacatggtgactctgacaccgttcatcactacaacagcgtggtatgggttcctgtggctgataaggaactacagcgggagatggcgcaaatttttattgatgcagatattgcctactcgcagaacgccattaagtcggctgtggaaactatgaagttaagtttgcctgttatgggagttaccgctcgtaacctaatcgggttcagtaatggggtatttgatacccgttcggggcaatttcgttgtcatatcaaggaggattggttactgatagccagtgaattgccatttagcgccccggcagagggggaaacgttggcgacccatgcccccagcttttggaagtggttaagccgttctgttggcaacaacaaacgaaaagctgatcgtgtgctggcggcgttgtttatggtgctggctaaccgttatgactggcagctattccttgaggttactgggccagggggaagcggtaaaagcgttttcgcggaaatctgcaccatgctggcgggtaaagccaataccgtgtcggccagtatgaaggcactggaagacccgcgagatcgtgcgctggtggttggctattcgctcatcatcatgccggatatgacccgctacgctggcgatggtgcgggaattaaggcgataacgggcggggataaggtatctatcgaccctaaacataaagcgccctattcaacgcgcattcctgccgtggtgctggcggtcaacaataacgccatgacattcagtgaccgaagcggcggcatatcccgacgacgggtgattttcaacttctccgaagtggtgccggaaaatgaacgcgatcctatgctggcggaaaaaatagaaggtgagctagccgtaatcattcggcacttgctaacccgctttgccaaacaggatgaggcaaaacgtttattgcatgaacagcagaaatccgaagaggcgatggctattaaacgtgaaggtgattcgctggtggacttctgcggctatctgatggcgtcggtgttatgcgatggcatgtttattggcaatgctgaaatcgtgccgtttagcccacgtcgctacctttatcacgcctaccttgcctatatgcgtgccaatgggcttaacaaaccagtgtcgttgacccggttcggcacggatatgccgggggcaatggctgaatatggcaaggagtaccagaagcgtaaaaccaagctggggctacgttcaaacgttacgctcaatgaggattcagaagactggatgccgcaatgcgatgctccccagggaagccaaaataaagaggagaaaaaataaaacttataggcgaagtgttcaccacaattcaccctgttaaaaaagcaattaataacagtaagttaatgggtgaacacttttttataaactcttcaccaactgttcacctgttcacctttctgtgaaagcacttccaaggggtgaagggttggggtgaatactagtgaatagttaaaaggaaacccgtcaccctataacgcaatgaaaattaaagcgaaatagataaaggtgaacaggtgaacacttgagcgcatattttttaattttatatttttcgcatagcggcttaggccgcttttttattatttttatctcattgattatttttatttgtctttacgataaaagatattgatcgtatgattcccatacaaagactgtataaacatcagggggtgtcatgagcagcaaaaagaaagcaatggcggtacatatcgacgccgagacaatgaaaaagattgaggagtaccaggcattcgttaaagagaatcaccctgaaatgcccgtacctaccataggccagattgtgcgtagcggtgttaattactggcatcgccatacgctgggggcatggttatgaaatgctggtacaccatcaaagccgccagtgatagtgccagcgcaaccattctgatttacgaagagatcggcgcttggggtattactgcgcagaagttttcagaagacctgaaagccctgggcgatatttcccatatcaccttaaacattcattcacccggtggtgatgtctttgacggcatcgctatttacaacctcctgagcaaacaccctgcaaaaatcacggtgcatatcgatggccttgccgcgtctatggcgtcagtcattgcaatggcgggtgatcgtatcgtcatgccagagaacgccctcatgatgattcacaaaccgtggggcatttcaggcgggaacgccaacgatatgcgcgactatgccgagctgttggacaaagttgaacacgtccttatcccggcttatgcgcgtaaaacgggtaagtctgctgaagagctggcggcgatgctggaggaagaaacctggatggatggccgcgaatgcgtggcgcagggttttgcggatgaattactaccggctgtcagcgcgatggcccgtatcgaatcaaaacgaattgaggattttgaacatatgcctgacaacattaaggggatgatcacccagcctaaaggttccaccggtgccactgtgccagagaaggaccgaatcaacggtattaaagacatgttcgctatgttcggtggtaagcatgactcactaaaaattcagtgtctggaggatgtgggctgcacgccagatatggcaaaagagcgtctgatgaaggagttaggccggggggcgacaccatcaggaaaatttattcctgaaaatagcgcccatatttatgtagataatgggaatattaccggtgatggcatccgaaacggcctttttgcacgcttggggtatgctccggcagaacgtggtaacccctatgccatgatgagcctgtttgatatggcaaaagcctcactggctgatcgtggtgtcggtatttcaggctttggtaaccgatcgcagattgtaaatctggcctttacccatagcagtagtgatttttctcacatccttgcggctggcgctgaaaaatcggtactgactggctggcagaatagcggcgagacgttccagcaatggacgaagaccggttcactgtccaacttccacgaagccaagcgcgtagggatcaatggtttctcacagcttgataaggtgccggaaggggctgagtacaagtatgtgacgacgggtgacagcggtgtgcctattgcattggcaacatacggcaatatcttctctgtcactcgtcaggccattatcaacgatgatctgagccaattaacgactatccctcaggcaatgggacgggccgctgccagaaccgtgggtaatctggtctatttgttgctcactaccaatactgcatttactgacggaaaagcgttgttccacgccgaccacggaaacttgatcgcgaagagcctggacatggacgggcttaatgaggcgcgtaaggctatgcgactgcaagaagacgcaaacggcgacccgattaacattattcctgcgtttattcttgtgcctgcggcactggaaggtgcggctaaccgagctgtgctttcttcctcttctctgttccctgtggatggcagcggtacacagaaccagaaccccggcattatcaacgtggttaaggacatggctcagattgttgttgatccccgtctggataaggccaacaacaagcaatggtatgtcgcttcggcgcaaggaacggacaccatcgaagtggcctatctggatggtgtggacacgccttatcttgagcagcaggaaggcttcacagttgatggtattgcatggaaggtgcgcattgatgcaggcgtggcggctctggactatcgcggtctggtcaaatcgaatggcacggcgtgacgggaaaaagggcggcttcggtcgcctttcctcatttgagaataaatttcatttgaaaaaggtactcctggcatccgacctgccacggggcggggaactcgcggaaaacggctagtttttcgtgtttgatcaacatcatcatcatgcatataaccttttgatttttatgggcgtgaagatgtaaagatgtcgaattggttgttttttgttcatcatcatgggggtgagcatgacccagcaagtgggtaatctgatcgtcaatctggaggctgactccgcgtcgttcaccgaacaggtggagcgtgcaaaaaaacagcttggtacgtttggagactcggcaaatagcgcggcacaaaccacggcagatatggcagcgcggcaagaagccgctctgaaatctctgctggaacaaatcgatccgaacgtcaaagcgataaaccgcttggacgttcaatatgcacagttggtgtctcatcttgatgctgggcgtatagatgccgggcagtttgagcgttttaacggaatgcttagtcagagtcgccagcaaattttaaagatgactgctgcggctaacgatttgcctgctgcattatcaaaacaggaactggcagcgcaaaaagccggtatatcaatcgggcaatatcgcatggcgatgcgtagcctgcctgcacaaatgacggatgttgtcacccagttggctggtggtcagaaccctttcttgatcatgattcagcaaggtggacaggttaaggatatgttcggcggttttcgccccatgtttacgggacttgccagcgcaatcagccctactttcttagcgattggggctactgctggtgctgttaccgcattgggtatcgctgcatacaaggggcagcaatatttaagtgatttcaataaaagcctggtattaacaggtgggcaatctgggcagacggctaacagcctactttttaatgcggaagccatagccaatagcgggaggtcatttggtggggcggctgaatcactgaacgccctggttaaagcgggagcaaatttaggggttaattataaggatgtagccgcatctattgccagcctgtcaaaaaccgctggagccagtgttgatgatttggccgggactttcggtaaaatcacaatggaccctgaaaaagggttggccgctatggctgagaaatacggaaatgtgacattaaggcagcttgattacataaaatctctgcaagattctggaaaatacacggaagcattaagttacgccaacaagatcgcttcggatggtttccaggagatggcaaggagcgtgcaggacaatatggggtatctggaacgtgctgcagcttccgttggcggtgcgtttagctcaatgtgggacaagatgcttgatgttggtaaaagcaagtctctacaggcgcaattagctgacgcaactgaacaattttacaatctggataagtcgctgaaagcctccagtgctcaaggccagcaacgcatggggttggaacaagcgagagaacaggcaaggcagttagtcgctcagttaaccgatcaacttcatgcggaacagcggaaaggggacgagcagcaacggcaggcaactttgcaaaaaagtgctcttaccaaccagcagcattttcaggcgctggctgatgcaggccttactaaagagcagcaacgtaccgatgagtacctgcgcctgaatcggtatattgaggagcgtaaaaagctcaatcaggccttgagccaggaagaaatcgcacagattaagaaagggattgaggagcgctataaggaccccaaacaacgcgagtataaagcgcctgcgggggatactgagcaggagaaagctctggcggaattaacggcgcttgagtctcagctacgtgttcttcagcagcattccagccttaacgacaccatcagtcagcagcgtaaggatttatggttaactgaatctaaatttgctgttctggacgatgcatcgcaaaaccgcaaattaacaaagcaagagcaatcactattagccaataaggatcagattgtcgcgctggcccaacagaaagcactgctgggcgatgaaatagttgcacaggagcgcctgaacaagctgaacgataccgcactaaaatatgcaacgcagatgagtgagaaaggagccgcattaactgccggatcgacaatcagcgatcgactggcccaacagcaacgcgctatggcgcagttgcgtataggctggcaaaacgcaggtggacagttatcagacgctggatatcaaaaagaacttgaagcagcacaggcgtattacgctaaagaggatgcgctgcgtaatgactggcttgctggcgctaaacgggggtgggctgagtttgaggactctgctacaaacgtctacagctcagtacaagaatctgcgacatcggctctcaatggtctgtctgatagtctgacgtcactggtgacaaccgggtctgcaaacattaagcagttcggtacatcaatgctcaaaatgattgcgtcagtcatcaacaaactcattgtgacatatgcactgcagcaggcgctgggctggattagtgccagtgcatctgcgtcaacatccaccgctacggcatcagcatcggccaacagttcatttagtggcggtgcgtatagcaatcttggttttgccgatggtggttatgcgaaccttggcggatttaccggtattggtaataagcacgaaccggctggtatcgtgcatcgtggtgagttcgtgtttacgaaagaggctactcgccggattggcgtcggcaatttgtataacatgatgcacggttttgcggatggtggctttgctggtggggtggcacctaatacgccattagccagcggtggtgggcttcaaatcaccaataacgtgacgattcagaatgatggttctgtcagttccagtacgagcggtaatgatcaggtcagcaaggctactctgagattattagatgacttctgccagaaaaatattgtgaaagcccttaccccaggcggcagcatctggaatgcgatgaagagccgttaatcatccccagctctcaaaggtcgcttatgcggccttttttgtttattgttgttcgccggtttgtgtagtcagtggtgtagtcattttcaataaaaaacgccccttatttctaaggagcgccttataaaacagtacgataagaacttttatcagttcatgccgtattttttcagtttcttacgcagcgtaccgcggttgatgcccatcatcagagcagcgcgggtctggttgccgcgggtgtactgcatcaccatgtccaacagcggctgttctacttcagccagtaccagctcatacaggtcattcacatcctgaccattcagttgagcgaaatagttcttcagtgcctgtttaaccgagtcgcgcaggggtttttgggttacctgagcctgagagtttacagtggaaacggtcagtacgtcagaattcacgcgttgttcgaacatagttctgtcagctctttttctgtttacgcaagattttcaaaatatgccttcaacgcctccagctgttcgctggcgtcctctatggcgttgaatgtgcgcctaaactggtcgtttggggcgtgctcctggagataccaggacacgtgcttacgcgctatacgaaatcccttgcctggaccataaaagtcgtgcaattcccgtatatgcccgatcaacaagcgcttgacctctgccagtggcagggggggcagcagctcccctgtgtccagataatgctggatttcccgaaagatccagggtcttccctgagcggcccgtcctatcatcagggcgtctgccccggtgtaatcaagaaccgctctggctttgcgcgggtcagtaatgtcgccattcgcaatgatgggaatggagacgctctgcttaactgtccgaatactgtcgtattccgcttcgccattgaacagacacgcgcgcgtgcgtccatggacggtgagcgcctgaataccacagtcttcagccaatttggcaatctcggcacagttacggtgctctggcgcccagccggtgcggattttcagtgttaccggtacgtctaccgctttcaccaccgcaatcaggatctgttttaccaactccggatactgcaacaacgccgatccggccatcttgcggttgaccttcttggccgggcatcccatgttgatatcgatgacctgcgcgccgttctcagcgttgattctggcggccgccgccatctcatccggatcgccgccggcgatctgcaccgcccggataccgggctcatcgctatgtaccatgcgcagtcgcgacttatccgaacgccacacttccggattggaagagagcatttcggagaccgtcattccagcgcccatcgcgtaacagagtgcccgaaacgggcgatcgctcacgcccgccatcggggcggcaatcaaacgattgggaagctgaaattgtccaatgcgcatagacaaagagtgaccatactgtgcctgcaagggcgcgtatattacgcattttttacgcgataggaaaggccaaactttgagcaattgagcggaacagatcaaggaaatgccgcattgcttccgcgttgtttttattttccctttatttacagaatgttattttcatgtcgccgattttgtgaacatgccggggaaataaaacatctgcctgaatatgctgtttcattgcatgaaaacagtgattgatggcagcggcagtacgtttatccagcgagtagtacgtttgtccagcggaatatccacatgagacgccggccggaaacgcgatgctccggcaggcgcaggcaacaggtcagaccggcttgcggatgccggtaatgcggcaccactcttctttttccgccaccgggtcgagctggaaccggtcttcataggcttccgccacgctttgcgcttgtgaggccagaataccggacagaccgaggtgaccgccgttcttcggcagcacgccgatcagcggcgccagttcgcgcagcgggccggccagaatgttggcgaccaccacgtcggcggacaggtcttttggttgatccttcggcagatacagctccagacgttcggatacgccgttacgctgcgcgttgtcgcggctggcctgaatcgcctgcgggtcgatatcgatgccgatagcatgagcagcgccgagtttcagcgcggcaatcgccagaatgccggaaccgcagccgaaatcgatgacggttttgccgtccagatccagcccgtcgagccattgcaggcacagcgaggtggtggggtgggtgccggtgccgaatgccagaccggggtccagcatcacgttgaccgcgctcgggtccggtacctcgcgccagctcgggcaaatccacagccgcttgccgaactgcatcggatggaagttttccatccattcccgctcccagtccttgtcttccagctgttcgattttgtgccggaaaccgacgccaagcagcggttcctgctccagcatggcgataacctcggccatgtcggtttcggcgtcgtacagaccgatgacgtcggtatcgccccacaaacgggtttcacccggcagcggttcgaacaccggcgtgtcgtgcgtatcctgaaacgtgaccgagacggcgccgctttcagacagcgcgtcgcccagttgttccgcgtgtgcgccggacgtattgattttcagttgaatccacggcatagcagcctctgacctcaaagtgatgaagatgcgacaaccgcaggcgcgggctggcgcccaaatcggttgcccagaataaacgccaccaggcttaacagcagcgatggcacaatcggatgaaagccggccagctggacgttaaagctggcgagcagggtgtagctgacggcaccgctgaacattgagcacagcgcgccggcggcgttggcgcgttcccaataaagccccaacaccaatggccacaggaacaccgcttccagcccgccgaatgccagcaggttcagccagatgatcatttccggcggccgccacgacgccagcagcaccagcaggccgagcaacagggtggtgaaactggacaagtggcggatataacgctcgttgctgatcttctgaggatagacgctcaggtaaagatctttcacgatcgtcgcggaagcctgcaacaaatgggcgttaatgttcgacatgatggcggcggtcggcgcagccaggaagatcccggcggccagcggcggcaatacggtcagcatcagctccggcagcacctgatcgggaatggtcaggttgggcaggatagcgcgccccagcgcgccggccagatgcatccccagcatcagtacgctgatgaccagggtgccgatcaggatgccgcggtgcagcgctttgctgtcgcggtaggaaatgcagcgcacggcggtgttgggcaggccgatgacgccgaagcacaccagcacccagaacgacgccatgaacggtgcggacaggatctggttactgccgtgcggatcaaccagcgccgggttgatctgcgccagtttgccgacggcggccggtaagccgcctgctgcgtagatcacgccggccagcaacagcagggtgccgatcagcatcacaatcccctgtagcgcatcgttcagcacgctggcgcgaaagccgccgaacgcggtatagagcgcgatggtaatgccgaagattagcagcccgacgttgtagggcacgtgggcgacggtttccagcagccgggcgccgccgataaattgcaccgccatcgcgccgataaacgccaccagcaggctcaggctggcgaaccagaccagcagacggctgccgtaacgggcgtacagcatgtcattgagggtgatggcgttgtaacggcgcgccagaatagcgaacttcttgccgaggatgctcagcgacagcagcatggtcggcacctgaatcatcgacagcagtacccaacccagcccgtatttgtaggccgcgccggggccgccgatgaacgagctggcgctgacataagtaccgattagcgtcatcgccagcacgaagccgcccatcgagcggttgccgataaaatattcggtgagaaagttgccctgctgacgccgccgccaggcatagaccgacaggccgaacaccagcagtagataagcaatcagcggcaggatgacatcactctgcatcgtgatcctccagtgaaacatcgcggaataccacgcgcaccatcagccagcacaggccgataaacagcagcggcaacgccaggcaggccagttcgaaccagtgcggcaggccggtcaggccgggacggttgtcgggcagataggcaaagagcgtccaggctaccagataggccagcgtcagtatcagtgaccagcgggcttcgcggtgggcctggataaagcgtttatccatgatttccccttaatccaagcaggcatcagtgtttatggagcttgtactgtgtatcgatgcacaaaacaggggattttacggcatgtcagccaattgcccagcgaaaaatcgatgcgttgggccagaatgcggcgggcggcgtggaaataaaaacgggccggcataggccgacccgtttcatcggtgcgaaagattactgcaggccgagtttcttctccagatagtggatgttggtgccaccatgctggaagttttcgtcggacatgatgcgcatctgcaattccacattggtcttgatgccatcaatgatcagttccgccagcgcgtttttcatacgggaaatggcgatatcgcggctttcaccgtaagtgatcagcttgccgatcatggaatcgtaatgcggcggtacggtgtaaccggcataaatgtgcgattcccaacgtacgccaaacccgcccggcgcgtggaaacgggtgattttgcccggactcggcaggaaggtgttcgggtcttcggcgttgatacggcattccaccgcgtgaccgcgtactttgacctcttcctgcttgatggacagcggctggccggcggcgatgcgcagctgttccttgatcaggtccacgccggtgatcatttcggtaaccggatgttctacctggatacgggtgttcatttcgatgaaatagaactcgccgttctcgaacaggaactcgaacgtaccggcaccgcggtagttgatgtccacacaagctttggcacagcgttcgccgatatagcgacgcagatcggcggtgatgcccggcgccggcgcttcttccaccactttctggtgacggcgctgcatggaacagtcgcgctccgccagataaatggcgttgccctggccgtcggccagtacctgaatttccacatgacgcggattttccaggtatttctccatgtagaccatgtcgttgttgaacgccgctttggcttccgcgcgggtcatagcgatagattgttccagctctttttcgctacgcactacgcgcataccgcgaccgccgccgccgccagaggctttgatgatgaccggataaccgatgcgcttgccgatggcgcgattcttgtccatgtcgtcgcccagcgggccgtcagaacccggcacacagggaacgccggcttttttcatggcgctgatggcggacaccttgtcgcccatcaggcggatggtgtcggcgcgcgggccgatgaaaatgaagccggagcgctcaacctgctcggcgaagtcggcgttttcggacaggaaaccgtaaccggggtggatcgccacagcgccggtgatttccgccgccgaaatgatcgccgggatattcaggtaacttttcggggacggcgccgggccgatgcacacggtttcgtccgccagcaatacgtgtttcagatcgcggtccgccgtggagtgcacggcgacggttttgatgcccagttctttacaggcacgcaaaatacgcagcgcaatctcaccgcggttggcgatgacaattttatctagcatggtaagcctcgttattcgatgacaaccagtggctcgtcaaattcaaccggctggccgctttcaaccagaatggctttcaccacgcccgctttgtccgcttcgatctggttcatcattttcattgcttcaacgatgcacagggtgtcgcccactttcacctgctggccgacttccacaaaggctttagcatccgggctcggcgtgcggtagaaggtgccgaccatcggcgaacgtaccacgtgaccgctgatggcggccggtgcggcggctggagcgaactgaggcattggcgcgtaggcctgttgcataatcgggtagctacccggcgccggagcgcgactgatgcgtactgactcttctccttcggagatttccagttcagcgatgccagattcttcaaccagttcgatcagtttcttgattttacgaatatccatgaatgtggttccgtactcttgttaattggaaacggttaattggacgttgacaggcgttttaccgccgtctgtaaaccataatggtatccgtctgcccccagaccgcagatcaccccggccgacacgtcggacaggtaggagtgatgacggaagggctcacgtgcgtacacgttggtcagatggatctcaataaacgggatggcgaccgccaacagggcatcccgcagcgccacactggtgtgggtaaaggctgccgggttaatcagaatgaaatcggtgtttcctctggcctgatggatacggtcaatcagctcatgttctgcattcgactgcaggtgggaaagctgcacgttcagcgctgccgcatcctgctccagtcggctcacgatctccgccagcgtcgtatggccgtatttatccggctcacgggtgcccagcagattcaggtttggaccgttaaggagcaaaatgtgaaacttgtctgccattgtgctgctatctccctcgattggctcagtggcgcacaacataacgcgaagctatccgtttgtcaccctttgccaggcgaaaatatccgttctcacccgcaaggtttgaacattatagccatatcgtagcagttggcagcgaaatactggtcttatctgcggagttgccagaccgtgattgacaaaattttacgaaattccgctgaaaacgccgcctgattcgtgtcggtatcaccgcttaacgacgccactgacgcagtttcttgtagcgaaaaagcagcaagatgacggcaaatgaagcgtaaatgatcggcaatggcgacagcgattttaccgaccaaagataatgaaccggggcgaggatcgcgaccagataaatgagattatgcagcttttgccagcgggctcccagttttcgctgcgccgactgggtggaggttaacgtcaacgccagcaggatcagccagctcgccatgccaagcgtcaggtaagggcgcaggaaaatctcttttcccagcagatcgagatgattgacccccaactccagcaaggtgtagctgagcaggtgcaggctggcccaggcgaaacaccacagccccagcaggcggcggcagcgaatcagcaacggctgtttaccgtagcgcgccagcggcgtcaccatcaaggttgccagcagcaatttcagcgccattctgccggtaaaatgctggatatctttggccggatcggcgctgaacgcgccctgattgacggcgagcaccagccatgccagcggcaggaacgccgccagatggagcaccactttcagggctgtgatatgtcgggcggttaaacgcatacggacgttttcctgtgcattgaattcctgtgagttccaggtgatagggattaaaccctgcggcgatcagaagttcgcccgtaaatccaacccctgatacagcgcggcgacctggtcggcatagccgttgaacatcagtgtcggctgacgttgaacgttcaacaagccgccggcgccgattacccgttcgctggcctgcgaccagcgtggatggtcgacgttcggattgacgttggcgtaaaacccgtactcgttgggcgcggacagattccaggtggacggcggcggctgccgggtcaggcggatatgcacgatggatttaatgttcttgaagccgtatttccacggcgtcaccagccgtatcggcgcgccgttttgcggcggcagcgttttgccgtatacgccgaccgccagcaacgtcaatgggtgcatggcttcgtccatgcgtaacccttcgacgtagggatagtccaggccgccgccgacgaaactgtctttctggccgggcatttgcgccgggtcatagagcgtctggaaagcgacataacgggcgtcgctggttggttcggccagttttatcaattgcgacagttcaaatccgacccacgggatcaccatcgaccaggcttcgacgcagcgaaaacggtagattcgttcttccagcgcgaaacggcgacgaatgtcgtcgatgtccagcgtgatgggtttggcgacttcgccgtcaatccggactttccagccttcggtcttaagaccgcccgcgttggcggcagggtcggccttgtccagaccaaattcgtagaagttgttgtagccggtgaccttgtcttccggcgttaacgctagctccgggcgccactgtggcggctggctgaacgccagcggcttaccgggcggggcgacaggcgcctgtttgccctgaaaccagttgagcaggtcggcgcgcgcgccggacgacaggctcagcgtggcggcggtaagacccagcgccttgaggacggtgcgacgttgatggaacagggattccggcgtcacatcggcgtcggttaatttgcgatgtctggacatggtgaactcccgctgttgattattggtgtcaggctgggggattcgggtgaatgctcgccctgatagcgatggcgtcagtatgtggtgaaatatggtgtcagtatgcggtgaaataatgtgccggggaaacgttctttttttaccgggtgttaccaaaaataccggtgttaccaaaaagaagagagggcaggtcgttgcagacccgccccgacagcgatatcaatctgcggtgccgacgcgcaccagcgtacggccggtaacccgattttccagcagcgccgcagcggtggtgggaacctgttccagcgtaatttcctgtgtgacctgctcgtagaaagcggccggcagcagtgcggccagacgacgccaggcttcctcacgccgcgcgcgcggcgtcatcaccgaatcgaccccttgcaggcgcacattgcgtagaataaacggcatcaccgtggcgggtagcgatacgccgcccgccagcccgcacgccgcgacggtcgcgccgtaatgcatttgggtcaacagcgtcgccagcacctgatcgcccaccgtgtcgatagcgccggcccagcgttgtttttccagtggacgacctgcaacggcaaattctttgcgatccagcacctgatgagcaccaagttgttgcagataggcgctgttgtccgcccggccgctgatcgccgttacctgataccccagtgcgtgcaacagcgcgacggcggtgctgccgacgccgccgctggcgccgctgaccacgatctctccgctcgccggggtcactccgccttcttccagcgccatcacgcatagcatggcggtgaagccggcggtgccgatgatcatcgcctgacgcggcgtcagcccctgcggcaacggcaccagccagtcggcccgcacccgcgcctgttccgccagcccgccccagtgattttctcccacgccccatccggtcagcaccacgggctgcccggccttgaagtctgggtggtcgctgtggcgaacggttccggcaaagtcgatacccggcaccatcgggaactgacgaatgattttccctttaccggtgatagccagcgcatctttatagttgatgccggaccagtcgacgtcgacggtgacatcgccatcgggtaattgtgacggttcgagcgtgttgacgtcggctaaagtcaggccattttgttgcctgagcacgagagcgcgcataaaaatcctccttatcggggacaaaacggggacaaaaatagaggtaaatcatttaaggactatatttgtaacgggtagtatgcgaactgataaatcgcaaagaacacacaaagtatctcatgaaagcacttttcaattctttgatacggagttaagcgcagggatggggttgactgtcagaatatcgatattaatgacgatgctaacgacattggccgtggtgctaatgttggtcagcagcattttcagttttgtgtgttatagccaacagcgtatggaacatcagctcagggcggtggcggccagtatcgaccaggcattgctggtgcagccgcccgacagtatccaattctggttgccggcggtgatgaaagcggccggcatcgtggaactggagattcgcgacggccatgaaagcctctatttattacgtttgccggaaatgttgtctgacggcgcggatcgggcgctgctctatcgtcacacccgcttatcgttgttgcaccacaccgatgtgaaggtgaacgtgacctacgtcgatccgctgttcggcacgccgcgttatctcaaatccactttgtccatcgtgctggtgatactggtgatcgcggtgaccgtgtttcatggcgtgcgctggctgcggcgtcagatggccggacaggagcaactggagaggcgcgcccggcggattttggcgggcgagcgcgacaccgtgatgcatggctcggtgcatgagtggccggcgacggccagcggcgcgctggaccaactgctgctggatctggcggaggcgcgcgaggcgcgcagccgggtcgatactctgatccgctcgttcgcggcgcaggatgcgcaaaccggtctgaataaccggctgttttttgaaaatcagctcgccacgcaactggaagacccggaagacgtcggcacgcatggcgtggtgatgatgatccgtctgccggactttgacaccctgcaggaaacgcacggctatggcggcgtgctcgaagagtatcgcaataccctgatcaacctgctgtccacgtttgttctacgctatcccgccgcgctgctggcgcgttactaccacagcgattttacggtgctgttgccgcatcgcaccctgaaagaagcggacagcatcgccagccaactggtgaaagcgatcgatattctgccggttacgccgctgatcgatcgggaagacattttgcacatcggcatcagcgcctatcacggcgggcagaccaccgaacaggtgatggaaagcgtggaagacgccacccgcaacgcggtattgcagggcggcaacggctggtgcgtttatgaccggcgggtgccggaaaaaggccgcggcagcgtgaagtggcgcaccctgctggaacataccctgttgcgcggcgggccgcgtctgtatcagaaaccggcgattacccgcgacggcgaggtgcatcaccgggaaatgtttagcagaatttatgatggcacccaggaattgctggaggcggagtacatgccgctggtgcgtcagctcggcctgacctccggttatgaccggcaactgatcaaccgggtaattgccctgacggttagctggcaggattcggtactggcgttcccgattacggtggattcgctgctgcagcggccgttcctgcgctggctgcgcgaaacgttgctccagtgtccgaaaaggcagcgcgagcgattattgtttgaacttgcggaagcggatgtgtgtcaatatatcggccgtttgcgaccgatacttgccatgataaccggcctgggctgccggctggcggtgacgcaggccgggctgacgctggtcagcaccgcctatatcaagtcgctgcaggtggaggtgatcaaactgcatccggggctggtgcgcagcctggataagcgaccggagaatcagctgtttgtcagcagcctgaccgaagcctgcaagggaacgcatgctcaggtgttcgccgccggcgtgcgtacgcgtgaagagtggcagacgttgctggataaaggcgtttgcggcggtcagggcgatctgttcgccgcttccgagccggtgagcaacacgctgaaaaaatattcaccacgcacgtatgtttgatgtcaaaatccgaacaaattagcgtagaatatcggcgccatagcgtagctgaccgatttgctgaacgaggcggcgcgcacgaaaatgttagattttatgtcggtggttcgcgcaattttcggggacagcttgcgacaatcccagccgctgccagaaggatcgctgttctgcaggcattcattatcatggcaatttgcgcaaacatcattttttcaccgtagcagagccggttagcgccttgtcgctgctgcgtgtggttggtacagtaagcggatttcatttccgcccccagcttgcaggattatcctttagttatgtttaagaaatttcgtggcatgttttccaacgacttgtccatcgacctgggtaccgccaataccctgatttacgtaaaaggacaaggcattgtactgaatgagccttccgtggtggctattcgccaggatcgtgccggttccccgaaaagcgtggccgccgtcggtcacgaggccaaacagatgttgggccgtacgccgggtaatatcgccgccattcgtccgatgaaggacggcgtgatcgccgacttcttcgtcaccgaaaaaatgctgcagcacttcatcaaacaggtgcacagcaacagtttcatgcgtccgagcccgcgtgtgctggtgtgtgtgccggtaggcgccacccaggttgaacgccgcgctatccgcgaatccgcccagggcgccggcgcccgcgaagtgttcctgatcgaggaaccgatggcggctgctatcggcgccggcctgccggtatccgaagcgaccggctccatggtggtcgatatcggcggcggtactaccgaagtagcggtgatctccctgaacggcgtggtgtactcctcctcggtgcgtatcggcggcgaccgctttgacgaagccatcatcaattatgtgcgccgtaactacggctcgctgatcggtgaagccaccgctgagcgtatcaaacatgaaatcggttctgcctatccgggcgacgaagtgcgcgaaatcgaagtgcgcggtcgtaacctggctgaaggtgtgccgcgcggtttcaacctcaactccaatgagattctggaagcgctgcaggaaccgctgaccggtatcgtcagcgccgtgatggtggcgctggagcagtgcccgccggaactggcgtccgatatttctgaacgcggcatggtgttgaccggcggcggcgcgctgctgcgcaacctcgatcgcctgctgatggaagaaaccggcattccggtcgtggtggcggaagacccgctgacctgcgtagcgcgtggcggtggtaaagcgttggaaatgatcgacatgcatggcggcgatttgttcagcgaagaataatccggccagaacaaagaagggggaccgatcgcatggatgaaagcctgctgtattcatcccgcgtggcagcccccttttttattgtcgaggaatacgcaattttatgaagccgatttttagccggggcccctccctgcaactgcgcctttttcttgcagtcattatcgcaattgtcattatctttgctgacagtcggctcggtacgtttgtcaaaatcagaacgtacatggataccgccgtcagcccgttctattttctggcgaatggcccgcgcgccatgctggataacctatccgccaatctgacctctcgtgagcaactggagcgggaaaacaccgccctgcgtcaggaactgctgctgaaaaacagcgatctgctgctgctggggcagtttcgtcaggagaacgcccgtctgcgtgaactgctggggtccccgttgcgtcaggaagagcagaagatggtcacgcaggtgctgtcctccggctccgatccctacagcgatcaggtggtgatcgacaaaggcaacgtcaacggcgtgtatgaagggcagccggtcatcagcgataaaggcgtggtcggtcaggttgtcgcggtggggcagtttaccagtcgcgtgctgttgatttgcgatgcgtctcatgcgctgccgattcaggtgttgcgcaacgacatccgcgttatcgccgccggcaacggctgcaccgaagatttacagctggaacatctacccaataataccgatattcgggtcggcgatgtgctggttacttccggtctgggcggccgcttcccggaagggtatccggtggcggtggtgtcgtccgtgaaagtggacacccagcgcgcttacaccgttattcaggcgcgtcctaccgccgagctgcaacgtctgcgctatctgttgctgatgtggggcgtggacagcaattcccgcaccgcgctgccgccggacgacgtacatcgggtggcgaacgagcgcctgatgcagatgatgccgcacgtgctgccgtcgccggaggaaatggggccgcctgcgccggctaacacacaggcgcctgattttgtcggcccgcccgcgccaccggccaaaacgacgccggtcaaaaccaatagcgccgcgccgtccaaaccggcgaacgcgacgtcgccccgaaatgccacgacgcctgccgccaatccggctgcgccgtcgcagcagagggcgacgcccgcgcccggagcgtcgggaggtagccgatgaatagctatcgccgacacgggcactggatcatctggctctcttttctggtggcaatggtattgcagatcatgccctggccggatgacctctacatgtatcgcccgtcctggctgacgttgatcctgatttattgggtgatggcgttgccgcaccgggtcaatgtcggcaccgggtttgtgctggggatgattaccgatctgatcctcggttccacgctgggagtccgagcgctggggctgagcatcatcgcctatctggtggcgttcaaattccagttgttccgcaatatggcgctgtggcagcaggcgctgatcgtcatgctgctgtcgctggtgctggatttgctggtgttctgggcagagttcctggtgatcaatgtctctttacggccggaaattttctggaatagtgtcgtcgacggcgtgctgtggccgtggctgttcctgctgatgcgcaagattcgccgccagtttgccgttcaataacaagaaaatgataagaggaaagagatgaccgatctgtacctggcgtccgcgtcgcctcgtcgccgcgaactgctgacgttgctggagttgtcgttcgatattttgaagatcgatgtcgccgagcagcgccagccggatgaaacgccggaacagtatgtcagccgtctggcgcgcgacaaagccgccgccggcgtggcggtcgcgccggaggatttgccggtgctgggcgctgacaccattgtggtgctgaacggtcaggtgctggaaaaaccccgcgatgaagacgatgccgcccgcatcctgcgcgcgctgtccggtcagcgtcatcaggtgatgaccgcgctggcgctggcggaccgccgtgagagcgtgtcggcgcgggtcgtgaccgaggtacaattccgcacgctctccgacgatgaaattacacgctatatcgccagcggcgagccgatggataaagccggcgcttatggcatccagggaaagggcggatgtttcgttaaatcgattttcgggagctatcacgccgtggtagggttgccattggtggaaactcttgaattgttcacacatttttctgcacggcgtaaagcacgaggaacccatgaccgctgagttgctggtaaacattaccccttcagagacgcgcgtcgcttatattgacggcggtattttgcaggaaatccatatcgagcgggaagcccggcgtggaatcgtcggcaatatctacaaaggccgggttagccgtgtgttgccgggcatgcaggcggcattcgtcgatatcgggttggataaggcggcgtttctgcacgcttccgatatcatgccgcataccgaatgcgtggccggcgacgagcagaaaaatttccatgtgcgcgacatcgccgaactggtgcgtcaggggcaggacctgatggtccaggtggtgaaagacccgctcggcaccaagggcgcgcgcctgaccaccgatatcacgttgccgtcgcgctatctggtgtttatgccgggtgcgtcgcacgtcggggtatcccagcgtattgaaagcgaagccgagcgcgagcgcctgaaaaagacggtggccgattactgcgacgagcagggcggttttattatccgcaccgccgccgaaggcgtgggcgaagaagaactgtcgcaagatgccgcctttctcaagcgtttgtggaccaaggtcatggagcgcaaaaagcgcaaccagaccaaatgcaaactgtatggcgaactggcgctggcccatcgcattctgcgtgatttcgccggcgcgtcgctggatcgcatccgtgtcgattcgaaactgacctacgactccttgctggagttcaccgccgaatatattccggaaatgaccagcaagctggagcattacagcggcaaacagccgattttcgacctgtacgacgtggaaaacgagattcagcgggcgctggatcgtaaggtagaactgaaatccggcggctatctgataatcgaccagacggaagcgatgaccaccatcgatatcaacaccggcgcgtttgtcggtcaccgcaatctggacgaaaccattttcaataccaatattgaagcgacgcaggcgattgcccgtcagctgcggctgcgcaatctgggcgggatcatcatcatcgatttcatcgacatgggaaatgaggagcatcgccgtcgcgtgctgcattcgctggagcaggcgttaagcaaggatcgggtcaaaaccggcatcagcggcttctcgcaattagggctggtggaaatgacgcgcaagcgcacccgtgagagcatagaacatgtattgtgcagcgagtgtcccacctgtcacggccgcgggtcggtaaaaaccgtggaaaccgtatgctatgaaatcatgcgcgaaatcgtgcgtgtgcaccatgcctatgactccgaccgcttcctggtttacgcttcgccggcggtgggcgacgcattgaaaagcgacgagtcgcatgcgctggcggaagtggagattttcgtcggcaagcaggtcaaggtgcagatcgaacccctgtacagccaggaacagtttgatgtggtcatgatgtaaggtcatgccgcccgccgccgcaaccggcaggcgggcttttctctgtttaaggttttcgctcgtcgccggtgacgaacaacgaggagacatgtgtgaggcgactgcccggcataaagcgattgcccggaatagcagcagcaacgggcgccattctgattgttctggccgcgctgctggtcagcggcctgagaatggtgctgccaacgctggatactttccggccacaggtcgtggcctgggcgcagtccgtcaccggcttgccgatggaggtggaaagcctcagcggcagttgggaaacctttggccccacgctggatatcaccaacctgcgtattcatcatccggacgccgagtggcagtcggagcgtatttcggtggcgctggatgtctggcagtcgctgctgcatttgaagtggaagttccgcgatcttacgttttatcacctgcaagtagacatcaaaaccccgatcgaccccgatcgacagcgttcccgtacctgggagccggatcaactcggttcgctgttcctgcggcagttcgatcatttcgatctgcgcaatagccgcatccgttttctgaccccggcgggtacccaggccgagttacaaattccccaactgacctggctgaacggcaagaaccgccaccgggcggaagggcagattagcctgtcgagcttcaatggtcagcacggcgtggtgcagctgcgcatggatttgcgtgatgagcagggctggctgaataacggcgtggtctatctgcaggccgacaatatcgacatgaaaccgtggctgggccgctggattcgcaacaacaccggtctggagagcgccaatttcagcctcgccgcctggttacaggtgcgggaaggcgatatgtacggcggcgatctgttgctcagtcagggcgacgccagctggcgcgacggcgacacgctgcaccggctggggattaacggcatgacgctgcacgccagccgctaccagaacggctggcagttggatgtgccggcgctgaatctgtctaccgatggcgtcgactggccgaaagggcaactgtccgcgctgtggctgccggcggacacccagttgctggggccggaccgtttggccgagttacgcattcgcggtcgtcatctggcgctggaacgcctggggccgttgctgccgttgctaagtaccgccacgccggaactgaaaacccgctggcaggcattgcagccgcaaggccaactgaccgcgctggcgctggatatccccttgcagcagccggagcagacccgctttcaggcgaactggcaggatgtcggctggaaaaactggcaattgctgccgggtgccaaccatgtttccggcgaggcggccggcagcctggcgcgcgggcgggtgcgggtgaatctggcgcagagtacgttgccgtatcaggatatgttccgtgcgccgctggatatccggcaggcggacgccacgctggactggcgtagcgactctcagggttgggaactgtggggacaagggttggacgtgcgctcccgttcgctgtgggccaacggcgatttccgctatcgtcatcccgctcaaggtgagccccggctggatattctggccgggattcgactcggcgatgccgccgatgcctggcgttactaccccgaaccctttatgggcaaggatctggtgaattacctgaccggcgccattaagtcgggtcaggtggacaatgccacgctggtgttcgctggcaacccggcgcagttcccgtttgaacatcaggaagggcagttccaggtttgggtgccgctggaaaaatcgcgtttcgaattccaacccggttggccggcgctggataatctgaatatctcgctgaatttccttaacaacggcctgtggatgtcggcgccgcatgtcatgctgggtgacgccgaagggcgcaacgtcaatgccgttatcccagactacagcaaagagacgctgctgattgacggcgacatcagcggaagcggtaaagaagtgagcgattacttcgaccaaacgccgctgaaaatctcgctaggcggtgcgctaacacagattcagattggcggggaagttcagggcaacctgcatctcgacatcccgctcaatggcgggctggtgaaggccagcggtgacgtggcgctcaacaataatcatttgtttatcaagccgctggatgtgtcgctccagtccgtcagcggggcatttcattacgataacggcaatctttccagccagacgctgcaggggcgctggctcgaacaaccgctcaccttcaacttctcgacgcaggaacaggaaaaagcgtttctggtcaatgtcggattgcaggggaactgggcggcgtcgcgcctgccggagttgcccaaaccggtagcggcggcgctgaatggcaatgccaactggcagagtacggtacaggtcacgttgccgcatcaggggccgtccagttatgacgtcacagtacaaggcgacttgaaggaagtgagcagccacttaccttctccgctgaataaggccggaggagcggcgctgggtcttcaggtcagcgccaaaggggacgagcgcggtttctcgcttaccggttcattgggaaaaagccagtctttcaacagtcagtggctgcttaaagacaacaaagtcatgctgacgcgagccgcctggcaggaaggggcgaaacccccgccgctgcccgatgattcgtcgctgacgctagcgctgccgccgctggacggcgagcgctggctggcgctgctgcccggcgtgcgcaacgccgtgtcggcacaggccggagccagccgttttcagtggccggatcgggtgacgctgaccacgccggagctgaaaatactcggtcagcagtggcatgacctgatgtttaccagccgcagccagaacggcggcagcgaaatcaccgccgccggcagggaaatcgatggtcgcctgctgatcccgacgtccgggctgtggcgcggcgatgtgcgctatctttattacaatccgcagtggcaaggggacgatgccaccaacccggcggcgctggcggagaaaaaatcgccgctcaacgatcccagcattcgctttgaagactggccggcgctgcagttcgactgccgtgaatgctggctaatggggcaaaacgtcgggcaggtgaaaggcacgctgcaaccggaacccaacaagctggtgctggccaacgggctggtcgacaacggtaaggcgaagctgacgctggacggcagctggcaggaaagcggcgaaggcacccgcaccgcgatcaaagggcagttgtccggcggcagcctgagcgacaatgccgactggctggggctggcgacgccgttgcgcgccggtgcgttcaagatcgactatgacctctactggcacggttcgccgtgggcgccgcatattccgagcctgagcgggattctgaaaaccgatatcggcaagggcgagatcgtcaacgtcggcaccggtcaggccgggcaattattgcggctggtgagtttcgatgcgctgctgcgtaagctacagtttgatttcagcgacaccttcggcaaaggcttttactttgactcggttcgcagcacggcgtggataaaagacggcgtgttgcacaccgataacctgcttgtggacggccttgaagcggatatcgccatgaaaggcgacatcgacctggtgaaacgcgagctgtcgatggaagcggtggtggcgccggagatttccgccaccgtcggcgtggcgaccgcctttgcggttaacccagtcatcggggcggcggtgtttgccgccagcaaggtgctggcgccgctgtggagtaaaatttccctgattcgttaccacatttccggtagtgtggatcaaccaaagattcaggaagtagtgcgtgaaccgcaaaaagccaaagccgccgaggcggcgggccagtaactgcggtctgattatccgatgacattgacaataagagtgacattctatgagtctgacatttgtcagtgagcaattactcacggccaataaactgagccatcaggatttacagtccgttttaggcacgttgagtgagcggcgtatcgactatgccgacctgtattttcagtcaagctatcacgagtcctgggtgctggaagaccgcatcatcaaggacggttcttatcatatcgatcagggcgtgggtatccgggccatcaacggcgagaagaccggttttgcctacgccgaccagattacgctcaatgcgttgcagcaaagcgcgcaggccgcacgcagcattgtgcgcgaacagggcaacggcgcggtcaaaacgctgggcgaagtgccgcatcgcggcctgtacccgcaggccaatccgctggatagcctgacgcgtgaagagaagatcgcgctgttgcaacgggttgacgctaccgcccgcgcggcggatgcgcgtgtgcaggaagtcaccgccagcctgaccggcgtgtatgagctgattctggtggccgccaccgacggtacgctggcggcggatgtgcgccctctggtgcggttgtccgtcagcgtgctggtggaggaagacggccgtcgtgaacgcggttccagcggcggcggcgcgcgtaccggctacgactatttctggcagcaggcggatggcgaagtgcgggcggaagcctgggccaaagaggcggtgcgcatggcgctggtcaatttgtccgccgtggcggcgccggctgggtcgatgccggtggtgctgggggctggctggccgggcgtgctgttgcacgaagcggtcggtcacggtctggaaggcgacttcaaccgccgcggcacttcggtgttcagcggtcaggtgggcaagctggtggcgtccgaactgtgcacggtggtggatgacggcacgctggaagggcgtcgcggttcgctggcggtggatgacgaaggcgtgcccggccagtacaacgtgctgatcgagaacggtattctcaaaggctacatgcaggacaaactgaacgcccgtctgatgggcgtcgcgccgaccggcaacggccgccgcgagtcttacgcccatctgccgatgccgcgtatgaccaacacctacatgctggcgggtaaatccaccccggaggagatcatcgccagcgtggattacggcctgtacgcgccgaacttcggcggcggccaggtggatatcacctccggcaagttcgtgttctctacctccgaagcgtacctgatcgagaacggccgggtcaccaaaccggtgaagggcgcgacgctgatcggctccggcattgaagccatgcagcagatctcgatggtcggcaacgatctggcgctggatagaggcgtcggggtgtgcggcaaggaagggcaaagcctgccggtcggcgtcggtcagccgacgctgaagctcgacaacattacggtaggcggcaccgcctaagccgctgcgtgataagcgtcaatgggttagttgttgcgttattcgttgtcgcgttaatcgttcaatcaggccgcctgcgcggcctgatttatttctgcggcggctcggcctgcgaatgttcctgtcggtatccctgataaatcagcgccaccttgttgaaatactcggtcaggtagttgatgcacacctgtactttcagcggcaggttgtcacggcgggtgtagagcgcatacaccgggcgcgggtccgaatgataacgcgggaacaggatctctatttcgccgcgtttgatctcttcaaatacccacattagcggtacataggcgatgccggcgccgttttttagccagcggatcagcgtgaccgggtcgttggtgacgaagcgcccttgcggcgttagccgggtggtgatgccttccggtgctatcagctcaaattcgctgtccgggcggacgctgtactccagccaggaaatgttgctcacgtcagcgggtttttccggcgagccgtgctgcgtcagatagcttctggcggcgcagaccaccatcggcatagaaccgagacgggtgctgtacaggctggagtcctgtagcgcgccgacccggatgacgatgtccagcccgtcggcgatcaggtccggtgccggaatgccgcacaccagattgaccgacagccctgggtattccttcagcatgtcggtggtcatattcgccagcacgttttgcgccatggtagaggaactgccgatgcgcagcgtaccgatcggggtgttgttgaacgcatataactgctcatgcacttcctgcgcttcgtgcaacatgcggcggcagccgtggtagtaaatcctgccggcttccgtcagcccgatgctacgggtgctgcggttgagcagtttcacctgcaattcatcttccagccgggtaaccgtctggctgacggcggatacgctcatctgcaactgacgggcggcggcggtgaacgagccgaattccaccactctggcgaagaccgacatgctctttaatcgttccattgttaatcctggcttaaaagtgatttagatcacactacgtagataacacaataataacgtttcataatatagcctgtctgactacaactcgcaggcctgattacccatcctgcctgccgtggtcgttccgaagggtttaaaaacgctgatttaacgccgcaagcgatatctattaaatcagagcccgccatcgtgattattcagttaaagctgtgtcttttacccgccggcggcgatgccgacgggaatgggtgtttacctcatcttccccgtctccgacacacaaggttgctgatgcgagcgacgggcggcgtgatggtgaaaataaggaaaagaggatgaattcactcccggtcatggtgctgttcggcctgtcgttcccgccggtgttttttgtgctgctgataacgctggcgctgttttttatctgtatccgactgctgcatcccacgggcatttacgatcgggtctggcacccggctctgtttaataccgcgttgtttgtctgcctgttctatctgctgtttcgtttcggtctttgaggttgttgtgaaagcatctgttgtgaaagtgatgatcaaaaaattcagccgcatggcgatcacgctattgctggtgttgctggctgcggtagcgctggtgcgcgtatggtcgttttacaccgaatctccctggacccgcgacgcccgtttcagcgccgatgtggtggcgattgcccctgatgtcagcggtctgctgaccgatgtgaacgtgcaggataaccagccggtgaagcagggcgatgtgctgttcgtgattgaccagccacgttaccagcaggcgctggaacaggcgcaggcggacgtggcctactatcaggcgctggccgatgagaaaaagcgggagtcggcgcgccgtcagcgcctcggcgtgcaggcgatgtcgcgggaagagattgaacagtccggcaatgcgctgcaaaccacgctgcatcaactggcgaaggcgcaggcggagctggaactggcgaagctcgatctggcgcgtacggtggtgcgtgccccggccgatggctggataaccaacctgcatgtgcatgccggcgaatacattacccgcggcgccactgcggtagcgctggtgaaaaaggattcgttctacctgctggcctatatggaagaaaccaaactggcgggcgtgcgccccggctatcgggtggaaatcaccccgctgggcagcaaccagattctgttcggcgcggtggatagcatcgccgccggggtaaccaacagcagtagctccgccgataccaaagggctggcgacggtggattccaatctggagtgggtgcggctggcgcaacgggtgccggtaaaaattcgcctcgaacagcaatggggcgacctgtacccggccgggaccaccgccacggtggtggtgaccggtgagcatacccgcaacaccaagccaatgtcgccgttattgcaactgttgcatcgcctgcgcgagttcggttaagcgagcgtctatgatgaacagtcccgcgtttttgcgcctgcggtttgccttcaaactcagtacggctatcgtgctgtcgctggtgctggggtttcatctgcaactggaaaccccgcgctgggcgacgctgaccgccgcgattgtggcggccggcccggctttcgccgccggcggcgacccgttttccggcgcgattcgtcaccgtggcatgctcagggtgatcggcacctttatcggttgtatcggcgcgctggttatcatcatcgccacggtgcgcgcgccggtggtgatgctgatgctgtgctgcctgtgggcgggcgtctgcgtctggatatcgtcgctggtaaaagtggaaaacgcctatgtgttcgcgctggcgggctacacggcgctgatcatcattgtgaccagccagagcgcgccgctgcgcattccgcaatttgccgtcgagcgttgcagtgaaatcgtgctgggcatcgtctgcgccattctggccgacctgctgttttcgccccgttcgataaaacaggatatcgatcgggcggtgaatgagctgttggtggggcaatatcagttgctgcaacgctgcgtgaatggcatgacgaaagaggagctggacgccgcgtggaacgggctggtgcgtaaaacgcacgccatcaacggcatgcgcagcgtattgatgatggagtcatcccgctggcagggcgccaaccgccggataaaaacactgttgacccaatcctggatcatgatcacccaggcgtgcgaaacccggctgacgctgcaggatcatcccgatgccgtcaaaggcgcgattgctatgatgctggaacaaccggcggataccccggcggaaatgcggcggcgtttgcgacagcttcgtcatctggcggccgcgcacagccgcagcctgccgccgacgctggtgagctggctggcggcggcggcccgctatcaactgctggcgaaaggtgtgagaaccaacgtgcgcattagccagagcgaagcggcgttactggatgccgacgtgccggtgaaagccagttcggcggaaacccatcacgccatgatcaacggcgtgcgtaccggtatcgccaccgcgctggggtgtctgttctggttgcttaccggttggacatccggcagcgtctgcatggtgatgattgcggtggtgacctcgctggcgatgcggctgcccaatccgctgatggcggcgaaggactttttggtcggcacattggtggcgctgccattaggcgccgtgctgttcatgatggtgctgccatccacccagcaaagcctgctgttgttgtgcctgagcctcggtggcgtggcgtttgtgatcggcatcgaggtgcagaaacggcggttggggtcgctgggcgcgctggccagtaccatcaacattctggtgttggataacccgatgaccttcaacctggcgcagtttctcgataacgccatcgggcagattatcggttgttttctggcgctgatcgtcattctgctgattcgggacaatacccgcgaccgcaccgggcgcacgctacttaaccggtttgtgttcggcgcggtatcggcgttgtcgacccgtccggcccggcggcgggagaatcacctgcccgcgttgtatcagcacctgtttttgctgctgaacctgtttccgggggaaatcggcaaataccggctggcgctgtcgctgatcatgatgcatcagcgcctgcggacgctggaattaccggtcagccccagcctgtccgcttttcaccgccagatgcgggcgacggcggaacaggtgattgacgctacccgcgaccgcagtcaccatttttcccggttgctggcgcagatggacgagtatcagcacctactgcgcgaccatcaggtatcggatgacgcgattgatgcggttggccgcctgaccgcgctgttgcatcgtcacaaacatgcgctcggcgactgagcctgattacagcgggtgatagccctgccactgcggcggcattacgcgcccggtcgggttggcggtcaggtggatgtgccagcggtccagcagggtgagcggcaggcagtcgtccacgtcgcgcagatcgtctttgtgctgctgaaacacttcggtcagcagcaccgctttggcgcgctgtttggcctgctccgcatccgtcgctacgaataacccgaactggtgtacctccgccgggtcgtgcggcaggtatccacccatattgataaaccagagtttttcccgtccctgaaacggttggcggctgagcgtgatatcatagccgtccgcccaatggcagggggtgtagctatcgacgtggacctggcttttatcgccgaaccagttggccttcagcagaggaaatccgtcttgcgggtgctccaccgccgcgaactgaacatcatgcagttcgatgttggcgccctgggcgcgtccgcccacgtaatacataaatagcgttgtcatgcgggatcgatcctctctggttgtggcctgcaatttcgctgtgtggttgattacataacgaaaacggttaccttaaccgcttgtaagacaaattgatatcaatggaagacggaataatgacactgcatctttggctggtttacgtcggcgtgatcacggcgctgatcgccgtaccggggccgtcggctctgctgagtatgacgcacgggctgcgttacggacaacgacgcgcgctggcgaccgtgctgggcggcgcgaccggttcgctggtgttgatgacggcgtccgcgctggggctgggcgcgattctggcggcgtcggccaccgcgtttctggtgttaaaggtcgtcggtgcggcttatctgatttggctcggtatttccgcctggcggacgcgggaaagcaccctgacgccgtcggtcgaggtggaagcgatcgcgccggggctgttgaagctgtatcaccgtggttttatggtgggggtcagcaatcccaaagacatcctgttcttcgccgctctgtttcccaattttatcgataccggcgcgccgcaagcgatgcagttcgccctgttggcgctcacctgggtggtgctggattgcagcatcatgttcagctacgcctgcatggggaatcgcgtttctgcgctgtttgctcacccgcgccgcctgcggttgttcaaccgcgccaccggtacgttgttcattttcgccggctccgcgctggtggcatcaaccaaataaacaggaacacaaggtgccagtgagtgaggctgttgacaaacagctgggttgttttatgaatggtgatgtctgtcagatgagtgagtgatttcgtgcgggataaacggtgtaatttctttgcaatttcatcgcacgcacgacaagaagaggctcaaacgccgcctctccttgaccactggctaagggctaaactgtgccgctgcgcggttccttcggcgttcgccttcgctgttcggaccgctcgtgacgcgttccaaacgcggcacgagcttgcgcggcttccctgccgcgcatccggcgaagtcgcccacctcagcacagtttttgacgccggaaaaacccttcatctcgcactgatcgcgtctgtcagcaatctgaggcactgtaaggtgcttgcctggtattattcggcttccgccagttcacgcagatactggaaaatcagccgggctgatttaggtggcttgttggcggctttttctttctgggcgttacgtaccagtgagcgcagttgctggcggtcggcctgcgggtaaagcgcaaggatgtccggaacggcaccgtcgccttcggcgatcagccggtcgcgcaactgctccagtttgtggaacagcgatacctgctggttgtggcggttgcgcagcttgtccagcgcggtctggattggctccgggtcgcgggcgcgcagcatcttgccaatcagctgcaactgccggcggcggccttccttagtgatgcgctgcgccagctcaatcgcggcgcgcaggtcttcatccagcgggatgcgctccagcgcgttcttacccagctcaaccagctcggtacccagtgccttcagggcttcagcatcgcgtttgatctcgcttttgctgacccagattatctcttcgtcgtcatcgtcctggctggcgtccgggacgtcatcctgccagtcttcgggatgtttgttcatcgtggctccccaataaaagaggctgatcctatcaggttatgggctttgtgcgaaattgtccgctgatcctgttagactcaattacaggctacctcattttacgtctgaggtaaggtgacgaatagcaggcggacagcattcgttgcatcatggattatctgaatgttttcttactcattatggcaaatcgatgacaataatcactcaggttgcagaacagcgtaaagtgctggaacaggcggtatcgcaggcgctggaactggcccgtgccggttctgatgcggcggaagttgccgtcacgaaaacaacggggatcagcgtcagttcccggtatggtgaagttgaaaacgtcgaattcaacagtgacggtgcgcttggcatcaccgtctactatcagcagcgcaagggcagcgcatcgtccaccgatatgagcccggacgcgattgcacgcacggtgcaggcggcgctggatattgcccgttacacctcggttgacccatgctctggcccggcggacaaggatctgctggcgtttgaggcgccggatctggatctgttccacccggcggagctggacgccgatcgcggtatcgagctggccgccgccgctgaacaggcggcgctgaaggccgacaaacgcatcaccaataccgaaggcggcagttttaacagccactatggcatcaaggtgttcggcaacagccacggcatgctgcaaagctactgctccagccgccattccatgtcggtcagcgtgattgccgagcacaatggcgatatggagcgcgattacgcctacaccatcgggcgtgcgctgggcgatctggactcaccggcgtgggtcggtgaagagtgcgcccgccgtacgctggcgcgcctgtcgccacgtaaactggctaccatggaggcgccggtgatgttctcctccgaggtggcgaccgggttgttcggtcatctggtcggcgccatcagcggcggcagcgtctatcgtaaatccaccttcctgctggatagtctcggcaaacagattctgccggaatggctgaccattcaggaactgccgcatttgcgcaaaggactggcgtcgactccgttcgacagcgaaggcgttcgcaccgaacagcgcgatatcgtcaaagagggcgtgctgcaaacctggctgctgaccacctatgccggtcgtaagctgggcatgaagagcaccggtcatgccggcgggattcataactggcgtattgccgggcgtgggctggattttgacggcatgctgaaggaaatgggcaccggcttgctggtcaccagcctgatggggcagggcgtcagtgcggtaaccggggattattcccgcggcgccgccggattctgggtggagaacggcgaaattcagtatccggtgagcgaaatcaccatcgccggcaacctgaaagatatgctgcgtaacatggtgaccatcggtgatgatatcgagacgcgcagcaatatccagtgcggttcggtgttgctgccgtcgatgaagatcgccggcgtataaggttcgttttcatcgacattgactgcccggatattcagggcagtcgtttggcgcatttcgctgttatcagcggtggtattcacccgctgcttccggctggtagagcagctccatcacttcaatccgcgtttcttcgccattcggcaacggccaggcaatactgttgccgacatgcatgccgagcagcgcggctcccagcggcgccatgaccgaaatctgttcccggctgtctttcaggccggccggatagaccagcgtgcggatatgttcttccgtcgtgagcaggtcgcggaaccgaacccggctattcatggtgaccacatctcctgggatctcgaccggctggacgatatccgcccgatccagttcttcgctcagggcctgcgccacctcggtatcggcaaaagcgggctgctccagcagcgcatccaggcgttcggcatccagctcgctaatcgtcaggtgcggtttatccatatgtttctccagtttttgcaataactgataacaacgcccccgccacgaagggcaggggcataagttaatccgatgttagcagggatgctgggaacttaccgcataaaaacgtaccgcataaaaaggaagagatcgggatcacgaatggcgacttgcgccagcgggaggaaacgcgacagattaatcctcgtcaaacccggcttcaaatagctgaataaccgctgccagcgcctgttcttcatccgacccggtaacttccacttcgatatgacgccctttggccgaatccagcatcagcatggcgatgacgctgctggcgtcggcttcggtgccgctttcattgcgtagcaacaccgcggagtcaaagctttgtaccagctcgaacagcttcatggccgggcgggcgtgcatccctaagcggtttttcacttcaacggtttgcctgacggtcatgatttgcgtttttccagcgtacggtggcgtgactgtacgtttttgccacgggaacgaaagtaatccgccagttgctcggcgatgtagacggaacggtgcttaccgccggtacaaccgatggcgacggtaagatagctgcggttgttggtttccagcatcggcagccacagttccaggtagctgcgggtctgatagatgaagttgtggacttcggtgtgccggtcaagaaacgcggccaccggtttatccagacccgtcatcggacgcagtttcgggtcccagtgggggttaggcaggaaacgcacgtcaaacacgtagtccgcgtcaatcgggatgccgtgcttgtagccgaatgactcgaagaccatggtcagctcgcgctcgcgtttgcccagtaagcgggtgcgcaacatttccgctaattcatgtaccgacatttccgaggtatcgatgatcagatcggcgcgcgagcgcagcggctccagcagatcgttttcttcatcgatagcgctttccagcgacaggtttttgctggagagcgggtgcaggcgacgggtatcgctgtaacgccgaatcagcgtattgcgatcggcgtccagaaacagcagttggggagaaaagctctggggcaggcgggtcagggcatgttccagcacttccggcgtttccggcaggttgcgcacgtcaatgctgaccgccgcggagatatttcgttccgccagcgtgtgcgccagctcgggcaacagcaccaccggcaggttatctacacaatagaaacccatgtcttccagcgcgcgcagggctacggatttccccgaacctgaacgaccactgacaatcatcagcaccatctgacgactcccccctggcagcgggatggtgaatgtccaccgccacagttagctaacttcgttttcccggcagggccggcatcctgtcaggctcgcgcctgctgttacgcgtgttgtggaaagcagccgaaaccggccccgccagccgtcagggctggtcggacagatccgcttccgtcatgatctgatacagctcgtcatcgctttgagcggcgcgcagccgcttacacacggttttatccgccagccgtttggcgacgagcgacaaagtatgtaagtgggttttacattgttcagtgggaaccagcaaggcaaaaagcagatcgaccggctggttgtcgatggcgtcaaaggcgatcggctgttccaactggataaagacgccgaccgcgcccagcgtattctcgtcttccagcttgccgtgcggaatggcgatgccattgccgatgccggtgctgcccatgcgttcccgggtcagaatcgcttcaaacaccatctgcggcggcaggttgagctgtctggcggccagttcactgatgatttccagtgcgcgctttttgctctgacagtggacggcgctacgcgtgcactccttacggagaacagcgctaagttgcataacgggctcgttgttcatgatacgttcacttaacgacactgttgccttaggttaccggcccgccatcacacagtgggccggttgctgtccctgcacctgaaacggcaaaaatcagtgctgtttcagtttatccttatgtttgtttaactgtcttgccagcttgtcgatcaagagatcgatggcggcatacatatcatccgcttccgatgtggcatgcagctcacctccgttgacgtggatggtggcatccgcaatgtgcaggatcttttccactttcagtaccacgtacacctgattgatacgatcaaagtattgctcaagtttggcgaattttaagtttacgaattcacgcagagcatcggtaatttcgacgtggtgtccggtaatgttaagctgcatatcgtcttccttctcatgtaggggtcaaaccagctgtttgcgttggtttgacggcgggatagataaagactctcgatacttggcgacagtgcggcgggccacaatgattccctgttcggaaagcagtgaggtcagcttgctgtcgctcagcggtttagcggggttttccgctgcaatgagtttcctgaccagcgcgcggatagcggtggatgatgcctcgccgccgttgtcggtgttgacgtggctggaaaagaaatacttcagctcaaaaataccgcgcggactgtgcagaaatttctgggtcgttacgcgggaaatggtggactcgtgcatgtccacggcctgggcgatatccgccagcaccatgggtttcatgaattcttcgccgtgttcgaagaacgcctgctgttgttccacaatgcagcgggtcactttcagcagagtatcgttacggctttccagactcttgatgagccagcgggcttcctgcaaatggctgcgaataaactggccatcgctgtcgttgcgcgcgctgctgccgagtgcggcgtactgttggttgatctgcaaacgcggcacgctgtcggtattaagctccaccgcccagtggccctgaattttgcgcaccagcacatccggaatgacatactcggattcgccggtgttgatcgactgccccgggcgcggatcaagcgactggatcaacgccagcgcttctttcagcacttcttccttaagacggctggtgcggatcagggtacggaagtcatggttggcgagcaggtcgaggtattcgctgacgatgagtctggcctcggccagacggggaatgccattgtcgaactgcgatagctgcaccagcaggcattcgcgcaaatcgcgggcggccacgccgacagggtcgaagcgttgtacgcgcttgagcaccgcttccacttcttccagcgtcacatcgtcgttaccgatgctgtcgcggatatcgtccagcgacacggtcaggtagccggtgttgtccaccgcgtccacgatagacgtggcgatggcggaatccgtgtcggaaaacggcgtcagttccacctgccacatcaggtaatcctgcagcgtctgggtggtttcgccctgatagaccggcagctcttcgtcacggtagtcagtgctggtgccggacggcgtgccggcggtgtagatttcatcccaggcggcgtcgagcggcagctcgtcgggcatatctttctgctccagcgcctcgcgggtatccagcgtttcgctgtcgctgctttcctgggtttccacttcgtcatgaatatcggcctgctccagcaacgggttgctttccagcgccagttgtatttcctgctggagttcaagcgtggacaactgcagcaggcggatggcctgctgtaactgcggtgtcatagccagttgctggctgagcctgagttgcaaaccttgcttcataacgtgcgctaacttcctttttgaatgatcaacctaaaatgacgttatcagagtcggaagccttcgcccagatagactcgttttacctgctcattcgccagtatatccatcggtgagccgtgggcaataagctggccctgactaacgatataagcacgttcacagacatcgagcgtttcgcgaacgttatggtcggtaatcaacacgcctaatccgctatcgcgcagatgctcaatgattttcttgatgtcgatgaccgaaatcgggtctacccctgcaaagggttcgtccagcaggatgaatttggggttggcggccagcgcccgggcgatttccacccggcggcgttcaccaccggacagcgattgtcccaaactatcgcgcaggtgaacaatatgaaactcttccattagttcgtgggcgcgatcctgctgctgttcacgggtcagatcttttctgatttccagcaccgccatcaggttgtcgtagacgctcagacgccgaaaaatcgaggcttcctgcggcaggtaaccgatgccgcggcgggcgcgatcgtgcagcggcagcaggctgatgtcttcatcgtcgatcacgatgcggccttcgtcacgcgggacgataccgacaaccatgtagaaggtggtggttttgccggccccgttgggcccaagcagcccgacgatttcgcccgaattcacattcaggctgacgttctccaccactttgcggcctttatacgccttggccagattttcggcgattagtgttgccatgggttagcgcgttactcactgttgtttggtgggcttgccggtgttgccgctgggcttggcgccgttctgggtgcctttgtcctgcaactgcgtcgggactagcacggtggtgactcgcttgcctttgtcgctgaacgcttccatctgctgctgctgcaccagataagtgatgcggtcgcctttgacgttgctgtccagctgttccagataggcgtcgccggtcagaataaccagctgtttgtccatttcgtaacgcatcttctgagaatggcctttgaccggcttgccgttgtcctgcatctgatagaaggtagccgggttgccgtaaccttcgatcacttcatggccctgttggccgttaggacgggtgaccaccaccttgtcggcctgcgcttttattgagccctgcgtgacgataacgttgccggtgaatgtcaccacattgccctgcatgtccagcgcctgctgatcagaggtaatgtggatgggttgatcggtgtcgccggtcagcgccagtgccggaacactgacggcaaaaagcgagctggcgatcagtatgctgtgtaaaacattaattttttggttggatttcataataggattttaccttatcgatcagctcagcggttttgctgcgcagatttccgcgcattttcagtccgttagaagtaaagttgacaccgtacagggtgacttcgtcatccgacgtcacgtcctgcgtaaccagatttatctgcgcattatccgttttaattcgctccaactgtgagtcgttggtcaggctgttgacctcgacatgaccgtacagatacagcatgcgatctttcgtcagtttggcgcggtcggcccgtaccgaccaggtggcgacggtttgttcattaaacatggtcgccaccggctgggtaaaccagcttacctggtcggcgttgtagtgctccgctttttcggccaccagcttgtaactcagctttccggtcgggtcatacaccacggtaatgttttgctgcatggtataggccggatcgttattctgcacttccgtcggcccatttcccgcacgctggtttgtcagatttaacccgatcagcaccaacgcaatcaatgccagcaacagcgttagccagcgttttgttttactcatatcgacagccctttggcgaagtccagtttaccctgcgccagcagaataagatcgcaaatctctctgaccgcgccgcggccgccggcaatacgcgtcacatagtgcgcgttgggcagcagcaacggatgggcgtcggccaccgcgacgctcaaccctgtctcggccatcaccggccagtcgatcagatcatcgccgatgtaggcgacctggctggcggtgagcgacagtgtatccaacagctcgcggaaggccaaaagcttatccgactgtccctgatataaatggcggatacccagcgtctggcagcggtcgacaagcagctgcgacgaacggccggtgataatcgccacgtcgacgtcggacgtcagcaggcagcgaatgccgtagccgtcgcgaacgttgaaggctttcagttcttcgccctgattgcccatgtagatcaggccgtcggaaagtacgccatcgacatcgcagattaacagacgtatatcacgggcgcgttgcatgacctgggtatcgacaggcccgtagcaggtatcggtttgcggccggatttcactcattcacacatatccttggtttttcattctgctttgtaagcacgccgccgattcataccacgccggcgcgcagcatatcgtgcatgtggacgatcccccgcaggcggtcgtcctccgccaccagcagtgaggtgatatggcgggattgcatcagattcagggcgtccaccgccagcgtttgcggcgtaacccggataccgccgcgcgtcatcacatcggcgatgccggcgctgttaagatcgatattcatgtcgaacacccggcgtaagtcaccatcggtaaagatgccttcgatacgatcgtccgggccgcaaatcaccgtcatccccagattcttgcgggtaatctccagcaacgcgtcacgcagcgacgcatcgcggccgacgcgggggatctcgtcgccagtgtgcatgatatcgttgatccgcaacaaaagtttgcggccaagtgcgccgccggggtgcgacaacgcgaaatcttcggcggtaaagccgcgcgcctgcaacagcgcgacggccagcgcatcgcccatcaccagcgtagcggtggtgctggaggtcggcgccagacccagcgggcaggcttcctgcgatacatggacacaaagatggatgtccgccgctttggccatcgtgctttccggattgccggtcatgcagatcaggcacacctgcaggcgcttcaacaccgggatgagcgccagaatttcatgggactcgccggagttggaaatggcgatcacgatatcctgcgcggtaatcatgcctaaatcgccgtggctggcttcgccggggtggacaaaaaaggcgggcgtgccggtgctggcaaaggtggccgccatcttgcagccgatatgccccgacttgcccatgcccatcaccactaccttgccgtggcagtaaaacattttttcgcaggcgcgcgaaaaattgtcgtcaatgtattgatccaactgcgcaaggctgtcgcgttcgatggacagtacctgccggccggcggtctggaaatcgaaaccaggttgtagctcgaaatgtgacatgtaaaacatcctgcgttgccaatgctctggctatgagaacaagaacagcatcgaaaggtacgcgatgaacgcacacaacagcaatgcccccgcgccctgaccaatgcgccgtttctggcgaagacaaagaaccgtcaggagtgcgctgacccccagcatcacccaatagtcgcgcgcaaacgcgagcggattcaccgcaccgggggacaggagcgctggcacgcccagcactatcacgatattaaagatattggaaccaatcaggttgccgagcgcgatgtcgtcctctttctttagggtgccgacgatcgcggtcgccaattccggcagactggtgccgacggccagcaccgtgagcccgatggtcagttcactgatattaaagtaattggcgatgacagtggcgttatcgatcacaatccgtgccgacatcggcagaataatcaggccgatcagcagccatagcagcgccacagtctggttgttctctctgggcagctcggccatctgttcccgggtcaggctgtcgtcgccacggttctgggcggcgcgcgccatacgcagcatcagcacgatacaaccaccggccgtcagcagcagaatcacgccatccaggcgactcaggaagctgtcgtgcagcagtacgccgcacagcagcgtcaccaccagcatgggcggcagttcctgacgcaacaggggggaatgaaaagtcaacgggcgaatcagcacggcgctgccgaggattagcagaatgttggcgatgtttgaacccaatacgttgccgaccgccatgtcggtctgatggttgagcgcggcggtcacggataccatcagttcgggcagcgaggtgcccatgcctacaatcgtcatgccgataatcatcggcggtacgccaaaggtgcgggccagtacggcggcgccatacaccagacggtcggcgccataaaccagtaatactaaaccaacaattaacagtactgtcgcaaaaagcatgcagcgtcctttattcaggtataatcaccggtttattggcgaacaaaccagtatttctggacgaataataagcaaaaccgccatttttcctcgttagcgctaattctgactgcgcagggcgaaaaagtaaaaccaatggcaactttggtcacgaaccggtgtcctgattctgtaacagtgaaggggccagcgtaacaccctggaagacggttgtcggggctgtgcggcgcaaaaatgtgaaaacgggcggctgctatcggcggccgttgaggaaagagactatgaaccacgaaaatctggtagaaattcgcgggctcagtttccggcggggcaacaggccgattttttcggatgtctcgctgaacgtgccaaaacaaaaaatcacggccatcatggggccgtccggcatcggtaaaaccacgctgctgcgtctgattggcgggcaactgcaaccggacagcggcgaaatctggttcgacggggaaaatattccgactctttcccgttcccgtttgtatgagactcgtaagaaaatgagcatgttgtttcagtccggtgcgctgtttaccgatctgaacgtgttcgacaatgtcgcctggccgctgcgcgaacatacgcaactgcccgagccgctgctgcacagcacggtgatgatgaagctggaagcggttgggttgcgcggcgcggcggaactgatgccgtcggagctatcaggggggatggcgcgacgggcggcgctggcgcgcgccattgcgctcgacccgcagctgatcatgttcgatgagccgttcgtcggccaggatccgatcaccatgggcgtgttggtgaagctgatcgacgagttgaatcatgcgcttggcgtgacctgcatcgtggtgtctcacgatgtgccggaagtgctgagcattgccgattatgcttacatcattgccgatcaacgcgtggtggcggaaggctcgccggctgaattgcagcaaaatggcgacccgcgcgtgaggcagtttctggatggcattgccgatggcccggtgccgttccgctatccggcaggcgattatcagcgtgggctgttaggcttggggagtaagtaattcatgctattacaggcattagcgtcgctgggacgcgttggcattcaggtttgcgccgctttcgggcgtgccgggctgatgctattcaatgcactggttggaaagccggaaccggccaaacagtggccgctgctgcgcaagcagctgtatagcgtcggcgtgcagtcgctgctgatcatcatggtatccggcgtattcatcggtatggtgctggggttgcaggggtatctggtcctgactacctacagcgctgaagccagtctgggcatgatggtggcgctgtcattgctgcgcgaactggggccggtggtgaccgcgttactgttcgccgggcgcgccggttcagccctgacggcggaaatcgggctgatgaagaccaccgagcagttatccagtatggagatgatggcggtggacccgttgcgtcgcgtcgtggcgccgcgcttttgggccggagtgatctccatgccgctgctgacggtgatttttgtcgccgtcggcatctggggcggggcgctggtcggcgtggactggaaaggcatcgacagcggctttttctggtcggcgatgcagaacgcggtggagtggcggaaagacttgcttaactgcgtaatcaagagcctggtgtttgccattaccgttacctggattgcgctgttcaacggttatgacgcgattccgacgtcagaaggcatcagccgcgcgacgacccgcaccgtggtgcactcgtcgctggcggtactgggattggattttgtgctgacagcactgatgtttgggaaatgagtcgatgcaaacaaagaaacatgaaatttgggttggcgtattcatgctgattgcgctgtgcgccatagtctttttatgtctgaaagtcgccgacctgaaatcgctggggcaacaacagacctaccgtttgtacgcgaccttcgacaatatcggcggtcttaaagcgcgttctccggtgaaaatcggcggggtggtgattggccgggtggcggatatttcgctggacaccaagacgtacctgccgcgggtggcgatagatatcgataagcgttacgaccacatcccggataccagttcgctggcgattcgcacctccggtctgctgggagaacagtatctggcgctgaacatgggttttgaagacgaggatatgggaacgtcgattctgaaagacggcggcaccattcaggacaccaagtcggccatggtcctggaggaccttatcggtcaattcctatataagagcggcggcagcaatactgacaatgccagccagaataatgccagtcatgacacggttagcccaaataatgcgaatccgagccatgctaaaccggtagagaccaaacccgcggagaatagcggcgaggcggcaaaacctgaatctggcgcaaaaccagcccaatagccttgagaggacacagcatgttgaaacgtttattgatggtggctttgttggtagtggccccgttggtcagcgcggctgatcagaccacccctcagattgaccagactaacccgtattcgctgatgaatgaagcggcgaacaaaaccttcaaccgccttaagaatgaacaatggcccattaagcaggaccccaactatttgcgtaccgtggtgcgtaaagagctgctgccttatgtgcaggtgaagtatgccggcgcattggtgctgggccagtattacaagaacgccacgccggatcagcgcgaggcctatttcaaggcgttcgaggcttatctggagcaagcatatggtcaggcgctggcgtcttatcacggccagacttacgagatcgcatcggaacagccggtgggtaacgccgagatcgtttccattcgtgtgaccatcaccgataacggcggccgcccaccgattcgtctggatttccagtggcgtaagaacaccaaaaccggttactggcaggcgtatgacatgatcgccgaaggggtgagcatgattaccaccaagcagaatgagtgggcgtccacgctgcgccagagcggggtagacggtttgactaagcagttgcaggccgcggcacagcagccgatttcgctgggccagaaaaatggctgacgcgctgcgctggcgacaggacgacggcgccctgcgtctggaaggcgatcttgaccggaatacgctgttgccgctgtggcagcagcgcgaagcactgctgaacgacagcagcgtgctggatgtcggtcaggtggcgcgggtggattcttccgggcttgccctgttggtgcatttttatcatcagcaggaacagcgtgggaaaccactggcgattatcggcgccagcgatcggcttcgcaccctgatccagttatataacctgagtgaaatcattccggttcggccggctgattgaatgctgcattccggttagcgtcgatcccccttgtcgcgcgtgcgcaagggggatttcttttgtttaagataacgacagattcatctaagataccaccctgtttatcatccccctgacgtagaatcgagagcaatggaaaacaacgaaattaaagacgtgctgatgagcgcgctggcgctgcaggaagtgcatgtttccggtgacggcagccacttccaggtcattgtgataggtgagttgttcaagggtatgagccgcgtaaaacagcagcagacggtctacgcgccgctgatggaatatatcgcggataaccgcattcatgcgttgtcgatcaaggcttatacccctgaagaatggcagcgcgaccgcaaactgagcggtctgtaattcagcggccacccccccggccgtgctattgagtctgaacattgagaaatcgtcactatggataaatttcgtgtgcagggtccaacccggctcgctggtgaagtcaccatttccggcgctaaaaacgcagctctgcctattctgtttgccgcattgctggctgaagagccggtagaaatccagaacgttcccaagctgcgtgatatcgacactaccatgaagctgctgagccaactgggcgcgcgcgtcgagcgtaacggctccgtgcatgtggatgccagcacggttaacgtgttctgcgcaccctatgatctggtgaaaaccatgcgtgcctccatttgggcgttggggccgctggtggcgcgctttggtcagggtcaggtgtcgttgccgggaggctgcgccatcggcgcccgtccggttgatttgcacatcaatggcctggaacagttgggcgcgcacatcacgctggaagaagggtacgtgaaagccacggtcgacggtcggctgaaaggcgcgcacattgtgatggataaggttagcgttggcgcgaccgttactatcatgagtgccgcgacgctggcggtgggcaaaaccatcattgagaacgcggcgcgcgagccggaaattgtcgataccgcgaatttcctcaatacgctgggcgccaaaatcagcggcgcgggcagcgacaaaatcgttatcgaaggtgtggaacgtctgggcggcggtgtctatcgcgtgctgccggaccgcattgagactggtactttcctggtggcggccgcggtgtccggcggtaaggtcatgtgccgtcacacccgtccggatacgttggatgcggtgctgtccaaactacgtgaagcgggcgctgatatcgaaatcggcgaagactggatcagcctggacatgcatggtcgccgcccgaaagcggtcaacgtgcgtaccgctccgcatccgggattcccgaccgatatgcaggcgcagttcagcctgttgaatctggtggcggaaggcaccggtgttatcaccgaaaccattttcgaaaaccgcttcatgcatatccccgaactgattcgtatgggtgcgcaggcggaaatcgagagcaacacggtgatttgccatggcgtcggacatctgtccggtgcacaggtaatggcgaccgatttacgtgcttcggccagtctggtgctggcgggatgtatcgcggaaggcaccacgctggtggatcgtatttatcatatcgatcgcggttacgaacgcattgaagacaaattgcgcgcgttgggcgctaacattgaacgtgtgagcgctaacgactaaccgttcttccatgccgggtggcctgtttgtcacccggcattcccgagcggggttcggctcagtcgctggggtattcctgaatagtcatatcgagctttatttcctgattatcacggaaaatcaccaccggaatgactgaaccggggcgaatctccgccacctgatccatggtttctattaccgaacgcgccggtttgttgttgacctccagcagcaggtcgccctctttgatgccggccttatccgccggacctccggtttctacctgattgacgacgatgccctgtagccgttccagaccggtgacctgattgcccagccgttcgcgctgcgcgccgctaatgccgatataaccacgaattacccgcccgtcgcggattagcttgttcatgatcttggtcgccagcgcgaccggaatggcaaagccgatgccttccggcgtaccgccatcgttacttttatcaaatgacagcgtgttgatgccgaccagctcgcccagtgtgttaaccagcgcgccgccggagttgccgcggttgatggaggcgtcggtttgcagaaaattctgccggccggaagaactcagcccaacccgaccggtcgcgctgacaatcccttgagtcaccgtctggccaaggttgtaggggttgccgatagccatcaccacatcgccgacatggaacacccgtttcggattgatggggatctccggcagatttgcgccttcgattttcagtaccgccagatcggtcaggctgtctgaacccaccaacagcgcttcaaagatgcggccatcctgcaacgtgaccacgatctgctcggcattgctgatcacatgtttattggtcaggatgtaccctttgttgttcatgatcacgccagaacccagcgtgcgaatgtttagttcgtttttggcggttggatcattggcctgattgtatacgttcaccacggctggcgcggcgcggcgcactccctgataatagctgaccggggtttcctggctgttgtcgccgccggatttgagcaacccctggttggaacgcagcgccgggattgccagcagcaggatgccagccacgatgacaccgaacagcgccgaacgtaacagtttggttagcatgagcgttttgggtgtataaagaaggttggatcgcagaatatcagagaagaatggacaccgcatcgcgcggtgtccattttttcatggcttaacgcagcaacagatagatgctctcatcgccgcggacaatattcagagccagcaccgaaggcttggcttccagaattttgcgtaattgagtgatgttttccacgcgttcgcggttcacgccgacaataatatcgcctttctgcagaccaaccttggcggcggcgctgtctttagccacattatcgatcgtcacgcctttgctgccgtccttaagctgcccgttgttgagggtcgcgccttgcagggcaggagacagtgtatcggcattggtggtgacgttggcgctgttgtccagcacgaccgcgacttcctgctgtttgccgtcgcgcagcaggccgatacgtactgttttgcccggcgcggtggtgccgatcttagcacgcagctcggcaaaactgctgatgggcttgccatccagcgataccagtacgtcgcctgctttgatgccggccttggcggcggcggacttcggaatgacctcgctgacgaaggcgccgcgctgtgcgtctaccttgaacgctttggcgatttcagaggtcatctcgctgcccttgatacccagcaggccgcgtttcacttcgccgaattccaccaactgttgcgtcagattctgcgccatattgctcggaatggcgaaaccgatgccgacgttaccgccgctcggcgccagaatagcggtgttgatgccgatcagctcacctcgcaggttaaccagcgcgccgccggagttaccgcggttgatggaagcatcggtctggataaagttttccagcccttccagattcagcccgctgcgacccagcgcggaaatgatgccggacgtcgcggtctgaccgagcccgaacgggttaccgacggcaacggcgaagtcaccgacgcgcagctgatcggagtcggccattttgacttcggtgagattcttggcgtcgttcaactgcaacagagcgatatcggtttgctcgtctcggccgatcagtttggcgtcgtactcacggccgtcattcaactgcacctgaattttatcggcgttgttgacgacgtggttgttagtcagcacgtagcctttttcggcattgatgatgacgccggaacccagcccttcaaacgggcgagaattctgtttttcagaaggggtgttaggaccgaagaagaatttaaactcttccggaatacgctggcgctgtacctgcgtgccttccacatggacgctcactacggcgggcagcactttttccagcatcggcgccaggctcggcaaagcctgaccttctaccacagcaggcagcgcggcattggccgggggcagcgaagacaacgacagtccaataccgagtgccagtgcgctatataacaacgatgtttttttcattgattgttaactctctcacgacctgcctatgaataaaacaatgatatataaactcaatcttgtggtgaagactcagacccggggctgtgtgtaaagttcactgatatttcgtcagcagaatgtaacggccgtcggtgcggggaagatgatggatgccggcggcgaggtcgcaccctgacgacaaacagcgtgccgccagggtgaataaaaccggaaagatcggcaaaaatagccggttacttgccgattggccgagtgccgcgcagcaagccggaagcactgcccgagtagtcgcggggcggcatctccaccggtgcctgatcgttgtccgactcagcttcggtcaggcgatagcggaacgggttatcctgccccggcatgtcaggcaacagactgttggagcttttcgccatatgctgatagagctggcggtaatcgcgcgccatattgtcgagcagttccgcgctgctggcaaagtggctgaccagttcctgacgatattcttccagctcggttttgtttttctacagttcgttttgcagtacctgctgctggcgcagtttacggttgccgaaccgcatcgcgacagcgccaatgatgacaccgataacaaatccaatcagcgcagactcccaggtcataaaacgactcctattttgacttcgttgtcccgtagggttttttcacttaataatagtcactataaccgctaacctcgccggagtggagtcctgtgtctggtctgaccgggacgcacgggcgccgcgaagcggtaacgctcacgatcgcgggcttaaccggcgttaacgcacgataaaatacaacgaaatttttctcagggattttgcgctatgcagagaacaacccctttggcactttaccagcaggctttggcggcccagacttaccagccggatgaggtgcagcatcagacggttgtccgtctgaacgctattcatcagacgctgacggaacaggtatgggcgccagcggaaagcagcgcgccgggactgatggcgaaatggcgcacctggctggggcagaaggaaaaatcaccgtcgccggtacaagggctgtatatgtggggcggggtggggcggggtaaaacctggctgatggacctgtttttccacagtctgccttcggaacgcaagctgcgtctgcactttcaccgcttcatgctgcgcgtgcacgaagagctgaatcagttgcagggacaggaaaatccgttggaaaaggtggccgacggcttcaaagcacaaactgatattctgtgcttcgacgagttcttcgtttcggatattaccgatgccatgctgctggcggaactgttgcgagcgctgttctcccggggcattgcgctggtggcgacctccaatattccgccggacgaactgtaccgcaacgggttgcagcgcgcacgtttcctgccggctatcgagttgatcaagcagcattgcggtgtattgaatgtggacgccggcattgattatcggctgcgtaccctgactcaggcgcacttgtatctcaccccgagcaatgcggataccgacgcggaaatgcaggcgatgttccgctgcctgtccggacgtgatttcagtcagcccggtccggtactggagattaatcatcggccgctgacgacgctgagcgccggcgacggggtgctggcggtggattttgccacgctgtgccttgaggcgcgtagccagaatgactacatcgcgctatcgcggctgtaccacaccgtgttgttgcaccatgttccggtgatggaggtcaaagacgagaacgccgctcgccgctttctggcgctggtggacgagttttatgagcgtcgggtgaagctgatcatgtccgcgcaggcgacgatgttcgagatttatcagggtgaacatctgaagtttgaataccagcgctgcctgtcgcgtttgcaggagatgcagagcgaggagtacctgcgtcagccccacctgccatgattgccgcttgccgccgataaatgacggcggcaaggtgttgttagcgaataacggcttatgccagataacgccggaaccaggcgagtgtcctgttccaggccaggtcggcggcggctttgtcgtaccgcggtgtggaatcgttatgaaagccgtgattggtaccggggtagatgtaggcttcgtaggttttactggcggcttttaacgcggactcatacgccggccagccggcgttgatattgtcgtcgcgctctgcgtagtgcagcaacaacggcgccttgatgcgggagacgtcttccggtttgggctggcgtccgtaaaacggcacggccgctgccagttccggataggccacggctgctgcattggcgacgccgccgccgtagcaaaatccggtgatgcccactttgccggtcgcgtctttatgcttcatcaggaattcgacggcggcaaagaaatcattcatcagtttggttgggtcgatctgctgctggagttcccgtcctttgtcgtcgttgcccgggtagccgccgactgagctcaggccgtccggcgccagcgcgataaacccttctttcgccaaacgtcgcgccacatcctcgatatacgggtttagcccccgattttcatgcaccaccaccacggcgggaaccgggctgttggttttggccggccgcacgaggtaaccgcgtacgctgccgtgaccattgggggacgggtaggtgatgtattccgggatgatggccggatcggtgaattccacctgttgcgccaacgcgtagttcgggctcatcagggataaaatggtcatggcggtcaaaccgccggcggcatatctggcggctcgctccagaaactcgcgtttggtcagcttgccatgcgcatagtagtcatagagttcaagcaattccggctggaaatcttttgctgtaaggcgtgtcatcacactcttcctccgctgattttgttccaaatcaatgtagcaaaaagcaaggcgagccgatgtgggcgggtaaggggatataggagcgcgagcgttaaagacagtaataaaaatatttatttattattatgttatgtgggggtggcgaaacggcgatgttcgagaggggatgccgtctccacaatacttaccatactttacgtttctttcgataatgccctgcaaggcggcactgatgttcggcttaaacgttttgctattcagctgagaaaaaagtcgatctttgaaatcgacttctctataatcttgcgaccccacgttacaacaaagttttttcccgaaactttaatcgcgctggcaatagctattcgaaggggtaggtttgctggactagatagccgtgtgaacctcaacactatttatttaagcgtttgggtgttcaccaacgtgtaacttaaattgggtaagcttttaatgaaaacttttacagctaaaccagaaaccgtaaaacgcgactggtacgttgttgatgcgagcggtaaaactcttggccgtctggctactgaactggctcgtcgtctgcgcggtaagcacaaagcggaatacactccgcacgttgataccggtgactacatcatcgttctgaacgcagaaaaagttgctgtaaccggcaacaaacgttctgacaagatgtactaccaccacaccggccacatcggtggtatcaaagaagcgacctttgaagagatgattgcccgccgtcctgagcgcgtaattgaaatcgcggttaaaggcatgctgccgaagggcccgctgggtcgtgctatgtaccgtaaactgaaagtttacgctggtaacgagcacaatcacgcggcacagcaaccgcaagttctggacatttaatcgggattacaggcaatggctgaaaatcaatactacggcactggtcgccgcaaaagctccgccgctcgcgtattcatcaaaccgggcagcggtaacatcgtcatcaaccagcgtactctggaacagtacttcggccgcgagactgctcgcatggtcgttcgccagccgctggaactggttgacatggttggtaaactggatctgtacatcaccgttaaaggtggtggtatctccggtcaggccggtgctatccgtcatggtatcacccgcgctctgatggagtacgacgaatctctgcgttctgaactgcgtaaagccggcttcgttacacgtgacgctcgtcaggttgaacgtaaaaaagttggtctgcgcaaagcacgtcgtcgtccgcagttctccaaacgttaatttctggctgcctggcagcgaaatcaacgcagaaaaacccggtgcctgtcaccgggttttttattgtcagccctaaaccacctccttgggaggtggtgattgttgccgacgttaaaccactttcccggacagtgatgaccatttactggtttaactctcgcgagttactcaacggcggtgtcatgctattataagaggctacctatcggtaggtagtccttgatggtggttggcataagctgtgtcgaactccaccatacccggctcatccgatactccagatagcggaaggacagcatgcaagcacgaacattgtcggttgacagaatttgcgtggccgccgccgcgcactttgctgaacatggttacgatgcggcgtctcttaatgagatcgccaaagcggtcaatatcaaaaaggcgtctctctattcgcatttcgccagtaagaacgcgctatttatgacggtctttgacgatacgttgcagattgagacggcattcgcccaacagtgttttaacgatgaagcgccagatgctctgccgggaagtcactatttttcctgtcttgcgaaacgttacgccgattcggtttatcttcgctttttattacgtaccggttatctggcgcctgcggcgctatatgaccaaatatcattgggttacgagaagtatctggagcaactacaagacgcctttatcaataagctgcattccggtcacgacacacgcctgctgccagcggacgatgtagaacagcttgggcaggcttatctgggcattgttgacagcctgcacgtcaagctggtttataccgccgagccggatctttccctcaggctgacggcaatgcggcgactgctgtctgatactttgcagtgcgcaatcctgtcgtccagacaatcgcgagagcaacaccatgtctgaaaggtatgaacattccgccgcagcgatgacgtattccctgatcttactgctggcgttgctgactgcattggacgctatggcgatagacatgtatttaccggccatgccggcgctggctatggatttcggcgcttcatcgggcaaggtgcagcaaacgttgtccgtatttctcgtggggctggcgttggggcaaggcatctgtgggccgctgcttgatcgctatggtcggcgtattcccttgctggccggtctggtgatttttattggcggctccgtgatggctgcgttgtcgtcttcaatagagtggctgatgctggcgcgctttctgcaggcgttgggcgcttccgccgggctggtggcgccacgcgcgattgtggctgatttgtacagcgtcgccgagtcggcacgtattttttccctgctgatgcaggtgatgatgattgccccgatactggcgccattattgggcggttatttgctggcgcatggcgaatggcgtttggttttctgggtactggcgggcttgggcggcgcggggttgatttgggggatacgcaccatccccgaatcactgagcgaggaaaaacgcctggcgtctcgtgcgggaaatctgtctcctggcaatatcgtgcgggcgtatgtccggcagcttggctacggggtcttcatggcttataccctggccggcggggtgatttttggctcgttgtttgtctatatcagctcctcgtcgtttgtctttacccaatcttttgggctgacgcccgcgcagtttagttacatttttgcggcgaatgccgtcagtctggtgatcggagggcaaatcagcaccacgttgctcagacgccgagtgggtgagcagcggatcatgatgtttggcatcgtgattcatattctggctgggctggtactgtcggtactgattctgagcggatggattgggctgtggggatatctgttgctgctggcgacggcgatcggggcgctgggactggtgtttggcaacctcaccgcactgacgatggcatatgcgggcagacaagcgggggttgcttcggcgttgatgggcatgttgcagtatctgatcgccgcactggtggggtattgcgccagtcaggtattgcaagggccggtggtgttgccggtggtgatcgtactgtgtggcgtagtggcgatgttactctgtatcatggccagccatatggcgcaggccgctttttccacctgttatgacgacagagaataaatcgtcttatctggcaatgggttaacaatcataaacggcttattcccccacaaaacaaacagaatctgatacactgttcgccggttttatgcctgttcgccagcaagtgattttaacagaacgacggatgtcgtccgctttccccgcggggaagtccaaacgcggcaaggccagcaggatcctattcgatcggttgttcgccgtattttttcgataacttggaggttttcatggctgtcgctgccaacaaacgttcggtgatgacgctgttttccggtccgtccgacatttttagccatcaggtccgcatcgtactggccgagaaaggggtgagtgtcgagattgaacaggtggacatggataatctgccgcaggaccttatcgacctcaatccttacggttccgtaccgacgctggttgaccgtgagctgacgttgtatgaatcacgtatcatcatggaatacctggatgagcgtttccctcacccgccgctgatgccggtctatccggtggcgcgtggcaacagtcgtctgatgatgcaccggatcgagcaggattggtattcgctgatgaaaaccgtcctgaatggcaatacacaggatgcggaagccgcacgcaagcaacttcgtgaagagctgctggcaatcgccccggttttcaacgaagcgccctatttcatgagtgaagaattcagtctggtggattgctatctggctccgctgctgtggcgtctgccgctgttggggattgaattgagcggttccggcgccaaggaactgaaaggttatatgacacgcgtgtttgaacgtgatgccttcctcgcttccctgactgaagctgagcgcgaaatccggttgcaatccagagggtaatggcatgacgttgtctcagctctctccgcgccgcccgtatttgttacgggccttttatgactggttgctggacaaccaactgacgccgcatctggtggttgatgtgaccgttcccggcgtgcaggtgccgatggagttcgcccgcgacgggcagattgtcctgaatattgcgccgcgtgcggtgggaaatcttgaactagctgacgacagcgttcgcttcaatgcgcgttttggtggcgttccccgggaggtgttcgttccgatggcgtcggtcatggcgatttatgcccgggaaaatggcgcgggcaccatgtttgagccggagccggcctacgaaatcgtcgaagagtttggcgaacagcctcaagctgaagaggagtccaaaccgacgctgatgtcggtagtggacaatgaatctccctcctcgcaggacgaacagccggatgacgagccgccgcagccgccgagaggcggcagaccttctctgcgcgtggtcaagtaatcgcgattgataaaaaaggcacgttacagtgcctttttttattggttggaagaaaagcaacagtaccgtactttgctgtttatcaaagggtttatccattgtcagtgtcgtgcttaaccgaaggagaatgtgatgaaaaccagtcaaggccgctgtctatgcggcgcagtaaccataacggtccctgagtcatgtacgcatgatgtttatgtctgtcattgcggtatgtgtcggacatggggcggtgggccgttgatggcgattgaaactcagcatggggtgactctcgaaggggaagagcatgtcggacggtatcgttcttccgactgggcggagcgtgcattctgtcgcacatgcgggacgcatctgttttatcggttgtttgaaccggaaatctattcgatttcagcggggttattccccaatatccccaagcaattggtttcgcaagtctatattgataataagcctgattattatgacttcttacagcaaactccaacgatgactgaacaggacatcatcgatttatataaaaaataatgcgggttgatgctgtgccggaaaacgaaaagataaaggcggccggagccgccttttggggtatcagaaaggattacacttccagatagttcatgatgccgtcagccgctttacggccctcggcgatcgccgtgaccaccaggtcggagccacgcaccgcatcgccgccggcgaagattttcgggtttgacgtctggaacgcgctgtcgctttgttccggcgcgatgatacggccctgcgtgtccaaatccacaccgtgctctgccagccatgccatcttgtgcggacggaaaccgaacgccatgatgacggcatcggcttccagcacatgctcggacccttccaccgcttcaggacgacggcgaccgttggcatccggcgcgcccagttcggtgcgaaccatacgcacaccgcataccttgccggagccgttgatttcgatgctcagcggttgcaggttgaagcggaattccacgccttcttcgcgcgcatttttcacttcgcgtttggaaccgggcatgttctcttcatcacggcggtaggcacaggtcacgtgcgtcgcgccctgacgaatcgaggtgcgcacgcagtccatcgcggtatcgccgccgcccagcaccacgacgcgcttgccctgcatcgaggtgtaaggttcctgctcgccggtttcgaagcccatcaggtgcttggtgttggcaatcaggaacggcaacgcatcgtacacgcccggcgcgtcttcgttttccagcccgccgcgcatcgactgataggtgccgacgcccaggaataccgcgtcatactccgtcagcagatcgctcagctgaatgtctttgccgacctcggtattcagctggaattcgatacccatctccgtgaagatttcacggcgtttggtcatcacctctttttccagcttgaaggcggggataccgaaggtcagcaaaccgccgatctcagggtggcggtcataaaccaccgccttcacgccgctacgggtcagcacgtcggcacaggccagcccggcagggccggcgccgataatagccacgcgcttgccggtcggctgtaccgacgacacgtccggacgccagcccatctcgatcgccttatcattgatgtagcgctcgatattgccgatggtgacggcgccgaattcatcgttcagggtgcaagacccttcacacaggcgatcctgcgggcagacgcgaccgcacacttccggcaggctattggtctggtgagacagctccgccgcctcgataatccggccttcgttggccagtttcagccagttcgggatgtagttgtgaaccgggcatttccattcgcagtaagggttgccgcaggccaggcaacgatctgcctgcgccttggactggctttccgagaacggctcgtaaatctcaacaaactcgattttgcgaatcttcagcggtttcttgggcggatcaacgcgctgtaagtcgataaactgataaacattctgactcatgatgacctcttactgcgcctgtacccgcagctccgctgcggaacgactacgatgacccaacaacgctttcacatcactcgatttcggctttaccagcgcaaatttcgatgcccaaaccggccagttggcgaggatttcctcaccgcgttgtgaaccggtgtgctggacgtgctcggtaatcagcccgcgcagatgctcttcgtgaatcgccaggttttccacctccagcacttcaaccagttccgggttgacgcgtttgcggaattcaccgtcctcatccagcacgtaggcgaagccgccggtcatgcctgcgccgaagttgacgccggtacggcccagaatgcagacgataccgccggtcatgtattcgcaaccgttatcgccgatgccttccaccacggtgatggcgccggagttacgtaccgcgaaacgctcgccggcacgccctgcggcgaacagcttgccgccggtcgcgccgtacaggcaggtgttgccgatgatgctggcttcgtggctgcggaaggctgaaccaaccggcggacgcaccgagatgacgccgccggccatgcctttgcccacgtagtcattggcgtcgccggtcagggtcagttcaacgccgccggcgttccacacgccgaagctctggccggcggtgccggtgaagtgtgctttgatcggatcgctcgccagcccctgatcgccgtgtttcgctgcgatcacgccggacaaggtcgcgccgacggaacggtcagtgttgcggatgtcaaagtagagcgttttgctctgtctggcatcgacgtgcgcctgagcctgggcgatcaattctttgttcagcaggcccttgtcaaacgacgggttgccctcggtgcagtacagcgctttaccgggctgcggcgcgacggtgtgcagcatcggcgacaggtccagtttgttctgcttggcggtgatgccgtccagttcgaccagcaggtcggtgcggccgatcaggtccaccagacgactgatgcccagctccgccatcagctcgcgggtttcgcgggcgatgaaggtgaagtagttcaccacgcgctccggcaggccgtgatagtggtcgcggcgcagcttgtcatcctgggttgccacgccggtggcgcagttgttcaggtggcagatacgcaggtatttacaacccagcgccaccatcggaccggtgccgaagccaaagctttccgcgcccagaatcgccgctttcacgatgtccagaccggtcttcaggccgccgtctacctgcaggcggatcttgtgacgcaggccgttggcgaccagcgcctgctgggtttccaccaggcccagctcccacggacaaccggcgtatttcaccgaggacagcgggctggcgccggtgccgccgtcgtagccggcgatggtaatcaggtcggcgtaggctttcgccacgccggtggcgatggtgccgacgcccggttcggaaaccagcttgaccgaaatcatcgccttcgggttgacttgtttcaggtcgaaaatcagctgcgccagatcttcgatcgaataaatatcatggtgcggcggcggagaaatcagggtcacgcccggtacggaataacgcagacgtgcgatatacggcgtgactttgtcgcccggcaactggccgccttcgcccggtttggcgccctgcgccaccttgatttggataacgtcggcattgaccagataggccggggtcacgccaaagcgaccggaagccacctgcttgatgcgggacactttattggtgccgtaacgcgccgggtcttcgccgccttcgccggagttggagaagccgcccagactgttcatggcttccgccagcgattcatgcgcttcagggctcagcgcgccgatggacatggcggcggtgtcgaagcgtttgaacagttccgtatccggctcgacctgttccagcgggatagccgcgccttcctgcggttgcagcgccagcaggtcgcgcagcatggaggccgggcgctcgttcaccagtttggcgtactgttgatagtcttggtagtcgccgctgtgcaccgcggtttgcagcgttttcaccacatccgggttgtaagcgtggtattcgccgtcgtaaacaaacttgagcaaaccgccctgttcgagcttctgacgcttgagccaggcgcgtttggacagattttgcaggtcctgctcgaagtcgctgaagctggcgccgccgatgcggctcaccacgccctggaagcaacgggacgcaacatcattgtgcaggccgaccgcttcgaacagtttcgagcagcggtaggacgcgatggtggagatccccatcttggacatgatcttgtacaggcccttgttgatgccgttgcggtagttctgcatcacgttacggtatggcttgtcgatggtgtggttatccaccagacgtgccagcgtttcataggccagatacgggtaaaccgcagtggcgccgaagccgagcagtaccgcgaaatggtgcggatcgcgggcgctggcggtttcaacgataatgttggcgtcgcagcgcaggctcttttccaccagccgcgcctgaatcgcgcccaccgccatcggcgccggcaccggcagacgatcctgtgcgatgccgcggtcggtcagcaccagcagcactgctccggcacgcaccttgtattctgcttcgtcgcacagtttttcaaccgtgtcctgcaatgaacgctgtttcggatcgaaggtgatatcgagcttctcggcgcgatagtgctccggatcctgattgatcaactgaatgaagtcggaatagagcaggatcggcgatttgaagctcaggcggtgagcctgaccttccgcttcgcagaagacgttcatttcacggccgatacaggtggcgagcgacatcacgtgcgattcgcgcagcgggtcgatcggcgggttggtcacctgcgcgaactgctggcggaaatagtcgtaaatgatgcgcgggcggctcgacagcacggcgaacggcgtgtcgtcacccatggaaccggtggcttcctgaccgttttcccccagcacgcgaataacctgatccagctcttcgttgctgtagccgaactgcttctggtaggtttccagcagcgcgtcgtccagctcccggctgccgacctgatcgtccggcagttcttcgaacggcaccagacgcttgacgtttttctccatccactctttgtacggatggcggcttttcagatcatcgtcggtttcggtcgaatgcaggatacggccggtacgggtgtcgataaccatcagttcgcccggaccgacgcggcctttttccaccacttcgtcaggctggtaatcccagatgcccacttcggaggcgcaggtgatcagcttatctttggtgatgacataacgcgccggacgcagaccgttacggtcgaggttacaggcagcgtagcgcccgtcggacaacaccagaccggccgggccatcccacggctccatgtgcatggagttaaagtcaaagaaggcgcgcagctccgggtccatattcgggttgttctgccaggccggcggcaccagcaggcgcatggcgcgcacgatgtccatcccgccggccaggaacagttccagcatgttgtccagcgacatggagtccgaaccgctttcgtccacaaacggcgcggcgtccagcaggtcgggaatcagcggggtcttgaatttgtaagcacgggcgcgggcccactgacggttgccggtgatagtgttgatttcgccgttgtgcgccagatagcggaacggctgcgccagacgccagcgcggcacggtattggtggagaagcgctggtggaacaggcagatggccgattccagacgcaggtccgccagatccagatagaaccgcggcaggtccgcgggcatgcacaggcctttatagatgttcaccagattggagaggctgcacacatagaaatctttatcctgcacgcgtttttcgatacggcggcgcgccatgaacaggcggcgttccatatcacgcggacgccagccggccggggcgttgacgaaaatctgttcgatgcgcggcagcgaggagagcgcaatctcacccagtacgtccgggttggtcggcacttcgcgccagccgagtacggacagggtttcattctgcagttcttcttccacaatccgacgggtggcgcgggccttttcttcatcccggctgaggaacagcatgccgaccgcgtaattgttggccagccgccagccgtgttcttcggcgaccaggcggaagaaacgatcgggtttctgaagcaataagccgcaaccgtcgccggtcttgccgtcggcaaggatcgcgccacggtgttgcatgcgggccagggcgtgaatcgccgtccgcacgactttatggctcggttcaccttctatatgggcgatcaatccgaaaccacagttgtctctttcatgggatgcatcgtacaacatatctcagtgaacctccccaggctctgtatgacttcctcaccgacaatgccaccaccagaatgcgggcacttattaaattgcgtgttaaccgcgcactaaccgcgagcgaccccttcactgcgtcaatttgacatcagtggtgtgcgccgctctctttatctggcctctcgtaaggtctcacaagtgatgtgacttgcttgatgagggagtcttcttcttactgcataaatatgacgagacgttgactcgtcgggaaagcttccagcggattcccaaattagcgagaaaccctgttcaggtcaaatctccataacgagtaagcactttagggataatatttacttatgtttatgaaataaaaggatttaattaataaaaataagacgttggcaaggtgggggtattggtctaactgtgagctgtatcactatgctaatggcgggtttttatcgccacatgctgcgataatgtgactttgtggcatcttattctggctggcgtgagttttttaacttatgacactgtttttcattttgcggtcatcttttaatggaatgaacctcgcagataagaaaaattaatcgggaatgatgtgattttattttcaataaaaacgaataaacatgcagttatataaaccggggcgtattgatcggggtcatcgccgttaataggcgctaaaggtaggctgattttttatgaaatgaagaatcagaatatgcaattgcaaaaattaatcaatatgtttggtggtgatcttcagcgtcgttatggagaaaaaatccataaattgacgctgcacgggggatttagctgtccgaaccgcgacggcacgctggggcgcggcggttgtaccttctgcaatgtggcgtcgtttgccgacgagcaaatgcagcaacgcagcatcgccgagcaactggccgcacaggccggcaaggtcaatcgcgcccgtcgttatctggcctattttcaggcttataccagcacctacgccgaggttcaggtgctggcgtccatgtaccgtcaggcgctgacgcaggccgatatggtggggttgtgcgtgggcacccgaccggattgcgtaccggatacggtgctggacctgctggctgattatcacgcgcaaggctatgaagtctggctggagttggggctacaaagcgcccacgaccgcacgctgcgacgcatcaatcgcgggcatgatttcgcctgttaccggcagaccgcgcagcgggcgcgtgccagagggctaaaggtgtgcagccacctgatcgttggcttgcccggcgaaagcgaagaacattgcctgtcgacgctgcggcaggtggtggaggccggtgtggacggcatcaagctgcatccgttgcacattgtgaccggcagcgtgatggcgaaagcctggggagccggccggctgccggaattgccgctggcgcgttatgtgtcgattgccggcgagatgattcgccacaccccgccggaaattgtctatcaccgtatttccgccagcgcccggcggccgacgctgctggcgccgctgtggtgcgaaaatcgctggaccggcatggtcggcgttcacgactatctgcaacagcatggtgcgcaaggttccgcgctggggctgccatttcattactcaacaaactaacctccgtggcggctcgcaaatcaaccgctcatttaccgcgcacacgatttttttacggtatgatttgcgggtttatgattaaggaacaccgttatgaggcaaatcaggctgttggcgcagtactacgttgatttaatggtcaaactggggctggtgcgtttttcactgctgctggcgtcagcgctggttttactggcgctggtggtgcagatggcggtgacgctgctgctcaccggcaaggtggaaaacatcgacgtggtgcgctctatctttttcggcttactgatcacgccctgggcggtttacttcctgtccgtcgtggtggagcagttggaagagtcgcgccagcggctgtcccggctggtggccaagctggaagagatgcgccagcgcgatcaggaactgaacgaacagttgcagggcaacatcgctcagctcaatcaggaaatcagcgatcgcatcaaggcggaggaagcccgtctgctgatggtttccaaactgcgtgaagagatggcgcgccgcgagcaggcgcaggttgagctggaacagcagtcggcgctgctgcgctctttcctcgatgcctcgccggatctggtttactaccgcaatgaaaacaaagaattttccggctgcaaccgggcgatggagctgctgctcggcaaaagccagaagcagcttatcggcctgacgccaaaagatgtttatccgcccgatattgccgaaaaagtgatggaaacggatgaaaaggtgttccgccacaacgtctcattgacctatgagcaatggctggtttatccggatggacgcaaggcctgtttcgagttgcgcaaggtgccgttttacgaccgcatgggtaaacgacacggcctgatgggttttggacgcgatattaccgagcgtaagcgctaccaggacgcgttagagaacgccagtagggataagaccaccttcatctctacgatcagccacgagcttcgtacgccgcttaatggcattgtcggcctgagtcgtatcctgctcgacacccatctggacgcagagcagcaaaaatacctgaaaaccatccacgtcagcgccattacgctcggcaatattttcaacgacatcatcgaaatggacaagcaggagcggcgcaaggtccaactggataaccagccggtggatttcgtcggctttgtggtggacctggaaaacctgggcggattgttggcccaacctaaagggctgcagcttgagatgtaactgcatcagccgctgccgaaaaccatcgtcaccgacggcacccggttgcgccagattctgtggaatctgctcagcaatgcggtgaaattcactcgtgaaggtcgggtgatggtgcgtgtctggcatgagcaaggcgaccggctgcgttttgaggtggaggattccggcatggggatcccggccgacgagctggagaaaattttctccatgtactatcaggtcaaggatcaacacggcggcaaaccggctaccggcaccggcatcgggctggcggtttccaaacgtctggcgcaaagcatgggcggcgatattcaggtgaccagcgaactgggcaagggctcctgttttgcgctgacggtgacggcgccggtggtgcgtgatgacgagtctgaggaagacgaccaggatgaactgccgctaccggcattgcatgtgctgctggtggaagatatcgaactgaacgtggtggtggcgcgctcggtactggaaaaactgggcagcagcgtcgacgtggcgatgaccggtcaggcggcgctggatatgttcgatccggatgaatttgatttggtgctgctggatatccaactgccggacatgaccggtctggatgtggcgcgtcggctgcgtgaacgttatgccgggcagtcgatgcctccgctggtcgccctgacggcgaatgtgctcaaagataaaaaagagtatctggacgccggcatggatgacgtgctgagtaagccgctggcggtgccggcgttgacggcggtaatccagcaatactgggatcatcatgcgcaaccggaaccggaggccgcggcggtggacaccgggtcgctgcaggaccgtttacttgatatcccgatgctggagcagtacctgacgttggtggggccaaaactgattcaccagagcctggcgatgttcgaacagatgatgcccggctatctggcgattcttgattccaacatgaccgcccgcgaccagaagggcatcgcggaagaggggcacaaaatcaaaggcgcggcgggttcggttgggctcaagcatctgcagcaggttgcgcaacagattcaaaccacgacattaccggcatggtgggacaacgtacaggagtggattgacgagttgaaacacgactggcggcaggatgtgcaggtattgaaagactgggtttcagaggctgaaaaaaaatgaccccgaccgaagccggggtgcgcgaattatgcgccaacaccagggaaagcggtacgcctgcgttcaatctcagatgttgttggtacgcaagcgtttttgaaatcccatcttctggcaacacacaccatagcaaatatggcgtcgtttgttacaagaatcattaaaatgtgtgatgtagattagtgtttgtcaatcaaaaaatcaattagttgatgtaatgaaatgaggcatgagtgatgaaaaaagttggtgtcgtactcagcggatgtggagtttatgatggttcagagattcacgaagttgtcttgactctgcttgcaatcgaccgtgctggtgctgaggctgtctgctttgctccggacaaacaacagctgcacgtcattaatcatctgaccggtgaggttactggtgagaaacgcaatgttttagcggaatcggcgcgtattgcacgtggaaaaatccaaccattatccagcgcggatccccaacagcttgatgcgctgattgtccccggcggattcggtgctgcaaaaaatttgagcgattttgctacccgtggggccgactgtgagattgataacgaactgaaaatacttacccgtgaaattcataagaaaaataaaccaatagggtttatttgtatcgcccctgccatgttaccgaaactgcttgatacctctgtgcagcttacaattggtaacgatgaagggactgcgcaggcgatcgaagcaatgggcggtgtgcacgtgacgtgcccggtagatgacattgtcgttgacgttgcacacaaggtggtgacgacaccggcttacatgctggcgaactcgattggcgaagccgccagcgggattgagaaactggtgacgcgtgttttggaactggctgaatgaggtcagcaggcctatttgggaagggccgattgggacgactagccgtttgtgtccggcgttgggtgttgcgcatcttcattggcgtcgttgcgatgtggctggcggcgatcctgctgtttgcctttctgcccgttcccttttccgccgtgatgatcgatcgccagcttagcgcctggctgagcggcgattttgcttatgtagcgcattcggactgggtatcgatggatgagatcgccgcagtggcgccactagcggtcattgcagcggaagatcagaaatttccccagcattgggggttcgattttgatgcgatttcggcggcgctcaggcataacgaacgacacgaaaatcgtattcgcggcgcatccactttgtcgcagcagacggtaaaaaacctgttgttgtgggatgggcgcagctgggtgcgtaaagggctggaggccggtttgacggcggtggttgagctggtatggaccaaacgccgtattctgacggtttacctgaatattgccgagtttgggcccggaattttcggcatagaagccgcatcgcgtcagttcttcaataaaccggcgagccggctgacggcatcggaagcggcgatgctggcggcggtgttgccgaacccaatccgctatcgcgccagtaaaccctctggctatgtcatgcggcgtcagcaatggattttgcgccagatgagtcagatcggcggagaaaattttctggaagcgaaccggctttattaacaaacctgattgactgataaattttttccaatgagcggtttccctttcctgtgtccgtatgggaaatcacgaccgcatgaacaggggggaataatgcggtatggcctggtttttctgatgacgctttcgctgtggggcctggaggtatctgccgccgcagtcagtgttaaaaacgacaattctgcttatgtatttttacaggcagacaaacttgctcaggtaaaacagcagttgcgcaaccagagtgcgccgccgcagatgcagctcgcttatcagcagttattgcgggcagcggatagcgacatgaaaaaaactgatctgtcggttactcaaaaactttcaatgccgcccggcggtaatcgccatgattatttgagtctggcagcttactggtggcccgatccgcagcggaaagacggcttaccctgggttcgacacgacggcaaggtgaacccggcgaccaagggcgaggagacggatgctatccgcctggcgacgtttaccgatcgggtacaagtactggcgctggcctggtatttctcggatcgccccgaatatgccgctaaagctgcttccatgattcgcacctggtttattacgcctgacacgcgtatgaaccctaatctaaattatgcgcaggccattccgggcagaaacgacggacggggggctggcgtgctcgacggccgtttcttcgctacccgcatcgtggatgcgctggtcatattgcgacaggcgccgggatggagcgtcagtgacgagcagcagatgcgacagtggatgacagactacctgcagtggttgctgagcagccataacggcaaacaagaggccgcggcaaagaataatcatggtagttggtacacggtgcaggtagcgggcatcgctgcttatctgggccagccggaaacggtgaaggcgatggcggcattgcagcgccagaagctcgaccatcaactggcggcggatggttcgcaaccggaggaactggcgcgcacccggtcgttccattacagcggcttcaatctgcaagccgttagtatgatggcggccgtggcagggaagtacggcgataatctgtggctgtatcgtacccccaacggcagcagcctgctgtcggctctggatttcatgacgccttatctggatgagtccagaccctggccttataaaaccatgggacgagagggcagcccgctgattccgctaatgatgcaggccgaacaggctatcggttctccccgttatcaggcggctatcaggcaggcagggtttgcgccgttgttgacaggagcgtcggaagggaaaaaagatgccgaggtcagcgtggatacccgccgccgcatctggttgctgtcgccgccatcgagtacgggaaatacgcctacgccatgattaacaggggaaatgtttagaacggcaggcgcctgcagccacctgccggatggtcactggcggccgtgatgggccgccgtatggagagggagttagtcgaggtagctgaacgcggtcgttacgtgtttgacgccgccgactttgctggcgatctgggccgctgatgtgccttcacgacgcgtcaccagacccaacaggaagacttcgccgttttcggtggtgaccttcacgttggaggattttacagtgtcgctggccagcaactgagaacgcactttggtggtgatccaggtatccatggaggcggtgcccagcgaaatcggcgtacctttgcggatttcgttatacacctcggtagtgccttccacgcccatggcgatttgtttggcccggctggccagttcggtcgaaggcgcctgaccggtcaacagcaccttgccctggtaggcggtgacggagatccgcgcttctttgcttaattgtgtgtctttgctcagcgcgttggataccctgacttccagcgtgccgtcgtcgacctgggtgccgacagtccgtggatcggtcgcggatttggttgcgaccgcagcgctgccaatcgcaacagcgccaatacagccctgtagcatcagacaggcagacagcacggcaatgcaagagtagatcctcatggagtgctccttaatcgttctggtgtgggaaaagcgtgttatcaatcaaatcgcacaaacagttgacggtcagcatatgcatttcctgaatgcgggcgctacggtgcgacgggatgcggatttccacatcctgctggcccagcaagcccgccagctcaccgccatcatagccggtcagggccacaatggtcatgtcccgcgtgacggcggcttccaccgctttgacgatatcacggctgttgccgcgcgtggatatcgccagcagcacatcgcccgcctgacccagcgcccgcacctgcttggcatagacttcttcatgcaggcgatcgttggcgatagccgttaagaccacgttatcggcattaagtgcaatcgccggcagactgggccgctcggtttcaaaacgattaatcatactggcggcaaaatgctgtgcgttggcggcagacgtaccgttaccacagcacaggattttgttgccattgagcagcgactgcaccatcgccagcgcggcgcgcgaaatggcgtccggtagcgcttccgccgcggctatttgggtttggatactttccgtgaaacagactttaattctctccagcacgttctgttaacctgttttgaagttgaaaatcatgatgttactcagactgcccaaacgcgttgggcaaccactccacctgtgagccggttacggccagtacgtcgaagcggcaatcggtggaatcgaaactggcaccctgacgggacagccataccgctgcagcgcgcagcaacgattgctgtttttgccgggtaatactggcaactgcgccgccaaagtcactgttgcggcgataacgaacctcgacgaatacccaagtgccgccatcgcgcataatcaggtccagctcgccgccgcgcaccgtcacattggcggccacaaaaatcagcccggcgcgttcgagatggcgtcgggccagttgttcgtagcgaccgccggtgatgcgccggttcaggaggcgggcaccagttgtccctgacggaactgcagccaggtgagtttgcggttgacgacgcaatccggcgaggtgctcaggacaccggtcgccccggacagcgagttccccggctgatgcaactgcgagaagttgctggccagtttccatgcgtccatccccatggcaaacagccgcaccagcgagtaatcgttgcggaactgcgtgctgatttgttgcatcagcgccgggctggcgccagtcaacagcggaatatcgctgaactgcaatccttccatttcaaaccggaaatccggccccagaccagcctgatagctgcgtgagctggcgtagagcgccgggcgcagcgcgcctttgttgcgcatgtcgatcatcggcttgagcagcgtcagctcatccggcgtggcgataatataaaccgcatccacgttgccgtcgctggtggcggtggctatcggcggcgcctgattcggtatggtcagcccgccaaccgtggtggagggctggggggcggaagcggcggtgataaccggttggccgttgagcggaatccccgcgccgctgttgagcgcctgtttcaggtcatacacgccgccggtgcgctgctgcaataccacgccgcctgcctgctgttgccaggacttggcgaaagcggccaccaccctgtctcccagattgccgcgcggcgccagaatcagcggatgctgcttaccctgcttgtggatgaattgcgccgcgtcggcggcttcgtcttccggcgacagagcaaaatagcagatatttggattaggctggatgtgttccggctgattcagcgccagcacattcagggtcgggttgagccccggcaactgttccacttcgtttttgagcaacggcccgacgatggtggtggcgccgtctttctgcgcctgggcaatgacattggccaacgcctgattagaggtgtcgtagacttttactggaatggtaccggccgccgcagtcgttaaagccggaacggcggttgccgttgttgaaggcgctgacgaggtcgtcggggcagtcggcgatgtgccgatcatatccggcgtcgtcgtagcgggcgctgccgggctggctgtcgtcgctgcggtactggccgattgcgccgtctgaacaggcattgccagcgaaacctgtccgcttctggcggcgctaaacccttgctgaatcgcattggcgaagacctgcgcctgcccgttcagcggcaacagcaacgcgatggcgttgccgccggcgggggcattgtcccccggctgcgcggctgcggcgggcggggtgccgcccaactgagacggcagttgtttggccgccggatggcgtgggtagcgcctcttccagtcttctatcgcagcctgcaggtcagaaggaacctgagctttggtctgccagagattgagcaggtcgagccatccttgcagggtattttcatcgacattgatcaccatcgatcccatatcctgctgggtgaggcgggttaatgcggcccaggtctgatcgatgttgcgttgatgggcatccccctgcaacaacggctcctgcccaatgtaagcgcggatcagcatcagcgatgggcgatcctgggcggctttgatttgcgtctggtagtagcgttcctgctgttggggcgacagcgacttcacatccaactgggccagcgtactgttggcggcattcagatcgttctgcgcgacggccagttcggcgagcaacagccgctgttcctgacgctgcttgtcgttcaactgcgacggcaaggcgttcaactgaccgttggcctgggggagtttgccttcctgaatcagggcatgaatcgcaagtaattgccagtcagccttgctatcatcaccgctttgctgcatctgctgcaggtagtaatcggaagaagcgccggctttgccctctatgtgctgctgggttgcagtgccttgcggggcctggctgggacagccggcgagaaacagtgccgccagcatgacaggaaccaaacggcctgcatgggtacggacagaatttaacggaagcatactgtatccagtgatgttttaacgatgctcaatattaaatcggcaaaccggatgaaacaatgaatcaagaccaacaagcacagatttccgcctccacgctttacattgttcccacgcctatcggcaatctggcggatatcacgcagcgggcgttggcggtgttgcaacaggttgatcttattgcagcagaagatactcgtcataccggtttattgttacaacatttcgcaattaatgcgcgcctgttcgcactccatgaccacaatgaacagcaaaaggcggagcaattgctggcgcggttgcaacagggcatgagtatcgcgctggtgtcggatgccggcacaccgctgattaacgaccccggttatcatctggtgcgccgctgtcgcgaagccggcgtgcgcgtaatgccgttaccggggccgtgcgcggcgattaccgcgttgtccgccgccggtctgccgtcggatcgcttttgttatgaagggtttctgccagcgaaaaccaaggcgcgtaaagatacgctgcgtgacctgctggaagagccgcgcaccctgattttctacgagtcaacccaccggctgctggatagcctgcaggacatggtcgacgtctggggaccggagcgttacgtggtgctggcgcgtgagctgaccaaaacctgggagtcgctgtacggtgctccggtggcggaactgctggcgtgggtgcaggacgatgacaaccgccgtaaaggcgagatggtgctgatcgtggaagggcatcggcctgacgaagaggcgctgtctgcggcggcgttgcgtacgctgcaattgttgcgggcggagctgccgctgaagaaggcggcggcgctggcggcggagattcatggcgtgaagaagaacgcgctgtatcgttacgggctggagcaggaagacggtcacgcataatcagggatgacaagccggccgatttgccctattatccgcgccgaagttgaccagacagtcgccgcttcattgccgtcctccgatagggggagacagatggaggggaggaaagtccgggctccatagggcagggtgccaggtaacgcctgggagggtaaaacctacgaccagtgcaacagagagcaaaccgccgatggcccgcgcaagcgggatcaggtaagggtgaaagggtgcggtaagagcgcaccgcgcggctggcaacagtccgtggcacggtaaactccacccggagcaaggccaaataggggttcacatggtacggcccgtactgaacccgggtaggctgcttgagccagtgcgtgagtgctggcctagatgaatgactgtccacgacagaacccggcttatcggtcgacttcacctctttctaaaacaatacgttggcgtgtctcaaccacttcacggtgaagcgagacacgccaacggttgtctcttcccgattatccccagcatggcaggggcgattacctgcgttttctatttttctctgatttttccaggcgtgcgttatccgtttcccggttggatgtgtttattgtcgcaagcgtctattcatgggggattaattgacttgcgggggctggctgcggtgatacattgaaacaaatgacacgaggagccgattatgctgaataaagatacgaaactttgcatttctctttcaggccgcccaagtaatataggtacacgatttcataattacctttatcaaaagcttgatctcgactttatatataaggcgtttactaccagtgatattgagcacgcagtaaaaggcgttcgtgcattgggaatccgtggttgttcggtatccatgccttttaaagaaagttgtattccttttattgatacgctgtcggattcagccaaagccatcgattctgttaatactattgtcaatgagaacggtcatttgaccgcttacaatacagattatattgctgttaaatatttgattaaccaaaacctcaaagataaaaccatgcacgtgctgataaaaggcagcggcggtatggctaaagcggttattgccgcattccgtgatagtgactttcggcaagtgactattctggcgagaaatgaagaacgcgggctttctcttgcgaataaatatggttttcaatggtgccgggatgcggcaggtataaaggcggatattctggtgaatgtcacgcctgttggcatggccggcggggaagaacaaaatcagctggcatttaccgaagatcaaatacgcatcgccagccatatttttgacgttgtggctttccctgcggaaacaccattaattcagctcgccagaaagggcgataaaccggttattaccggcgctcaggtcattgcattgcaggcattggaacaatttgctctttataccgggattcggcccagcgaggccttaatgcaggaagcctccgtatattcccggtcctgacggacgtgcaacgtattacgtcgcaggttgtctatcggccggttacgtgtacgtggccggcgatcgtcaaatttattgacaatcatcatcatgggaatccgactgtatcgatgaaacagtagaggtaaagtaatccccatcggtactttttaaccacactattattaaggatacctctatgagcacttcccggatgccagcactgtttttgggccacggtagcccgatgaatgcgctggatgaaaatgactacacgctggcctggcgtaaactgggggaaaccctgccgcggccgaaggcgatcgtagcggtatccgcgcactggtatacccgcggcactgcggtcaccgcgatggataagccgcgcaccattcatgattttggcggcttcccgcaggcgttgtttgatacccagtacccggctcccggcgccccggacgtggctaagcgggtgcaggacgttctggcgccggtgtcggtgtatgcggatcatcaggagtgggggctggatcacggcacctggggcgtgttgatcaaagtgtatccggaggcggatattccggtggtgcaactgagcgtcgacggcaccaagccgcccgcttaccactatgagctgggccgtaagttggccgcgttgcgtgacgaaggcatcatgatcgtcgccagcggcaacgtggtgcacaacctgcggatgatcaaatggaacggcgatggcgcaccttatggctgggcgacctcgttcaacgattttgttcgcagcaatctggcctggcagggcgacgcggcggagcacccgctggtgaacttcatgcaacacaatgacgcggcgctgtctaacccgacgccggatcatttcctgccgctgctgtatgtgctcggtagctgggacggtcaggaaccggtatccacaccgacggacggtattgtgatggggtcgctcagcatgatgtcggtgcaggttgggtaacgaccgaccgttgtagccggtaaaacacctatcgtccgaagcacttatcgcccgaaagggcgataagtgagggcggcgcgaggtagcggtgttaagtattaagtaccgatgctaagtaccggtgttaatccagaatgatatgcggatagaggcgggataaatcctgagtaatgagttcccggtcttcccgcagaccgataccgcaagggttatcgcccaccagccagctgccgatcagcgtgtagctgtcattgaatctgggcaatggatggaattgctgcacgatagaaccttcctcgccataggggccgtccacggcggcgacttgctgaccctgccgataaatccgtatgttggcgccttcgcgggaaaacagcggcttgaccacgtagtcgctcatcgccggcgggttatcttcggtgaagtaggccggcagcaggttggggtggttggggaacatctgccacagcattggcagcagcgccttgttggacaccacgcttttccagcccggctccagccagcgtaccccggcgtccgccagcttggtggagaaggtttcgcgcagcatgaactcccacgggtagagtttgaacaggttgccgatggtgttgtcctgcagatcggtgaattgcccgcggtcgcccaaacctatctcatcaatgtacaggaactggctcggcacgccggcttcctgcgcgcaatcctgtaggtattgcaccgtaccgcgatcttcatcggtgtcccggcagcaggtgaaatgcatattgccgaaaccgtggtgggtgcgcagatattcaaagcgttcgatcagctgttcctgcaggctgttgtactggtccgcgtgctgcggcagccggccggcattgatctgatcttccagccagatccactgaaaaaacgccgactcgtacagcgacgtcggagtatcggcgttgttttccagcagcttagccgggttcttgccgtcataagccaaatccagccgcgcataaagcgccggctggcgcgacagccacgaactgcgcacgaagtcccaggtgtggcggggaatgcggaatttagtcagcagcgcttcgctgttgaccaccttatcgaccacctgcaggcacatctggttcagctcggcggtcgcgtcttccagctcttcaatctgcgccagcgtaaactgatagtaagcgtcttcacaccagtagggttcgccatacatggtgtggaaccgaaaaccatactcggccgctttttcctgccagttcgggcgttcgttaatcgcaatgcgtttcatggcgagtgaccttaccccccgaaagagcggcgaatcggcgtcgagctgccggtttgacgggtgctgctgccggtggcggatgagctactgctcgatgtgctggttgcagcgcgatccctatcctgattgccggtcatgttggccgccggggtactgttgagtttgttcacggagtcgccaaagccgcctcgggtggtggtgatgctcgacggcctgacgctggaggtcggtttgggcgtcattgcgtctttggggacggtgatggtgcgtccggtggcggagccataatttttgccgctggcgtccacatagctgccgttggcgggattattgggggtattcgggcggaataccggttgctgggcaaaattgttgccgcccatcagcttgcccatcatgaaaccggccatcagcggcatccagaaactgccgctctgttgaggcgcggcggcgctggccgtggtgctggttgtcgcgctttgcgtacactggctttcgccgaatgccgccacgcactcttcgcgggtggcgtacttgggcgcggttctttccgcttctttccgggcgttgttataggtggtggtgcactggtccttcatggccgggttggcacgagaacagtcgtccgcgttttggtagagcgagacggtttcgtcggttttctcgcaaccggagagaataaagacggcgccgacagccagcgcgatcggcgcgatacggtaaccccagcgcttgcggaaacgtgcgtggttgatgtttgacgttcttttcattgttgttgatcccagaacaaagttgatcccagagcaaaagggcatcgtgcccatcatttacaggtattaaaacgggtttaagaataggagaagggtgaacagcttgtaaagcgccggtgttcaaggcatagcctgtctgaatgcggcggatgaaaagagcaggggagcccggacgggttcccctgcgaagcatcagggcttagccttggcggcggtttttgctgccgctggcgtggttgccggcgccggcacatcgtcgccgatggccgccgatgttgacaccggtttacccagcatagcgttcagggtgcgcaggtcgtcttcattgagcgtaccgagcgcctgcttgaggttcagctggttgatcaggtagtcatagcgcgcgccggacaactgctgcttggcgttgtacaacgtagtggtggcgtccagcacatcaacgatggtgcgggtgcccacctgatagccggcttccattgcgtccaacgagctttgcgccgagatcaccgcctgtttgtaagcgttaacgctgctgatggaggccgagatgttgttatgcgcggagcgcagcgtctggattaccgaacggtgtgcgctttccatgctttcgctggaggccacaaagctgtgctgcgcctgtttcaccctggatgaggtgccgccgccgctgtagatcggcagggagaagctcagaccaacctgattctggcccacataggtgttgttgaagttgtcgcctaccgcgcgggagccggagtaatcggtattggtgacgccggtggaggcggtcaggttaagcgtcggcagatggccgctttccgcggaacgaatctgctcgcgcgccagatcctggctcaggcgggccgacagcaggctgaggttgcggttttccgcttctttcagcaggccgttcaccgcgtcgggtttctgcgggctaaagcgatcgatattcagccccgccagttgcggatagaactggccggtcacctgacgcagggtttccatcgcgttgtccagattgttgcgcgcggtcacttcgcttgccagcacgctgtcatattgcgcgcgggcgttctgtacgtcggtgatggcgaccaggccgacgttgaaacgttgggtggtctggtccagttcgcggtaaatcgactgtttctgggcgctgacgtaagacaacgaatcaatggcgcgcaatacgttgaaataggcggtcgcggtattgagcagtagcgtctgctgggaggtctggtagctgacgtcctgaatgccggcctgtttttcctgcagcgttagtgcgcgccacagcgacatgttgaagatcgattgggtcaactgcagcgaggcgctggtcgcattgctgttaatgtctctgcggtcgcggtacccgctggtgtaggtgtaatccgcgcccaaacccaactgcggcagtaaggacgagcgggcttcgttaattttctcaaaagccgcgtctcggttggcggcagcgctgcgtaaatccggattggtcgttttagcctgctggtaaacctgtaacaagtcttcggcctggcttacggcgctaaagccgcccagacccaggctgatgagaagtgggagcagtttcttcatttgcattccttgttgtgcagcaaaatttcttggttgcgccatctggagacgatatacctgccgattctatcagaatcgaccaatcgaattaggtggctgaatgtgccatcttttccttgcggttatcccaaaagcctattttacttagcggcttgtggctgggcacaatgcccgacagcatgccagaggctgccccggcaggatcgccgtttccgggggttgcaaaggcattgcgttaataccgggaacgcctcattcttgctggtagactttccgcacctgattatccgtatcgggctggcacgattgcatgatgaatattgcacaaaacggtgagcgcctgtccacgttttcgccacacaaaaatggcttgcctgccgtgttgtccacaggagttgagtttatggcgtcctcaggtacgcatcccggtacttttaccaaagatgatgtagaaattattgcacgcgaaacgctctacaaggggtttttttcgctgcagcgctatcgttttcgccatcgcctgttcaacggcggcatgagcggcgaagtcagccgggagattctggagcgcggccatgccgtggtgttgttgccttatgatccggtgcgcgacgaagtggtgttgatcgaacagattcgcatcgccgcctacgacaccagcacgtcgccgtggttgttcgaactggtggccggtatgatcgagccgggcgaaagcctggaagaggttgcccgccgcgaagcgcaggaagaagcggggctgatggtgcagcgttgccgtccggcgctcagttatctggcgagtcccggcggtaccagcgaacggctggctatctgggtcggcgaggtggacgccggcgccgccggcggcattcacgggctggcggaggaacatgaggatatccgcgtgcatgtggtcagtcgcgaacaaagctaccagtgggtagaacaggggattattgacaacgccgcctctgtcattgccttgcaatggttggcattgcaccatgagacactaaaaaaagactgggtggacggataatgaagcgttatgtcccggatttcccggaaatgatgcggctaagcgaaatcaacttcgcacagttacgccgcttgcttcctcgtaatgaagaggcgggcgcggcggtggtttatcaggttcataacgccagctaccgtttaacgattctggaatctacgcggtacaccgcgctggtggagattcagcagattgcgccgtcggtcagctactggagcctgccgacgctggtggtgcggctgtattacgatgcgatggttgcggaagtgtgttccagtcagcagatcttccgctttaaggcacgttatgattatccgaacaagaagttacatcaacgtgacgaaaagcatcagattaatcaatttcttgccgattggctaagatattgcctggcgtgtggttcaatgtcggttcctgtttgttagatctattcgtcatacttcaggttgcatgagcgttggccgcgttacccggctcgtttccgggtctcgcctcggggccgctgtcagcagcgtttaaatcggcgacgttgattggtcttcatcctgttttgtcgccttgctgcaactcgaattattgagggtatagatcgatttgttaggcagattgcaaagacccaaggacactatttggaaagcctgttgacacttcctgtggcgcgtggggccagaatcaggattttacaaataacagatacccacctttttgccggcgagcgggaaacgttgctcggcgttgatacttaccgcagctatcaggcggtgctggacgccatcgccgcccagcaatgcgatttcgatctgattaccgccacaggggatttggcgcaggaccatacgcaggaagcctacacgcgtttcgccgatggtatccgtcgttttaatgcgccttgcgtctggttgcccggcaaccacgattttcagcccgccatggtggatgtgctggcccgctcggggatagcgccttccaaacacgtgttgctgggcgaacactggcaggtgattctgctggacagccaggtgtttggcgtgccgcacggcgagctgagcgagtaccagctggagtggctggagcgcagcctgcaaagccagccggaacgctatacgctgctgatgctgcaccatcatccgttgccgtcgggctgtacctggctggatcagcacagcctgcgcaatgcccacagtctggacgcgttgctggcccgtttcccgcgtgtgcgcaccgtgctgtgcggtcatattcatcaggaaatggatctggactggaacggtcgccgcctgctggcgacgccatcgacctgcgtgcaattcaagccgcactgcaccagctttaccattgataatgtcgcgcccggctggcgctatctggaattgttgccggatggcgtgttagaaacccaggtgtgccgccttgaagggaatgaatttttgccagatatggattcggacggttactgatgcccaccctgctttatcttcacggtttcaacagctcgcccctgtcggcgaaagccacggcgttgcagcagtggctggcgcagcatcatccccacattgatatgctggtgccgcagttgccgccttacccggcggacgcggcggaaatggtggagcaactggtgatggaacgcgccgggcggccgctcggtctggtcgggtcgtcgatgggcggttattacgccacctggctgtcgcagcgttttcgcctgccggcggtggtggtcaaccccgcggtgcggccgtatgagctgctgcttgatttcctgggggatcagcagaacccctacaccggcgagcaatatgtgttagagtcacggcacatttacgatctcaaggtgatgcaggtcgacccgctggaatctccggatttgctgtggtgtctgctgcagaccggggatgaggtgctggactatcgtcaggcggtggcctattacaccgcttgccgtcagacggtggaatccggcggtaatcacgcgtttgtgggttttgaacactactttgcgccgattatcgacttcctcggattgacggcggactgactcatcccggcgcggccgcggtgagcggtcggcgcccatcatcacccgtatcccgttatgccaggttggtcaacgcgcttttacggcgttttcaccctgataatcgacgcttggcgttgtgcctgcgccacgtataatcgcgggataccgtctgactttcaaacaacgacaacattcattctaaccatgacgcaatcaagttataacgctgatgcgattgaagtcctcagcgggctggagccggtgcgccgccgtccggggatgtataccgataccacccgtcccaaccatctgggacaagaggtcattgataacagcgtcgatgaggcgctggctggtcacgctcgtcgcatcgacgtgattctgcaccccgatcagtcgctggaagtgattgacgacgggcgcgggatgccggtggacatccacccggaagagggcgttcccgccgtcgagctgatcctgtgccgcctgcatgccgggggcaaattctccaacaaaaactaccaattttccggcggcctgcacggggtggggatttccgtggtcaacgcgctttccacccgagtggaagtgacggtgcgccgcgacggtcaggtatacgacatcgcctttgaaaatggcgacaaggtacaggacctgacggtgaccggcacctgcgggcgccgtaacaccggcacccgagtgcatttctggccggatgcctcattcttcgatagcccgcgcttttccgtactgtccctgacgcatttgctgaaagccaaggcggtgctgtgtccgggggtggaaatcgtcttcaaagacggcgtaaacgacaccgaacagcgctggtgctatcagggcggtcttagcgattacctgtgcgaagcggtcaacgggctgccgacgctgccggaaaaaccgtttatcggcacgattcccggcgacaccgaagcggtggaatgggcgctgctgtggctgccggaaggcggcgaactgctgaccgaaagctacgtcaacctgatcccgaccttgcagggcggcacccacgtcaacgggctgcggcaagggctgctggacgcgatgcgcgagttctgtgaattccgcaatatactgccgcgcggcgtcaagctcagcgccgaagacatctgggagcgctgcgcctatgtgctatcgctgaagatgcaggacccgcagttcgccggccagaccaaagagcggctgtcgtcgcgccagtcggcggcgtttgtctccggcgtggtgaaagatgcgttcagcctgtggctgaaccagaacgtgcaggcggcggaacagctggcggaaatggcgatctccagcgcccagcgccgtatgcgcgccgccaagaaagtggtgcgcaagaaactcaccagcggcccggcgctgcccggcaagctggcggactgtacttcgcaggatctgagcaagaccgaactgttcctggtggaaggggactcggcgggcggctccgccaagcaggcgcgcgaccgcgagtaccaggcgatcatgccgctcaagggcaagatcctcaacacctgggaagtgtcgtccgatgaagtgctggcgtcgcaggaagtgcatgatatttcggtggcgatcggcatcgatccggacagtgacgacctgagccagctgcgttacggcaaggtgtgtattctggcggatgcggattcggacgggctgcacatcgccacactgctgtgcgcgctgttcgtacgccatttccgcgcgttggtgcagggcggtcatgttcatgtcgctatgccgccgttgtaccgtatcgacctcggcaaagaggtgtattacgcgctggatgaagaagagaaagccggcattctggaacagctcaaacgcaagaaaggcaagcctaacgtccagcgtttcaaagggttgggggaaatgaacccgatgcagctgcgcgaaaccacgctggaccctaacacccgtcgtctggtgcagctcaccatcaacgagcaggacatcgaacagacgctggcgaccatggacatgctgctggcgaaaaagcgcgccgaagaccgccgcaactggctgcaggagaagggcgacaaggctgaacttgacgtctgacgcccgggcacgatgaaagtcacgctggaagagatgcaggcattcgtggtggtggtggactgcgggtccgtcaccgccgcggccggacagctggggcagaccacgtccgggatcagccgggcgctgggtcgtctggaaagcaagctcggcatgacgctgctgcaccgcaccacccgccgtctggcgttgtcggaagaagggcagatattcctgcaacatgcgcgggatgtgttgcagacggtggaactggcggaagagcagattgcgctacgtcgcaggaaacccagcgggcggttgcgaatcaacgccgccgcgtcgttcatgcagcatgtgatcgtgccgctgatcccggagtttcgccgccgttatccctgtatttcgctggagctgaatactgacgacgtgattatcgatttgctggaacagcataccgatgtcgcgattcgtatcggtgaactgcgtgattccagcatccatgcccggccgctgggcgccacccggctgcggattctggccagcccggaatacctgagccgccacggtacgccgctcggcgtggaggcgctggccggtcacaccttgctggggtttacccagtccgagtcgcttaatctctggccgctacgcagcgcatttggtgattattacccgatcgtgccgacgattgcggcgtccaacggtgaaatgttgcgccagctggcgctgcggggagaaggcattgtacggctgtcggatttcatgacccgcgatgatgtggcggctggtcggctggtgcagattctggccgacgacacgctggagatgcgcctgccggtcaatgcggtgttctaccgcaacaccgcgctggccagccggatcgtaagttttctggattttctgagcgaaaaaatggcgcagcatccgctctagctgtgaagcggaagccgcgccgagggtaaattaaggcgatatcgccggaatcaggcgaaaacctgatcaaggtgtgcgcggtagcgggcgatgtcttgttccacgtccggctgcttgatgacgtcgttgcagataaacgtcggcagcgacgacaggccgatgaactggttggctttgtggaacggcaggtagacgccatccacgccgacgccgtggaagaactgatcggggtcggtaaaggcttccagcggtgcgttccaggtcagcgacagcaggtagtgtttgccctgcaacaagccgccggagccgtatttcttgctggcgtccgcgcgggtacggccgtcgctggcgtacagggagccgtgcccggcggtgaacacatcgtcgatgtatttttttaggatccacggcgcgcccatccaccagcccggcatctggtagatgacggcgtcggcccacaggaaattctgcacttcctgttcgatgtcgtagccttcgtccaccgtggtgatgcggacgtggcgacctttgtcgcgcaggaaagacgcggcgacgtccgtcagggtacggttgagttcgcctttggaatgaccaaaagattttccggcgttgatgatgagtacgttatgcatggctgatgacctcgaatggcataaataagcatgtgctggaagccagtctatccgccggattaacgaagaaaaatgtgccgtggcgcacaacactgttgccgaatcgtcaataatcgtcggttttgaaccggggcaaggcgtcgcggcaacgggatgcagtgaagagagacacgacttgcggtactatccgggcagcttttgccaccacgtggcttatcgcgtaaaaattaagcgagttttttgaacatggcgaaacgccacggtttaaggattatcaatgagtgacatgactcatgacggcgcagagcgtcttgcgctgcacacgtttaccgagaacgcctatctcaactactccatgtacgtcatcatggaccgggcgctcccctttattggcgacggcctcaagccggttcagcgccgtatcgtgtatgcgatgtctgaactggggctgagcgccagcgctaaatttaagaaatccgctcgtacggtgggcgacgtgctgggtaaataccatccgcacggcgacagcgcctgttacgaggcgatggtgctgatggcgcaacccttctcctaccgctacccgctggtggacggtcagggcaactggggggcgccggacgatcccaaatcgttcgccgccatgcgttataccgaatctcgtttgtcgaagtatgccgaagtgctgctgggcgagctgggtcaggggacggtggattacgtgccgaactttgacggcacgatgcaggagccgaagatgctgccagcccgtttgcccaacatcctgctcaacggcaccaccggcatcgcggtcggcatggccaccgatattccgccgcacaacgtgcgtgaagtagcggcggcggcggtagcgctgatcgacgagccggacacccaactggacgcgctgctgcgctacgtgcagggaccggatttccccaccgaggcggaaatcatcaccccgcgcgacgaaatccgcaaaatgtacgaaagcggtcgcggctcggtgcgtatgcgggcggtatggaaaaaagaagacggtagcgtggtgatcaccgcgctgccgcaccaggtgtcgggggcgcgggtgctggagcaaatcgccagccagatgcgcgccaagaagttgccgatgatcgacgatctgcgcgacgagtccgaccatgagaacccgacccggctggtgctggtgccgcgttccaaccgtatcgatctggatctggtgatgaaccacctgttcgccaccaccgatctggaaaaaagctaccgtatcaacatgaatatgatcggcctggatggccgccccagcgtgaaagggctgcgggaaatcttgaccgagtggctggcgttccgccgcgacaccgtgcgccgccgtctgaacttccggctggataaggtgcttaagcgcctgcatattctggaaggcttgctgattgcgttcctgaacattgatgaagtcattcatatcatccgcaacgaggacgagccgaagccggtgctgatggcgaagttcggactgagcgatacccaggccgaagcgattctggaactgaaattgcgtcatttggccaagctggaagagatgaagatccgcggcgagcaggacgatctggcgaaagaacgcgatcagatccaggcgctgttggcgtctgaacgcaaaatgaacagcttgctaaagaaagagattcaggaagacgccaaagcctacggcgatgagcgtcgttcgccgttgcatgaacgcggcgaagccaaagccatgagcgagcatgacctgtcgccgtccgaaccggtgaccatcgtgctgtcggaaatgggctgggtgcgtagcgccaaggggcacgacatcgacccgtccggcctgagttacaaggccggcgacgcctaccgtgccgccgcccgcggcaaaagcaaccagccggtagtgttcatggattccaccgggcgcagctatgcgctggatccgctcacgctgccgtcggcgcgtggtcagggcgagccgttgaccggtaagctgacgctgccgccgggcgccaccatcgagcaggtgctgatggcggcggacaaccagcggctactgctggcctccgacgccggttacggctttatctgtacctttgccgatctggtggcccgcaaccgggtgggtaaagcggtgctgaccctgccggacaatgcgcacgtgctaccgccgctggagcttcagcgtgacgatgacttgttgctgaccgtgaccgcggccggccgcatgctgctgttcccggtggccgacctgccggagctgtccaaaggcaagggcaacaagatcgtctcgatcccggcggcgcagctggccagcggcgacgatcggatcttgtggctgctggcgatcgcgcctcactcttccgtcacgctgtacgccggcaaacgtaagtactcgttgcgcccggaagaattgcagaagtatcaggccagccgaggctgtaaaggcacggcgctgccgcgcggtctgcaacgcgtcgatcgtatcgaggttgacgccccggccggcatcgccagcgccggcagtagcgaagaatagtccttcctgcggaggcaggcggcccgtcgttgcgagcggcgggccgtaaacggggcgccctgttttttgatgggcgccgatgccggggcggcatttcccgtcgtgatttccttttcgcctttccctgtacgtccgatagccgctttggggtggacaacgcggtctgctgcggcaaggttcgccgtgtgttttatcgcgaagccgctatactagcggcggctgttggctaatgaggttgctatgttattcattctccggtttttggtggtgatcgtttattccgtggtgctctgtctggctgggttgatttactgcctgtttaccccgaaagatccccgtcatgtttcccggtttggccgcctgttcgggcgtttgtcggtggtgtttggcctcaaggtggaagtccgtcgtccggaggcatcccgcgttgaggggaactgtatttatatcgccaaccatcagaacaactatgacatggtgacggcgtcaaacgtggtggtgccgggcaccgtgacggtaggcaagaaaagcctggtatggatcccgtttttcgggccgttgtactggctggccggcaatctgttgattgaccgggacaatcgcgccaaagctcatggcaccatctcgcaggtggtgaagcatattaaagagcgcaacatttcggtgtggatgtttccggaaggcactcgcagccgtggccgcggcctgatgccgttcaaaaccggcgcgttccatgccgcgattgccgccggcgtgccggtggtgccaatctgcgtgtccaccacccataaaaaagtgaagctgaaccgctggaacaacggtcatgtgatcatcgaattgctgccgccgattgactgtagcgcttacggtaaagaacaggtccgcgaactggctgcgtattgccatgacctgatggcggcgaaaatcgcacaactggacgccgaagtcgcacagcgcgaagcggcggaaaaacgctaagtcagcgcgaggatgcgcggcgtgaccctgcgggcggtgttacggcccgggatggagtaaaggattgaacaggtttttggagtcattatgtcattgagtcggcgtcagtttattcaggcttcgggcattgcgctgtgcgcgggtgcaatgccgctgacggccagagccgacggcgggaaaaacccgctgcctgttccccctctgctggaatcccgccgcgggcagccggtctttttgaccatgcaacgggcgcactggtccttttccggcgagcggaaaaacccggtatgggggtttaacggccgttatcttggcccgacggtgcgggtgttcagcaatgacgacgtcaagctgatttacagcaaccgcctgaatgaaccggtgtcgatgaccgtcagcggcctgcaggttccgggttcgctgatgggcggcgccggccgcatgattcagcctaatatggactggtcgccggtgttgccggttcgtcaggcggcggccacctgctggtatcacgccaatacgcccaaccgcatggcgccgcacgtctataacggtctggccggcctgtggctggtggaagatagtctcagcaagtcgctgccgattcccaatcattacggcgtggatgatttcccgctgattatccaggacaagcggctggataactttggcgcgccgctgtacaacccgcccagcagcggcggttttatgggggatacgctgctggtgaacggcgcgcgcaacccgtatgtggaagtctcccgcggctgggttcgcctgcgcttgctcaatgcctccaacgcccgccgctatgtgatgcgcatgagcgacggccggccgctgcacctgattgccaacgatcagggttttctgcccgcgccgatggcgttgaaccagatgtcgctggcacccggcgagcgccgtgaagtgctggtcgatatgtctcagggcaacgaggcgacgctgaccgccggcgaatccgccagcatcatgcagcggctgcgcggattgtttgaaccctccaatattctggtgtcgtcggcaattctgaccctgagacccaccggcctgctgccgctggtgaccaacaccctgccgatgcgcctgctggccgacaatatcatcgacggcgcggtcagccggacgcgcgaatttcgcctcggcgacagcctgccgggcatcaacggcgccatgtgggacgtgaatcgtgttgatgtacagacgcaggtcgggcgctatgagcgttggattgtacacgccgaccagccgcaaccgttccacgttcagggcgcggcgtttctggtgcgtagcgtgaacggcggcctgacgccgccggaggacagcggctggaaagacaccgtctgggtagaaaacgatgtggaactgctggtgtatttcggccagttctccacgccgcagttcccgttcctgtattacagccacacgctggaaatggccgatcgcggctccatcgctcaactggtggcgcaagcttccaacggatagcgcagccctgacggacgtcgcccgcgcgtcagacgtgggcgacaggaacgggcgcggcgctagtctttgcgcggcgcatcggtgcgcggctgatccgggtccggccccagtcgcttgccgcagtcaagcgttgccacttcgcttagttcttctttctccagccggaagtcaaacacctcgaaattttcccgaatacgcgccggggtaacggatttggggatcaccaccagaccgcagtcaagatgccagcggatgacgatctgcgccggcgttttaccgtattttttcgccagcgcgtggatcaccgggtggtcgaacacgccttctccgccctgcgccagcgggctccaggactcggtctgaatgtggtgggtggtgttccaggtgttcagcatgcgttgctggaataacgggtgcagctcgatctgattgatgaccggcatcacgccggtttcttctttcaggcgctgcaggtggtgcggattgaaattacagacgccgacgcttttcgccagcccctgctccttaagattgagcagtccgcgccaggcttcgacgtaggtgttctgctccggcagcggccaatgaatcagatacaggtcgacgtactccaactgcagtttgcgcaggctttcctccagcgcctgacgcggatgcgcctgatcgctgttccacagtttggtggtgataaaaatatcgctgcgcgggatatcggtttgctgtaacgctttgccgacacccgtttcgttcttataaatagcggcggtatcaatggcgcgatagccgatgttcagagcttcggtaacggctgcggcggcctgttcgttgctggcctgccagacgccaagccctagctggggcatgatattgccgtcagccagtttaaccagaggttgcatcgtcatgtcattctccttgttatgtgccttcagcgcccgggagaaaggggattgagtggcatggcggcgctgtggcgatgagacaaagacgccgcccggacggcggcgtctgaatgccggttttcacatcaggcgatgcctgagcgccagcggcggcatgtttttaagtgtagtcgaaagtcaccagccgcggttagcgggcggcttcgtacacgcgacgactgatgtccagcgtgatgtcgtggtgctcgcccagcgcggtcatgccgtgctcttccagctttgccaccattgccggaatggaactgccgtccagttggtagtcggacaagcgagtcggtacgcccatctgttcgaagaaagcgcgggtggcggcgatggccgcatcaatgcgctggtcttcggagccatcacgcagattccagacacgttccgcgtattgcagcagtttttcacgtttctggacgcggcgctcattgagcattgccg
[truncated: 4,579,984 more chars]
