# Supplementary material for: A multifunctional system for genome editing and large-scale interspecies gene transfer
Source: Nat Commun. 2022 Jun 14;13:3430. doi: 10.1038/s41467-022-30843-1 (PMC9198041; doi:10.1038/s41467-022-30843-1)
Supplement: Supplementary file 5 — Source Data [file 41467_2022_30843_MOESM5_ESM.zip › Soure_Data.xlsx]

## Sheet: Tabelle1
Figure 4b
		Clones positiv/total replicate 1	Clones positiv/total replicate 2	Clones positiv/total replicate 3
	lacZ green	0.933333	0.866667	0.933333
	araB green	14/15	13/15	15/15
	lacZ non-green	1/15	2/15	6/15
	araB non-green	4/15	11/15	13/15
Figure 4c
		Amount of green/white colonies replicate 1	Amount of green/white colonies replicate 2	Amount of green/white colonies replicate 3
	lacZ	126/159	281/117	137/34
Figure 4d
		Clones positiv/total replicate 1	Clones positiv/total replicate 2	Clones positiv/total replicate 3	Clones positiv/total replicate 4
	lacZ	0.933333	0.866667	0.933333	X
	araB	14/15	13/15	15/15	X
	dual	15/15	15/15	14/15	X
	quad	6/10	7/10	10/10	10/10
Figure 4e
		Clones positiv/total replicate 1	Clones positiv/total replicate 2	Clones positiv/total replicate 3
	lacZ green	1/2	34/37	2/4
	lacZ non-green	0/18	0/6	0/8
Figure 4f
		Amount of green/white colonies replicate 1	Amount of green/white colonies replicate 2	Amount of green/white colonies replicate 3
	lacZ	2/18	4/8	37/6
Figure 4g
		Clones positiv/total replicate 1	Clones positiv/total replicate 2	Clones positiv/total replicate 3
	lacZ/ganB green	25/25	25/25	25/25
	lacZ/ganB non-green	0/25	0/25	1/25
Figure 8c
		growth rate replicate 1	growth rate replicate 2	growth rate replicate 3	growth rate replicate 4	growth rate replicate 5	growth rate replicate 6
	E. coli LB	1.61340852	1.57634832	1.56979039	1.92869993	1.89863056	1.91956603
	E. coli M9 glucose	0.37061289	0.36308596	0.37494040	0.34971955	0.37103378	0.36301947
	E. coli M9 lactose	0.37243010	0.37586561	0.36599706	0.32528362	0.31917418	0.32117852
	E. coli M9 galactose	0.21429870	0.21835786	0.28931479	0.24474059	0.26130176	0.32021141
	V. natriegens LBv2	2.95382042	2.98462992	2.85177860	3.56381877	3.73749468	3.93255974
	V. natriegens M9NaCl glucose	0.65488030	0.66701838	0.69845828	0.63840000	0.73339037	0.80054844
	V. natriegens M9NaCl lactose	0.01937016	0.01445753	0.01451015	0.02441917	0.01687726	0.01218760
	V. natriegens M9NaCl galactose	0.09177803	0.07924939	0.09509602	0.06802031	0.07849041	0.05732040
	V. natriegens lacEc LBv2	2.32638071	2.31698274	2.27769133	2.58574199	2.57304789	2.59933381
	V. natriegens lacEc M9NaCl glucose	0.54232446	0.48670342	0.49924687	0.53658441	0.47962362	0.46619832
	V. natriegens lacEc M9NaCl lactose	0.69666263	0.64339551	0.63026722	0.71958039	0.67925872	0.63863710
	V. natriegens lacEc M9NaCl galactose	0.61476331	0.61328715	0.61094682	0.60948986	0.58768440	0.55653449
	V. natriegens lacEcΔlac LBv2	2.37652957	2.28650208	2.38659575	2.58544005	2.57431215	2.71211385
	V. natriegens lacEc Δlac M9NaCl glucose	0.49223004	0.48505607	0.48742274	0.44559483	0.46307584	0.55196426
	V. natriegens lacEcΔlac M9NaCl lactose	0.01894573	0.01168305	0.01436847	0.00800000	0.01200000	0.01400000
	V. natriegens lacEcΔlac M9NaCl galactose	0.19333264	0.06702092	0.01773798	0.01925344	0.01712518	0.01659715
Figure 8d
		growth rate replicate 1	growth rate replicate 2	growth rate replicate 3
	V. natriegens lacEc LBv2	2.39042624	2.47635566	2.35607264
	V. natriegens lacEc M9NaCl glucose	0.49448640	0.48273477	0.46527111
	V. natriegens lacEc M9NaCl lactose	0.65757153	0.65554006	0.65211712
	V. natriegens lacEc M9NaCl galactose	0.55892495	0.57023831	0.60829530
	V. natriegens lacEcΔlac LBv2	2.33112364	2.39821127	2.42372015
	V. natriegens lacEc Δlac M9NaCl glucose	0.44981239	0.46236762	0.53799856
	V. natriegens lacEcΔlac M9NaCl lactose	0.01132037	0.01312384	0.01223946
	V. natriegens lacEcΔlac M9NaCl galactose	0.11866616	0.10720653	0.07175592
	V. natriegens lacEcΔlacA LBv2	2.45991395	2.46390529	2.49136515
	V. natriegens lacEcΔlacA M9NaCl glucose	0.46676897	0.48000665	0.45673374
	V. natriegens lacEcΔlacA M9NaCl lactose	0.67702493	0.61780536	0.64928932
	V. natriegens lacEcΔlacA M9NaCl galactose	0.64019693	0.61260502	0.61901346
	V. natriegens lacEcΔlacI LBv2	2.51413108	2.44791725	2.56334744
	V. natriegens lacEcΔlacI M9NaCl glucose	0.47903017	0.44921013	0.40272241
	V. natriegens lacEcΔlacI M9NaCl lactose	0.64026830	0.56616924	0.61224474
	V. natriegens lacEcΔlacI M9NaCl galactose	0.45567374	0.57278269	0.52967413
	V. natriegens lacEcΔlacY LBv2	2.50257562	2.45573700	2.59880391
	V. natriegens lacEcΔlacY M9NaCl glucose	0.52899274	0.49020228	0.47295746
	V. natriegens lacEcΔlacY M9NaCl lactose	0.01249694	0.01230478	0.00723479
	V. natriegens lacEcΔlacY M9NaCl galactose	0.17867326	0.17623386	0.14056483
	V. natriegens lacEcΔlacZ LBv2	2.54140075	2.59023950	2.57144226
	V. natriegens lacEcΔlacZ M9NaCl glucose	0.48697513	0.43402746	0.41892882
	V. natriegens lacEcΔlacZ M9NaCl lactose	0.00921368	0.01112398	0.00080984
	V. natriegens lacEcΔlacZ M9NaCl galactose	0.48442749	0.46592647	0.37309237
