# Supplementary material for: A multifunctional system for genome editing and large-scale interspecies gene transfer
Source: Nat Commun. 2022 Jun 14;13:3430. doi: 10.1038/s41467-022-30843-1 (PMC9198041; doi:10.1038/s41467-022-30843-1)
Supplement: Supplementary file 5 — Source Data [file 41467_2022_30843_MOESM5_ESM.zip › Vibrio_natriegens_14048_del4_in_recJ.fa]

>vn_c1_R63_del4_recJ  (3,321,064 bp)
ATTCAAACATTACTTTATGTAATGTTCAGTATTCATTGAGCCGAACAAAATCTTAAATTGAAGAGTTTGATCATGGCTCAGATTGAACGCTGGCGGCAGGCCTAACACATGCAAGTCGAGCGGAAACGAGTTAACTGAACCTTCGGGGGACGTTAACGGCGTCGAGCGGCGGACGGGTGAGTAATGCCTAGGAAATTGCCCTGATGTGGGGGATAACCATTGGAAACGATGGCTAATACCGCATGATGCCTACGGGCCAAAGAGGGGGGACCTTCGGGCCTCTCGCGTCAGGATATGCCTAGGTGGGATTAGCTAGTTGGTGAGGTAAGGGCTCACCAAGGCGACGATCCCTAGCTGGTCTGAGAGGATGATCAGCCACACTGGAACTGAGACACGGTCCAGACTCCTACGGGAGGCAGCAGTGGGGAATATTGCACAATGGGCGCAAGCCTGATGCAGCCATGCCGCGTGTGTGAAGAAGGCCTTCGGGTTGTAAAGCACTTTCAGTCGTGAGGAAGGTAGTGTAGTTAATAGCTGCATTATTTGACGTTAGCGACAGAAGAAGCACCGGCTAACTCCGTGCCAGCAGCCGCGGTAATACGGAGGGTGCGAGCGTTAATCGGAATTACTGGGCGTAAAGCGCATGCAGGTGGTTTGTTAAGTCAGATGTGAAAGCCCGGGGCTCAACCTCGGAATAGCATTTGAAACTGGCAGACTAGAGTACTGTAGAGGGGGGTAGAATTTCAGGTGTAGCGGTGAAATGCGTAGAGATCTGAAGGAATACCGGTGGCGAAGGCGGCCCCCTGGACAGATACTGACACTCAGATGCGAAAGCGTGGGGAGCAAACAGGATTAGATACCCTGGTAGTCCACGCCGTAAACGATGTCTACTTGGAGGTTGTGGCCTTGAGCCGTGGCTTTCGGAGCTAACGCGTTAAGTAGACCGCCTGGGGAGTACGGTCGCAAGATTAAAACTCAAATGAATTGACGGGGGCCCGCACAAGCGGTGGAGCATGTGGTTTAATTCGATGCAACGCGAAGAACCTTACCTACTCTTGACATCCAGAGAACTTTTCAGAGATGAATTGGTGCCTTCGGGAACTCTGAGACAGGTGCTGCATGGCTGTCGTCAGCTCGTGTTGTGAAATGTTGGGTTAAGTCCCGCAACGAGCGCAACCCTTATCCTTGTTTGCCAGCGAGTAATGTCGGGAACTCCAGGGAGACTGCCGGTGATAAACCGGAGGAAGGTGGGGACGACGTCAAGTCATCATGGCCCTTACGAGTAGGGCTACACACGTGCTACAATGGCGCATACAGAGGGCGGCCAACTTGCGAAAGTGAGCGAATCCCAAAAAGTGCGTCGTAGTCCGGATTGGAGTCTGCAACTCGACTCCATGAAGTCGGAATCGCTAGTAATCGTGGATCAGAATGCCACGGTGAATACGTTCCCGGGCCTTGTACACACCGCCCGTCACACCATGGGAGTGGGCTGCAAAAGAAGTAGGTAGTTTAACCTTCGGGGGGACGCTTACCACTTTGTGGTTCATGACTGGGGTGAAGTCGTAACAAGGTAGCGCTAGGGGAACCTGGCGCTGGATCACCTCCTTATACGATGATTACTCACGATGAGTGTCCACACAGATTGATATGGTTTATGAAGTTTAAGAGATAGAACATCCCCCAAGATGTTCAACTTAGTGTCCCGTTCGTCTAGAGGCCTAGGACACCGCCCTTTCACGGCGGTAACAGGGGTTCGACTCCCCTACGGGATACCATTGGGTCGTTAGCTCAGTTGGTAGAGCAGTTGACTTTTAATCAATTGGTCGCAGGTTCGAATCCTGCACGACCCACCATTCTTCTCCACGAAGAATTAAAACTTATGTGGGCGATTAGCTCAGTTGGGAGAGCACCTGCCTTACAAGCAGGGGGTCACTGGTTCGAGCCCGGTATCGCCCACCATTCTCTAAGCATTTTTGGAATAAAACGTCCAAACCAGAGCAAGCAATTGATACTGGTTGGCATTTTTGACTCTGAAAGTCTTTAGAAAATGTACTTCCTTGTGAAGAAACATAGCTCTTTAACAATTTGGAAAGCTGACAAATCAAACTTTTTAAGTTTGATTGTAAAGTTCTCAAAGTATTCCTAATGGAATACAACTAAAAACACATTCAAGTGTTCTTGGCTTTTTGTTTTCACTTTTTATAAAAAGTAAAATAAAAAGATATTTGAGTCCGGCAAAATCGAAAGCTGTCTCGCTCATTCAAACAATGAGACAGCAACTTTGGTTGTTTAACATCAATTCGAAACTCCTTCGGGTTGTATGGTTAAGTGACTAAGCGTACACGGTGGATGCCTTGGCAGTCAGAGGCGATGAAGGACGTATTAACTTGCGATAAGCCCAGATTAGGCAGTAAAAGCCACTTGAGTCTGGGATTTCCGAATGGGGAAACCCACTTACATAAGTAAGTATCCTGTTGTGAATACATAGCAACAGGAGGCGAACCGGGGGAACTGAAACATCTAAGTACCCCGAGGAAAAGAAATCAACCGAGATTCCGAAAGTAGCGGCGAGCGAAATTGGACTAGCCCTTAAGCTTTACACACGTTAGACGAACGGTCTGGAAAGGCCGACGATACAGGGTGATAGTCCCGTAGTTGACGATGTGTGTTCAGTGAAATCGAGTAGGGCGGGACACGTGATATCCTGTCTGAATATGGGGGGACCATCCTCCAAGGCTAAATACTACTGACTGACCGATAGTGAACCAGTACCGTGAGGGAAAGGCGAAAAGAACCCCTGTGAGGGGAGTGAAATAGAACCTGAAACCGTGTACGTACAAGCAGTAGGAGCAGGCTTTGTCCTGTGACTGCGTACCTTTTGTATAATGGGTCAGCGACTTATATTCAGTGGCAAGGTTAACCATCTAGGGGAGCCGTAGGGAAACCGAGTCTTAACTGGGCGTTCAGTCTCTGGATATAGACCCGAAACCAGGTGATCTAGCCATGGGCAGGTTGAAGGTTGAGTAACATCAACTGGAGGACCGAACCGACTAATGTTGAAAAATTAGCGGATGACTTGTGGCTAGGGGTGAAAGGCCAATCAAACCTGGAGATAGCTGGTTCTCCCCGAAAGCTATTTAGGTAGCGCCTCGGACGAATACTACTGGGGGTAGAGCACTGTTAAGGCTAGGGGGTCATCCCGACTTACCAACCCTTTGCAAACTCCGAATACCAGTAAGTACTATCCGGGAGACACACGGCGGGTGCTAACGTCCGTCGTGGAGAGGGAAACAACCCAGACCGCCAGCTAAGGTCCCAAATTACTACTAAGTGGGAAACGATGTGGGAAGGCTCAGACAGCCAGGATGTTGGCTTAGAAGCAGCCATCATTTAAAGAAAGCGTAATAGCTCACTGGTCGAGTCGGCCTGCGCGGAAGATGTAACGGGGCTAAGTAGTAAACCGAAGCTGCGGCAATACTCTTTGAGTATTGGGTAGGGGAGCGTTCTGTAAGCGGTTGAAGGTGTGTGGTAACGCATGCTGGACGTATCAGAAGTGCGAATGCTGACATGAGTAACGATAAAGGGGGTGAAAAACCTCCTCGCCGGAAGACCAAGGGTTCCTGTCCAACGTTAATCGGGGCAGGGTAAGTCGACCCCTAAGGCGAGGCCGAAAGGCGTAGTCGATGGGAAACGGGTTAATATTCCCGTACTTCTTACAATTGCGATGGGGGGACGGAGAAGGCTAGGTGGGCCTGGCGACGGTTGTCCAGGTTCAAGTGCGTAGGCTTGAGAGTTAGGTAAATCCGGCTCTCTCTAAGGCTGAGACACGACGTCGAGCACCTACGGGTGTGAAGTCATTGATGCCATGCTTCCAGGAAAAGCCTCTAAGCTTCAGATTGTAAGGAATCGTACCCCAAACCGACACAGGTGGTCGGGTAGAGAATACCAAGGCGCTTGAGAGAACTCGGGTGAAGGAACTAGGCAAAATGGTACCGTAACTTCGGGAGAAGGTACGCTCTCGACGGTGAAGTCCCTTGCGGATGGAGCTATTGAGAGTCGCAGATACCAGGTGGCTGCAACTGTTTATTAAAAACACAGCACTGTGCAAAATCGTAAGATGACGTATACGGTGTGACGCCTGCCCGGTGCCGGAAGGTTAATTGATGGGGTTAGACTTCGGTCGAAGCTCTTGATCGAAGCCCCGGTAAACGGCGGCCGTAACTATAACGGTCCTAAGGTAGCGAAATTCCTTGTCGGGTAAGTTCCGACCTGCACGAATGGCGTAATGATGGCCACGCTGTCTCCACCCGAGACTCAGTGAAATTGAAATCGCTGTGAAGATGCAGTGTACCCGCGGCTAGACGGAAAGACCCCGTGAACCTTTACTACAGCTTGGCACTGAACATTGACCCTACATGTGTAGGATAGGTGGGAGGCTTTGAAACGAGTACGCCAGTATTCGTGGAGCCGTCCTTGAAATACCACCCTTGTAGTGTTGATGTTCTAACGTTGACCCCTTATCGGGGTTGCGGACAGTGCCTGGTGGGTAGTTTGACTGGGGCGGTCTCCTCCCAAAGCGTAACGGAGGAGCACGAAGGTGGGCTAATCACGGTTGGACATCGTGAGGTTAGTGCAATGGCATAAGCCCGCTTGACTGCGAGAATGACAATTCGAGCAGGTGCGAAAGCAGGTCATAGTGATCCGGTGGTTCTGAATGGAAGGGCCATCGCTCAACGGATAAAAGGTACTCCGGGGATAACAGGCTGATACCGCCCAAGAGTTCATATCGACGGCGGTGTTTGGCACCTCGATGTCGGCTCATCACATCCTGGGGCTGAAGTCGGTCCCAAGGGTATGGCTGTTCGCCATTTAAAGTGGTACGCGAGCTGGGTTTAGAACGTCGTGAGACAGTTCGGTCCCTATCTGCCGTGGGCGTTGGAGAATTGAAAGGGGCTGCTCCTAGTACGAGAGGACCGGAGTGGACGAACCTCTGGTGTTCGGGTTGTGTCGCCAGACGCATTGCCCGGTAGCTAAGTTCGGGATCGATAACCGCTGAAAGCATCTAAGCGGGAAGCGAGCCTTGAGATGAGTTCTCCCTGATACTTTAAGTATCCTAAAGGGTTGTCGTAGACTACGACGTTGATAGGCAGGGTGTGTAAGCGTTGTGAGGCGTTGAGCTAACCTGTACTAATTGCCCGTGAGGCTTAACCATACAACACCCAAGGGGTTTTGATGGACTCAATGTAAGAACGTTGAATGTGTAATAACGAGAATTAAAAAACAGCTTTCCAAGTTTTCTCTAGAAATAGAGAGTAAGAATTTGCTTGGCGACCATAGCGTTTTGGACCCACCTGACTTCCATTCCGAACTCAGAAGTGAAACGAAATAGCGCCGATGGTAGTGTGGGGTTTCCCCATGTGAGAGTAGGACATCGCCAGGCTTTAAATTTTGGATGTTCGCTTTAAAGCGGATGATACCACTGCGGAGTGGTAGTTCAGTTGGTTAGAATACCGGCCTGTCACGCCGGGGGTCGCGGGTTCGAGTCCCGTCCACTCCGCCACTTATTAGAAAGCCTAGTCGAAAGACTAGGCTTTTGTCGTTTATGGCACATAACTCCCTTTTAGGGAAATCGAGTCAGGCTTATGTGCGAATCCAGTTGTACGCATGCCCAGCTATTTGACCGTTTAAGAAACCTCGCTAAAACAAACAGGCTTCTTTCTAACGTTCTAGATTACCTCCCCGTCTATCATGCTATAGGCAGCTGTTTTACTTCTTCGCATATTTACTAATGTGAATAATCGTGAATTCTCCAACTTGTATGTCATTAGCTGTAAGAAGTCACACGTCAGTTCTTAAGCTTTGAACCATTAGGAGAAGAGACTGCCTAGATTCGAATTCATGTATAGCTCTTCGCTTCAAGTAATAAGCCGCCAAAAAACTATTAGCAATGCATTAGAAATAAAAACGCCCAACAGTTGTTGGGCGTTGATCGATTATGTTTGAAGCCGCTAGATTACAGAATGCGTTTTAATACTCCATCGGCTTTCAAGCGAGTAATTTTTCTTACCAGCTTTTGTACACCGAACGGATAATCTTCGACTTTTTCTAGCTGTCTGTAAGTGCAGATTAAGTGGGTGTGCTCTAGGATTCGTGAAACTTCTTCCTCGAACTTATTGGTGAGCTGAGCGTAGTTATCTTGAATCAATAAGCCATTCTCTAGGTCAAGTGACCACGCTCGCGGATTCAAGTTATTACCTGTCAGTAGCATGTATCGTTTATCGACCCAAATACCTTTTAGGTGGAAGCTGTTATTGTCGTGCTTCCATAAGTGAATCGATAGTTTTCGTGCTGCTATGTTGGCTTCATTTGCTTTAGCAAAGCGACGCAGGTTCACTTCATAAAGATAAGGTAAACCACCAATGGTTTTAAAGTCTTCTTCAGGAGAGATATAGAAATCATTGGCTATCTTATCGCCGACCACGATGGTGACTTTAACACCACGCTTCATAGCACGTTTCACTTCACGGTGAATCGCTTTAGGAAAGTTGAAGTACGGAGTACAGATGAAGATTTCATTTTGAGCCGCCGCGAGTAACTTTACTATCTGTTGATTTAATATATTACGTCGTTTACCTAAACCAACCAGTGGCGTGACTTTTACGTCTTCTTCGGTTTCTGCCTGACTTTCAAACTGGTAACTTGCTTGAGATAGTGAAGCGCGTAATTGGCGAATAGCCGATTTGATTTCTTTTGTTTCTGGCTTGTATTGGTTAGCAAGGTCATTAACTGCAGGATGAGCGATCATCTCATTCTGAATAAATTGCGCCATTGAGTCTGCGAGAGATTCATTGCGAATGACATGGTAGCGATCAAAGCGATAACGGCCATGATAGTTCAGATAGACATTATTTAAGCTTGCTCCGCTGTAAATAACAGTGTCATCGACAATGAAGCCTTTCAAATGCAGAACACCAAAGACTTCTCGACCACGTACGGGAATGCCATATACAGGAATTCGGTGTTGGTACTTTTGCGCGAATGCCTTATACAGAGCTGAGTTACCTTCAGAGGTTTCTGCACCAATCAAACCGCGTTGTGCTCGGTGCCAATCTACACAGATATTGATGTCCAGCCCTGGATTACGTTGCTTCGCCTCGTAAAGTGCTGTGAGTATTTCACGTCCAGCCTCGTCATCTTCCAGATATAGAGCGACTAGGGAAATTCGTGACGTTGCTTTGCTTATCGCATCCAGAAGGCGAGTCCTGAATTCTTGTGCAGAATACAGAACGTCAAAGTCCTCAGGATTTACTGCGAGGCTTGGCAACTGTTCGAATGGATTCCTACTTACTATCATATCGGTGTGAGTACCTTTATTTAGTGCAATATTGCGAACCTGATATTTTATCAAAGATATGATTTATCTGGCTACAAAAGCACGCGGTTTGAAGTCTAGGATGGGATGAATTGCATTGGAATGAGATCTTTACCGCTATCAACGTAGCGCTGAAAGGCCATTTTCAATGAGTTTGGGAGTTTTGAGCTATCGATGGTCTTAAAACCATGTTGAGAGTAATAAGTCTCTAAGTGCATAAACGCAAAGCAATAATCACCATCGGAGAAAACTTTGTTTTTGCAGTGAGTCAGTAATGCATTCCCCACACCGGTTCCCCTATATTCAGGAACAACAAGCATCCCAGTTAATAATCGATAGTTTTCCACGCTCTTCATACGCAGTAGAGCTACGATAGATCCTTCATGACTTGCCGTGATGATCAATTCATCTCTTTTCGCTCGCCCTGAGGGATAGTGTGCTTTATACAACCTCTTAATGAGAGGAAGCTTGATGGGATTTAACACTTCTATGATTAATGAGTTAGGTATTGTCACTGCGGTTAAAAGAGTTCTAAGGTAGAATGTTGACAGTTTAAGAGAATCTTATCTGGCGTTGCAAACCACTATGCAAATTAAAACAAATGCGAGCCTTAAGGCTTATCACACTTTTGGTATCGAACAGACATGTTCGTATTTAGCCGTCGTTGAGTCTGTTGACGATGTTATTCAACTTTTTCAGGAACCTGCTTTCAAAAGCTTACCTAAGCTGTTCCTGGGCAAAGGAAGTAATGTGCTGTTCACTGAGCATTACGAAGGTCTGGTTATCGTCAATAGACTGCTTGGCAAAGTAGTAGAAGAGACTGACGAGCATTACTTGCTACATATCGAAGGTGGTGAAGATTGGCCTGAATTAGTTTCCTGGTGTGTTGAGCGAGGCTTAGGTGGCATAGAAAACCTAGCGCTCATCCCTGGTTGTGCAGGCTCTGCGCCCATCCAAAACATTGGTGCTTACGGATTAGAATTGAAAGATGTTTGTGACTACGTGGATATCTTAGATCTCACAACATTTGAATCGCGACGCATGAACGCAGATGAGTGCGAATTTGGTTATCGTGACTCTATCTTTAAGCATGCTTTTTATGGTGAATGTTTTATTTCTGCTGTTGGACTTAAGCTGAACAAAGAATGGAAACCGATCAACCAATATGGTCCCTTGCAAAGTATTCCTACTGAAAAGTTAAGTCCAGCATCCATATTTGAACGTGTTTGCCAGGTTCGCCAAGAAAAATTGCCTGATCCTGCGAAAGTGGGTAATGCAGGCAGCTTTTTTAAGAACCCTGTGATCTCTCAAGATCATTATGATCAACTGGTTGAGGCGCATCATGACCTGGTGGCATACCCTGCAGAAAATGGAATGAAAGTGGCTGCGGGTTGGCTCATTGATCAATGTGGTCTTAAAGGGATCTCTGTTAATGGCGCGCAAGTTAACCCTTTGCAAGCATTAGTGCTAACTAACGTGGACAACTGCAGTGCGCAAGATGTATTGGCTCTGGCATCTCTCGTTAAGCAGACGGTATGGAATAAATACCAGATAGAGCTCGAGCATGAAGTTCGGTTTATCAATCGTGGTGGTGAAACCAATCTTGCTGAGATAGAGGCTGCGCAATGAGAAAAGAGCATGCAACAAAACTGCATATCCTGAAAACACTCAGTGATGGCGAGTTCCATTCAGGTGAAGCCCTAGGTCATGACCTTGGTATCTCAAGAGCCGCCATTGCTAAGCATATTAAAGGTCTGAGTGAATGGGGTGTGGATATATACCGTATTCAAGGACGTGGTTATCAATTGGCTCATCCCATGCAATTGTTAGACGAGACGAGACTCACGGATAGCTCCGAGCCAAAACTGGAGTTAATCCCAGTGATTGATTCCACCAACCAGTACTTGTTAGAGCGGGTGAATGAATCCGAAAAAGGCCGTGTTTGTGTCGCTGAGTACCAAGCTAGCGGTCGTGGCCGTCGTGGTCGCCAATGGGTTTCTCCGTTTGGCTCCAACTTATATTTGTCTATGTACTGGCGTCTTGATGCGGGGATGGCCGCAGCAATGGGCTTGAGTCTCGTTATTGGTATCGCTGCGGTTGAAGCATTAGAGGAAATGGGCATCCAGGGCGTTAAGCTCAAGTGGCCAAACGATCTCTATTATCAAGATAAAAAGCTCGCGGGCATTCTGGTAGAAATGTCAGGCCAAGCCGGTGGTGCAGCTAATCTCGTAATAGGAATGGGTCTAAACATTGGTATGCCAGATAAACAGCCTGATATTGACCAGCCCTGGACGACGTTAAATCAAGTGTGTGCTGATCTCCGCTTAGACAGAACTCAGCTTGCTTTGACGCTAATTGAGCATTGGAAGACGATACTGGTCGATTACGAAATGATGGGACTGGCAGGCTTTGTTGATCGCTGGAATCGTCTGGATAACTTCATTGGACGCCCGGTCAAACTCTTAATGGGAGCCAGAGAAGTGAAGGGGATTGTTCAAGGTATCGATCAGCAAGGTGGTGTGGTACTTGAGACTGACAATGGATTAGAAACCTACATTGGTGGAGAGATTTCTTTGAGAAAAGGGGATTGAGTTATCCCCTTACTTTCGTAGAGATACTTTGTCTACGAGGTGATTAACCCCTTTATGTAAGATCAAATGGGCTCTTTCTCGGGTAGGAAGAATATTATGCTCTAAGTTGAGCCCATTAATACTCTGCCAGATCTCTTTTGCCTTATTTTTCGCTTCTTCAGTCGACAGCTGAGTATAGTGACTAAAATAAGACCCTGGTTTGGTAAAAGCCCCTCGGCGGAACTTCAAAAATCTTTCCACATACCATTGTTCAATGGTGTCAGATTCCGCATCGACGTAAATAGAGAAATCCAAAAAGTCTGAAACAAACACTCTATGAGGATCGTGGGGATAATCCATACCGCTCTGTAATACGTTTAACCCTTCAATGATCAGAACATCAGGCCTGTCGACTTTCTTGAGTTCGTCGGTAATGTCATAAGTAATATGCGAGTAGACAGGAACTTCAAGATCCGGCTTCCCGGCTTTTACATCAGACATAAACTCAACTAAGCGTTTGATGTCGTAAGACTCAGGGAAACCCTTGCGATGCATGATGCCTTTTTCTTCCAAGACTTTCTTGGGATACAAAAAGCCATCCGTCGTAACCAAAGATACTTTAGGATGATTTTCCCAGCGGGAAAGCAGCGCTTTTAGAATACGAGCTGTTGTGCTTTTGCCTACCGCTACACTCCCGGCGATTCCAATCACAAAGGGAGGGGCATGTTCTTCAGTATTCAAAAACTGTTGAAGAACCGTATTACGACTCTGGCGAGCCTGTACATACAAATTTAATAGGCGAGACAATGGCAGGTAGATTTCTACTGCCTCCTCCATGGTAAGATTTTCATTTATGCCCTGAAGTGCAGTTAAGTCTTCTTCAGAAAGTGTCATTGGCACAGAGTTTCTTAAATCTGCCCAGTTGGCACGGTCAAATGACAAAAATGGACTCATGGGGCTCTTTCATCCTTGGTTTCATTGAGAGCATGAACATACATCAAGCGCACTTTAAAGCAAGCGACAGAGGTCGAAGTTTGCTTTAAAAAAGCGAAGTTTGTACGTTTTTGCAGCAAACGAATGCAAAAAATCGAAATTTATGATTTTTTTTTAAATTCCTATTGCAACCTAGAAAATCATTCAATAGAATGCGCACCACTTATGCCGACTTAGCTCAGTAGGTAGAGCAACTGACTTGTAATCAGTAGGTCACCAGTTCGATTCCGGTAGTCGGCACCATTCTCTCCTGTTTCTTAAAGAAACAACGAGTAGTGAGAATGGCTAGAAATTTTGGAGGGGTTCCCGAGTGGCCAAAGGGAGCAGACTGTAAATCTGCCGGCACTGCCTTCGATGGTTCGAATCCGTCCCCCTCCACCATATTCTTTAGGAAATAGCTCTCAGAGTTACGTGTTGCGGGCATCGTATAATGGCTATTACCTCAGCCTTCCAAGCTGATGATGCGGGTTCGATTCCCGCTGCCCGCTCCACTCTAATTTGAGTGCTGATATAGCTCAGGTGGTAGAGCGCATCCTTGGTAAGGATGAGGTCGGCAGTTCGAGTCTGCCTATCAGCACCAGCTCTAAAGTTTATTTCCTTTTGATATTAGATTTACCAATAATCTTTTTTTTGGTTGCGTGGTCAAACTGGGCCACCAAAATCCGTACCTAGAGGGACCACTCATGTCTAAAGCAAAATTTGAACGTGTAAAACCGCACGTAAACGTTGGTACTATCGGCCACGTTGACCACGGTAAAACAACTCTAACTGCAGCTATCTGTACTACTCTTGCTAAAGTTTACGGCGGTGAAGCGAAAGACTTCGCATCTATCGATAACGCTCCAGAAGAGCGTGAGCGCGGTATCACAATCTCTACTTCTCACGTAGAGTACGACACTCCAACTCGTCACTACGCACACGTAGACTGCCCAGGACACGCTGACTATGTTAAAAACATGATCACTGGTGCTGCGCAAATGGACGGTGGTATCCTAGTTGTTGCTGCAACAGATGGCCCAATGCCTCAAACTCGTGAGCACATCCTACTAGGCCGTCAGGTTGGTATCCCATACATCATCGTATTCATGAACAAATGTGACATGGTTGACGATGAAGAGCTACTAGAACTAGTAGAAATGGAAGTTCGTGAGCTTCTATCTGAGTACGATTTCCCAGGTGATGACCTACCAGTTATCCAAGGTTCTGCACTAGGCGCACTAAACGGCGAAGAGCAGTGGGAAGCGAAAATCGTTGAACTAGCAGAAGCGCTAGATTCATACATCCCAGAACCAGAGCGTGCAGTAGACCTACCGTTCCTAATGCCAATCGAAGACGTATTCTCGATCCAAGGCCGTGGTACTGTAGTAACTGGTCGTATCGAACGTGGTATCCTAAACGTAGGTGACGAAGTTGCTATCGTTGGTATCAAAGACACCATCACTACTACATGTACTGGTGTTGAAATGTTCCGTAAGCTTCTAGACGAAGGTCGTGCGGGTGAGAACGTTGGTGCACTTCTACGTGGTACTAAGCGTGACGAAGTAGAACGTGGTCAAGTACTAGCTAAGCCAGGTTCAATCACTCCACACACTAAATTCGAATCAGAAGTATACGTACTGTCTAAAGATGAAGGTGGTCGTCACACTCCATTCTTCAAAGGCTACCGTCCACAGTTCTACTTCCGTACAACTGACGTAACTGGTGACATCACGCTACCAGAAGGCGTAGAAATGGTAATGCCAGGCGACAACGTACAAATGACTGTTGAGCTAATCGCACCAATCGCAATGGACGAAGGTCTACGTTTCGCGATCCGTGAAGGTGGCCGTACAGTAGGTGCTGGTGTTGTTGCTAAGATCTTCGACTAATTCATAGCGAATTAGACGGATGCTATCGGAAAATCTTGAATTAGATTTGACGAACCAGTAGCAAAAAGGGCATCATTTGATGCCCTTTTTCTGCACTCAACATAATTTTTGCTGTTTTCTTGTCCAGAAGTTGCTTGAGTGCGGAGCAAGATTAAGCAAACGGGCTTAATCTTATTAAGAGTACGCTGATTTTTTCAGCGATTTGGAGTTTGCCCTGCAACAGCGGGGTTGTTGTCGTCTATATTAAGACTTGAAACAGGTTGGTTTTATGAAAGCAAATAATGCTGAAACTCCTGATAGCTCAAATGCAGCAGATACGTTCAAGTGGATCGTCGCTTTCGTATTGGCAGCTGCCGCTGTTGTGGGTAATTACCTGTATGGTGAAATGTCTGTAGTGATTCGCGCTGCAGGTGTTGTTGTTCTTATTGCAGCTGCTCTAGGCGTTGCAGCAACAACGACTAAAGGTAAAGCAGCGATCAGTTTTGCAAAAGAATCGCGTATGGAAGTACGTAAAGTTGTTTGGCCTACTCGCCAAGAAACCATGCAAACAACACTGATCGTTTTAGCTGTAAGTATTGTAATGGCTCTAGCGCTATGGGGTATTGACGGAATTATGGTTCGTCTAGTAGCTCTAGCGACTGGGGTATAGAGGGTTTTAATTCATGAGTGAAGCTCCAAAAAAACGCTGGTATGTGGTTCAAGCCTTCTCTGGATTTGAAGGTCGTGTAGCTCAATCTCTGCGCGAGCATATCAAAATGCACGGCATGGAAGAGCTATTCGGTGAAGTACTAGTTCCTACTGAAGAAGTAGTAGAAATGCGCGCGGGTCAGCGCCGCAAATCTGAGCGTAAGTTCTTCCCAGGTTACGTCCTTGTTCAGATGATTATGAACGATGAATCATGGCACCTTGTACGCAGTGTGCCGCGTGTCATGGGCTTCATTGGTGGTACCTCGGACCGTCCTGCTCCTATCACAGATAAAGAAGCTGACGCGATTCTTAACCGTCTTGAGAAAGCGAGCGAAGCGCCACGTCCTCGTACTATGTACGAAGCGGGTGAAGTGGTACGTGTTAATGAAGGTCCATTTGCTGACTTCAACGGTACTGTTGAAGAAGTGGATTATGAGAAGAGCCGCCTGAAAGTGTCTGTATCGATCTTTGGTCGTGCAACACCAGTTGAGCTTGAATTTGGTCAGGTTGAAAAACTAGACTAAGACTCTTAATTTAAAGAGTATAAAAAATCACCTTTTTAGGGTTGTATAAGGCGCGAATTATTACTATAATTTCGCGCCTTTTTACTTCTAGTGAAGTAAAAAGTATCTTACACAAACGGGGAGCTGATCTGTGATTAGCGCGAGTACCCAAATTTAGGAATTATCATGGCTAAGAAAGTTGAAGCTTACATCAAGCTACAAGTTGCTGCTGGTATGGCTAACCCTAGTCCACCAGTAGGTCCTGCACTAGGTCAACACGGTGTTAACATCATGGAATTCTGTAAAGCGTTCAACGCGAAAACAGAATCTATCGAGAAAGGTCTACCGACTCCAGTAGTTATCACTGTTTACAACGACCGTTCTTTCACGTTCGTAACTAAGACTCCACCTGCTGCTGTTCTACTTAAGAAAGCTGCTGGCGTTAAGTCTGGTTCAGGTCGTCCAAACACTGAAAAAGTTGGTACTGTAACTGACGCTCAAATCCAAGAAATCGCAGAAACTAAAGCTGCTGATATGACTGGTGCTGACATCGAAGCGATGAAACGCTCAATCGCTGGTACTGCTCGTTCAATGGGCCTAGTGGTAGAGGGTTAAGATCATGGCAAAACTAACTAAGCGCATGCGCGTAATCCGCGAAAAAGTTGACGTAACTAAAGAATACGAAATCAACGAAGCTGTTGCTCTTCTTCAAGAACTAGCGACTGCTAAATTCGTTGAGTCTGTAGACGTTGCTGTTAACCTAGGCATCGATGCTCGTAAATCTGACCAGAACGTACGTGGTGCAACTGTACTACCTCACGGTACTGGCCGCGAAATCCGCGTTGCAGTGTTCACTCAAGGTGCAAACGCTGAAGCAGCTAAAGAAGCTGGCGCAGACATCGTTGGTATGGAAGATCTTGCTGAGCAAGTGAAGAAAGGCGAAATGAACTTTGACGTAGTTGTTGCTTCTCCAGATGCAATGCGCGTTGTAGGTCAACTAGGTACTATCCTAGGTCCTCGCGGTCTAATGCCAAACCCTAAAGTTGGTACTGTAACTCCTAACGTTGCTGAAGCAGTTAAGAACGCTAAAGCTGGTCAGGTTCGTTACCGTAACGACAAAAACGGCATCATCCACACTACTATCGGTAAAGCTAACTTCTCTGCAGAGCAGATCAAAGAGAACCTAGAGTCTCTTCTAATCGCTCTTAAGAAAGCTAAGCCATCTTCAGCGAAAGGTACTTTCCTGAAGAAAGTAAGCATCTCTACTACTATGGGTGCTGGTGTTGCTGTTGATCAGGCTAGCCTGAACACTCAAGCATAATTTATTTGCTTAGGTGCAAAATTAGTGTATAATTTTGCGCCTAATATTTGTGGTTGGGGCTGAACTTTGGTTCTTTGAACTGTCTCCTAGTTCGAATTGAATTAAGACCCAGTCTCCGTCCAAGACCGTAGGTGTTTGCTAATTAGTAAACTTAATTACCCTACGTAGATGGTGCCCGAACTGACAGAAAGCTCTATTTTAATAGTTAACTTTCTTCTGGGAATGCACCTCAATAGCTCTCACTGTCGTGATGATAGTGAGTGGTGTAACGACAACCAGGAGTAAATCCAAGATGGCTTTAAACCTTCAAGACAAAAAAGCAATTGTTGCTGAAGTCAACGAAGCTGCCAGTGGTGCACTTTCTGCAGTTGTAGCTGATTCTCGTGGCGTTGAAGTTGGCGCAATGACTTCTCTACGTAAACAAGCTCGTGAAGCTGGCGTTTACATGAAAGTCGTGCGTAACACTCTAGCACGTCGTGCGGTTCAGGGTACAGACTACGAATGTCTAACTGAGACATTCACTGGTCCTACTCTAATCGCGTTCTCTAACGAGCACCCAGGTGCTGCAGCGCGTCTTTTCAAAGACTTCGCTAAAGAGAACAAAGACTTCGAGATCAAAGCTGCTGCATTTGAAGGCGCGCTAACTGACGCTGAAGTACTAGCGACACTACCAACTTACGACGAAGCAATCGCACGCCTAATGATGTGCATGAAAGAAGCTTCTGCTGGCAAGCTGGTACGTACCTTCGCTGCTATCCGCGATCAAAAAGAAGAAGCAGCGGCGTAAGCCTTGCTTTTTACTGGTTGCTTAATAAACTTATTGTTGACTTAAAAGAGAATTGTTATGTCTATTACTAACGAGCAAATCCTAGACGCAGTTGCAGAAATGTCTGTAATGCAAGTTGTTGAACTAATCGAAGCAATGGAAGAGAAATTCGGTGTTTCTGCTGCTGCTGCTGTTGTAGCTGGCGGCGCTGCTGCAGGCGAAGCTGCTGCTGAGCAAACTGAATTCGACGTAATCCTAGAAGCTGCTGGCGGTAACAAAGTTGCTGTAATCAAAGCAGTACGTGGCGCAACTGGCCTAGGTCTTAAAGAAGCTAAAGCTCTTGTAGACGGCGCTCCAGCACCTCTTAAAGAAGGTGTTGACAAAGCAGAAGCTGACGCTCTTAAAGCTCAGCTAGAAGAAGCTGGTGCAACTGTTGCTGTTAAGTAATTATTGCATAGTTTCTTAGCCTAACGGCTAATTGGCTGGTGGTTTTTTAACCACCGGCCTTTTTGCGCTGTAGGGTATAGGTGAATTTTCCCGCTGTTTAAGCGCCTTATACCCATGCAAAAAACATTTCATTCTATCGAAATGAAATGTCACTACAGTAAACAGCTATTTAGTCACTGTCCCTTACCCCCCTTAAGTAACTAGGAGCGGGCGGACAGTTTGGGTCACTTATCAGCGAGCTGAGGAACCCCATGGTTTACTCTTATACCGAGAAAAAGCGCATCCGTAAGGACTTTGGTACTCGTCCACAAGTTTTGGACATTCCATACCTGCTATCGATCCAGCTCGATTCGTTCGACAAATTTATCGAACAGGATCCTGAAGGTCAATACGGTCTTGAAGCCGCTTTCCGTTCTGTATTTCCAATTCAGAGCTACAACGGCAATTCTGAGCTGCAATACGTTAGCTACCGTCTTGGTGAGCCAGTTTTTGACGTTAAAGAATGTCAAATCCGCGGTGTAACTTACTCAAAGCCACTACGTGTAAAACTACGCCTAGTTATCTTTGATAAAGACGCGCCAGCAGGTACTGTAAAAGACATTAAAGAACAAGAAGTCTACATGGGTGAAATTCCACTCATGACAGACAATGGTACCTTCGTAATCAACGGTACCGAGAGGGTTATCGTATCCCAGCTGCACCGAAGCCCAGGCGTGTTCTTCGACAGCGATAAGGGTAAGACCCACTCATCAGGTAAAGTTCTATATAACGCACGTGTTATTCCTTACCGTGGTTCATGGCTTGATTTCGAGTTTGATCCTAAGGATAACCTGTACGTACGTATCGACCGCCGTCGTAAGCTACCAGCATCGATCATCCTTCGTGCACTAGGTAAATCGACTGAAGAAATCCTAGATATCTTCTTCGAGAAAGTGAACTTCGAAGTGAAAGACCAAACTCTACTGATGGAGTTGGTTCCTGATCGTCTACGCGGTGAAACTGCGTCATTCGACATCGAAGCAGATGGTAAAGTTTACGTTGAGCAAGGTCGTCGCGTAACGGCTCGTCATATCCGCCAACTAGAAAAAGATGGCGTTGATCACATCGAAGTACCCGTTGAGTACATCGTTGGTAAAGTTGCATCGAAAGATTACATCAACGAAGCAACAGGCGAGATCATTGTTACTGCTAACCAGGAAATCAGCCTGGAAGCACTAGCGAACCTATCTCAGGCTGGCCACAAAGCGCTAGAAGTTCTGTTTACGAACGATCTAGACCACGGTCCATTCATGTCAGAAACACTACGTATCGACAGCACTGTTGATCGTATTTCTGCATTGGTAGAAATCTACCGCATGATGCGCCCTGGTGAGCCGCCAACAAAAGAAGCTGCAGAAGCACTATTCGAAAGCCTATTCTTCTCTGAAGAGCGTTACGATCTATCGACTGTTGGTCGTATGAAGTTCAACAGCTCTATCGGTCGTGAAGATGCTCAAGAGCAAGGCACACTAGACGAAACTGATATCGTCGAAGTGATGAAGAAGCTTATCGCGATCCGTAACGGTAAAGGCGAAGTGGACGATATCGACCACCTAGGCAACCGTCGTATCCGTTCTGTAGGCGAAATGGCTGAGAACCAGTTCCGTGTAGGTCTAGTACGTGTTGAGCGTGCAGTTAAAGAGCGTCTAAGCCTAGGCGATCTTGATGCTGTTATGCCTCAAGACCTGATCAACGCGAAGCCAATTTCTGCAGCAGTTAAAGAATTCTTTGGCTCTTCACAGCTTTCACAGTTCATGGACCAAAACAACCCGTTATCAGAAGTAACGCACAAGCGTCGTATTTCTGCATTGGGTCCTGGCGGTCTGACTCGTGAACGTGCTGGCTTCGAAGTACGTGACGTACACGTAACTCACTACGGTCGTCTATGTCCTATCGAAACGCCTGAAGGTCCAAACATCGGTCTGATCAACTCTCTATCTGCGTTTGCGCGTTGTAACGAGTACGGTTTCCTAGAGACTCCATACCGTCGCGTTGTAGATGGCGTTGTTACAGACGAAGTAGATTACCTATCTGCAATCGAAGAAGGCCAATTCGTTATCGCACAGGCTAACGCTGCGTTGACTGAAGAAGGTACGTTTGCAGATGAGCTGATCACAGCTCGTCAGAAAGGTGAATCTGGTCTACACCCTCGTGAGCACGCTCAGTACATGGACGTTGCGACAAACCAGGTTGTATCTATCGCTGCATCGCTTATCCCGTTCCTAGAACACGATGATGCGAACCGTGCATTGATGGGTGCGAACATGCAACGTCAGGCAGTTCCAACACTGAAAGCTGACAAACCGCTTGTTGGTACTGGTATTGAACGTAACGTAGCCGTTGACTCAGGTGTAACTGCAGTTGCGAAACGTGGTGGTGTAATCCAGTCAGTAGATGCTTCTCGTATCGTTGTTAAAGTGAACGAAGAAGAGCTAGTACCAGGCGAAGCTGGTATCGACATCTACAACCTGACTAAATACACACGTTCTAACCAGAACACATGTATTAACCAGCGCCCATGTGTGATGCCAGGTGAACCTGTATCACGCGGCGACGTACTTGCTGATGGTCCTTCAACAGACCTTGGTGAGCTAGCGCTTGGTCAAAACATGCGTATCGCGTTCATGCCTTGGAACGGTTACAACTTCGAAGACTCGATCTTAGTATCTGAGCGCGTAGTTCAAGAAGACCGCTTCACGACAATCCACATTCAAGAACTGACTTGTGTGGCACGTGATACTAAGCTGGGCTCTGAAGAGATCACAGCGGATATTCCAAACGTAGGTGAATCTGCTCTGTCTAAACTAGACGAGTCAGGTATCGTTTACATTGGTGCTGAAGTTAAGGGTGGCGACATCCTGGTTGGTAAAGTAACACCTAAAGGTGAAACTCAGCTGACTCCTGAAGAGAAGCTACTACGTGCGATCTTCGGTGAAAAAGCATCTGATGTTAAAGATACGTCACTACGTGTACCGAACTCTGTATCAGGTACGATCATCGACGTTCAAGTCTTCACTCGCGATGGCGTAGAGAAAGACAAGCGTGCGCTTGAAATCGAACAGATGCAGCTTAAAGAAGCGAAGAAAGACCTAACTGAAGAATTCCAGATTCTTGAGGGTGGCCTTCTAAACCGTGTTAAAGCTGTTCTGATTGAAGGCGGTTACTCTGAAGCGAAACTAGAGTCTACTGAACGTAAGAAGTGGCTAGAGCTAACGCTGGAAGATGACGCACTACAAACTCAGCTAGAGCAACTTGCTGAGCAGTGGGACGAGCTAAAAGCTGACTTCGATAAGAAGTTCGAAACTAAGCGTCGTAAGATCACTCAAGGTGATGATCTAGCACCTGGCGTACTGAAGATCGTTAAGGTTTACCTAGCGGTTAAACGTCGTATCCAGCCTGGTGATAAGATGGCCGGTCGTCACGGTAACAAGGGTGTAATCTCTAAGATCAACCCTGTTGAAGACATGCCATACGATGAAAAAGGTCAGCCTGTAGACATCGTACTTAACCCACTGGGTGTACCTTCGCGTATGAACATCGGTCAGATCCTAGAAGTTCACTTAGGTCTGGCAGCGAAAGGTATCGGTGACAAGATCAACCAGATGGTTAAAGAGCAGCAAGAACTAGCGAAATTCCGCGAGTTCCTACAAAAAGTTTACGATCTAGGTGAGACTCGCCAGAAAGTAGACGTTGCTTCTCTGTCTGATGATGAAGTTCGTACACTGATCAAGAACCTGCGTGGCGGTCTACCAATCGCGACGCCAGTATTTGACGGTGCTTCTGAGCATCTAATCAAAGAGCTTCTAAAACTAGCAGACCTACCAACATCTGGTCAGCTAACGCTGTTTGATGGTCGCACAGGTGATGCGTTTGAGCGTCCTGTAACTGTTGGTTACATGTACATGCTGAAACTGAACCACCTTGTTGATGACAAGATGCACGCTCGTTCAACTGGTTCGTACAGCCTAGTAACTCAGCAACCACTTGGTGGTAAAGCTCAGTTCGGTGGTCAGCGTTTCGGTGAGATGGAAGTATGGGCACTAGAAGCATACGGTGCTGCTTACACTCTACAAGAAATGCTAACCGTTAAGTCGGATGACGTTAACGGCCGTACTAAGATGTACAAGAACATCGTAGACGGAAGCCACAGCATGGAACCTGGTATGCCAGAATCGTTCAACGTATTGTTGAAAGAGATTCGCTCGCTAGGTATCAACATCGAGCTAGAAGACGAAGAGTAATCCCTTTCTCATTTGAGAAAAGTGATTATCTGGTAGAAAGCAGCTAGCGCTTGGCTGGCTGCTTTTAACTCCTTACAGGAGCTGATTGTGAAAGACTTATTAAACTTTCTAAAAGCACAGCATAAGACCGAAGAGTTTGATGCAATCAAAATCGGTCTATCTTCACCAGACATGATCCGTTCATGGTCTTTCGGTGAAGTTAAAAAACCTGAAACGATCAACTATCGTACGTTCAAACCTGAACGCGATGGTCTGTTCTGTGCGCGTATTTTTGGTCCAGTTAAAGACTACGAATGTCTTTGTGGTAAATACAAGCGCCTGAAGCACCGTGGTGTTATCTGTGAGAAGTGTGGTGTAGAAGTTACACAAACTAAAGTTCGTCGTGACCGTATGGGCCACATCGAGCTTGCTTCACCAGTAGCTCACATCTGGTTCCTAAAATCGCTACCGTCTCGTATCGGTCTACTAATGGATATCCCTCTACGTGATATCGAACGTGTTCTTTACTTCGAAATGTACGTAGTAACTGAACCAGGTATGACTGATCTAGAAAAGAGTCAGATGCTTACTGAAGAAGAGTATCTAGACCGTCTAGAAGAGTGGGGCGATGAGTTCACTGCTAAGATGGGTGCAGAAGCTATCAAGGACCTTCTAGGTTCTATGGATATGCACGCTGAAGCGGAACAAATGCGCGAAGAGTTAGAAACGACTAACTCTGAAACTAAGCGTAAGAAAGTTACTAAGCGTTTGAAGCTGGTAGAAGCGTTTATTCAATCTGGTAATAACCCAGAATGGATGATCCTGACTGTACTTCCTGTACTTCCGCCAGATCTACGTCCTCTAGTACCACTAGATGGCGGTCGCTTTGCGACTTCTGATCTAAACGATCTATACCGTCGTGTGATCAACCGTAACAACCGTTTGAAGCGTCTTCTAGAGCTAGCAGCTCCGGACATCATCGTACGTAACGAAAAACGTATGCTGCAAGAGTCTGTTGATGCGCTACTAGATAACGGTCGTCGTGGTCGTGCGATCACAGGTTCGAACAAGCGTCCTCTGAAATCTCTTGCTGATATGATCAAGGGTAAACAAGGTCGTTTCCGTCAGAACCTTCTAGGTAAACGTGTAGACTACTCTGGCCGTTCTGTTATCACAGTAGGTCCATACCTTCGTCTACACCAGTGTGGTCTTCCTAAGAAGATGGCACTTGAGCTATTCAAACCATTCATCTACAGCAAGCTAGAGACTCGTGGTCTTGCGACTACAATCAAAGCTGCTAAGAAAATGGTAGAGCGTGAAGAAGCGGTTGTTTGGGATATCCTGGACGAAGTAATCCGTGAACACCCAGTACTATTGAACCGTGCACCTACACTTCACCGTCTAGGTATCCAGGCGTTCGAACCAGTACTAATCGAAGGTAAAGCGATTCAGCTACACCCACTTGTGTGTGCGGCGTACAACGCGGACTTCGATGGTGACCAAATGGCGGTTCACGTACCTCTAACTCTAGAGGCACAGCTTGAAGCTCGTACTCTGATGATGTCGACAAACAACATTCTGTCGCCAGCGTCAGGTGATCCGATCATCGTACCTTCTCAGGACGTTGTATTGGGTCTGTACTACATGACTCGTGAAAAGATCAACGTGAAAGGTGAAGGCATGTACCTTTCTGGCCCAGCAGAGGCTGAGAAAGCATACCGCACTAAACAAGCTGAACTTCACGCACGCGTTAAAGTACGTATTACTGAAACAGTCGTAGACGAAGACGGCAACAGCACAACATCTACTGGTATGGTTGACACCACTATCGGTCGTGCAATGCTTTGGCAAATCGTGCCAGCTGGTCTTCCGTACAGTATCGTTAACCAAAAGCTAGGTAAGAAACAAATCTCTAACCTACTTAACGAGGCGTACCGTAAGCTAGGTCTGAAAGACACAGTAATCTTCGCTGACCAAATCATGTACGCAGGTTTTGCTTACGCAGCACTATCTGGTGTATCTGTTGGTATCGACGATATGGTTGTACCGCCAGCTAAGTACACTGAAATCGCAGAAGCGGAAGAAGAAGTACGTGAAATCCAGGAACAGTACCAATCTGGTCTTGTTACTGCGGGCGAACGCTACAACAAAGTTATCGATATCTGGGCATCGACCAACGACCGCGTTGCGAAAGCAATGATGGAGAACCTGTCATCTGAAACGGTAGTTAACCGTGACGGTGAAGAGGAACAACAAGAGTCGTTCAACAGCATCTACATGATGGCCGACTCAGGTGCTCGTGGTTCTGCAGCACAGATTCGTCAGCTTGCGGGTATGCGTGGTCTGATGGCGCGTCCAGATGGTTCAATCATCGAAACGCCGATCACAGCGAACTTTAAAGAAGGTCTAAACGTACTTCAGTACTTTATCTCAACGCACGGTGCTCGTAAGGGTCTTGCGGATACGGCACTGAAAACAGCGAACTCGGGTTACCTAACTCGTCGTCTAGTAGACGTTGCTCAAGACGTTGTTGTAACTGAACATGACTGTGGCACTCACGAGGGTGTTGACATGATGCCTCATATCGAGGGTGGTGATGTTAAAGTTGCACTTTCTGAGCTAGCTCTAGGTCGTGTAGTTGCTGAAGACGTTCTAAAACCTGGTACTGAAGATGTTCTTATTCCACGTAACACCCTGATCGATGAGAAGTGGTGTCAAATCATGGAAGAGAACTCAGTAGACAGCATGAAAGTACGTTCTGTTGTTACTTGTGATTCTGACTTCGGTTGTTGTGCTCAGTGTTACGGTCGTGACCTAGCACGTGGTCACCTAGTGAACCAAGGTGAAGCAGTAGGCGTTATCGCTGCTCAGTCTATCGGTGAGCCGGGTACACAGCTTACGATGCGTACGTTCCACATCGGTGGTGCGGCATCGACAGCAGCAGCAGAAAACAGCGTTCAAGCGAAGAACAACGGTTCTATCAAGCTACACAACGCTAAATCAGTAGTGGCAGATGACGGTAAGATCGTTATCACTTCTCGTGCGACTGAACTAACCATCATTGATGAGTTTGGCCGTACTAAAGAGAAGCACAAACTGCCTTACGGTACACTACTAAGCAAAGGCGACGGTGACACAGTTCAAGCTGGTGAAACTGTAGCTAACTGGGAAGCGCACACACTACCAATCATCACTGAAGTAGCGGGTCGCATCCAGTTCGTAGACATGATCGACGGTGTAACAGTTTCTCGCCAAACAGATGACCTAACAGGTCTATCTTCAAGCGAAGTAACTGACGCAGCAGCGCGTCCATCTGCAGGTAAAGATATGCGTCCAGCTATCAAACTTGTTGATGAGCAAGGTAATGATGTAATGATCCCTGGTACTGATATGCCAGCTCACTACTTCCTACCTGGTAAAGCGATTGTAAACATCGAAGATGGCGCAGCAGTAGGCGTAGGTGCAACACTTGCACGTATTCCTCAGAAATCTGGCGGTAACAAAGATATCACCGGTGGTCTTCCACGCGTTGCTGACCTGTTCGAAGCACGTAAGCCTAAAGAGCCTGCGATCCTTGCTGAACACACAGGTACAGTTAGCTTCGGTAAAGAGACCAAAGGTAAGCGTCGTCTAGTGATCACTCGCGACAGCGGTGAAGCATACGAAGAGATGATTCCTAAGCATCGTCAGCTTAACGTTTTCGAAGGTGAGAAGGTTGAGCGTGGTGATGTAATCGCTGATGGTCCAGAGTCTCCACATGACATCCTACGTCTACGTGGCGTACACGCGGTAACTCAGTACATCGCTAACGAAGTACAAGAAGTTTACCGTCTACAAGGCGTTAAGATTAACGATAAGCACATTGAGACTATCGTTCGTCAAATGCTACGTAAGTGTACTATCACATTTGCTGGTGATTCTGAGTTCCTACCTGGTGAGCAAGTAGAATACTCACAAGTTAAGATTGCTAACCGTAATCTAGAAGCTGAAGGCAAAGAGCCTGCGCGTTTCGAACGTGAACTTCTAGGTATTACCAAAGCGTCTCTAGCGACTGAGTCGTTCATCTCTGCGGCATCGTTCCAGGAGACAACTCGCGTACTAACAGAAGCTGCGGTTTCTGGTAAGCGTGATGACCTACGTGGTCTGAAAGAGAACGTAATTGTTGGTCGTCTGATCCCAGCTGGTACTGGTTTCGCATACCACCAAGAGCGTCAAGCTAAACGTACTGAAGCGCAAGAAGGCCCGTCTGCTGAACAAGCAACGGATAACCTGGCAGCACTTCTAAACGCTGGCTTCTCTTCTGAAGAATAAGCCTCTGACGAGTCATCGTTAAGAGCGAAAAAAGGCACCCTCGGGTGCCTTTTTTAATATTTATGTACCGTCCTAAACAAAAAAGGATTGATGCTTTCACATCAACCCTTCATTTCAATAGCTGCTATAGATTAGCCAGAGTTCGTTTAAGCCCCTGGTGGCATTGCTAAACTATCAGAGATCTGTTGAATTAAGTGATCTTCTACTTCGAAACGAGTCTCAAGAATCTCTCCTACCAGGGACATATCCGAGTTAAAGTCTGGTAACTCGTCGTCTTCTGTTACTTCAGAGTATTTATCGTTAAAGTTCAGCAGTGGCTCAGTCGTAATGACGATTTTTCCGTACGTCTGATTGATTTCGTCTGTCACGATAAAACCAGTCGATTTCCAGCGATCCATGACCATATCGTAAATTTTGAAATGGCCTTCAGAGATATAGTCGACCAGGTGTTGGCAGAAGTTTTGCAGCTCGGAAGGGGTAGGAAGTTCAATCACGTTAGCTTTCGAACAAGGTTGCAGCGCTGCAAGCTTACAGTATTCAACGATCAGCGATTGTCTCGTTTCTAACCAATGATCAATGACATCACTGGAGCCACCCCACTGGTCTTGTGTTTGTTTGAATTTTTTTAGCATGACCATGCCCTCATGATCGGTTCGCCATTTGGCAAACGTATCCTTTGCATAGCAAAGTTAGTAAAGTTATTACAAACTCTTGTCCTTACTAAAATTTATAGTTTCATATTTACCTAACGATAAACTCTAGTATGAAATTAGATTGCCAGTAAAATGGTTGAACTTCAAGCAAAGGGAGGGTGTCATGTTAAGAAAAGGTGATGTTAACCGCGTAGAAAATGCGCATTGGTGTGTTGTTTCAGGAAGTGAAATTTGGCTGGTGGATGGTGCTGTTCCTTTTGGTTCTGCGGAACAGTTCGCATTGCCGGAGGCGAGTGCAAGAAAAATTGGTGAGTATCAACAACATCCGGTTATGTGGATAAACCTGGCCGATCTTGAGCAAGACTTACCGATGACTTCATTGCGAGATTGCCTGCATTTCCCTGAGGCGCTCTTTTTGCTGCTAAGTAAGGCTATTCAGTATGGACACATGACGCAAAGTCTGCGTTTTTGTCCTCAATGTGGTGGTAGGAACTTCATCAATAATAATCAGCTCGCAATGCAATGTGGCGAGTGCAGAACGCTACACTACCCACGCATCTTCCCATGCATTATCGTCGCTGTACGTAAAGATAAGCAGATTTTATTAGCGCAGCACCCAAGACATCGAAATGGTATGTATACCGTCATAGCGGGCTTTCTGGAGGTCGGAGAGACGCTAGAAGAGTGTGTTGCGCGCGAAATACATGAAGAAACCGGTGTATACGTAAAAAATATTCGTTACTTCGGTAGCCAACCTTGGGCGTTTCCATCCAGCATGATGATGGCATTTCTGGCCGACTATGAGTCTGGGGAATTAAGCCCCGATTATACGGAATTATCAGATGCTCAGTGGTTTAATGCTGATGACATGCCAGATGTCGCTCCAAAAGGCACGATTGCTCGAGCGTTAATAGAACAAACTCTGCAAGATATTAAAGCTAATCACCTGGGAAAATAGATAAAAAAAACCCTCCGAGAGGGAGGGGGTAAGTAAGATGTCGTTATGAGATGCCGAGTACTGGGTACTCAGTTTATAATTGTAGTTTTCGCTAGCGAACAAATTTTTAACACTGATACGGATTGGGTGCAAATTAAGCATTGATTTAAAAGTTGATAACATGATCCAGGTTGCAAAGCACACAGCTATTGGCTTCAAATCAGTGATAGAATACCCCCTTTCAAAGAAAGCCTAACAATTGGAATTACGGAATGACTGAATTAAAAAATGATCGTTATCTACGTGCACTACTAAAAGAGCCTGTAGATTACACGCCAGTATGGATGATGCGTCAGGCAGGTCGTTACCTACCAGAATACAAAGCAACACGTGCACAAGCGGGCGATTTCATGTCTTTGTGTAAAAATGCGGAGCTGGCGTCTGAAGTAACGCTTCAACCTCTACGCCGTTTTCCTCTTGATGCAGCAATCTTGTTCTCAGATATCCTGACGATCCCTGATGCAATGGGACTTGGTCTGCGCTTTGCTGCGGGTGAAGGCCCGGTGTTTGATAACCCAATCACTTGCAAAGCAGACGTGGAAAAAATTGGTCTTCCAGATCCAGAAGGTGAGCTGCAATACGTGATGAACGCAGTGCGTCAGATCCGTAAAGACCTAAAGGGTGAAGTGCCACTGATTGGTTTCTCGGGCAGCCCATGGACACTCGCGACTTACATGGTTGAGGGTAGTAGCTCAAAAGCGTTCACTAAGATCAAGAAGATGATGTACGCAGAGCCACAAACACTGCATCTATTGCTTGATAAGCTTGCTGACAGCGTCATTGAATACCTGAATGCACAAATCAAAGCGGGTGCGCAATCGGTGATGGTATTTGATACATGGGGCGGTGTACTGACTCCTCGTGACTACAACTTGTTCTCACTGCAATACATGCACAAGATCGTTGATGGCCTGATTCGTGAAAACGACGGTCGTCGCGTACCAGTAACGCTATTCACTAAGAATGGTGGCATGTGGCTAGAGCAAATCGCAGCAACAGGCTGTGATGCAGTTGGCCTGGACTGGACGATTAACATCGCAGACGCGAAAGCACGCATCGGTGACAAAGTCGCATTGCAAGGCAATATGGACCCATCAATGCTTTACGCATCACCTGAGCGTATCCGTGAAGAAGTTGCTGACATCCTGGAAGGTTTTGGCGATGCGGGCACAGGCCATGTGTTTAACCTTGGTCACGGCATTCACCTAGATGTTCCGCCAGAAAACGCAGGCGTATTTGTGGACGCGGTACACGAGTTATCTAAGCCGTACCACAAATAATCTCTATTTTTTGAAATCTATACCGGCATCTATTGCCGGTATTTTTTTGCCTGAAATTTACCGATGTACAGCTCTTATAGTATTTGGCCTACTATGATCTAATTACTCAACAATCTAAGCATAATGTTTTATTTTTAATTAAAACAATTGTTTATGTTATTGGTCTGCTTGTGTCTTTTTACTCTGTACAGGTGAGGCAGTATTTAGAACATAGGTAACCTAAAGCATCGAATGAATGCGACTTTGTAGGTAAGGGACGACGTTTGCCTCAAACCATGGGTTCTTTTTAAGCCATAACGTATTGCGTGGTGAAGGGTGAGGTAGAGGGATAAAGTCCGGTTCCCAGTCTTGCCAATGTTGAACCGTTTCGGTCAGTGTTTTGGGTTTATTAGTCAGGTAGTAGTTCTGTGAATATTGGCCGATGAGTAATGTCAGTTCGATATTTGGCAGTTGTTGCAGTAGCTTTTGGTGCCAGGCTGGCGCGCATTCCTTACGTGGAGGCAGGTCTCCGGATCGTCCCTTACCCGGATAACAAAACCCCATTGGAATAATGGCAACTTTGGTCGGGTCGTAGAAGGTGTCTTTATCGATATCTAGCCACTGACGTAGCCGGTCACCACTTGGGTCATTCCACGGAATGGATGTGTTGTGGACCCGAGTACCAGGAGCCTGACCAATAATCAGTAATCGGGCTTCTTTTGCCGCTTGTACGACAGGGTTTGCGCCTAGCGGTAAATCGCTGGCGCAAAGCTGACAGGCTCTAACTTGCTTCAGTAGTGCGTCTAGTGACATGAACGAATTAATATCCTTTATCGAAATCGACTTGGTAGTTGAGTGTGAATCCATCTCGCCAGTTTAGGTAATTCTCGGCAAATATCTCCACCACTTGTTCCGGGAAGCTGAGAGCGGCAATGTGCGGTGTGAGCGTAATTTGCGGCAATCTCCAGAAAGGATGCTCCTTGGGAAGTGGTTCTTGCTCAAAAACATCCAGAATCGCGTGTTCTATCCAGCGGTTTTTAATCGCCAGTAAGAGTCCCTTGTCCTCGAGCACATCCCCGCGTCCGACATTAATCAGTATGGCTTGGTTTAGATGACAGAGCGTTTCGCTATTAAGCAGGTAAAGGGTCTCTGGTGTACTTGGCAAGGTGTTGACGACGATGTCTGCTTGCTTAAGGGCGCTCGTAAGTTCATTGATATGAAAAGTCTGGTTAAATTCCCCTCCTGAGGTTGGAATACCGGTGCGATTCACACCGATGGCCTCTATTCCCATGGCTCTAACCGTTTTGGCTAAGTAACTGCCTATGCTGCCAGTGCCGAGAATGACCATCTTTTTACTTTGCAGAGAAGTATAGAGGTGTGGCTGCCACTGTCGATTCTGTTGCTGCTGGTGGTAAAGGATAAAGTGACGATAGTGGCTAATACAGTAGCCAATCACATATTCGGCAATGAGCGGGCCAAAGATGCCTCGTACATTTGTGAGAGTATAATTCTGACGTAACTCAGGCGACATCAAGGTGTTTACGCCTGCAAACGTGGATTGTACCCAGTCAAGTTGTGAAAACTCGTCTAACCTTTGTGATAGCAGAGGTGGATCCGCCAGAACTATTTGAGCGTCATTCGGGTTATCCGTAAGGCTAAGACCAGGCAGGTTTTTCTCTGCCAACAATGTTTGGTAGGTGCTTTGATGCTCTGAGAGCAGGAAAATCTTATTTGGTTGCGGCATTAACTTTTTTCCCTGTGATGAATCAAGTACACTTTCGCTGTTTTTTTCTTCAATGATTGAGTGACTATGCTTAAGAATCCTCTTCAGGTTCGTTTGGAAAAACTAGAACCTTGGCAACAAATTACCTTTATGGCGTGTCTGTGCGAGCGCATGTATCCAAACTACGCAATGTTTTGTGAGAATACAGAATTTGCGGAACCGCGCGCTTACCGAGCGATTCTTGATAGTGTATGGGAAATTCTGACAGTTAAGAGCGCGAAAGTGAACTTTGAGCGTCAGTTAGAAAAACTAGAAGAGTTATTCCCAAGTGCCGATGAGTTTGATTTTTACGGTGTATACCCAGCAATGGACGCGTGTCAGGCGTTGTCTACACTGCTGCATGGTCTGTTGGATCGCGACTACCTATTTGACTCAATGATTAAAGTGAGCCAACAGTCGGTACAAACTGTTGCGGATCTTGAGCAAGCTCAAGGGAGCGAGCCAATCACCAATGACAATCAAAAAGAAAACCAAGCTGTATGTGAAGAATGGGATGTTCAGTGGGCGATTTTCCGCCCATTACGCGAGGCAGCAGAGCGCGACATCGGTTTGATTAAAGATCTGCGTGAAGAGCTACGAGAAGAGGGCGTTAGCAATATTGGTATTGCGTTATAACTCCTCTACGAAGAATATGAAAAAGGCATCCAACTGGATGCCTTTTTGCTGTGTATGCCGATAAATATTGAAACTACTTGGAGTCTGGCTTCGTTGCCTCGGTTGGTTCAGGCTTCGTTTCCTGATTCTCCAGTGGGGTCTCTTCTTCGTCATCATCTCGGCTTTCAATTACGCCGTACTTCTCTTTCCAGTTTTCCCAGCGCTGGTACGCCAGTTCTTGCATGTCTGTACTTTTGTCTGCTTCATCGATGATCTCCTCGCCTACAAGGTGCTCGAAGATATCTTCCAGCGTTACCAAGCCTTGTACAGTGCCGTACTCGTCAACCACAAGTGCCAATTGCAGGCGGTGAGTCATCATTTGGTCGAAGACTCTCGGTAGCGCTGTATTGTTCAGAACTACCTGAATAGGACGCATCACTTCACCAAGCTTCTTCTGACCGCTGCCAGACTGTTGCAGTTTAAACAGCTCCAAGCGGTGCACAAAGCCGATGATGTTGTCTTTCTGCTCGCTATAAATCAAAGGTCGAGAGAATGGCGTATCTTTGTGTTTCTCTAAAAACTGGTCAATCGTCTTAGTCGCGTTGACACGGAATACCACCGGGCGAGGCGTCATCACCTGAGTAACGGGCACATCTTGAATGCCAAGCAGGTTACTCAGAATTTTTGATTCGCCTTCTGCAAACTCGCCGCTTTCACGAGCAAGAATCGCCATCGCGGATAACTCATCACGCATCTTAGGCGCTACGTGGTTGCGAGCCAGGCGCTTGGTGATTTGCTCAGAGAACCAGACAAATGGTGTTAAGGCCCATACCATCCAGCGTAAAGCGACCGCAGTGGTTGGAGCGAGCTGGCGCCAGTAAGTTGCACCAATTGTCTTAGGTACGATTTCAGATAGAACCAAAATCGCCAAAGTCAGTACCGCAGAGAAGATGCCCAGCGCTTCGCTACCGAATACCACGGCAGCTTGTGCACCAGCTGTTGCTGCACCGATCGTGTGTGCGATGGTGTTAAGAGTCAGAATCGAGGCTAACGGGCGGTCGATGTCTGATTTAAGTTTAGAAAGCTGCTCAGCAGCAGGGTGCCCTTGTTGGTTGAGCTGTGCGATGTAACTTGGACTGATACTCAGTAATACTGCCTCCAGCACCGAACAGATAAACGAAATGCCGATAGCAATAGAGATATAAATGGATAACAGCAGCATAGTTGCCCTTGAAAGTCGTTAGATAGTAGTTGTTTGCAGCTATTATAGCCGCGTATGTGCGATATAAATTGCGCCAAATCCCTTGGAAAGCAAGGGAATTCGGATGCTATGTGGTAACAAATTGTGAGTTATTACTCATATTATGGCTAAAAGTACGTCATAAAATCGAAAGTTCACCTACAAACCTTTGCCAGATGGGGCATTTATGTTTTAGAGTGAGACGAATTCGATAACCTATAAGAAGGGAAACCTAATGAACAAGACCCAATTAATCGACTTTATCGCAGAAAAAGCAGACCTATCAAAAGCACAAGCAAAGGCTGCTCTTGAAGCGACTCTTGAAGGTGTAACTGGCGCACTTAAAGAGGGTGACCAAGTTCAACTAATTGGTTTTGGTACATTCAAAGTAAACCACCGTGCAGCGCGTACTGGCCGTAACCCTAAGACTGGCGATGAGATTCAAATCGCAGCGGCTAACGTTCCTGCATTCGTAGCAGGTAAAGCACTGAAAGAATCAGTAAACTAAGTTAGAATGCACCGAGGTATCCTGCCTCGGTGCAATTTTATGAAAAAACAGCTATACACTTCTCTTCTCCTTGCTAGCCTTTCTCTCGTTGGCTGTTCATCTGTTGAAACCCCCAATCTCGAACAATTTACTCATTTCACTGGCGGTAAAGCCGAAGGTGATGCAAGCAGTTTGTATTGGATGACGGAACGACTTACCCGTGTCAGTACAGCAGCAGACTATGTAACATCGGGTGACTACGGTTGGTACCAAAGTGATTATCGTTGGGATGCCGGAGAATTACGGGAGTTGACTCGAAAGGGTGACCAGATTGATGCCAAGCTGGGTATGGTACCTTTTCAAATCCACATCCGATTCAATAAAGATGGTGAAGCGGTTTATCAGCAATATCGAGTTAATAACAAAGTTCTGCCTTTACAGCGTGACCAGTTAGCACGTTTTAAGTCTGAAGCTAACGATGTTGTTGCCTCTGTCAAAGAGCGCTCTCGCAACGGCCAGAGCCTGATCCAAGGTTACTGGGATGGGGAGTCCTTAGAAGTTTGTGATGGCAAAGAATTCACGACATTAGAGTTTAATCAAACGTTGCCGAAATTTGTCATTGACCGGTTGGCATCCGTTGATAGTTACATTGCCTTCATTGGTAAAGAGTCACGTAATAAAGTGATAGTTGATGAACTGCTTTTACTCAAAGATGACGAGTTTGATTGCGTTCAGCGACCTAAATTCATTGCTGAATAACCGCCCTTTCTTTGAATAAAAAAAGGCGCATTAAGCGCCTTATTATTTTATAGCCAACTGATGTTGTTTTTATTTTGATTGCTCTCGTGCGATAGCGCGGTAGCCAATATCATTGCGATGGAACATACCATCCCAGCTGATCTGTTTCGCTAGCTCATACGCGCGTTGCTGAGCTTCTGAAACGCTATGGCCAAGTGCTGTAGCACACAGTACGCGACCACCGTTTGTTACGACATCGCCGTCTTTGCTCTCTGTACCAGCATGGAAGACTTTCTCGCCTTCAACTTCGGTCTGAGGCAAACCTGAAATCACATCGCCTTTGTTGTATGCCGCTGGGTAACCGCCTGCAGCAAGAACAATACCGATAGACGCGCGTGGATCCCATTTAGATTCCACTTGGTCAAGTTTCTTGTCCACAGCTGCCAGACAAAGTTCAACTAAATCTGACTGCATACGCATCATGATTGGTTGAGTCTCTGGATCGCCGAATCGACAGTTATATTCGATCACTTTTGGCGTGCCGTCTTGATCGATCATTAGGCCAGCGTATAGGAAACCTGTGTATGGGTTACCTTCTGCTGCCATACCGCGAACGGTTGGGTAAATGACTTCTTCCATAATGCGATTGTGGATTTCTGGTGTAACCACTGGTGCTGGAGAGTAAGCACCCATACCACCTGTGTTAGGACCTGTATCTTTGTCACCTACGCGTTTGTGGTCTTGGCTGGTGGCCATTGGTAGTACGTTCTCACCATCAACCATCACGATGAAGCTTGCTTCTTCGCCATCCAGGAACTCTTCAATAACCACACGGCTGCCAGCGTCACCAAAAGCGTTGCCAGCAAGCATGTCTTTGATTGCGTCTTCCGCTTCTTCTAGCGTCATTGCGACGATAACGCCTTTACCTGCAGCAAGGCCGTCAGCTTTCACAACGATTGGTGCGCCTTGCTCACGAACGTAAGCCAATGCAGGTTCAATCTCGGTGAAATTAGCGTAAGAACCCGTTGGGATCTTATGGCGTGCAAGAAAGTCTTTGGTGAACGCTTTTGAACCTTCAAGCTGAGCAGCAGCCTGAGTTGGGCCGAAAATTGGCAGGCCAGCTTCATTAAACGCATCAACGACACCAATTACAAGTGGTGCTTCAGGGCCAACGATAGTTAGCTCAATCGCATGTTCTTGTGCAAATGCAACCAGTGCTGCCGTGTCTTCTACGCCGATGTTGACGTTCTTCAATTTAGGCTCAAGAGCAGTACCAGCGTTACCAGGAGCAACGAATACCGTTTCAACATTTGGGTTTTGAGCGGCTTTCCAACCTAGTGCGTGTTCACGACCGCCTGCGCCGATAATCAATACATTCATTGTATTTTACCTTTGATAGCTTCGTCATATTGCCGATTTCAGCGTCAAACATGCTCACTTATAGCCATAAGCTCAGCGTGTTTTCCTTGAGCTAGGCAATCTGACTTTGCTCTAAAATTAAAATTTTTTAATTAATGTTGATAAGCAAAAGCGACAACACTAATGAAGAATTAAACGGATCAAAATGGCCCTAGGTCATCCCTAGAGCCATGTTCTGATTAGTGACGGAAGTGACGCATGCCTGTGAAGATCATCGCCATACCGTGCTCATCTGCTGCTGCAATAACTTCGTCATCGCGCATAGAGCCACCTGGCTGAATCACACACTTGATGCCCGCTTCGGCTGCCGCATCAATACCATCACGGAATGGGAAGAATGCGTCTGATGCCATTACGCTACCAGCGACTTCCAGACCTTCATCGGCTGCTTTAATACCAGCGATTTTTGCAGAGTAAACACGGCTCATTTGGCCAGCGCCCACGCCGATAGTCATGTCACCTTTTGCGTAAACGATCGCGTTTGATTTCACGAATTTCGCTACTTTCCAGCAGAATAGCGCGTCTTTTAGCTCTTCTTCTGTTGGCTGACGCTTAGACACTACTTTAAGGTCGTCCAGGCTTACCATGCCTTGGTCACGGTCTTGAACCAGCAGGCCGCCGTTAACGCGTTTAACATCAAAGCCAGTTGTCTTGGTTGTCCACTCACCGCACTCAAGCAGGCGAACGTTTTTCTTCGCTGCAACCACTTCGATAGCTTCCGCTGATACTGAAGGTGCAATAATGACTTCAACGAATTGACGCTCAACAATCGCTGTAGCAGTTTCTGCGTCTAGTTCTTTGTTGAATGCGATGATGCCGCCGAATGCTGATGTTGGATCAGTTTGGTAAGCGCGGTTGTACGCTTCTAGGATGTCTTTACCTAGTGCTACACCACATGGGTTTGCGTGTTTCACGATCACACATGCTGGCTCGTCGAACTCTTTCACACACTCAAGTGCTGCATCAGTGTCAGCGATGTTGTTGTAAGAAAGTGCTTTACCTTGGATTTGACGAGCAGTAGATACAGATGCTTCTTCCGGATTCGCTTCAACATAGAATGCAGCTGCTTGGTGGCTGTTCTCACCGTAGCGCATATCTTGCTTCTTCTCGAACTGCTGGTTGAAAGTGCGAGGGAATTTCGACTCTTCATCACCTTCTTTGTTCTCACCGTAAGATGGAACCATAGTGCCGAAGTAGTTTGCGATCATGCCGTCGTAAGATGCAGTGTGCTCAAATGCAGCGATAGCAAGGTCGAAGCGAGTTTCCAGAGTCAGAGACTTGTCGTTTACATCCATTTCAGCGATTACGCGATCGTAGTCTGAAGCGTTTACAACGATAGTCACGTCTTTGTGGTTTTTCGCAGCAGAGCGAACCATTGTTGGACCACCGATATCGATGTTCTCAACAGCGTCTTCTAGAGTACAGCCGTCTTTAGCAACAGTTTCTGCGAATGGGTATAGGTTAACGACAACCATGTCGATTGGATTGATGCCGTGTTTTTCCATCACTTCATCGTCCTGACCGCGACGGCCTAATACGCCACCGTGAACTTTCGGGTGAAGCGTTTTTACGCGACCGTCCATCATTTCTGGGAAACCAGTGTAGTCAGAGACTTCTGTTACTGCGATACCTTGCTCAGCAAGTAGGCGAGCTGTACCACCAGTAGATAGGATATCGACACCACGCTCAGCAAGAGCTTGTGCAAACTCAACAATACCTGTTTTGTCTGATACGCTGATTAGCGCGCGGCGAATAGGACGAGCGTTGTTCATGCTTCCATTTTCCTCAAATTCACGGAGTTAAAGATGTTTGCCAAAAATGAACTTGTTTTTACCTCTTGGGGTAAAATATTGGCCAGTTTTGGTAAAGACCTTTTCAGGCGTTTTCCTGTCAGAAAACAGTCTCCACTATTTGATGGCGCGTATTCTAACCAATTTATTACAAAAAAGCTCGCGCAATCGTTTGGCATCTCAAAAATAATTGCAAAAAAGTCGATCTTTAGCTTTAAAAGTAACGAGATAGTTAATAAGGACAGTTATGTTTCAGATAGGTGAACTGGCGAAACGCTGTGGTGTGACCGCCGATACATTACGATTCTACGAAAAAAATGGGCTAATTAAGCCAGCGGGACGAAGTGAGTCAGGCTATCGACTCTATAATGAAGAGAATCAAAAGCAGGTTCGATTTATCCTCAAAGCCAAAGAGCTTGGTTTAAGTTTGGGTGAGATTAGAGATCTTCTGGAAATAAAACTAGAAGCGACAGAGCACAGCTGCGCCGAGGTTAAAGCGATTACTACTGCTAAGTTAGAGCTGGTGGATGAAAAAATTAATGAACTGACTAAAATTCGCCGAGCGCTCAAAAAGATTAATGATGCCTGCTGCGGCCATGTGGATGACGATGCGAGTCACTGCTCCATCTTAGCTGCGCTCGAGTAGCTGGCTTTTTATTCTGCCCAGATTGCATCTGAATTAGATGGTTTACTAGGAACCAGCCGCTCTCCACCCTATAATCCCTCCTCTTTATTTACGGTAAGAGATGGTGTCCTGTCATTTCTGCTGCTTTACCTGGTAGATGTGAGAGTGTAATTACATGGTTGGAGTCTATTTTCAAATCAACGATTGGGTGATGGACGTTGGTGAAAATAAGCTTTACCGAAAAGGTAGGGAAACCTCCGTCGAGCCACGATTAAGTAACCTTCTATATTTCTTTGCTAAGAACGCGAACCAAGTATTCACACGCAAAGAGTTAATACAGTCGGTTTGGGATAGGGCGGCTGTCACCGACCAAGTGGTGACTCAGTCTATCTCTGAGCTGCGTAAGTTATTGCGTGATAGTCGTGAAGAGAACCCCAGCTATGTCATCACAGTACCCAAGCGAGGGTACAAACTCGTCGCTGAAGTCACACGCTTAACGGCAAAAGAGTTTATGCGCGTTAGTCGTGAGGACCTGTCTACTCTTATTGGAGAAGCTGATGGCTGTTACTCAAACGACGCTCAAGCACAACTTGCCACTGACTCAGATGCGGTTGGTGGGGAGTTTAAACAAAAACATCAAGGACGCTATTGGCGTAAGGGATTATTTAGCCTTCCTTTGATCGGTATTGTGGTTGCGATGATAGTCACGTTTACCTTCAAGCAACCAGAAGTCAGTGATAACCCAAACAACGACATACATCTGATTGAATTCACGCTCCACAACAACGCCAGTCATACAGGTATTAGCGATGACTTAGCTGACGGTATAACGAAAAAGTTAATGTCGGATGTGGCTCAGGTTAGTGACTATCGCGTGATGCAGAAGAGTTCTTCATTAAATAGCCATGCGGAACCGGGCAAATCTGTGGTGGTGAAGATAAGGCAAAGCGATGTAGCCCGCTTATTAGAAATCGAGTATCGGACCAGTTTCTCTGATAAAGCGTTATTTCGTCGTTTATATACTTTGGCGGATCGTGATTTAAAGACGGTTTTACAGCAAGCGTCGCTGGGGATGATGACAATACTGAGTGTGCCCGACGCCAAACTGAAATCAACGATGCTGGTGGCTGGGCTTCCCATGACGCCCAAGGCACTAAAACTGTTTATTCAAGCGCATCATTATTTAAACATTTCGGCTGCTAATCAGTATCAGCATGGTATTGAGCTCATGGAAAACGTTTTAGACATTGAACCACACAATGCTTATGTCCAAGCTGAGTTGCTGATTGCCTACTATGTACAAAAAGCACTGCACCCTGAACAAGCTCAGAAAAAGAGACAGACCCAAGCTCTCCATGATGCATTGGAAGTAGGTGCAAAAATGGCTATTGGTCAAATTCAGCCTCGTATTTATGAAGCGCTCGCTTTACATGAAACAGTTGCTGGTGATTTAGCGAAGGCAAAGCAATATCTAGCACAAGCTCTTCAGTTACGTGACTCTGTGCTTTCCAATGTTATTCGCGCTAAACATGCGGAGTTGGAGCAAGATATAAAGTCAGCGAGCAAGTTCTATCGCCAAGCCCTCTATATAGATAGTTCATTAAAGACGTACGTATTGTGTAAGTCGCTAGTGTTTAAAAGTGACGTGAAGGTGGATGACACCAAGCATCAAGCCATTTCGCTCAAAGTGAGTGATATTTAATAAACGAATGCTGATAACTATATAAGCCCTTCACTATTGGTGAGGGGCTTTTTGTATCCCTAATTTCTACAGAAGGTATGCCGTGTAGTCATCGTGATTAACACTAAATGGCAAAAGTTTACGGTGATATCGAAAAAATCGGTGATAGAAGCATAAGTGAAAAGGAAAAAGTTGGCGCTTTTTCTAACAAGGGATGACCTCGATCAGTAGAAAAGATCCGATTTATCCAAGAAAAATAGGCCGAATCGTTCTTTATTTGCGCAAAGTGTTTGTTGTTTGTTCGGTTGAAAGTTTTTTTGCAAAAAACGCTTGTGCTAATTTCTTAACTCCCTATACTGCGCATCCACCGACACGGAGTGAGACGAAAGTCACACAGCGAGTCGGAAATGAGAGAAAAAAGAAATTTGAAAAAATGCTTGACTCTCTCACGGTGCGGAGTAAGATACGCACCCCTAACGACGAGCAACTGAGTTGCTGGGTAAGTTAGAAAAGCTCTTTAAAAATAAGAACCTATCAATCTGTGTGGGCACTCGTTGATGATAATCCAATTAGAAACTTCGGTTTCAAATTAGGTTTCAATGATACGAAGTGACCATTGAATCTTCGGATTCAGCACAGTCAATTCAAACATTACTTTATGTAATGTTCAGTATTCATTGAGCCGAACAAAATCTTAAATTGAAGAGTTTGATCATGGCTCAGATTGAACGCTGGCGGCAGGCCTAACACATGCAAGTCGAGCGGAAACGAGTTAACTGAACCTTCGGGGGACGTTAACGGCGTCGAGCGGCGGACGGGTGAGTAATGCCTAGGAAATTGCCCTGATGTGGGGGATAACCATTGGAAACGATGGCTAATACCGCATGATGCCTACGGGCCAAAGAGGGGGACCTTCGGGCCTCTCGCGTCAGGATATGCCTAGGTGGGATTAGCTAGTTGGTGAGGTAAGGGCTCACCAAGGCGACGATCCCTAGCTGGTCTGAGAGGATGATCAGCCACACTGGAACTGAGACACGGTCCAGACTCCTACGGGAGGCAGCAGTGGGGAATATTGCACAATGGGCGCAAGCCTGATGCAGCCATGCCGCGTGTGTGAAGAAGGCCTTCGGGTTGTAAAGCACTTTCAGTCGTGAGGAAGGTAGTGTAGTTAATAGCTGCATTATTTGACGTTAGCGACAGAAGAAGCACCGGCTAACTCCGTGCCAGCAGCCGCGGTAATACGGAGGGTGCGAGCGTTAATCGGAATTACTGGGCGTAAAGCGCATGCAGGTGGTTTGTTAAGTCAGATGTGAAAGCCCGGGGCTCAACCTCGGAATAGCATTTGAAACTGGCAGACTAGAGTACTGTAGAGGGGGGTAGAATTTCAGGTGTAGCGGTGAAATGCGTAGAGATCTGAAGGAATACCGGTGGCGAAGGCGGCCCCCTGGACAGATACTGACACTCAGATGCGAAAGCGTGGGGAGCAAACAGGATTAGATACCCTGGTAGTCCACGCCGTAAACGATGTCTACTTGGAGGTTGTGGCCTTGAGCCGTGGCTTTCGGAGCTAACGCGTTAAGTAGACCGCCTGGGGAGTACGGTCGCAAGATTAAAACTCAAATGAATTGACGGGGGCCCGCACAAGCGGTGGAGCATGTGGTTTAATTCGATGCAACGCGAAGAACCTTACCTACTCTTGACATCCAGAGAACTTTTCAGAGATGAATTGGTGCCTTCGGGAACTCTGAGACAGGTGCTGCATGGCTGTCGTCAGCTCGTGTTGTGAAATGTTGGGTTAAGTCCCGCAACGAGCGCAACCCTTATCCTTGTTTGCCAGCGAGTAATGTCGGGAACTCCAGGGAGACTGCCGGTGATAAACCGGAGGAAGGTGGGGACGACGTCAAGTCATCATGGCCCTTACGAGTAGGGCTACACACGTGCTACAATGGCGCATACAGAGGGCGGCCAACTTGCGAAAGTGAGCGAATCCCAAAAAGTGCGTCGTAGTCCGGATTGGAGTCTGCAACTCGACTCCATGAAGTCGGAATCGCTAGTAATCGTGGATCAGAATGCCACGGTGAATACGTTCCCGGGCCTTGTACACACCGCCCGTCACACCATGGGAGTGGGCTGCAAAAGAAGTAGGTAGTTTAACCTTCGGGGGGACGCTTACCACTTTGTGGTTCATGACTGGGGTGAAGTCGTAACAAGGTAGCGCTAGGGGAACCTGGCGCTGGATCACCTCCTTATACGATGATTACTCACGATGAGTGTCCACACAGATTGATAGTTCACAAGCGAAAGCTTGTAGCTAACATAGCTCTTTAACAATTTGGAAAGCTGACAAAATAATCTTTAAGATTATTTGTAAAGTTCTCAAAGTATTCATGTATTTGAATACAACTAAAAACACATTCAAGTGTTCTTGGAATTTGAGTCCGGCAAAATCGAAAGCTGTCTCGCTCATTTAAATAATGAGACAGCAACTTTGGTTGTTTAACTTCAATTCGAAACTCCTTCGGGTTGTATGGTTAAGTGACTAAGCGTACACGGTGGATGCCTTGGCAGTCAGAGGCGATGAAGGACGTATTAACTTGCGATAAGCCCAGATTAGGCAGTAAAAGCCACTTGAGTCTGGGATTTCCGAATGGGGAAACCCACTTACATAAGTAAGTATCCTGTTGTGAATACATAGCAGCAGGAGGCGAACCGGGGGAACTGAAACATCTAAGTACCCCGAGGAAAAGAAATCAACCGAGATTCCGAAAGTAGCGGCGAGCGAAATTGGACTAGCCCTTAAGCTTTATAAGCGTTAGGTGAACAAGCTGGAAAGCTTGGCGATACAGGGTGATAGCCCCGTAACTGACGACGCATATTCAGTGAAATCGAGTAGGGCGGGACACGTGATATCCTGTCTGAATATGGGGGGACCATCCTCCAAGGCTAAATACTACTGACTGACCGATAGTGAACCAGTACCGTGAGGGAAAGGCGAAAAGAACCCCTGTGAGGGGAGTGAAATAGAACCTGAAACCGTGTACGTACAAGCAGTAGGAGCAGGCTTTGTCCTGTGACTGCGTACCTTTTGTATAATGGGTCAGCGACTTATATTCAGTGGCAAGGTTAACCATCTAGGGGAGCCGTAGGGAAACCGAGTCTTAACTGGGCGTTCAGTCTCTGGATATAGACCCGAAACCAGGTGATCTAGCCATGGGCAGGTTGAAGGTTGAGTAACATCAACTGGAGGACCGAACCGACTAATGTTGAAAAATTAGCGGATGACTTGTGGCTAGGGGTGAAAGGCCAATCAAACCTGGAGATAGCTGGTTCTCCCCGAAAGCTATTTAGGTAGCGCCTCGGACGAATACTACTGGGGGTAGAGCACTGTTAAGGCTAGGGGGTCATCCCGACTTACCAACCCTTTGCAAACTCCGAATACCAGTAAGTACTATCCGGGAGACACACGGCGGGTGCTAACGTCCGTCGTGGAGAGGGAAACAACCCAGACCGCCAGCTAAGGTCCCAAATTACTACTAAGTGGGAAACGATGTGGGAAGGCTCAGACAGCCAGGATGTTGGCTTAGAAGCAGCCATCATTTAAAGAAAGCGTAATAGCTCACTGGTCGAGTCGGCCTGCGCGGAAGATGTAACGGGGCTAAGTAGTAAACCGAAGCTGCGGCAATACTCTTTGAGTATTGGGTAGGGGAGCGTTCTGTAAGCGGTTGAAGGTGTGTGGTAACGCATGCTGGACGTATCAGAAGTGCGAATGCTGACATGAGTAACGATAAAGGGGGTGAAAAACCTCCTCGCCGGAAGACCAAGGGTTCCTGTCCAACGTTAATCGGGGCAGGGTAAGTCGACCCCTAAGGCGAGGCCGAAAGGCGTAGTCGATGGGAAACGGGTTAATATTCCCGTACTTCTTACAATTGCGATGGGGGGACGGAGAAGGCTAGGTGGGCCTGGCGACGGTTGTCCAGGTTCAAGTGCGTAGGCTTGAGAGTTAGGTAAATCCGGCTCTCTCTAAGGCTGAGACACGATGTCGAGCACCTACGGGTGTGAAGTCATTGATGCCATGCTTCCAGGAAAAGCCTCTAAGCTTCAGATTGTAAGGAATCGTACCCCAAACCGACACAGGTGGTCGGGTAGAGAATACCAAGGCGCTTGAGAGAACTCGGGTGAAGGAACTAGGCAAAATGGTACCGTAACTTCGGGAGAAGGTACGCTCTCGACGGTGAAGTCCCTTGCGGATGGAGCTATTGAGAGTCGCAGATACCAGGTGGCTGCAACTGTTTATTAAAAACACAGCACTGTGCAAAATCGTAAGATGACGTATACGGTGTGACGCCTGCCCGGTGCCGGAAGGTTAATTGATGGGGTTAGACTTCGGTCGAAGCTCTTGATCGAAGCCCCGGTAAACGGCGGCCGTAACTATAACGGTCCTAAGGTAGCGAAATTCCTTGTCGGGTAAGTTCCGACCTGCACGAATGGCGTAATGATGGCCACGCTGTCTCCACCCGAGACTCAGTGAAATTGAAATCGCTGTGAAGATGCAGTGTACCCGCGGCTAGACGGAAAGACCCCGTGAACCTTTACTACAGCTTGGCACTGAACATTGACCCTACATGTGTAGGATAGGTGGGAGGCTTTGAAACGAGTACGCCAGTATTCGTGGAGCCGTCCTTGAAATACCACCCTTGTAGTGTTGATGTTCTAACGTCGACCCCTTATCGGGGTTGCGGACAGTGCCTGGTGGGTAGTTTGACTGGGGCGGTCTCCTCCCAAAGCGTAACGGAGGAGCACGAAGGTGGGCTAATCACGGTTGGACATCGTGAGGTTAGTGCAATGGCATAAGCCCGCTTGACTGCGAGAATGACAATTCGAGCAGGTGCGAAAGCAGGTCATAGTGATCCGGTGGTTCTGAATGGAAGGGCCATCGCTCAACGGATAAAAGGTACTCCGGGGATAACAGGCTGATACCGCCCAAGAGTTCATATCGACGGCGGTGTTTGGCACCTCGATGTCGGCTCATCACATCCTGGGGCTGAAGTCGGTCCCAAGGGTATGGCTGTTCGCCATTTAAAGTGGTACGCGAGCTGGGTTTAGAACGTCGTGAGACAGTTCGGTCCCTATCTGCCGTGGGCGTTGGAGAATTGAAAGGGGCTGCTCCTAGTACGAGAGGACCGGAGTGGACGAACCTCTGGTGTTCGGGTTGTGTCGCCAGACGCATTGCCCGGTAGCTAAGTTCGGGATCGATAACCGCTGAAAGCATCTAAGCGGGAAGCGAGCCTTGAGATGAGTTCTCCCTGATACTTTAAGTATCCTAAAGGGTTGTCGTAGACTACGACGTTGATAGGCAGGGTGTGTAAGCGTTGTGAGGCGTTGAGCTAACCTGTACTAATTGCCCGTGAGGCTTAACCATACAACACCCAAGGGGTTTTGATGGACTCAATGTAAGAACGTTGAATGTGTAAAAACGAGAATTAAAAACAGCTTTCCAGATTAAAGAATTTGCTTGGCGACCATAGCGTTTTGGACCCACCTGACTTCCATTCCGAACTCAGAAGTGAAACAAAATAGCGCCGATGGTAGTGTGGGGTTTCCCCATGTGAGAGTAGGACATCGCCAGGCTTTTATTTTGCACTTGCTTAATATTTAAGCAAGTCACCATAGGGTTCTAAAGTTTTTTAGAATTTTATGTTGACTTTCAAAGTGGAAAGCGTATTATACGCACCTCGCTTAAGTGCTAAGGCACTGAAAGCCAAGCTCTTTAACAATATAGACCTATCAATCTGTGTGGGCACTCGTTGATGATAATCCAATTAGAAACTTCGGTTTCAAATTAGGTTTCAATGATACGAAGTGACCATTGAATCTTCGGATTCAGCACAGTCAATTCAAACATTACTTTATGTAATGTTCAGTATTCATTGAGCCGAACAAAATCTTAAATTGAAGAGTTTGATCATGGCTCAGATTGAACGCTGGCGGCAGGCCTAACACATGCAAGTCGAGCGGAAACGAGTTAACTGAACCTTCGGGGGACGTTAACGGCGTCGAGCGGCGGACGGGTGAGTAATGCCTAGGAAATTGCCCTGATGTGGGGGATAACCATTGGAAACGATGGCTAATACCGCATGATGCCTACGGGCCAAAGAGGGGGACCTTCGGGCCTCTCGCGTCAGGATATGCCTAGGTGGGATTAGCTAGTTGGTGAGGTAAGGGCTCACCAAGGCGACGATCCCTAGCTGGTCTGAGAGGATGATCAGCCACACTGGAACTGAGACACGGTCCAGACTCCTACGGGAGGCAGCAGTGGGGAATATTGCACAATGGGCGCAAGCCTGATGCAGCCATGCCGCGTGTGTGAAGAAGGCCTTCGGGTTGTAAAGCACTTTCAGTCGTGAGGAAGGTAGTGTAGTTAATAGCTGCATTATTTGACGTTAGCGACAGAAGAAGCACCGGCTAACTCCGTGCCAGCAGCCGCGGTAATACGGAGGGTGCGAGCGTTAATCGGAATTACTGGGCGTAAAGCGCATGCAGGTGGTTTGTTAAGTCAGATGTGAAAGCCCGGGGCTCAACCTCGGAATAGCATTTGAAACTGGCAGACTAGAGTACTGTAGAGGGGGGTAGAATTTCAGGTGTAGCGGTGAAATGCGTAGAGATCTGAAGGAATACCGGTGGCGAAGGCGGCCCCCTGGACAGATACTGACACTCAGATGCGAAAGCGTGGGGAGCAAACAGGATTAGATACCCTGGTAGTCCACGCCGTAAACGATGTCTACTTGGAGGTTGTGGCCTTGAGCCGTGGCTTTCGGAGCTAACGCGTTAAGTAGACCGCCTGGGGAGTACGGTCGCAAGATTAAAACTCAAATGAATTGACGGGGGCCCGCACAAGCGGTGGAGCATGTGGTTTAATTCGATGCAACGCGAAGAACCTTACCTACTCTTGACATCCAGAGAACTTTTCAGAGATGAATTGGTGCCTTCGGGAACTCTGAGACAGGTGCTGCATGGCTGTCGTCAGCTCGTGTTGTGAAATGTTGGGTTAAGTCCCGCAACGAGCGCAACCCTTATCCTTGTTTGCCAGCGAGTAATGTCGGGAACTCCAGGGAGACTGCCGGTGATAAACCGGAGGAAGGTGGGGACGACGTCAAGTCATCATGGCCCTTACGAGTAGGGCTACACACGTGCTACAATGGCGCATACAGAGGGCGGCCAACTTGCGAAAGTGAGCGAATCCCAAAAAGTGCGTCGTAGTCCGGATTGGAGTCTGCAACTCGACTCCATGAAGTCGGAATCGCTAGTAATCGTGGATCAGAATGCCACGGTGAATACGTTCCCGGGCCTTGTACACACCGCCCGTCACACCATGGGAGTGGGCTGCAAAAGAAGTAGGTAGTTTAACCTTCGGGGGGACGCTTACCACTTTGTGGTTCATGACTGGGGTGAAGTCGTAACAAGGTAGCGCTAGGGGAACCTGGCGCTGGATCACCTCCTTATACGATGATTACTCACGATGAGTGTCCACACAGATTGATATGGTTTATGTAAAAGAGACGATACTGGGTCTGTAGCTCAGGTGGTTAGAGCGTTCGCCTGATAAGCGAGAGGTCGGTGGTTCGAGTCCACTCAGACCCACCAATTCCCTTCCCAAGGAATTGGCATACAGTATCGACACACCTTGATGGGGCTATAGCTCAGCTGGGAGAGCGCCTGCCTTGCACGCAGGAGGTCAGCAGTTCGATCCTGCTTAGCTCCACCATCTTTAAGCATTCTTACGAGTGTGTTTAAAAATGGTTCTTAAATGAATCTAGCTCTTTAACAATTTGGAAAGCTGACAAAATAATCTTTAAGATTATTTGTAAAGTTCTCAAAGTATTCATGAATTTGAATACAACTAAAAACACATTCAAGTGTTCTTGGAATTTGAGTCCGGCAAAATCGAAAGCTGTCTCGCTCATTCAAATAATGAGACAGCAACTTTGGTTGTTTAACATCAATTCGAAACTCCTTCGGGTTGTATGGTTAAGTGACTAAGCGTACACGGTGGATGCCTTGGCAGTCAGAGGCGATGAAGGACGTATTAACTTGCGATAAGCCCAGATTAGGCAGTAAAAGCCACTTGAGTCTGGGATTTCCGAATGGGGAAACCCACTTACATAAGTAAGTATCCTGTTGTGAATACATAGCAACAGGAGGCGAACCGGGGGAACTGAAACATCTAAGTACCCCGAGGAAAAGAAATCAACCGAGATTCCGAAAGTAGCGGCGAGCGAAATTGGACTAGCCCTTAAGCTTTACACGCGTTAGACGAACGGTCTGGAAAGTCCGACGATACAGGGTGATAGTCCCGTAGTTGACGATGTGTGTTCAGTGAAATCGAGTAGGGCGGGACACGTGATATCCTGTCTGAATATGGGGGGACCATCCTCCAAGGCTAAATACTACTGACTGACCGATAGTGAACCAGTACCGTGAGGGAAAGGCGAAAAGAACCCCTGTGAGGGGAGTGAAATAGAACCTGAAACCGTGTACGTACAAGCAGTAGGAGCAGGCTTTGTCCTGTGACTGCGTACCTTTTGTATAATGGGTCAGCGACTTATATTCAGTGGCAAGGTTAACCATCTAGGGGAGCCGTAGGGAAACCGAGTCTTAACTGGGCGTTCAGTCTCTGGATATAGACCCGAAACCAGGTGATCTAGCCATGGGCAGGTTGAAGGTTGAGTAACATCAACTGGAGGACCGAACCGACTAATGTTGAAAAATTAGCGGATGACTTGTGGCTAGGGGTGAAAGGCCAATCAAACCTGGAGATAGCTGGTTCTCCCCGAAAGCTATTTAGGTAGCGCCTCGGACGAATACTACTGGGGGTAGAGCACTGTTAAGGCTAGGGGGTCATCCCGACTTACCAACCCTTTGCAAACTCCGAATACCAGTAAGTACTATCCGGGAGACACACGGCGGGTGCTAACGTCCGTCGTGGAGAGGGAAACAACCCAGACCGCCAGCTAAGGTCCCAAATTACTACTAAGTGGGAAACGATGTGGGAAGGCTCAGACAGCCAGGATGTTGGCTTAGAAGCAGCCATCATTTAAAGAAAGCGTAATAGCTCACTGGTCGAGTCGGCCTGCGCGGAAGATGTAACGGGGCTAAGTAGTAAACCGAAGCTGCGGCAATACTCTTTGAGTATTGGGTAGGGGAGCGTTCTGTAAGCGGTTGAAGGTGTGTGGTAACGCATGCTGGACGTATCAGAAGTGCGAATGCTGACATGAGTAACGATAAAGGGGGTGAAAAACCTCCTCGCCGGAAGACCAAGGGTTCCTGTCCAACGTTAATCGGGGCAGGGTAAGTCGACCCCTAAGGCGAGGCCGAAAGGCGTAGTCGATGGGAAACGGGTTAATATTCCCGTACTTCTTACAATTGCGATGGGGGGACGGAGAAGGCTAGGTGGGCCTGGCGACGGTTGTCCAGGTTCAAGTGCGTAGGCTTGAGAGTTAGGTAAATCCGGCTCTCTCTAAGGCTGAGACACGATGTCGAGCACCTACGGGTGTGAAGTCATTGATGCCATGCTTCCAGGAAAAGCCTCTAAGCTTCAGATTGTAAGGAATCGTACCCCAAACCGACACAGGTGGTCGGGTAGAGAATACCAAGGCGCTTGAGAGAACTCGGGTGAAGGAACTAGGCAAAATGGTACCGTAACTTCGGGAGAAGGTACGCTCTCGACGGTGAAGTCCCTCGCGGATGGAGCTATTGAGAGTCGCAGATACCAGGTGGCTGCAACTGTTTATTAAAAACACAGCACTGTGCAAAATCGTAAGATGACGTATACGGTGTGACGCCTGCCCGGTGCCGGAAGGTTAATTGATGGGGTTAGACTTCGGTCGAAGCTCTTGATCGAAGCCCCGGTAAACGGCGGCCGTAACTATAACGGTCCTAAGGTAGCGAAATTCCTTGTCGGGTAAGTTCCGACCTGCACGAATGGCGTAATGATGGCCACGCTGTCTCCACCCGAGACTCAGTGAAATTGAAATCGCTGTGAAGATGCAGTGTACCCGCGGCTAGACGGAAAGACCCCGTGAACCTTTACTACAGCTTGGCACTGAACATTGACCCTACATGTGTAGGATAGGTGGGAGGCTTTGAAACGAGTACGCCAGTATTCGTGGAGCCGTCCTTGAAATACCACCCTTGTAGTGTTGATGTTCTAACGTTGACCCCTTATCGGGGTTGCGGACAGTGCCTGGTGGGTAGTTTGACTGGGGCGGTCTCCTCCCAAAGCGTAACGGAGGAGCACGAAGGTGGGCTAATCACGGTTGGACATCGTGAGGTTAGTGCAATGGCATAAGCCCGCTTGACTGCGAGAATGACAATTCGAGCAGGTGCGAAAGCAGGTCATAGTGATCCGGTGGTTCTGAATGGAAGGGCCATCGCTCAACGGATAAAAGGTACTCCGGGGATAACAGGCTGATACCGCCCAAGAGTTCATATCGACGGCGGTGTTTGGCACCTCGATGTCGGCTCATCACATCCTGGGGCTGAAGTCGGTCCCAAGGGTATGGCTGTTCGCCATTTAAAGTGGTACGCGAGCTGGGTTTAGAACGTCGTGAGACAGTTCGGTCCCTATCTGCCGTGGGCGTTGGAGAATTGAAAGGGGCTGCTCCTAGTACGAGAGGACCGGAGTGGACGAACCTCTGGTGTTCGGGTTGTGTCGCCAGACGCATTGCCCGGTAGCTAAGTTCGGGATCGATAACCGCTGAAAGCATCTAAGCGGGAAGCGAGCCTTGAGATGAGTTCTCCCTGATACTTTAAGTATCCTAAAGGGTTGTCGTAGACTACGACGTTGATAGGCAGGGTGTGTAAGCGTTGTGAGGCGTTGAGCTAACCTGTACTAATTGCCCGTGAGGCTTAACCATACAACACCCAAGGGGTTTTGATGGACTCAATGTAAGAACATTGAATGTGTAAAAACGAGAATTAAAAACAGCTTTCCAAGTTTTCTCTAGAAATAGAGAGTAAGAATTTGCTTGGCGACCATAGCGTTTTGGACCCACCTGACTTCCATTCCGAACTCAGAAGTGAAACGAAATAGCGCCGATGGTAGTGTGGGGTTTCCCCATGTGAGAGTAGGACATCGCCAGGCTTTAAATTTTGGACGTTCGCTTTAAAGCGGATGATACCACTGCGGAGTGGTAGTTCAGTTGGTTAGAATACCGGCCTGTCACGCCGGGGGTCGCGGGTTCGAGTCCCGTCCACTCCGCCACTTATTAGAAAGCCTAGTCGAAAGACTAGGCTTTTGTCGTTTATGGCGTATAGTTTCCCTTTCAGGGAAATCGAGTCCTGCTTGTGCGCAAGCCCGGCCATTCCGCCATTTATGAGATAGCCTAGTCGCAAGATTAGGCTTTTGTCGTTTATGGCACATAGTTTTCTTTTCAGGGAAATCCGCTACTTATACCAATCTAACTAAACATATGATCTAATTGAAGCCATCCAACATTAGAACTGATTCGCTATGGATAGCCTCAATAATATCGACTTTAAAAAGCTCGCAAGTCAGCAGAAATCCATCCAGATGAAAATGAGACTGCTGGCACTTGCTGATTTCAAATATGGGCACTTACGTACACAAATCGCCAAGTTTCTCAAGGTAAGCCGAACCAGTGTCAACAAGTGTGTTCAGACCTTTCTTGAAGAAGGGCTGGAAGGACTGCAAGAAAAGCCAAGAACAGGAAGACCCCCATTCTTAATTTCCGAGCAAAAAGAGCAATTGAGCCAATACATAAAAGATAAGCCAATGATACACAAGGCGGGCGACTGACTGGTGCCGACATCCACGCTTATATCGAGCACTACCACCCTGATTCTATCTATTACCTGCTCGATCACATGGGCTTTTCATGGATAACGTCCCGATCAAAACACCCCAAACAATCTCAACAAATACAAGACGATTTTAAAAAAACAAAATCGAAACGATCCTTAAGATCCCAGGACATATAGCTTTAGAGTGTGTCGATGTCTGGTTTCAGGACGAAGCCAGATTTGGGCAACAAAACACGACCACACGTTTATGGGCTGAAAAAGGAACTCGCCCAAGAGCCGTGAAGCAACAACAATTTGAGTATGCCTATCTGTTCGGTTCCGTTTGTCCCAGCAAAGGAATTGGTGAGGCTATCGTTGTCCCTTGGGTTAATAAAGACATCATGATAGAGCACTTAAAACAAATATCGGCAGTCACGGAGAAGGGACGTCACGCCGTCGTTGTTATGGATGGAGCAGGGTGGCATACAGAAGACATTACCAATGACTTTAAGAATGTCTGTGTCATCAAACTTTCACCCTATTCTCCAGAGCTAAACCCTATCGAACAAGTATGGAGTTGGTTGAGGCAACGCTATCTAGCCAACTATCTTTTACTGATTACGACGACATCATCTCCAAAGTCTGCGATGCATGGGATCGTTTTTTTGATAGCTCCAAAAGAGTTACCAAAATGTGCTCGAGAAGATGGATAGACCTGACCAATTAATTTTCCAGATTGGTATTATTCTAGACCCTTGCAGTAATGCTAGGGTCTTTTGATTTGTGCTGAGTTAAGTTGGTCTTCAACTAATTAGTCCGGCAGGAGGCTTGCCCGTAGCCTCTCCCCCACATGATGAGCAGACTTTTTCTGTATAAAGCATGGCATTCGTTTAAGGGAATAAGGAAAGGGAGCGTGTTCTATTGGGTTTAGTTCTGGTGAATATAAATGTTGCTGAGTGCGGTTTTAGGTGAATGATGTTTAAGAGTTTGTGGTGAATATCCCTTTATAAAAAAAGCAGCCATATGGCTGCTTTTTAGTGATGTAAGACTCTAAGATTCAAGCTGCTCTTTCGGCTCTTGCACTACGCTATGCTCTTTGGTTTCGGAGGCGGCTAAAGCGTTACGCTCTTCCTCCATCTTCTTTTCTTCTTCTTTGGCTTTTTCAATCATTGGTGTAATGGTTGAGCCTTGAATCAAAATAGAGAACACAACAACGGCGTAAGTCATTACCAGGATGATCTCTTTTACGTCGATCAACTTGTCTTGTACGACCCATATTCCTGAAGGGATAGAAAGTGCCATTGCAAGCGCTAAACCGCCACGCAGGCCACCCCAGGTCAGGATTTTTACTGACCAACGGTTATATGTTCTGTATCGCTTAAAGCCAATGTATGAGAAAAATACACTAAGGTAACGCGATGCTAGTACTAGAGGCACAGCAATAGCCATCATGATCCAGTCTTCTTGGTGGAATTTGAACAGCAGCATCGACATACCGATTAAAAGGAACAGAACGCCATTTAGAAACTCATCGACTAATTCCCAGAAGTGGTCGAGGTGGTCTTCACTCTCTTTAGAGAAGCCGATAAAGCGTGTCCAGTTGCCAATCATAATCCCAGAGACAACCATCGCTAATGGGCCTGAAACGTGAAGGTATTCTGCGAAAGCATAGCCTGCAGTTGGCACACCAATAGTAAGTAGCAACTCCATTGAGTGGTCATTGGTCGCACTAATTAAGTAGTGGAACAGCAAGCCAAGTAGGAAACCATAAAAGATCCCCCCAATCGCTTCCTGGATAAAGAGCATAGTGACGCTGCCTACGGTAGGTGCTTCAGTGCCAAATGCGATGGTAAATAAGGTGACAAAAATAACCAGACCGAAGCCGTCATTGAACAATGACTCACCTTCAATTTGTGTCGAGATGCGTTTTGGAGCATCTAATTTTTTCACAATGGCGAGAACGGCTATCGGGTCAGTTGGGGAGATCAATGAACCGAATAGTAGGCAGTAAATTAAGTCAAACTTAATTCCGATCAGTAAGCAGATTCCGTATAGAGCAAAACCGATGAAGAATGTCGAAAACAGAGTGGCTGCGAGTGCTAATACTGTGATCTCCCACTTCTGATCTTTCAGGTTAGGTAGTTTAATACCTAAGCCGCCTGCAAATAGCAAAAATCCAAGGATACCTTTGAGCAAGAAGTCTTCGAAGTTGATTCTGGTTACTGTTTCTGTCGCTATCTCTGTGAGATGGAACCAGTTATTTTGACCAGCAATTAGGATGAGGAGAGAAAGTACCATTGAACCTGCGGTAATGGCGATGGTGGTTTGCATCTTTCCTATTTTGCTGTTTACAAAGGCTATTAGCATCGCAGCAGCGGAGAGAAAACATAAAGTATGATAGACCGACATTAGAACACTCTGTTTGTAACATTTTATGAATGGAATTCTCGGCTGATGCTGCTTAAATAGCAAACATTTTTTCGTGATTATTTGATAAGAGAAGAGGTCGATAAAATAATCATGAAATCTGCATTTAGACGTCTAGACTCCTGAAGTTTGTGTGATAGGATGACAGCATAACGAAAGGAATGAGGCTGTACTGTGGGAACTAATGTAAGACAACAGATTGAAGCTCAATTGAAGCAACGTATTCTTTTGATTGATGGTGGTATGGGCACCATGATTCAGGGATACAAACTTGAAGAGCACGATTATCGAGGAGAACGCTTTGCGGACTGGCACAGTGATCTAAAGGGTAACAACGACTTGTTGGTACTTAGTCAGCCTCAATTGATCAAAGAAATACACAGCGCTTACCTCGAAGCTGGTGCTGATATTTTAGAAACCAACACCTTTAATGCGACTACTATCGCTATGGCTGACTACGATATGGAAAGCCTAAGTGAGGAGATCAACTTTGCAGCTGCGAAGTTAGCTCGTGAGGTGGCGGATGAATGGACGGCTAAGACACCGGAAAAACCGCGCTATGTAGCAGGTGTTCTAGGCCCAACAAACCGCACGTGTTCTATCTCTCCGGATGTAAACGATCCTGGTTACCGCAATGTGAGTTTTGATGAGTTGGTCGAAGCTTACTCTGAATCTACTCGAGCCTTAATCAAGGGTGGTTCAGACTTAATTCTTATCGAAACAATATTTGATACCTTGAATGCTAAAGCGTGTGCATTCGCTGTGGATTCAGTATTTGAAGAGCTTGGTATCGAGCTTCCTGTGATGATTTCTGGCACTATTACCGATGCCTCTGGCCGAACCTTATCAGGTCAAACGACGGAAGCCTTTTACAATTCATTACGCCACGTGAGGCCTATCTCATTTGGCTTAAACTGTGCGCTTGGCCCTGATGAACTGCGCCCATATGTCGAAGAACTTTCACGTATTTCTGAATCTTTCGTGTCTGCTCACCCTAATGCCGGGTTGCCAAATGCATTCGGCGAATATGACTTGTCTCCTGAAGATATGGCGAAGCATGTTAAAGAGTGGGCCGAAAGTGGATTCTTGAACTTGATTGGCGGCTGTTGTGGTACAACGCCTGAACATATCCGCCAAATGGCAGAAGCGGTTAATCAGGTTACTCCTCGTCAGTTACCAGAGCTTCAGGTTGCATGCCGTTTATCTGGCCTAGAGCCCCTGACCATCGAGAAAGAATCCTTGTTTATTAACGTTGGTGAACGTACTAACGTAACGGGTTCAGCTCGCTTTAAGCGCTTAATCAAAGAAGAGTTATATGATGAAGCGCTCGATGTTGCTCGTCAGCAAGTCGAAAACGGCGCGCAAATCATCGATATCAACATGGATGAAGGTATGCTGGATGCAGAAGCATGTATGGTTCGCTTCCTGAACCTTTGTGCTTCTGAGCCTGAAATCTCCAAAGTGCCTATCATGGTTGACTCTTCAAAGTGGGAAGTCATCGAAGCCGGCCTGAAATGTATTCAGGGTAAAGGCATCGTGAACTCGATTTCTCTAAAAGAAGGTAAAGAAAAGTTTGTCGAGCAGGCGAAACTGATTCGCCGCTATGGCGCTGCTGTTATCGTGATGGCATTCGACGAAGCCGGACAAGCAGATACCCGTGAGCGCAAAATTGAAATTTGTACCAATGCTTACCGTATCTTGGTTGATGAAGTTGGCTTCCCACCAGAAGATATTATCTTTGACCCAAATATTTTTGCGGTTGCAACAGGTATCGATGAGCACAACAACTACGCTGTCGATTTTATCGAAGCTGTTGGCGACATCAAACGTGACCTGCCACATGCGATGATATCTGGTGGTGTGTCTAACGTATCGTTCTCTTTCCGTGGCAATAACTACGTTCGTGAAGCGATTCATGCCGTGTTCCTTTACCACTGTTTCAAAAACGGTATGGATATGGGTATCGTTAACGCTGGTCAGCTGGAGATCTACGATAACGTGCCTGAAAAGCTGCGCGAAGCGGTAGAAGACGTCGTGCTTAACCGTCGTAACGATGCTACCGAAAGGCTTTTGGATATCGCTTCAGAATACGCCGATAAAGGTGTGGGTAAAGAGGAAGATGCCTCTGCACTGGAGTGGAGAACTTGGCCAGTCGAAAAGCGTTTAGAACATGCTCTAGTTAAAGGCATTACCGAGTTTATCGTTGAAGACACTGAAGAAGCTCGTGTTAACGCTTCTAAACCATTAGAGGTCATCGAAGGCCCATTGATGGATGGTATGAACGTCGTCGGTGACTTGTTTGGTGAAGGTAAGATGTTCCTTCCTCAGGTAGTAAAATCAGCGCGCGTAATGAAACAGGCGGTGGCTCATTTAGAACCATTTATCGACGCGGAAAAGCAGGTCGGTCAGACCAACGGTAAGATCTTACTAGCGACGGTAAAAGGCGATGTACACGATATCGGTAAAAATATCGTTGGTGTTGTACTGCAATGTAATAACTACGAGATCATCGACCTTGGCGTTATGGTGCCATGTGAAAAGATCCTAAAAGTCGCCAAAGAAGAGAACGTCGATATTATTGGTCTGTCGGGTCTGATTACGCCGTCATTAGATGAGATGGTTCATGTAGCTAAAGAGATGGAGCGTCTTGACTTTGATCTGCCATTGCTGATTGGTGGCGCGACAACGTCGAAAGCGCATACTGCGGTTAAAATTGAACAGAACTACAAACATCCGGTCGTTTACGTCAACAATGCTTCACGTGCCGTAGGTGTTTGTACGTCACTATTGTCTGATGAACGTCGTCCTGATTTCGTCGAAAAATTAAATGCCGATTACGAGCGTGTTCGTGATCAACACAACCGTAAAAAGCCACGAACCAAGCCAGTTACTCTGGAAGACGCTCGCGCAAACAAAGTGGCAATTGACTGGGAGGCGTATACACCTCCAGCACCAAAGCAGTCGGGCATTCATATTTTTGACGATTTTGATGTTGCGACCTTACGTAAGTACATCGACTGGACCCCGTTCTTTATGACCTGGTCTTTGGTTGGAAAATACCCGACCATTTTCGATCACGAAGAAGTGGGTGAAGAAGCGAAGCGTTTGTTCCATGATGCGAATGAGCTACTTGATCGCGTTGAAAGCGAAGGCCTGATGCAGGCGCGAGGCATGTGTGGCTTGTTCCCTGCCGCGAGTGTGGGTGACGATATTGAAGTGTACACTGATGAATCGCGTACAGAAGTCGCGAAAGTCCTGTGTAACCTTCGACAGCAAACTGAGAAACCAAAAGGCTTTAACTACTGCTTGTCGGATTATGTCGCACCAAAAGACTCGGGTAAGCACGACTGGATTGGTGCGTTTGCGGTCACTGGTGGTATTGGTGAGCGTGAACTGGCGGATGAGTATAAGGCTAAGGGCGATGATTATAATGCCATTATGATCCAAGCGGTGGCCGATCGTCTGGCAGAAGCTTTTGCTGAATACCTGCATGAGCGTGTTCGTAAAGAAATCTGGGGTTATGCTGAAGATGAGAATTTATCTAACGATGAGCTAATCCGTGAAAAATACCAAGGTATTCGACCTGCGCCTGGCTACCCAGCATGTCCAGAGCATACGGAAAAAGGACCGCTATGGGATCTTTTGAACGTAGAAGAGAATATCGGTATGTCTTTGACGTCTAGCTATGCCATGTACCCTGGTGCCTCAGTGTCTGGTTGGTACTTCTCTCATCCGGATTCTCGCTACTTTGCGATCGCGCAGATCCAGGAAGATCAGTTAGAAAGCTATGCTGAACGTAAAGGTTGGGACAGGCTTGAAGCAGAAAAATGGTTAGGTCCGAATATTAACGGCTAATCCAACGGAAAGAGAAAGGGCTGCCATCAGGCAGCCCTTTTTATATTGTGAGATGAACAGCGTTTATTTTTCAAATAGCTCAGCATGCAGTTTTTGAATCGCCTGTTGCGATTCTGACTTGTGCAGTAGGAAGCACAAGTTATGCGGGCTCGCACCGTAGCAAATCATACGCAGGTTAAAGTCTTCTAATGTACCGAATACTTGTTTGGCGTATCCTTTGCTACCGCTCATGTTGTTTCCGATAAGAGCCACCAAGCATAGGTCGTGCTCTACTTCCACTTTACACAATTCTTCTAGCTCTTCTCTTACGGCTTGAGGTAGTTGTGGTGCACCACCAGAGGTGTCTGTTTGGTCTAGAGTTAACGAAACACTGATTTCTGAAGTGGTAATCAGGTCCACTGAAATTTTGTGTTTAGCCAGAATCTCGAACACTTTAGCCAGGAAGCCGTATGCATGGAACATGCTTGCACTACGTAGAGTGACCATGGTTTGGTTGCAACGCAATGCAAGAGCTCGGTATAGCGGCGAGCTTTCTACTTGGTGACGAATCCATGTGCCACCTGCTTCTGGATCTTTAGAAGAGCCAACAAACACTGGAATGTCGTGGCGCAAAGCAGGAACGAGTGTAGAAGGGTGGAGGATCTTAGCACCGAAGTTTGCCATTTCTGACGCTTCGCTAAAGCTGATCTCTGGAATAGGAGACGCTTTTGGCGCAATACGTGGGTCTGTTGTGTAGATGCCCGGAACATCAGTCCAGATTTCTAAGCCAGAAGCTTTAACGCCTTCAGCAATGAGTGCGGCACTGTAGTCACTGCCACCACGACCTAATGTGGTTGTATTGCCTTCTTCGTCTGAGCCGATGAAGCCTTGAGTAATGACTACTGACTCCTGACATAGAGGGACTAACTTCTCTTGAGCTAGCTGAGAAATCGCTTCGACATTTGGCTCAGCACGTCCGAAGTTATCGTCGGTTCTTAGCACATCACGAATATCAAAACGCACCGCATTGATACCACGCTCTCTCATCAGTTGAGCCAAAATGTGCGTCGACATTAACTCACCACACGCAACTAAATGGTCTGTCAGTTTAGAGCTAGCTTGGATAGAAGCTGCTTCTGCAAGGCTGGTTACCGTATCAAGGATTGCGTAAACCTCTGCACTTGCTTCTGCTGCATCTCTTAGTTGACTAAGGATGTCATCATGAATTTCTGCTAGCTTACGTAGCAACTCGGCACGCTGTTCCTGATCCTGAACACCATTGGCCAGTTCTACCAATAGGTTCGTTACACCAGAGCAAGCGCTGCTAACGACAAGGCGAGTATTTGGATTGTTTTCAATAATGGCGGCACAACGGCTCATTGCCTCGAAATTGGCAACACTGGTTCCACCGAATTTTGCTACGTTAAATGCGCTCACTGAGTTCTCCCACGACTTCTTAAACTAATATATCCGATATTTAGTGAGGAAAGGAACAGAGCAAAAAGAGAGGTATTTAGAGTGATATTTGAAATATGTACCCTCAGAAGCTCTTCATCAGACAATGCTGATGACAGTTGATGGGACTCAACCCACGTCAACCGACAAGTCAAACCCTGCAAATTTGACTTACCTCGGCACTACTCCCCCTGAATAATTCGTATTGGAATTGCGGTTCCACAAATTATCTACCTGGGTAGTGCTCCTCTTCCACATAAAGCTCAAACATTGAACGGTTTTGGCGTCACAAAGTCAATGAATATTTCAACTATTCCAAGATTTTTTATTAGTGAAATTGTGACAGTGGTTTGAACTCAATACCTACGGCTAATTGCCGAGCACTATAAAATCCATTAGTGTGAGTTCTTTGATGCCCGAGACTTATTCAAAATTCTAAAAACTATTGTCCGCGCTCGGGTTAAGTAACGTCAAACAAGGAGCTCACATGCCGATCCAAAGCTTTATTCCCCCTCACCGTACCCTAATGGGACCAGGTCCTTCAGATATCTATCCGCAAGTGCTGCAAGCGCTTAGCCGCCCAACGGTTGGTCACTTGGACCCTCTGTTTATCGCAATGATGGATGAGCTGAAACAATTGCTAAAGTACGCGTTCCAGACAGAAAACGACTTTACTATTGCCGTTTCTGCTCCAGGTAGTGCGGGTATGGAGGCATGTTTTGTTAACCTTATCGAGAAAGGTGACAAAGTTATCGTATGCCGAAATGGTGTTTTTGGTGAGCGCATGCGTGAAAACGTTGTTCGTGCTGGTGGTGAAGTTGTCTTGGTTGATGACGAGTGGGGCGCGCCAGTCTCTGTCGATAAAGTCGAACAAGCACTGCAGCAGCATCCTGACACAAAAATTTTAGCATTTGTTCACGCGGAAACATCGACAGGTGCGGTCAGCGACGCTCAAGCTTTGGGTAAGTTAGCCAAGCAACACAATGCGCTCTCTATTGTCGACGCAGTTACGTCATTAGGTGGGGTACCGTTAAAAGTAGATGAATGGCAACTGGATGCAGTGTACTCAGGTAGCCAAAAATGTTTGTCGTGCGTACCTGGCTTGTCTCCGTTGACATTCTCCCAGGCTGCCATTGATAAGATTCAATCGAGAACAACACCAGTACAAAGCTGGTTCCTTGATCAAAGCTTAGTGCTTGGTTACTGGAGTGGAGAGGGTAAGCGCAGCTACCATCATACAGCACCAGTGAATAGCCTGTATGCTTTGCATGAAGCGTTATTGGTTCTGCAAAATGAAGGTTTGGAAAATGCTTGGGCTCGTCACCAATTGATGCATGAAAAACTAAAAGAAGGTCTACAAAAGCTCGGTTTTGAGTTTGTTGTTGAAGAAGCGCATCGCCTACCTCAATTAAATGCTATTTATGTACCGGAAGGTATTGATGAAGCGAAGGTTCGAGCTCACTTGCTGGAAACCTATAATCTGGAAATTGGTGCAGGTTTGGGTGCCTTGGCAGGCAAAGCGTGGCGTATCGGCTTGATGGGCTACGCAGCTCGTCCAGAAAACGTCGCGCTATGTTTGAAAGCGCTGGAAGAGTCGCTGACAGAGTAGTGACACCTAAAGTAAAAAAGCGAAGGTTATCCTTCGCTTTTTTCGTTTATTTACTGCTCGTCTGACAGCTTAGGTGAAGCAGATTGAGCTTGTGATGGTGGTTGGTAATTCACTTTACTGAAATCTACCCGAGGAAATAAGAACTGCGCCTCTGCACGAATTTGCTCGGCTTTACTTCCATCGTCTAGTCCCTGGTAAGCCAGGATCAAATTGTTATAGAAGGCCGGGCGTGGCTTATCTTTAATGATATTCAGTGACCAATCAATGTAAGGCTGAATCAAGCTTGGATCTTGTGTTTGTAACCCGATAGTTAGAAAGGTGCTGTACACATCCCAGTCGAATCTATCTTTCCAAACCACAGGGTTACTGACTTGGCTAAGAATATCTGGGTTTGTCGGACGTGTGGTTTCAAATTTCGTTAGTATGTAGTTGGTATGTAAGGCACTCACCATGTAGAACGTAAACACGGCTGGCACAGCCAAGCTTACGATGCGCAGCAAGCTTTTCGTGATTTTTGTAAAGCCGCCTTGGCGATAACGCGCAACTCGCTGATCCACCCAATATATTAAAATGATAAAGATTACCCAATGCACTAACGAGTGATAAAACGGGTATTCGAGCTGCGAGTGGAGAACAATGGGTATAAACAATGCCAGTAAGGCTAAACGTGTCCCGCGCTTGGCCTGATAGATTCTGTGCAGCACTAATGTCATGGCCAAGAAGATACCGATAATTGGCAGTAACCCACCTTCTACGGCCCAGTACAATAATTCATTGTGCGGGTGATCCATTGCAGGCAATCCCGCAGGATATTTCTCATTTAACGAATGTTGGCGAGCGGTATAAATCATGTACTCCGACTCAAACTTTCCGTAACCATAGCCGGTGAACGGTTTCTCAATCACCATATCTACCGTTTGCGGGAAAGTGTAAGCGCGAGCCGATTCCATGTTGACTTTCTCGGCGGCTAACCCGTTACCTTGTGGGAAAGCGATTTGCATGACCACTACTGATAACAACAGCCCGGCTGCGAGTGAAATCACCCAATGCGTAAAGCGCCGCTTGGTATTGTAGCGGTACATGTACGGGATAATCAGAAGGACCGCAAACAGAGAAGCCAGCCAACCTGTTCGTGAAGCAAGCGCAACGATCAAAGGTATCGTTAAAACGGGTACCGCATAAAGTAAGTAGACATCACTGAGCTTACGATCGTACTTGTATGGCTGACGCGCCAGTAAGTAACTGGCAATGACTAAGCCAGTTGCTAGAAAGCTAGCCATGACATTGGGTTGTTGAAAGATACCGTATGGACGGTTAGCTACGGTGTTGTATCCGAAAGGATTATCTGGTTTTAAGTAGAGATATTGCGTCAGACCGAAAATAGCCTCTATCACCACCGCTAACACGATAAACCACAAGATTCGTTGACGATGCTTATTGCTGAAATGGAATTGCTGAAGTACAACGAAAAACAGTAAACCACTCCACAGGCCAATGAGTTTATTCGCAGCTAAGTGACTGTTTGCGTTTGGGTAAAAAATCGGGATGGTCATAATGATGACACTGATAAATAACCCGATAGTTAATTTTGAATATCTTAATGCCTGATTACGGGCAATTTGATAGCAACCAATCCCTAACGCAAAGCTAAACGCTATCCAAGATGTCGCATTGAAGGATAAAGCCAACCCTGAACCACCTGGATTTGGCATAAAAAAGTGCATCGCCAGCACAAACAGTACTGCCAAAGAGAGGAGAAACTTGCGATTGAGAGGAACCTGAGTTTTTCCCGGAGAAAGCCTTGTTCCACTTACATGTATAGTTGCCATAGACATTGCGTTGTTTTGAATGAAAAAAGACCAGCAATGGCTGGTCTTTGTACTTTACCTGTTTTTTCTATTTCAACATAGGGCTAAGGAAGCGAGCCGTGTGTGAACCTTCGATCAAGGACACATCTTCTGGCGTTCCTTGAGCAATGATCTCACCACCGCCTTGGCCTCCTTCAGGGCCGAGATCGATAACCCAGTCGGCCGTTTTGATTACGTCCAGGTTGTGTTCAATGACTACGACTGTGTTGCCGTGATCACGCAGACGGTGCAGTACCGATAATAGTTGCTGGATGTCATGGAAGTGCAGACCTGTCGTTGGCTCATCCAGAATGTAGAGCGTTTTGCCAGTATCGCGCTTTGATAGCTCTCTGGCCAATTTTACGCGTTGCGCTTCCCCACCGGACAGGGTTGTTGCCGCTTGACCAAGGCGAATATAAGACAGGCCTACATCCATTAAAGTTTGCAGTTTACGTGCAATGACTGGGACGGGTTCAAAAAATTCACGCGCGTCTTCTACCGTCATCTCCAACACTTCATCAATCGTTTTACCTTTGTAGCGAACTTCTAAGGTTTCACGGTTGTATCGCTTGCCCTTGCACACATCACAAGGAACGTAGACATCCGGCAGGAAGTGCATTTCTACTTTGATTACGCCATCGCCCTGACAAGCCTCACAACGACCACCTCGAACGTTAAAACTAAAGCGCCCTGGTTTGTATCCGCGTGAACGTGATTCTTGCGTACCAGCAAACAATTCGCGAATTGGAGTAAAAATGCCAGTGTACGTAGCAGGGTTAGAACGAGGTGTACGACCAATTGGACTTTGATCGATGTCGATGACTTTATCAAAGTGTTCCAGACCTTTTATCGACTTATAAGGCGATGGATGTGCGGTCGTGGCTCCATTGAGTTGCGTATGAGCAATCTTGAAGAAAGTATCATTAATCAGCGTTGACTTGCCTGAACCTGACACGCCGGTAATACAGCTAAACAAACCAACTGGCACTGACAAGTTAACGTTTTTCAGGTTATTACCCGTTGCACCGATAAGCTCGACGGTTTTTTTAGGATCGCGAGGTGTGCGCTCTTTCGGTATGGCAATTTCTTTTACACCACTCAGATACTGGCCCGTTAGTGAGTTAGGATTCGCGATGATCTCTGCCATTGTGCCTTCTGCTACGACGTTGCCACCATGAACGCCAGCGCCAGGACCAATATCGATCACATGGTCTGCACAGCGAATGGCATCTTCATCGTGTTCCACAACTAAAACAGTATTCCCCAGATCGCGCAGGTGAGTCAGTGTTTTTAGCAGACGTTCATTATCTCGCTGGTGGAGGCCAATCGATGGCTCATCAAGTACATACATTACCCCAACTAAGCCCGCACCAATTTGGCTTGCTAATCGAATACGCTGTGCCTCACCGCCAGACAGGGTTTCAGCACTGCGAGATAAGTTGAGGTAATTTAGCCCCACATTCACTAAAAATTGCAGGCGGTCATTAATTTCTTTCATGACCTTTTCAGCAATCTGTGCACGCTGACCTTCCAGTTTAAGCGTTTGGAAGAAGCTCAAGGCATCCGCAATGCTCAGTTCTACGATCTCTGGGAGTGTGGTGTCGGCAATAAATACATTACGCGCTTCAAGACGCAGACGTGTACCGCCACAACTTGAACAAGATTTAGTCGAGATATATTTAGCTAATTCTTCACGAACAGAGTTGGACTCCGTGTCTCGATAACGACGCTCGAGTGTGTTCAGAATGCCTTCAAATGGATGACGTTTAACTCGAATGTCACCACGATCATTGATGTACTTAAACTCAATTTCCGTGCGGCCAGAACCCTTTAATATGATCTCTTGCGTCTTCTTCGGCAGAGAATTAAACGGAGCATGAAGATCAAAACCATAGTGATCCGCAATTGAGGTGAGCATCTGGAAGTAGTAATAGTTCTTTTGATCCCAGCCACGGATAGCACCTTGTGCCAGACTCAATGAATCATCCTGAATGACTCGGCTTGGATCAAAATATTGCTGCACACCCAAACCATCACAAGTACCACAAGCTCCCGCAGGGTTATTGAATGAAAACAGGCGAGGCTCTAATTCCTGCATGCTGTAGCCACATTTAGGGCAAGCAAAGTTTGCAGAGAAGATAATTTCTTCACCGTCACCATCCATTGGCGCGACAACAGCAATACCGCCAGACAACTCCAGTGTGGTCTCGAAAGATTCAGCTAAACGTTGTTGCAGATCCGGACGAACTTTAAAACGATCGACGACGACTTCGATCGTGTGTTTTTTGTGTAATTCAAGTGTTGGTGGATCGGAAAGATCGCAAGTTTCACCGTCAATACGAGCTCGGATAAATCCCTGTGCTGCGAGGTTTTCTAACGTCTTTACGTGCTCACCCTTACGCTCTTTAACGATGGGTGCCAGTAGCATCATTTTACTGCCTTCAGGCAATTCCAATACTTTATCCACCATTTGGCTGATTGTTTGGGCAGCAAGAGGCGAGTGGTGGGTCGGACAGCGAGGTTCACCAACACGGGCGTAAAGCAGACGTAAGTAGTCATAGACCTCGGTAATCGTACCTACGGTTGAGCGTGGGTTATGAGAGGTCGACTTCTGTTCGATAGAAATAGCTGGTGATAAGCCCTCGATATGATCGACATCGGGCTTTTCCATAAGAGACAAAAACTGACGCGCATAAGCCGAAAGAGACTCAACATAACGTCGTTGACCTTCCGCATATAAGGTGTCGAAAGCGAGGGAAGACTTACCGGAGCCACTTAATCCTGTAATAACCGTCAGTTTATCGCGAGGGATAGTCAGGTTGATATTTTTAAGGTTATGGGTTCGGGCACCGCGAACTTCTATTTTATCCATCGTATTTGCTCTATGTATAACCAAGTTGGGCAAGTATTACATAGTGTGAGAAATGTGCAAAGGAATACTGGACAAAAAAACAGTAAACAAAAGCCCAGCATTTGAGCTGGGCTTAATCATGTGAGAATAAGTGATAAGTTTTAAAAACTTATGCTTCTCGTTGAGTTGCGTGTTTGCCTAGCTCAGACTTCTTCTCGTCTTTTAGGTACAGGTTTTCGAAACAGTAATTCGTTGCTTCGATGTAACCTTCTACGCTACCACAATCAAATCGCTTACCTTTGAACTTGTACGCAAGTACGCAGCCAGCTTTCGCTTGCTTTAGTAGGGCATCAGTAATCTGAATTTCACCACCTTTTCCTGGCTCTGTGTTTTCAATTAACTCGAAAATGTCAGGAGTCAGGATGTAACGGCCAATGATGGCCAGGTTACTTGGCGCTGTGCCTTTCTCTGGTTTTTCAACCATGTCATCCACACGGAAGATATCATCTTTGATCATCTCACCTGAGATAACGCCGTATTTGTGGGTTTCTTCTACTGGGACTTCCTGCACCGCAACAATAGAGCAGCGGAACTGTTTGAAAAGCGCGACCATTTGAGCCAGAACGCCTTCGTCTTCATTGACACAAAGGTCATCAGCTAAAACAACAGCAAAAGGTTCATCACCAACCAGCTCACGACCAGTCAGGATCGCGTGTCCCAGACCTTTCATCTCTCGTTGACGGATGTAGGTAAAGTTAGCTGACTCAATGATTTCACGAATGTCTACCAACAGCTCTTCTTTGTTAGTGCCGCTGATTTGGTGCTCGAGTTCGTAGTTTTTATCAAAGTGATCCATGATTGAGTGTTTGCCACGACCAGTCACAATACACATGCCGTTCATACCAGCTTGGATCGCTTCTTCAACGCCATATTCAATCAGTGGCTTGTTCACTACCGGCATCATCTCTTTTGGCATTGACTTGGTCGCAGGTAAGAAGCGCGTACCATAGCCTGCAGCAGGGAACAGACATTTTTTAATCATTGGGGGAATTTCCTTTCTCGTCATTATCTTCAAGAATTTGCGCATAACTTTAACACGAGTGTTATGTCTTAATCATGAATAAAGTAGGAAAAATTGTGAGGCAGGGGCCGGAAAAAGAATGAGCGGATCAAACTAAGTGTTAGAACCGCATTAACTTAGTTAACGGGAGGTTACGTTAATTAAGACATCAGATTCTGATCAGCCCAAGCAATCGCTTGTACGCGGTTTTTCACCGAGAGCTTTTTAAAAATCTGGTACAGGTGAGACTTAATCGTAAACTCGCTCACAAATAACTCTTCTGCCATTCGGCTATTGGATGCCCCATTTTGAAGACAGCGCAACACCTGTAATTCCCGAATGGTAAGATCCACGGTCGCGGGTGCGGTATGGGTATTGATCACATTGCGGTAGTAGTGAAGCAGCTGGCTGGACACATTGCGAGGTAACCAGTTTTGGCCATTAATGATGCCTTTTAATCCTTCCCCAATTCGTTCAAGCGATTCGTCGGCATAGAATACGCCTTTTAGCTGGCCGAAAGAGAGCAGCTCATCCGTAGTCAGGCGTTTTGGGACATTAAAAATCACTGTTTCAAAGTTTTTCCACACCAGTGGCAAATTCTTAATCGACTGAACAAGCGATTTATGTTCACTGAAATCGATGAGTAAGATTTTATTACGATGTTTCGGCTTCGCTTCCATTAAAGCATCCGTCGAGATCACTGGGATACCGATTTCGATGTACTTCTCCAGTGCCGCTACCTTTTGGGGCGTATTCTCTTCCATACTGATCAGAAATAGCTTTCTGGCGTAAGCTGACTTTTTCATGATGTCAAATCTCCCAATCTTCAGTGAAGGTTGTACGTTGGCATCAAAGAAACGTCTGCGCTATACGCTTGGTGAATAAATGCGTTCAGATTCAAAGGTTCACGCTGCGATGTCTGCAACGTGAATTAAAAATGCTACATGTGCTGGTTGTATAGAGATTTTGGTTCTAGATAATAACTAGATAGAACACTATCGTATTAGACTTTAATCAAGTCAGCAAAGCGTGCTATTCTAATGCGCTAAAATTTTAACTACCCAGAGTCAAACGGAGCACATCATGGCCAGCCGTGGAATTAACAAAGTTATTTTGGTGGGGAACCTAGGTAACGACCCTGAAATTCGTTACATGCCGAATGGCGGTGCAGTAGCAAACATTACTATTGCAACCTCTGATTCATGGCGTGATAAAGCGACTGGCGAACAGCGCGAAAAAACTGAGTGGCACCGAGTTGTGCTGTTTGGCAAACTTGCGGAAGTTGCTGGCGAATACCTACGTAAAGGCTCACAAGTTTACGTTGAAGGACAACTTCAAACGCGTAAATGGCAAGATCAGAGTGGTCAAGACCGTTACTCAACTGAAGTTGTGGTTCAGGGCTTCAATGGCGTAATGCAAATGCTGGGTGGTCGCGCTCAAGGTGGCGCTCCTGCTATGGGTGGCCAGGCACCTCAGCAAGGTGGTTGGGGTCAGCCTCAGCAACCAGCTCAGCCGCAATACAATGCGCCTCAGCAACAAGCTCCAAAGCAATCGGCTCCACAACAGCCTCAGCAGCAGTACAATGAGCCACCAATGGATTTTGACGACGATATTCCGTTTTAATCTTAATTGCACTGAAATTTCAAGGGCCGCGAATATCGCGGCTTTTTTATTATCTGTGTCCCATACTGAATAGTATGAGATGTCCTCAAGTGATTACATTGTTTGCCGCTAACTAAACTATGGTGGTAAAAACAGTATGCCTCTCACAATCAAACTAATCAGATTGTTTATTAAATATCGATCAAGTATAAGTATTTCAATAAGGTATATGGTGAATAGAAAAGGAATTCGGTGTTCATGAGGTATACCCCAACTCTTAAACTAAGCACGCGGCTGGTGGCTTTTGTCACTATGATCGTGATATGCGCAATGTTTATCTTATTTGTCGGCGGCACCCTCTCTTTTAAACGGCTTGGGCAAGAATATCTTACCCATTATTTAGAAGGGATCGTCGAGGTGGTCGACAAGGAGATGGAAGATCCGGATGCGGCATATTCCATGCAGCGCTGGATGCCAAAAATGCTGCAGGCCAGCAACATCGTTGAAATGACGTTGACGACCAATGATGCGGTCGTATATCGGTTTAAAGACACGTCCCATAAGATGGACGCGTCGGTCTTGTTTGAAAAAGAGTATCCGCTTACTCACAACCAGGACTATGTGATCTATTTTAAGGCAATTCCTCCTTACTTAGGTTACGGCTATTCAATGCAGGCACTATGGTCGATCACTCTGGCGGTGATTTTGATCATTTTTTGTCTGATGCGTGGCGTCGCTTGGTTAAAAGAGCAGTTAGCTGGTTCAGAAATGCTGGAGGAGCGTGGCCGAATGATTTTGGCCGGCCGTGTTGAGCAATACGCAAAAGGTGATAAATCCGAGTGGCCTTACACCGCCAGTGAAGCGCTCGATGTGCTCATTGAAGAGCTACAAGATGCGCGTCAGGAGCGCAGTAGGTTTGATACTTTCATTCGAACGCAGACTTTTTTAGACAAGTTAACGGGAACGGCGAACCGAGTGCTGTTCGACAGTAAGTTGGAATCCTCTTTACTAGAAAGTGGTGCGCGTGGCGCAGTGATGCTTGTACGTCTTCATGACTGGAAGTTAGCTGAAGAGGAACAAGATAAGCAAGTTACCGATGATTTTATCGTTGAGGTAGGCAGCCTGCTATCTAACCTGGTTCAGCGTTACCCTGACGTGGTTTTTTCGCGCTATTACGACTCTGACTTTGCGTTGTTTTTGCCTCATCAGGATGCAAAAGGGGTAGCAAACCTTGCTTCACAATGTATTCGTCAGCTTGAGAAATTGACGCCACCAGAACCATTGGAACCAGATAACTGGTGTCACATTGGTATCACAATGTTTAAAGAAGGTGAGCGTCATAGCCAGATTATTGATGAAGCAGAAACCGCATTACGCAGTGCACAGCTACAAAATAACAATAACTGGAGTCGCTTCAAAAAGTGGAATCACGATGAGGAAGTTCGGGGAAGTGTTAGATGGCGTACTTTGTTTGATAAAGCGCTGACCCCAGAAAATTTGCTACTGTATGCACAGCCGGTTTTTGTAATGAATGATTCATCACACAAAAAACCGCTGTATGAAGCGTTAACCTGCCGCCTTCAAGACCCGGAAAACGGCATTGTGAAAGCGTCCAGGTTTATCTCAGCCGTTAGACAGGTAGGTTACGAAACTCAAATGGATAAGGCTGTGGTTAATAAATTCTTAAGAAGTTTTAAGGATAATTTTGACCACTCAAAATCATATGCACTGAGTTTAACTGTAGTTCCATTTGCTAATCGAGAATATTTCAAATGGTTTCGTTATGAATTGCTACAGTTGTCACGTGAGCAAAGAAAGTGTCTCAATTTTGAGTTTGTGGAAGCACAATTTGTAAGACACTTAGACTTTATGCGCCCAGTGGCTAAAATGCTGGCAGGTTTAGGATGCCAGCTAATGATTGGGCAAGCTGGACGAACTATCGTCAGTAGCCATTATTTGAAAGAGGTCGACATTCGTTACCTTAAGCTCCATCGTAGCTTGGTGACCAAGATAGATCAGCGGCATGAAAACCAGCTTTTTATTCGCAGTATGTTAGGTGCTGCCGCAAACAGTAAAACTAAAATTGTGGCAGTGGGTATTGAGAACCGGAATGAATTAAATACTTTACTTGAGTTAGGTGTATACGGTGGTCAAGGTCGCTATTTCGCTACAGAGCGACAATTCCTTCCCCGTCCGCAAAAGATGCAGCCCACTCGGTCAGAATCCCAAGTTAAGCCAGGGAGACGAAATCGCTGGCGTAAAAAATAAAGATAATATTCATGGATCTTAAAGCAGTAGTAGACAAGTTTGTGCGATCGTCAGGTAGCGGTCGCGCTTGTTTTTTAGTTATTCAGCCAGACGCAATCTATTTATCATCATCACTGAAAAGTGCCCGACCGACCCGGTTTGAAGTCTCTGACTCAAACTGGGAGAGAGCGGTTGAGCAGGCACTCAGTGTCGCAGCCAGTTCTTACGATTCATTAAAGGTAGTACTGTCTCACAACTACTACCAGATGTACCAAATCGATAAACCAGCAATGCCTCGTCACGAGTGGCCTGCTGCATTGCCGTTTTTGTTGAAAGAGCTTATTTCGGAACGCGCAATAGATATCGTTGCGGACGCTGTAGAACTGCCAAACTCGAGTAAGGTTCAGGCGTATGTGTTATCAAGAAAAACACTTGATAAGCTTGTGCAGATCGCGAATCACGCTCAGCTGTCATTAGACGCTATTATTCCTGAAGACTGCGTTTGGGGTCATACCGCAGGGGAGCTCGGTAATTTCATTTTGCTGCAACGCAGTGTTCGAGGGCACTTCCGCATCAGTGCATTTGTCGAACGTACGATTGCATTTCATCGTTCCATTCGCAGTGTGACGCCGCCGTTGACTGGTGTTCCTTCCACTGAGCTGCAAATGGACAGTCTGTCATTGGAACTTCAGCGCTCGATTGACTACTTGTCTTCACAGCTACGCCATGTCCAACTGCATCAGATGAAAGTGTGCTGTGATGAAGAAGATGAACACGAGCTGGTTCAATCTCTTAATTACCGCCTGAGCACTAAAGTTTCGCCATTAATTCATGAAGATAATGAGTTATCAGGACATGTGCTGGCCAATACTGCGACAGCAGCTAACGCGCTACACGTTAACTTATACCCTGACTACTTAAAGCCGAAAAAAGAGCTTCTGACTTTAAAAAATGTGGTGATTTCTTGGGGGGTTGCGGCGGCGGCTATTTTTCTGTCCTATGGCTACGTAACCTGGCAGAGTGAAGGATTAGAAGATGAAATTGCCATTGTGAAGAGCAAAGGCGAGATCATGAAGTCTGAGCTGGAGAGAGCTCAGGTCAAGTTACGCAAGCATCAGCCTGACACCAGTAAGTTAGCCGCGAAAGAGCGTCTTGAGCGCACTGTGAAGGCTAAGCGAGACTCGCTAAAAGCGGTCGGGAAATATGACGACTCACAACTGACAGGGTACTCCGGTGTCATGCATTCTCTTGCTAAGTTAGGCAATAGAGAGATTTCTTTATCAGAAATTCGAATTAACAATAATACCCTGAACTTAAAGGGGTTGGCTAAAGCGCCAAGCTCAGTGCCTAGCTGGGTGAACCGATTTAAAGATGAGATCAACCTTGTTGGTCGTACTTTCGATGACGTGAATATTGGTCGCAATGAAAAAGGTATTGTCACGTTTGAATTGAAGGCCGGGGAGGAGAAAAAGAAATGAACGAGTTCTGGCTTTCTCTGGAAGAACGTTTTGGTGAAATGAGTGCACGAGAAAAAATACTGATCGCCTTGTGTGGTTTGGTGACAGTGGTGATGCTGCTGTTCACGCTCGTGCTCGAACCTAAACTTAACCAAATAAATAACAATGAAAAACAGCTGAGTAACTTAAAGCAGGCCAACCAAAAAACTGAGATTGATATTTTGCGTATACAAGCGCAGCTAAAGAAAGATCCAAATTCGGAAATTGATTTGCAGGTTTCAGGTCTGCTTGCTGAAAGCCAGCGCCTTTCGCAGCAGCTTTCAGAGATCATTGAGCACCTTATTACCCCTTCGCAGATGGCGGGGTTACTTGAGCAAGTGTTAGAGCAACAAACGGGGATTCATTTAGTCTCTTTGCAAACGTTGCCTTCAGAGCCGATCTCTGACGACAAAGAAGTATCTCAATATTCAGGGTACTACGTACACCCTGTGCGTATGGAAGTGACGGGAGATTACTTCTCTATTGCGAATTACTTGGGTAAGTTGGAAAAGCTACCTGCAAGCTATTACTGGCGCAGTTTTTATTACAAAGTGGATGAATATCCTAAAGCAACATTAGTGTTGGAAGTGTACACATTAGGCTCTAGAGAGGCGTTTATCGGTGGTTAAGAAATTCATTATCTCAATAGCCTTAACGGTCATTGCGGGAGGAGTATGGGCAGACCAAGACCCTACCGCACCACTTGGCTGGCAGAAGCCGGCTGCCGAATCTAACGCCAAACCAACAAAAAAACGGTCGAGGCTACCGACACTAAACAGCATTGTTTGTAAAGTTGGCAGCCAATGTAGCGCCATTATGGATAACCAAATTGTAGAGCAGGGTGAACTGTTCAAAGGTTATCGCGTGGTGAGTATCACCAGTGAATTTGTAACTTTAAAGCAGAGTAACCGTCAGTGGAAGCTGGAGCTTTTTGGTTTAAACGTAAAAAAATAAGAGTCAGAGCCTGATCAGATATGCGCAAATTAGTTGTAGGAATTATTACTGCTTCTTTAATGGGATGTTCCATGGGGCATCGAGATCCTGTTGAAGTGAAACAAGCTCTCAATGAGTCGATCAATCAAGCCAACAGTCGAGCTTTAGAAGAGCTGCCTTCTTCTGTTGAAGCCGACCTAATGCCGAACTTAGATACCAGTTCGTCTTCGGAGCAAGCGACATCCAAGCGTTTTCGTATTCAGGCGAACGCCGTTGAAGCGAGAAGCTTTTTTGCTTCACTCGTCAAAGGAACTGAATACAGTGCCGCGATTCATCCGGCCGTTGCGGGCAATATTACCGTTAATTTGACTGATGTAACCTTAGATGAAGTACTGAGTGTTGTGCAGAACATGTACGGCTATGATGTGATTAAATCAGGCAAAGTGATCCAAGTTTATCCAGCGGGCATGCGCACGGTAACGATTCCTGTCGATTATTTGCAGTTTAAACGCACTGGCCGCTCACTAACGAGCATCAGTACGGGCTCTGTTACTTCTGCGGGGACGTCCAACTCCGGAGGTAGCTCAGACAGTTCAAGCTCGTCAAGTTCGTCAGACTCTGAAAACAGTAGTGATAGCTCAACGTCTCCAACCGGTGGCACGCGCATTGAAACGGTCACTGAAAGTGATTTCTGGCCAATGTTGCAACAAGCGGTCGCAAACCTGATTGGCTCGGGCAAAGGGCAAAGCGTTGTCGTTACGCCACAGGCTAGCGTCATTACGGTTCGAGCGTTTCCTGATGACATTCGTCAGGTACGTGAGTTCTTGGGGGTTTCTCAAGAACGTATGCAGCGCCAGGTCATTCTCGAAGCCAAAATTTTGGAAGTGACGTTGAGTGACGGATATCAGCAAGGCATTAACTGGTCTAACTTATCTGCGTCGATTGGCTCTGGTGGTGTCTCTTTGGGTCGTCCTTACGCTGGTGGAACAACGTTACCAGGTACTGGAGTTACAATACCAACGTTACCAGGCTTAGATACGATCGGTAACTTGCTGGGTGGCCAGACGAACGTCACCATTTCTGATGGTAACTTCGATGCCGTCTTGAGCTTCATGTCGACCCAGGGTGACCTCAATGTGCTATCAAGTCCACGCATAACCGCAGCGAACAACCAAAAGTCGGTCATAAAAGTAGGCACAGACCAATATTTTGTTACCGAGCTTTCAAGTAACGTGGGTAACGGTGATAACTCAAATGCCGTACCAGAGGTGGAGCTAACGCCTTTCTTCTCTGGTATATCACTCGATGTGACGCCTCAGATCGACGATAAAGGCAATGTGTTCCTCCATGTTCACCCTGCGGTGATTGAGGTTGAAGAAGAAACTAAAGTTCTGAACCTTGGCGGAGATTTCGAAGATGTGCAGTTGCCACTGGCAAAAAGTTCGATTCGTGAGTCTGACTCTGTTATTCGTGCCAAAGATGGTGATGTTGTCGTGATTGGCGGTCTGATGAAGCAGCAGAACTTAGAACAAGTATCTAAAGTTCCTTTCCTGGGCGATGTTCCAGCTCTTGGGCACCTGTTCCGTAATGTGAACAACGTGACACAAAAAACCGAGTTAGTGATTTTGCTTAAACCGACGGTAGTTGGTGTGAACTCTTGGCAAAAAGAGCTGGAACGCTCGCGTGATCTGCTGCAAGAGTGGTTCCCTGATGCGGAATAACGGCTTTGAGACGTTAAGTTGTTCAAAATGTTTGTGATTTGAATATGTACTTGTCGCATTTTGGATTTCGAGTTCAGCCTTTTTCACTAACCCCAAACACAGAAATGTTTTTGGGGTTAGTCCCTCATTATGAAGCGATTCAGACCATTCTGGCCGCAGTTCAAATGGGGGAAGGGGTAATTAAGGTAACTGGAGAAGTCGGCACCGGAAAAACCATGGTGTGCCGTAAGCTGATTGAGCAGTTGGATTCACAAGTAGAGTTGGTTTATCTGCCGAATCCAGTCTTAAATGGTGAGCAGTTACAGTTCGCTGTCGCCAGAGAATTAGGGATAGAGAACAACGATCCTTTACTTATTGTGTCACTCATTCAGGAACATTTGATTCGCGTTCATTCATCAGCCAAGAAAACGGTACTGATTGTGGATGAAGCGCAGGCACTTTCTCCTCAGGCATTAGAAGCATTACGCTTGCTTGGCAACTTAGAAACTGAACATGACAAGCTGATCCAGATCGTGTTATTTGGTCAGCCAGAGCTTGATGAACGCTTAGCGACTCATGAGCTGAGACAGTTTCGCCAGCGCATTACGTTCAGCTGTGAGTTACGTCCACTCTCACTCGATGAGGGAGTGGCATACATCAATAATCGTCTGGATATTGCAGGAAATGGAGCTCATATCTTTTCAGTAGAGCAGAAAAAAGCGATTTGGCGTTCAGCAATGGGCATACCAAGGCTGATTAATCAAATCTGCCATAAAGCCCTGTTAGCGGCGTTTAACGAAGGTTGTACTTTATTGAAAAATCAGCACGTTTATCTAGCAATACACGACACATTTGATGCCCGTAAACCCAAATTTAAAACACCCGTATTCTGGGGATGGAGTCAACCTTGAGTGCCATCAATAAAGCATTATCAGAAATTACAGAAAAAACATCACCGTCTGAATTAACCAGGGCCGAGATACCCCATGTTTCTCGCAGCAAGCCTTGGTTATGGCTGGTGGCGGGGTTTTCATTGAGCCTTGCGGTCGGAGGCTGGGCTGTATCTCGAGGTCCGGTTGCATCAGATGAATTCGCACAATATCAATTAGGGGAAGGCTTGCAGGTTAAATCCACGCTTGATGAACCTGCTTATTCACCGACCAGTAAAATGACGCCAGAGACAAGTCGTCAGGTTTACACTACGCCAGCTCAACAACAGCAAGTTATTGAAGCACCAGTAACAAAAAGTGAACCAGTACCAAAGACTCCTGCACCTGAAGTGGACTCGTTTACTCCAAGACAAGAAGTGAGAGCGGTTGCGCAAGCGCCAATCCTGCTTGCTCAAGTTGCTAGTGTTCCAAGTGAAAGTGCTCCATCAGGCTTTGGTATTGAAAGTTCGATGAATATCGAACAAGTTGAGCTGACGCATCATCAGTTAGCGATCAAAGCGTTAGGTCGAGCAGAGAAAGCTTTGGATGCCAATGATATGCAAACCGCGCTTTCTGCGTACCAAGAAGCCCTGCGCTATGAACCAACCAATGTAGATACACGCCAAAAACTCGCGGCGCTTTATTTTGGAAAAGGTGACACGAGAAAAGCTTATGAAATTATGCAGGAAGGCATCAGCCTAGACATCAACAATCAAACACTGCGACTGGCGTTATCCAAGCTGTTGGTCAAAGCCAAACAGCCTCAAGCGGCGCTTAGCCCGTTGGTTCACATGCCGCCAATGCCAAATCGAGATTATTTGGCAATGCGTGCCGTGTTGGCACAAAAGCAGAAGCAGGATGAAATTGCATTGGAGAGCTATCAATTGCTCACCCAGCGCGATCCAGAAAATGCTCGTTGGTGGATGGGGTTAGGTATACAGCAGGAGCGAGCACTGCAGTTCTCTTCGGCTATCAACTCATACAATAAAGCGCTGGGGAAAGTTGGGATATCGAACCAGTCACAAGCCTTTATTCGCGATCGATTGACGGTTCTTAAGCAGTTGGAGAATGCGCAATGAAAATTCAGTTAAGAAAACGCTTGGGTGACCTTCTGGTTGATGAAGCCATTGTCACCGAAGAGCAGATTCAACAAGCGCTAACGGCACAACGCAGTACAGGTCAGAAATTGGGTGATGCGCTGATTGACCTTGGTTTTATCACCGAGAAACAGATGCTCAATTTCTTATCGCAGCAGCTAGGCTTGCCGTTGATTGATCTTGGCCGAGCTCCGGTCGATCCTGAAGCCGTACAAATCTTACCTGAAGTTCATGCTCGTAGACTGCGCGCGATGGTGGTTGCTCGAAATGGCCACACGTTGCGTGTTGCGATGAGTGATCCTGCGGATCTGTTCACGCAAGAGTCGCTAATGAATCTGCTTGGCGAATACAGTCTGGAATTTATCATTGCGTCGGAACGCCAACTGATCGACAGCTTTGATCGTTACTATCGTCGTACTAAAGAGATTGCTTCATTTGCTGAGCAATTACAGGCGGAGCACCAGGATGTACAGAGCTTTGATTACGGAATCGACGAGACTGACAGTGAAGAAGTAACGGTAGTAAAACTGGTTAACTCCATGTTTGAAGATGCGGTTCAGGTCGGTGCGTCAGATATTCATATTGAGCCTGATGACAAAGTACTGCGTCTTCGTCAGCGTATTGATGGTGTGTTACATGAAACGCTGTTAAATGAAGTCAAGATTGCTTCTGCGCTGGTTCTGCGTTTGAAGTTAATGGCTCAGCTGGATATTTCTGAAAAACGTTTGCCGCAAGATGGCCGTTTTAATATCAAAGTTCGCGGACAATCGATTGATATTCGTATGTCGACCATGCCGACTCAATATGGTGAGTCAGTGGTTATGCGTCTGCTTAACCAGTCTGTGGGTTTACGTCCGTTGGAAGAATCAGGTTTACCTCCTGAATTACTTGCTCGCTTGCGACGTCAATTGTCTCGCCCGCACGGGATGATTCTGGTCACCGGGCCGACCGGTTCCGGTAAAACGACCACATTGTATGGCGCTCTGAGCGAGTTAAATGAGCCCGAAAAGAAAATCATCACCGCAGAAGATCCGGTTGAGTATCGATTGCCGCGAATTACTCAGGTTCAGATCAACAGCCGTATCGATCTGACGTTCTCTCGTGTGCTGCGCACGTTTCTGCGTCAGGACCCGGATATCATTCTGGTTGGTGAGATGCGTGATCAAGAAACGGTAGAGATAGGTTTACGTGCTGCACTGACCGGCCACTTGGTACTCAGTACACTGCACACGAACGATGCTATCGACAGTGCCCTGCGAATGATTGATATGGGCGCGCCAGGTTACTTGGTGGCGAGTGCTGTACGAGCAGTGGTTGCCCAGCGTCTTGTCCGCCGTGTCTGCCCAGACTGTAAAACAGAAGAGAGTTTGGATGAATCACGTAAGCAATGGTTAGCTGGACGTTTCCCTAATCAAGTCGGCGTGACTTTCTACAAAGGAAGCGGTTGCCAAAACTGTAACCTGACGGGTTACCGTGGTCGAATCGGTGTATTTGAAATGCTCGAATTAGAAAACGAGATGATGGATAAACTGCGTGCTAACGATGCGGTTGGCTTTGCACAGGTGGCACGTAGATCCGAAAAATACAAACCACTATTGGCTTCGGCGATGGAGCTCGCACTGCAAGGCACCGTAAGTTTGGATGAAGTCATGGCCCTTGGTGAAGGGGATGCTTCTGGTAAAACTGACCCAATTTTACTATAGGTAAGTGAATGCCAACTTTTCGTTATCAAGGTCGTACTCTAGACGGTTCATCAACCCGTGGCAGAATCGAAGCGGTTAACTCTGAATCTGCTGCTGAAGCGTTGATGAATAAAGGGGTGATCCCATTAAATGTACGTTTAGAGAAAGAAGGAATGAAAAACCAGTTTAGCTTGTCGCAGCTACTGGTTCCGGCTATTCCATTAGAAGTGATTATTCTGTTCTCCCGCCAGCTGTTCAGTTTGATTAAAGCGGGTGTGCCGTTACTACGTTCAATGCGGGGATTACTGCAAAACTGCGAAAACAAACAGCTTAAAGAAGCGCTAGAAGATGTGGTTTCTGAGCTGAGTAATGGCCGCAGTTTGTCATCTGCGATGCAGCAACACCGCAAAGTGTTCAGCCCTCTGTTTGTGTCGATGATTAACGTGGGCGAGAACACGGGTCGGTTGGATCAGGCGTTATTACAACTGGCCAATTATTATGAGCAGGAGCTGGAAACCCGTAAGCGAATTAAAGCGGCGATGCGCTATCCAACGTTTGTTATCGTATTCATTACCATCGCAATGTTTGTGCTGAATATATTGGTGATTCCTGAGTTCGCTTCTATGTTCACGCGTTTTGGCGTTGATCTGCCATTGCCAACTCGCATCTTGATTGGGACCTCTAACTTCTTTGTGAATTATTGGGTACTGCTTATCGCTATGATGATCGCGGGATTTATTATCTTTAAATCTTGGGTTGCGACGGCAGATGGTCGGGAGGCGTTTGACCGATTCCGTCTGCGCTTGCCGATCGTTGGAGATATTGTCAATCGAGCCCAGTTATCACGTTTTTCTCGCACCTTCGCTCTTATGTTGAAGTCGGGTGTACCGCTCAATCAGTCATTGGCACTTTCTGCTGAAGCATTAGGTAACCGCTTTTTAGAAAACCGTATTTTAGAGATGAAGTCAGCCATTGAAGCGGGTAGCACAATCTCTGTTACGGCCATCAACAGTAAGATTTTTACCCCATTGGTGATCCAGATGATCGCGGTGGGGGAAGAAACGGGCCGCATTGATGAGTTGTTACTTGAAGTGTCCGATTACTACGACAGAGAAGTGGATTACGATCTCAAAACACTGACGGCACGGATAGAACCGTTACTTTTGGTTATCGTGGCAGGCATGGTTATGGTGCTGGCACTTGGTATATTCCTGCCAATGTGGGGGATGCTGGACATCATCAAAGGCGGCTAATGCGTGGTTGAAAATCAAAACCGAGCCGCGCTGATACTCTGCGGCCTGGTCGCTATTATTTTTGTTGGATTAGTGTTTAAATTCCAAACAGTTGCAAAAGAAGCGCGAGTGACAGGTGCAAGGTTGGCGAAAGTCTGGATGCTCGATAGTGTTCAGCGCTATAGAGAAGCCTGGCTACTGCAAGGTGAGCCAAAACAATTGGAGATGGACGGTTTTCTCCTAACAATGACAGAAGGAGGGCTAGTCTCTCCCTTTAGCAAACAAGGCGACTTAGATTGTGATTACTGGTTAGCGGTTCATTACCCTCAGCGTAAGATCATGACTATTGAACCGTCCGAAATAGGTGGGGCGATAAAAAATGGCCTTTATATATGCAGCTATATATACAAAAAATCTTACAAGGTGATAGTCACCGCTAACACGAATGACCTAATAAGTGTCGAAATATTGTCGGAGTAATTTTTTTGACACTTTAGTACTATAAACAAGCAGATAAAATAGATATAATACTCGGATTAAGATAGGTAAATAGTTGTAATGTTGAGCAAATGAATGCATATTAAACGCGTTGCGTTTGCAACCAAATGATGGTCAACTGTCACTATTTTTCGCGAGCAGTTCCGTTTCTATTTCGCTATCTGACTTAGTGAACTTTAAAGCCCAACGCCATTTTGTCTCCTTTACAAATGGTGTCACCAAATTTATCTGTTGCAGTCTTACTGCATGCTTACATAGAGAGAGTAAACAATGAAAAGACAAGGTGGTTTCACCCTTATCGAACTAGTAGTGGTAATTGTAATCCTAGGTATTCTAGCGGTAACTGCGGCACCACGTTTCTTAAACCTGCAAGATGATGCGCGTAATGCGACTATTGATGGATTGCGCGGAGCAATTGTAGGAGCTATGGGGATTTCTTATGGTAAAGCAGCAATCGATGGAATTGAAGACGTTCAGTTTGTAACAGGTACGTCAATAAATGAAATTGAAGGTGTGCAACACTCGTATGGATACCCAACTGCTGACGATACAAATGGTATTGGCGCAGCATTTGATCAATCTGGAGACTTTGTTGTTTTAAGTACCGGTGGGGTAATTGGTACTAGTGGCACTATTACCTATGGAATTGCAAACTACACTGGTAGTTGTGTTGTGTATACGGAAGCGACTGCTACCACTCCAGCTACAGCCGTTGTTAGTGAAAATGCAACAACGTGTACTGCTACACCATAAAGATAAATTTAAAGGCCAGCTAGTCTGGCCTTTATCTCTTTATTTTGATTAATCTCGGAATAGTTCATATGCGTAAATCATCGGGTCTTAGTGCAATCGAATTTGTGGTTGTGCTCATTATCTTAGGTGTAATCGGTTATGTGGTATTACCAAGATTTATCAGTTTTGAACCAAAGACATACGAAGCGAAATGGGAACAAACCAAGCAAACCGCTGAGCATGTTTCTGAGACGCTAAGTAATAAAGAAACCTACGATAGAATTGAACAAGAATTAGGACGCTCAAAAGCAGACAAATAACCTGTGCTGATTATTTGTACACTTGGTCGCAATTCGAATTGAAAACTGATAAACCTATCATAATACTCATAAATTCATCGTATACTTAAGTCGCTTGTCCTAAGTTTTAGCCTAAGGTCGGGTTATGAAAATTCGCAGCTCTACATTAGGGTTTACATTAACAGAATTGATCCTAGTGATCGTTCTTCTCTCCATCCTTTCTCTCTTTGCGGCTAGTCGTTTTATCGGCAAGAGCAGCTTTTCTGCATTTGTACTTCAGGAGCAAGTCATTTCTGTGATTCGTCAGGTACAAGTCAATCGAATGCAGTCGAATATTGATGACTCAGATGACAATTTTCGTCTACAAGTTTCAAGTTCATGTATTGGCTCAGTGGCCGCCTGTGCGCTTGGAGATAGTCAGCAAGATTCTCGTAGTGATTTTGTCGCTGATGATTCTACTCAGTTCTCCATTAAAGGTGATGTCGAAAGACCCATTGATTTTAGCTTACTTGGAAATCCCCTGAACTCGGCAAGTAGCGGTGTCTCCATTCTCATTGAGAATAAGAATGGCGGCAGTCGTTGTGAAGTTGATATCAACAGCCAAGGTTATGTTTCAAAAGGATTGTGCTTATGAAAAAAGTTCGCGGCATGACCTTAATTGAAATGATTATCGCGATTGTCTTAATGGGCATAGCGATGGTGGCATTCACCTCTTTTCTCGTTCCTCAGGTTAGAGATTCTGCCAATCCCCATTATCAAACCCGTGCCTCTGCTCTAGCTCAAAGCTTTATGTCACAAATTCTTGCGCGTGGTTTTGACGACAACAGTAACTTTGATGGTGGGCTGGTTCGTTGTGGTGAGAACTCCGTCAATTGCACCCCGTCTGAAGAGCTTGGCGCTGAAACAGGGGAGTCACTTCCTACAGATTTTAATGATGTTGATGATTTTATCGGTTGCTGGAGTACTCCTAATACGCTCGCTCAATGTAAGAGCGTGTCTCGAGGAAATATTACCGATGTTTTGGCGAACGTTGGAGAAGATAGTGCGGAACAATATAAAAACTTTAGAGTAGAAGTCCAAGTTGCCTATGATGATTTAGGTGGCTCGGAGACAAGTTCTCTACCTAAGTATAAAAAAGTGACTTTGACTATCTTTGCGGGAACGACTCAACCACTGACTTTAACAGCTTTAAAAGGGAACTACTAATGAAAGAGCGTGGTTTCACTTTAATTGAAATGGTCATTACGATAGTTATCGGTAGTATCATCATGTTGGGTATTGCCGGTTATATTAAATTAGGGATAAAAGGTTATGCAGACAGCATTGACCGTCAGCGAGTGCAGACAGAAGCACAGTTTGTGATCGAGAAAATGTCCCGTGAAATTCGCCATGCCGTGCCAAATAGTTTTCATGAGCCAGATGGGACAAGCAATTGTTTGGAGTTTGTACCTATTGAATATTCAGGCTTTTATGCTTTTAGTGGTAGTACTCTGGAGTTTCTTATTGGCAACGATACTAATCTAAAACGCATTCCTAGCAAGCGCTGGTTGGTGATAAATCCCAGTCGGTATGAAGATCTTTTCCCAAAAGATCCAGATAACCCAGAATCATTTCAACGAATTGAATTAAAAAATATATCAAGAGATAAAGTTGATGAGCCTTTTATTGTTTCTATAGATGAAAGCGGCATCAGCTCTAACTCTATTTCTAGCCGCCATTACATTTACCAAGATAAATCTGAAGTTCGTTATTGTTTCGATAATGGCCGAGTACTTCGTAATAATGTCATTGTCACGGATAGTATTGATACCTCAGCGAGTTACATGCGTTATGTTGAGCCAACTCTACAACGTGGTGGACTAGTACATATTAACTTAGAGTTTTTACAGGATGGGGAGCGTAGTGTGTATCAGCAAGACGTGCAGGTGCTCAATGTTCCGTAAACGAAATCAGCAAGGTAATGTACTTATCGTGGTGCTTTTTGTCATTATCGTTATGGGTTATTTAGCCGCCTCTCTTATGAGAATCAGTTGGTCAAATCAAAGTGGACTAACCAGGGAGTTTTTAGGCACAAAAGCTTGGTTTGTCGCTCAATCTGCCAACGAATGGGCGCTGACACAGTTGTACCCGCTTAACGGCTCAAGTGATAGCGTAACAACAATTTGTGTTGATCAAGTCAGTGGTGCAACCCCTAATGTTACACAGAATACGGCATGTAGGATTAATAAGATGAGTTGTTTAAGGTTGGGGGTTCTGAATGAGGGAACCTCAGAGGCACAGTCTTTATTTAGAGTGCAAGCAACAGCCATTTGTGGTTCTGGACTGTCTCAAGTACAGCGACAGCAAGAAGTTTGGGTTAGGGAGTAGAACAATGAACAAGATAGTCTTAATGTTTGCTTTGATAACTATGCCGTTTTTTTCTCATGCTGACGATTGGGATGAGACTGAGTCGTGTCGTGTAAAACTCAAAGATTCATTTGCTATTGAAGCTAAGTATTGCGATGACTGCGATACTGATGACATCAAATTTTATGTTCGAGGGAAAAAAGACAACACAATAGAACTGAAAGAGGATGTTATTTATCTAAAAAAAGAAGGTAATGTTAATGGCAATGGCAAAAGTGTTTTATACCGTTTATGGTCTGCCAATGACGATGTCGATGGTATTTTTAATGAAGACGAAGACCATTTAGATGGGGATACAGTTTATACCATTCGTATTGAATTTAATGATATCGAAAAGAGCGGGAATAGTTACACCGTAAACTTGTCTTACTTTTTATATGATGGAACAACACTTCTTAAACCAGGAATCGAAAGTAGAGTTGAGTTTGATCATCTGTCGAACAGCTCTGATGTGTTTTTCGAACAAGATGAAGACTTATTCGATTTAAACTGTAGACCTTCATCGAGACCAGAACCTAATCCAGAGCCAGAATTTTCAGTACCTGACAATGTTTGTGAATCGTTTCCTGAACCGATTCAAGGCTGGAAACAGAGTCAAAGTAAGCTTGTGGTTACTAACAAGGAAGTAAGGATTACAGGCTGGTCAGATGAATATTTGGCAGATAGTCAAAACTACTATACCTATAAGCAGGACTGGGAGAACGGAAGTGAATGGTCCACTCTGCGTATAGGTTTTGATAAAGGGGGCCAAGCTTGGCAACTTTATCAAAACCCAGATTCAAAGGTTTGTAACGATGCTATGGGCTGTCTCCCTGGAGATGGTGTCGCAGGGGATGGCAGTTTGGCAGGCAACGATGGTTTAGTTGAAAGTCGCAAAGCACAGACACCAACGCCTCTTGCTGCTGCTTTTAATTCCAGTCGCGTTCTAGTTATTCGCATGAAAGAAACTGACGCGAACTTCTATGGCAAAGTGTGTTTGTCGGAATCTGATGCTTGCTCGTTCACTGAGTCTGGGGGAAAGGTTGTGATTCGCCTGAAGCGCGACCTGAAGAGCCTAGATATTAAAGGTTACAACACTAATAAGACGGTAGAGCTTCAGTTGGACGGGAAACGAGTGATCGAAAGGTTTTCTTATGATTCAGGCAATGATCTGTCCCTTTACTTCAGTGACAATGCAGAACTAACGGTAAAAACGTTTATAAATACCGGTTCCAATCCAAAACTTATTTTTGGTAGTAATGTTACCGTTAATGTCGTGGGTACAGACCAACCACCAGGCTCTTACCTCAATAAGAATGCAGACTTTGCTTTAGAAGGTGCCTATTTTGATTATCGAACTTATCAAAAAGAGCTCACTTTACCTGTAATTTATGGTCCGCAAGCGAGCTTTCATTTCAAGACTAATTCAGGACAGGTATTCAAAGGCTTTATTCTGGCTAAGAGTATAGTTCTTGATACCAGTGAGCATATGTACGGTGCGATCACGAGTCTTTGGTTAGATATGCGAGGATCCTCTAAAGTAAGTAAGCCCGATTACTCTTGTAGCTCAATCGAACCTAATGAGGATGATTATTCTCTTGAGCTTACCCCTGAATCTGCATTTTCACTGATTTGTGAGGGTATAAGTCCGACGGTGTCTGTTTTATCTGATGGAAAGCTAGCATCAGATTTTAACGGTACGGTAGTCGTTTCTATCGATGGTGTTGAACAAAGTTATTCTAGCCCAAGTGAAAAATTTTCGATCGAGAGTGGAGAGGAGAATAAAGTTGTCTCTGTCAGTGCTTATATTGAAGGTGATCAAGACGATACCTTAGTCACAGGTAGTTACGAATTTGTACCGTTTAAATTTTCAGCTGACGACCAGTATGTAGTTGCAGGAAAGTCGAAAGTGGTAAAAGTAAAGACTCTGGCCTGTGATGATAATGGTGGGGTGGTTGATGTTGATAACGGATACAATGGTACTTTAACTTCCACATCATCTTGGATTGTCCCTGCGAGCGGTTCAAAAGGTAACGTAACTTTTGCGCCAAAATTTGTTGACGGAACAGCGAAAAGTGAGTTCGTGGTTGATGAATCAGGACAAATAAAAGTAAGCCTAGAAGATTCTAATTTTGATTGCACAGGTATCGAAGGTTGTCCAATTGAAGGCAGTGGGACGCTGAAAGGGAACTTCATGGTGTACTCTCGACCGTGGGCATTCGCGTTGTGCTCAACCGCTGATACAAATCTTGATACAGCAACCGGCACCTCCTCAGGAGGGAAAGCGTTTATTGCAGCAGGTGAAGAGTTTGATATCCAAGTGCTACCAATAAAATATCAGGCAGAAAATACCGGAGAAGTTGAGTCCAGTAGTGCATGGTGTAATGCCGCAAGTATCACGTCCAACTTTTTCTTAGATGGCTCCATTAGCAATCAAGTGAAGCTAACGAGCGAAGTTGCTTCACCGATCTCTTATGCATCCAATGAACTGCTTGTTTCCAATGATTCGCTCTTACAGCCAAGAGTAAACGGTGACAAGCAATATAACTTCACCGACTTATATTGGAATGATGTCGGTAGCTTAAAAGTGATGGCATCCACTAAAAATTATGATTCGACGTGTAGTTCGCCAATCGGATTAGAAGGGTGGTATGAATGTACACAGTTAGGCTACCGAAATATCGGTCGTTTTTATCCAGAACACTTCAAAATCACTAAGACAACTTGGGACTATCCTGATACTCAAGAAGACGCTTCCTACATTTATATGGAACAGAAGTTTGATCTTGTTCAGTTCGATGTTTCCGCCTTTAGTAGTAAAGGCGAACTGACTCAGAATTACGGTTTGTTTAGTAATGCTTACAAGGTGAATTTTGAATTGTCTGGTGATTATGCTGAACGCTTGAATATTGATGATGAGAGCGAGTTCAACAAATCAGATTGGAGTGGTGCAGTTTGGAGTAAGTCTTGGTCGAACTCAATAGAGTGGAGTAAGTTAGCTTTACCCGACGGTCCTTTTAACTCAGGTATTGGTGAAAAACCTACGGTTACTAAAATAGGACTATCCATAAGACAAGAAAAGAATGAACTCAAGGATCCGAGTCAATTTAAATATATTCAGAAAGTTGAGGGTGAGACCGAGAAGACGACAACAAGTAATACTCAAAGCCTTCTTTCTCAACCGGATGTTCGTTATGGTCGAATCAATTTAGATGATGTTGGGGGGAGATCTGGTTCCCGGCTAACGGTACCATTGCGAGTGGAGTACTGGAATGGCATTCGGTTTGTTCGGCACGCTGATGATGGTGGAACGACAATAGAGGCGGAACTAGAGAAACAGACTGTGATATGGCCAGGTAACGAAGTTGGTTGTGATGTTATAGTTGAAGTTGTTGACGACGATGTTACCAAGCCTGAGGGCTACAATACTATTTCTGATGCTCAAGTAGACCAAGGTACATTACCAAATGATTTAAATGAAAGGTTATTAGCTCATCAGGATTGTAGTAATCCACCACGCCAACAGTCTCAGGTTTGGTTAGACTTGGATGCAAATGGTTTACCTTGGCTCCAATACAACTGGAGAGGCAAAGGAGAAGAAAACCCATCCTCTGTCGTCACCTTCGGTATTCACCGTGGTAACGATCGCGTGATTTACCGTGGTGAGCCGGGGTTAACTGCTCAGTAACAAACTTCGGTTTTTGCGCTTAAGTTAGGAAACTGCAAGAAATTGGTGCTTTCCGCCCATGTTTGTGTACCAATACCTTGCTGTGACAGCGAGGCATTGGTACATTTAGGACAATTTTTGTCTTTTATATCTTTGCAGGATGAACGAAGAGTATGTTTAAGAAACTTCGTGGCATGTTTTCTAACGATCTATCTATCGATTTAGGTACAGCCAACACTCTAATTTACGTAAAGGGGCAAGGTATTGTCCTTGATGAACCTTCTGTAGTTGCTATTCGTCAAGATCGTGTAGGTTCTGCAAAAAGCGTTGCTGCAGTCGGTCACGCAGCAAAGCAAATGCTTGGTCGTACACCAGGTAACATTTCTGCTATTCGTCCGATGAAAGATGGCGTGATTGCTGACTTCTACGTGACAGAAAAAATGCTGCAGCACTTCATTAAGCAGGTGCACGACAACAGCATCCTGAAACCGAGCCCACGCGTTTTGGTTTGTGTTCCTTGTGGTTCGACTCAAGTTGAGCGTCGTGCGATTCGCGAATCGGCACTAGGTGCTGGCGCTCGTGAAGTTTACCTAATCGATGAGCCTATGGCGGCAGCAATCGGTGCTGGCCTGCGTGTATCTGAGCCGACGGGTTCAATGGTGGTCGATATCGGTGGTGGTACCACTGAAGTAGCAGTTATCTCGCTTAACGGTGTGGTTTACTCGTCTTCTGTTCGTATCGGTGGTGACCGCTTTGATGAAGCGGTTATCAATTATGTTCGTCGTAACTACGGCAGCTTGATTGGTGAAGCAACAGCAGAGAAAATCAAACACGAAATCGGCTCAGCTTACCCTGGCGATGAAGTTCTAGAGATTGAAGTTCGTGGCCGTAACCTTGCAGAAGGTGTACCTCGCAGCTTCAGCCTGAACTCAAATGAAATCCTTGAAGCGCTGCAAGAGCCGCTGTCTGGTATCGTATCGGCAGTGATGGTTGCACTAGAACAGTGCCCACCAGAGCTTGCGTCAGATATCTCTGAAAACGGCATGGTTCTGACTGGTGGTGGTGCACTACTTAAAGATCTAGACCGTCTACTAATGGAAGAAACGGGTATTCCAGTTGTTATCGCTGAAGATCCACTGACTTGTGTGGCTCGTGGTGGCGGTAAAGCACTAGAAATGATCGACATGCACGGCGGCGATCTATTTTCTGAAGAATAAAAGTTTAGGTGGAGCTCAAAGCGAGCTTCACCTTCATTTCTGCTCTCTCTGTAATTCAAATATGCTCCATACCTGAACGTATTTAATGCAAAATTTCAGGTTGCCAATTAAGGCTCAATAGCTATGGAAGCAATCAGGTCAAAAACAAGATGAATCCGATCTTTGGCAGAGGACCATCTCTGCAATTACGTCTGTTTTTTGCTGTCATCATGTCGGCGAGCTTAATGCTGGCGGATAGTCGTCTGGATACGTTCTCTAACGTTCGATTTTTACTGAACAGTGCGGTCGCGCCAATTCAGTATGCCGCTAATTTGCCTCGTAGTATGTTCGATGGTGTCTTTGAGCGTTTTAATACTCGTCAGACGCTCGTGGAAGGCAATCGTAATTTAAAGCGAGAAGTGCTACGTCTGAAAAGCGAGCTGATCTTGCTCGATCAATATAGAGAAGAAAACCAACGCTTACGCAAACTGTTGGGATCATCCTTTGTCCGCGATGAGAAGAAAGTCGTGACGGAAGTCATGGCGGTCGACACGTCACCTTATCGCCATCAGGTCGTGATAGATAAAGGTCAGATCGACGGTGTGTACGTGGGTCAGCCAGTTATCAACGAAAAAGGCATTGTGGGCCAGGTAACGTTTGTCGCTGCGCATAATGCTCGAGTATTGCTGCTGACTGATGCTAAGAACGCCATTCCTGTTCAGGTTATCCGTAACGACATTAGAGTGATCGCGTCCGGCAATGGTGAAATGGATGAAATCCAGCTCGAACATATTCCAACCAGTACTGATATTCAGGTTGGCGATTTGTTAGTGACGTCAGGATTAGGCGGTATTTATCCAGAAGGTTATCCGGTTGCGAATGTCACTATCGTGGATCACGATACTCGTCAGGAGTTCGCGTCCATTAAAGCCGAGCCAGTGGTTGAGTTTGATCGTCTGCGATACCTACTACTCATTTGGCCAAATGAAGATCGTCAGCACAAAGTGTTGCAATCCAATGTTGATGAAGATTCAGAGCAAGTGGAACAAGAGGTAACTGATGGCGAGTAATGTATTTCGAAGCCGAATGGTTATTGGCGTTAGCTTCTTTGTTGCGCTGGTTTTGCAAACTATTCCGTGGCCGGGAGATCTGGAGCTATTCCGTCCGTCATGGCTGTTTTTAGTCACCTGTTACTGGGTGTTGGCTCTGCCGAACCGCGTTAACGTTGGTAGTGCTTTAATTCTGGGCCTGATATGGGACATATTAGTCGGTTCGACATTGGGAATTCGGGGCATGATGATGTCGATCATCATCTATTTGGTCGCGCTGAATTTCTTGTTAATCCGTAATATGGCATTGTGGCAACAATCGATTTTAATTGCGTTTTTTACCGTGTTACTGGAACTTTTGATATTCTGTGGGGAATATTTGAACCAGGACGTAGTATTTAACCCATTATCCCTGTGGACGGCGGCAATAAACTGTATACTTTGGCCATGGATGTTTTTATTAATGCGACGAGTGCGTCGAGCATGGCACGTTAGGTAAAAGTGTGAAAAAAAGCTTATCACTCGTTCTCGCTTCGGGCTCTCCAAGAAGAAAGGAGTTGCTTGCTCAACTGGGTTACGATTTTGACATCGTATTACCGGATGTTGAGGAAGCCAAACAGGCTCATGAGCAGGCGCAAGAATATGTGTTGCGCCTTTCTCTGGAAAAAGCTCAGGCAGGCTTAGCGTTGGCTAAGCCTGATTCCGTTGTATTAGGCTCTGACACTGTGGTGGTATGTGATGACCACGTGTTAGAGAAACCAACAAATTTCGAAGATGCGAAGCGTATGCTTACTCGCTTATCTGGTCGTCGCCATCAGGTAATGACCGCGGTGAGTGTCGTTTCATCGCAAAAACAACATTCAGTGGTGGTTATCACTGATGTTTGGTTCAAGCCATTGACTCACGAAGAAATCGAACAATATTGGCAGTCAGGCGAACCATGCGATAAAGCTGGAAGTTATGGTATTCAGGGACTCGGAGGACGTTTTGTCACCCGAATCGAAGGCAGTTATCACGCAGTAGTAGGCTTACCTTTGTTCGAAACCGATCAGCTAATTCAAGAATTTTTATAATTATTTTGAGGTGTGCACATGAGTGCAGAATTGCTGCTAAACGTGACCCCGAGTGAAACTCGTGTGGCCATGATTGAAGGTGGAGTGCTACAAGAAATTCATATCGAACGCGAGTCTCGTCGCGGTATCGTAGGTAACATTTATAAAGGTAAAGTCAGCCGCGTACTTCCGGGTATGCAGGCGGCTTTCGTTGATATCGGTTTAGATAAAGCGGCGTTTTTGCATGCGTCTGATATCGTACCGCATACAGAGTGTGTGGCCGAAAACGAAAAGCAACAGTTTCAGGTTCGTGATATTTCTGAACTGGTTCGCCAGGGTCAGGATATCGTTGTGCAAGTGGTTAAAGATCCGCTTGGCACTAAAGGCGCACGTTTAACGACCGACATTACCCTTCCTTCCCGCTATCTGGTTTTCATGCCTGGCGCAAGCCACGTAGGCGTATCACAACGCATTGAAAGTGAACGTGAACGTGAACGCTTGAAGAAAGTCGTTAACCAATACTGTGATGAACACGGTGGCTTTATCATTCGTACCGCGGCAGAAGGTGCGGATGAAAAAGAACTGTCTCAGGACGCGGCCTTTTTAAAGCGCTTATGGCTTAAAGTCATGGAGCGTCGTTCTAAATATAAAACGCGTTCGACGCTTTACGGTGAGCTCGGCCTCGCGCAGCGTATTCTGCGTGACTTTGTTGGCACAGAGCTGGATAAGATTCTGGTCGACTCGCGTTTGGAGTATGACAATCTCCAAGAGTTTACCTCGGAATATGTCCCTGAACTGACCGACAAACTTGAGCTTTATGAAGGCGATAAGCCTATCTTCGATATGTACGATACGGAGAACGAGATTCAACGCTCATTGGAACGTAAAGTTGAGCTTAAGTCTGGCGGTTACCTGATCATCGATCAAACCGAAGCGATGACGACCATTGATATTAACACTGGTGCATTTGTCGGACGTCGTAACTTAGAAGAGACGATTTTCAACACCAATATTGAAGCCACGCAGGCGATAGCCCGTCAGCTGCGCTTGCGTAACCTTGGCGGCATCATCATTATCGACTTTATCGACATGGCCTCTGAAGTACATCGTCAACGTGTTCTCACTTCTCTTGAAGCTGCGCTATCGAAAGACCGCGTAAAAACCAACATTAACGGCTTTACGCAACTGGGTCTGGTTGAAATGACTCGTAAACGTACGCGCGAAAGTATTGAACATATTCTTTGTTCTGGTTGTCCTACTTGTGAAGGTCGCGGCACAGTGAAAACGGTCGAGACGGTATGTTTCGAGATTCTGCGCGAAATCACCCGAGTGAATCGAGCGTACGATGCTGACAACTTTGTTGTTTATGCGTCACCGTTCGTTGCAGAAGCGTTACTTGGTGATGAGTCACATGCGCTGGCAGAACTCGAAGTCTTTATTGGTAAGCAAGTTCGAATTCAGGCTGAGCCTCTGTACATTCAGGAACAGTTTGACGTTGTAATGATGTAATTGGGACATTTGTGAATTTTGGTTTTAACCGTTTGGGGCGATTTTGTGCGTGGAGTTTAGCCACTGTTTTGGTTTTACTCGCGATTGTCGTAACGACACTGCGTGTCACATTACCACAGCTCGACCATTTCCAAGATGAGATCAAAACCTGGGTCAAACAAGGCACAGGTTTTGACTTTTCTATCTCCAGCGTTGCTGGCTCTTGGCAAAACAGCCACCCGTCTATTGCGTTACTTGGTTTAGAAGCGAACCTGCCGAACAACCAGGAAGCGCGTTTCGCCGTTGATGAACTTCAGATTGAATTTGATTTGATTCAGTCACTTCTTCAGTTCAAACCCGTCGTAGCGGATCTCACTATCCACAATTTAGCGCTGGATATTCGCAGCGTCAGTCTTCTGCCGAATGCTGAAAGCGAAATGCCCGTGGCGACATCCGAGGAAAGTGAAGTGAAGCTAATTGACCAATTAGATTCACTGTTGTTGCGTCAGTTTGAAGACTTCACCATCACGAATTCGCGTATCTGGTATAAATCCGTTTCCGGTGAAACGAGACGCTTAGATATCGAAAGACTCCGTTGGAGCAATCAGGGTAGGCGCCATCTAGCAGAAGGGACGGTTAGTATCGCCGATGCTAAGATTAACTCCCTGTTGGTAAGTGCTAACTTTAAAGACCATGGTTCATTGCGCGATGTCTCGGGTGAGTTTTATGTCAGTGCTCAGGATGTCTCTGTTGCGCCTTGGCTAACCACGTATATGCAAGTGGAATCCGGCGTCGAGTCGGGTAAAGTGAGCTTAAATACCTGGCTAACCCTGAAACACAGTCAGCCTAATTACGCTTATGTAGAGCTGCAGCCGTCAGAGTTAGTCTGGAACGAAAATGGCAGCCATGAACTATTCATTGAATCCGGTATCTTTAAGCTGCTGCCCGATAAACATGGATGGAAAGTAAATGGTCACTCACTTCAAATTCGTACCGATGAAAAGCAATGGCCAGAGCTAGATGTTGCGTTCGACTGGCAGCCTTCCGGGTGGGCGCTTAACCTCTCTGAAATCGATATTGAATCCATCACGCCGCTGATAAAGCTTGCGCCAGAGTCTGAGTCGACCAGTAAATTTATCAATCAAATAGAGCCGAAAGGACGACTGGAAGATATCCGTCTATCAATGAATGGTGGATGGGAGACGTTACGCTATTCCGCTGAGCTTGATGAGCTGGGGTTAACGCAGTGGAAGCTGTTGCCGGGTTTCCAGCATGTTCAGGGAAGTGTGTCGGGTAACGTTAATCAGGCTAAAGCCAATGTGACTGTGATTGATGATGTCTTCCCTTATGGTGACGTTTTTCAGGCACCGCTGAATATCAAGCAAGGCGAAGTCGAGATTGTCTGGCAACAAGACCAACAAGGTTGGCGTTTGTGGGCAGATAAAGTGACTGCCGCTACTCCCGATTTACAGGTTTTGGGTGCTTTCCGCTTAGATTTCCCGAAAGACCAAAGTCCGTTCCTGTCATTCTACGCTGAGGCGGATCTGTACAATGCTGGCGAAACCTGGCGTTACTTACCGACCTTAGCCCTAGGGCAAGATCTGACCGATTACCTCTCTACCGCGATTCAAGGCGGTAAAGTGAATACCGCCAAGTTGCTGTGGTACGGCGAACTTGGCGATTTCCCGTATAAGCAACATAACGGTATGTTTCAGGCTTGGGTCGGCCTTAAAGACGCAAAATTCAGCTTTGATACTGCTTGGCCGCCTATTACCGATTTGCAGTTGGACTTGTTATTCGAAAATGATGCCATGTACCTGGATTCAAAGTCGGCGACACTCAATGGCGTTGCTGCTGAGCGAATTACTGGCCGCATTCCGAGACTGGCTCCGGACGGACATATTGAGATTGAAGCCAAAGCCAGAGCGCCGGGTAATGAAGTCCGCGATTACATGATGGCGACGCCATTAGTTGACTCGGTCGGTGCGGCGTTGACGGCGTTACAAGTTAGTGGTTCGGTTTACTCGGAGTTCCAGCTCAATATTCCGTTTAATCAAGAAAATGAACCTAGAGCGTGGGGTTACGCGGATCTGAAAGACAATCGCGTCGATATTGATGCGCCGCCAATGACTTTGGAAAACGCCACCGGACGCATCAATTTTGATAATGATGTGGTTACGACGTCAGGCCTCGCAGCAGAATTAATCACGCAGCCAATTTCAGTCGACTTCCGCGGCGAAAGTGCTGAGCAAGGCTACGATGTGACTATCAATACACTGGGCGACTGGGACGTAGAACCTCTCAAACCTTATGTTGGGGAGCGATGGCTGAACTTAGTTTCTGGTCACGCACCGTGGCAAATGGACATCGGCTTACAGCTTAATGATGTGGGTTTTACCTATCAAGTTGACGTACTAGCGCAACTCAATCGAGTCGTCAGTAAGTATCCGTATCCGCTAGCGAAAAAAGCCGGTGAGTCTGGTCTGGCGAAGTTGCAGGCATCAGGAAACCAAGAGAACATTTCTGCCCGTTTGGAGATTCCTAACGCAAAATACCAGACGGAGATAGATATTACTGGTGAGGTACCGCTCCTCACAGCGACCAATTTGATGATTGGACAAGGTGGTTTCAAGACGACCCCAGTTATCGGACATGATGCCTCAATACGTCTTGATGAAATTGATGTCGACAAGTGGTTAGAATTGCTGAATGTACCTTCGAATAGTGCCCCTTCAGTGCTCTCCAATATGAAGACGCCAACAATCCCGTTACCAACCCGGGTAGACATTGAGGCTCAGAGCTTAAGGCTCGCCAAGATTGAATTTCATGACGTTGACCTTAATGCCAGTAAAAAGAAAGAAAACTGGCGAATGCGGGTGAACAGTCAGGAAGTCAAAGGCACAGCGAACTATCTGAAACCGAATGACTTGTCGGTATCGTTAGATCATCTGCATTTGTACATTCCAGGTTTCGATGAAATTGAGAAAGAGCGAAGCTCCATCTTTGCTAGTGAAGATCAAAGTGCGCCGTTAATCACCAAATTTGACCGCCAATTTCACGATGAAATGCCAAACTTAAAACTGAAAATTAATGATTTCTGGTTGCAAGGGTATAAAGTGGGCAAGGTGAATGTTGACTTGCAACGTAGCGATGATCGTCTGGAGTGGAAAAAGCTTAACTTCAGTAGTGGCAAGAACAGCATTGATATGAGTGGTTGGTGGGAACTGACTGACGAGCGCAGTCATTCCAATTTGAGCTTCAAGGTTAAAGGCGATAACAATACTGATCTTATGGAACGCTTTGGCATTACTTCAGGGATCCAGCAAGCGCCATTTGAACTGAATGCCAATATGGAGTGGGATGGCGCACCTTGGTCGATGAAAACCCAAACACTACAGGGTGATGTATCGACGGAATTTGGCAAAGGGGTCATCAGCGAAGTAAGTGGAGCGGCTCGTCTGCTTGGCTTGTTCAGCCTGGATTCTATCATTCGTAAGATGCAGCTCGATTTTACCGACGTATTTGATAACGGAATGGCGTTCAATTCGATTACAGGCACGGGCAAGATTCAAGATGGCATCTTCGTCACCAATGATATCGTCATGGATGCGCTCGCCGGGGAAATGCAGATTCGTGGCATGGCTGACGTAACGAAAAGATTAGTGGATGCTGAGGTGAAATTTACTCCTGATATCACGTCTGGCTTACCAATGCTGACAGCCTTCGCCGTTGCGCCACAAACCGCTTTGTACGTGTTGGCTATCTCGACGGTTATTTCTCCAGTGGTTGAGGTATTTACTCAAGTAAACTATGAAGTCAAAGGGCCGCTCGAATCACCGACGGTTAAAGAGATATCGCGTAGTCAGGGTGAATATAAGCTGCCAGAAAAGCTGCGTGAGCAGGCGCAATAAACCACCTCAGTTTTCAAAGGAATTTAAGGAAGGAAAAACACATGGAACGTGTTGGCATCATTCAAATGACTTCTGGTCCAGATATCGAAGCGAATCTGGCCTTTATCGAAAAACAGTGTGAATTAGCGGCTAGTCAGGGAGTGAAACTTGTTCTTACTCCCGAAAATTCAGTATTGTTTGCCAGCCGAGAAGAGTACCATCAACATGCCGAACCGCTCGGAAGTGGTGTGTTACAACAGCGTTTGGCTGATATTGCTAAACACAACCAACTGACTTTGATCGTCGGTAGCATGCCTATTCAAACGGCCAGAGGGGTGACGACAACCACCGTAGTCCTTCCGCCACATGGTAAATGCATTGCTCATTATGACAAACTGCATATGTTTGACGTTGAAGTCGCAGACGGCCATGGCAGCTATCGAGAATCTGATACCTTTACAGCGGGTAACCAAATGGTGGTCGCAGAAACGGATATTGGCAGTGTTGGTTTGAGTATTTGCTATGACTTACGTTTTCCTGAATTATACAAAGAGCTGCGTTTAGCTGGTGCGGAGATGATTGTCGTTCCTGCTGCCTTCACAGCTGTGACCGGTGAAGCACATTGGGAGATACTATTGCGTGCCAGAGCGATAGAAACTCAGTGCTGGATATTAGCCAGCAATCAAACCGGTACCCATCCTTGCGGACGAAAAACGTGGGGGCACTCGATGGTCATTGACCCTTGGGGACGCATTCACAAACAATTTCAAGACCAAGTCGGTTTGTTGGTGGCAGAGATAGATTTGTCACAAACCCAGCAAGTAAGGCAGAATATGCCGCTGACTCAACACAGTCGCTTTCAAAATGAATTGAGACGGAAATAAAAGAGCTAACTATGAGCACAAACCAAATAGAACAGGCACTCATCGCCCCAAATGGTCTGACAGAACAAGACATTGCTGACACACTCGCCAGCATTGCGACACGTCAGATCGATTATGCGGACATTTACTTTCAGTCCAGCTGGCATGAGTCTCTGGTTCTAGAAGACAGCATCATCAAAGATGGCTCTTTTAATATTGATTGTGGTGTCGGTGTTCGTGCTGTAACCGGTGAAAAAACCGGCTTCGCATACTCCGATCAAATTAATCTGGACGGTCTTAAACAAAGTGCTATCGCGGCGCGAGGGATTGCCCAGCAAGGTCAAAATGGTAAGGTACAGGCCTTTAAACGCACGGATAACCAAGCTTATTATGAAGCGGTTAACCCTCTGGCAGGTTGGGAAAAACAGCAAAAAACCGAACTGCTGAAATCGCTTGATGCTTACATCCGTACTAAAGAGCCGTTGATCAAAGAAGTCTCTATCAGTATCAGTGGCGTACATGAACAAATGTTAGTGGCCGCAACAGACGGGACTTACGCAGGTGATATTCGCCCATTAGTGCGTTTGTCTATCAGCGTATTAGCCCAGAAAGGAGAACGCCGCGAGCGTGGTAGTGCAGGCGGTGGCGGTCGTTTTGGTTACGACTTTTTCCTTTCTGAAACGGACGGCGTGAAACAAGCCTTCCATTATGCAGACGAAGCGATTCGCATGGCTTTGGTTAACTTAGAAGCCGAAGCGGCACCAGCTGGCATGATGCCTGTGGTACTTGGCTCTGGCTGGCCGGGCGTCTTGCTGCATGAAGCGGTAGGCCACGGCTTAGAAGGTGACTTTAACCGTAAAGAGTCGTCGGTTTTCTCGGGTAAAATGGGGCAGCAAGTGACGTCTTCGCTTTGTACCATTGTGGACGATGGCACACTGAAAGATCTGCGCGGCTCTTTGAACGTCGACGATGAAGGCGTCAATGGCCAGTACAATACACTGATCGAAAATGGCGTATTGAAAGGCTACATGCAAGATAAGCTTAACGCGCGCCTAATGGGTGTTAACCCAACCGGTAACGGCCGCCGTGAGTCTTACGCGCACTTGCCGATGCCGCGCATGACTAATACTTACATGCTGCCGGGTGAACACACACCGGAAGAGATCATCTCTACTGTGGAAAAAGGTCTGTACGCGCCAAACTTTGGTGGCGGTCAGGTCGATATTACCTCAGGTAAGTTTGTCTTCTCTGCGTCTGAAGCGTATTTGATTGAAAACGGTAAAATCACACGTCCGGTGAAAGGGGCGACACTGATTGGCTCTGGTATAGAAGCCATGCAGCAAGTTTCGATGGTTGGTAACGATCTGAGCATCGACAAAGGCGTCGGTGTGTGTGGTAAAGCAGGGCAAAGTGTGCCTGTTGGCGTAGGTCAGCCAACGTTGAAGCTGGACTCACTGACGGTTGGTGGTACAGAGTAACGCTAACGCTACAAATCATAAAAAGAGCGCTCATTGGAGCGCTCTTTTGTTTTGAGTAAAAGATAATTTAAGCCTATAGGTTTTCTTCCGCAAACTCTGCCAGACGGCTACGTACCACACCGTTAAGGTGAATGTTCGCACTGCCTTCAAAGTTCTTGAAGCGTTCAACCATGTAAGTCAAACCAGATGTGACTGGTGTTAGGTAATGGGAATCGATCTGGGCCAGGTTACCGGAACAGACGATTTTGGTGCCTTCACCACAACGGGTGATGATGGTTTTGATTTGTGAAGCGGTTAAGTTTTGGCATTCATCAAGAAGTACGAACGCATTTTGAATCGAACGGCCGCGCATGAAGTTTATCGATTTGAACTGAATGTTGGCTTTATCGCAAATGTATTTCAGAGATCCTTCTGTGCAATGGTCGTGCTTATGCAGCGCTTCCAACGTATCGGTCACCGCAGCCAACCATGGCATCATTTTTTCCTCTTCCGAGCCAGGCAGGAACCCGATCGATTCGCCGATATCTGGCGTGTTACGGGTTACGATGATCTTATCGAACATCTTTTTCTCGATAGTTTGTTCAAGGGCTGCCGCCATGGCTAACAGGGTTTTACCACTACCCGCGGCACCTGTCAGGATCACCAAATCGATGTCAGGATCAACGAGTGCATCTAATGCCATCGCTTGGTAGATGTTCTTCGGCGTAATATCCCAGACTCGGCGATGCATCATACGTTCGCGACTAAGATCGAGCAGGGTAAGCTTGTCTTCATTGATGGTTTCAACGCGGCCCGCAAAGTCGCTGTCTTCATCAATCACATATTGGTTTATGAATGTTGGATCAAAAGGCTCACGGCTGAGCTTGTGGTAGGTTTTTCCGCCCAGAGCGTAGCTTTCAACTTCATCAATGCCACTCCAGAAATCGCCTTCACGTTGCTGAAAGCCTTTGGTGAGGTATTGAACATCGTCAATCAGTTGGTCGGTTCGGTAGTCTTCAACAAAACGTACGCCAGCTCCTTTGGCGCGAAGACGCATGTTGATGTCTTTTGTTACTAACACCACTTCACGTGGTGCTCGTTTGTTTTGCAGATAAAGTACCGCGTTGAGGATGCGGTTGTCACCAGCTTTGTCGGCGAAGGCTTTGACGGTTTCCTGCAATTCGAAGTCCGCCAAAATGGAAATAGCTCCTTGATCTGGATTGTCTTTTGATACTGGAATGCCTTCTGAAATCTCATCTGGCGTAGCATCTTTAAACATGTCTTCCAAAGCGCGAATCGCAACACGAGCATCTCGTGCAACATCGCGTTTGCTGTCTTTAATTCGGTCGAGTTCTTCCAAAACGGTCATAGGTATGACGACATCGTGTTCTTTGAAAGAGAATATAGCGAAGGGCTCGTGAAGAAGAATATTGGTATCAAGTACAAAAAGTTTCCGATCGGTATCGCCCATAGCGTCTCCTTGCCTAAATGCGGCTGTGCTTGCGAGTTGTTAAGTCACTTTAAGGGTGAACTGACTTAACTCTGATTGCTTGCAATAGAGGTTGTCGGGCTATCGTCGGTTAGTGTGCAACTGAGTAGCAAGACAACTTATGCAAACCCGTGTTGATCCTAATCGTGTACCTATGCGCTTAAACTCTATGCCAATGGTATATGCAATAAATTTAAACGCTCCTAATCAAAAGTATACGTAATATTTGCTTGCAGCAATGTAATAATTGACATGGTTTTTTTACAATTTGATTGCACTTACGATTTGGGAAAAAAAGTTCCCTGTTAGTGCGGTTTCGGCGTGACCTAAATCACAGCTTAAAGTAATATTAGCGGCCTTTTTCTGCGCATAGGCTACAAGCAATTTATCATGTTGAGCTGACTGAATATTGCTCAGCCCAAAGTGGCATGACAAGTGCGATCGGCGTAGCAGAAGCCAGAATCAGATCTAAACTATTATCCATGCCTGAGGGCATGAGTAGACCGACAAGAAATACGAATCAAGAATTAATAACGAGGTAGTCAATTCATGACATTTGCTTTGGGGCAGCGCTGGATTAGTGATACGGAAAGCGATTTAGGTTTGGGTACGGTAGTTGCGATGGATGCTCGTACTGTGACGTTGATGTTTTCAGCATCAGAGGAAAACCGAGTTTACGCACGCAATGATGCACCTGTTACCCGAGTGACGTTTAACGTTGGTGATGTTATCGATTGCCAGGAAGGTTGGTCTCTGAAGGTCGAAGAAGTGCTGGAAGATGAAGGTCTGTACACTTACTTTGGTACCCGTGAAGATACTCAGGAAACCGCAGTCGTACTGCGCGAAATTTTCCTCAGCAACCAAATTCGCTTCAACAAACCTCAAGATAAGTTGTACGCAGGTCAAATTGATCGTATGGACAACTTCGTTCTGCGTTACCGTGCACTCACCAATCAGTTTGAACAACATAAGAGCCCAATGCGTGGTCTTTGCGGTATGCGTGCTGGTCTGATTCCCCATCAGCTTTACATTGCGCATGAAGTCGGTCGCCGTCACGCGCCTCGTGTACTCCTGGCCGATGAAGTTGGTCTGGGTAAAACCATCGAAGCGGGTATGATCATTCACCAGCAAGTCTTGTCGGGTCGCGCTGAGCGTATTTTGATTGTGGTGCCTGAAACACTGCAACACCAATGGCTGGTAGAGATGATGCGTCGTTTCAATCTGCATTTCTCAATCTTTGATGAAGAGCGTTGTATTGAAGCCTTCGCGGATGCAGAAAACCCATTTGATACCCAGCAATACGTATTGTGTTCACTGGATTTCCTGCGCAAGAGCCGTAAGCGCTTTGAGCAAGCTCTGGAAGGCGAGTGGGATCTACTGGTTGTCGATGAAGCGCATCACCTAGAGTGGAGCCAGGACAAACCAAGTCGTGAATACCAAGTCGTTGAAGGTTTGGCTGAACGCACACCAGGCGTATTACTACTGACCGCAACACCTGAACAATTAGGTCGTGAGAGTCACTTTGCTCGTCTGCGCCTGCTTGACCCTGATCGTTTCTACGATTACGAAGCGTTTGTTGAGGAAGAAGAGCAATACGCACCAGTTGCTGATGCGATTACTTCACTGTTTACTGGTGAAAAACTGCCTAACGACGCTAAAAACCAAATCACTGAACTGTTGTCTGAGCAGGATGTTGAGCCGCTTTTCCGAATTATTGAAAGCAACAGCGATGAAGAGGACAAAGCGTCAGCTCGTCAGGAATTGATCGACAACCTGATGGATCGCCACGGTACAGGTCGTGTTTTGTTCCGAAACACACGTGCGGCCATCAAAGGTTTCCCAGCGCGTAATGTGCACTTGATGCCAATGGATATCCCACAGCAATACACAACCTCAATGCGTGTCGCTGGCATGATCGGCGGCAAGATGAGTTCTGAAGCTCGTGCTATGAAAAACCTCTATCCGGAAGAGATCTTCCAGGAGTTTGAAGGTGACGAATCAAGCTGGTGGCAATTTGACTCACGTGTGAACTGGTTACTGGAAAAAGTAACAGAAAAACGCAGTGAGAAGATCCTGGTTATCGCATCTCGTGCAAGTACCGCTTTGCAGTTAGAGCAGGCGTTGCGTGAACGTGAAGGCATCCGCGCGACCGTGTTCCACGAAGGCATGTCAATCCTAGAGCGTGACAAAGCAGCCGCTTACTTTGCTCAGGAAGAGGGTGGCGCTCAGGTTCTTATCTGTAGTGAAATTGGCTCAGAAGGTCGTAACTTCCAGTTCGCCAACCAGTTGGTGATGTTTGATCTGCCGTTCAACCCAGATTTGCTTGAACAGCGTATCGGTCGTTTAGACCGTATCGGTCAAAACCGCGACATTGATATTCACGTTCCTTACCTGAAAGGTACGTCACAAGCGATTCTGGCTCGTTGGTTCGACGAAGGCTTGAATGCGTTTGCTGAGACTTGTCCAACCGGTCGTGCGGTTTACGATAAATACTCGGATGCTCTGATTGAGATTCTGGCATCTGGTGACACCAGTGAACTGGACGACATTATTGAAGAATCAGCGAAAATGAACAAACAGCTGAAATCTCAATTGGAGCAAGGTCGTGATCGTCTGCTAGAAATGCACTCTAACGGCGGTGAGAAAGCGCAGCAAATCGTTGAGAAAATCTCTTCAACGGATGGTGATACCAATCTGGTGACTTTTGCTTTGTCACTGTTCGATACGATTGGCCTGAACCAGGATGACAAAGGTGAAAACGCATTGGTTGTGACGCCATCTGAACACATGATGGTACCTAGCTACCCGGGTCTGCCTTATGAAGGTGCGACCATTACGTTTGATCGTGAAACTGCGCTGTCGCGTGAAGATATGCACTTTATCAGCTGGGAACACCCGATGATCCAGGGTGGTATCGATCTTCTGATGAGTGAAGGCGTGGGTACGTCTGCGGTGTCTTTACTGAAGAATAAAGCACTGCCAGTTGGTACGATTCTGCTTGAACTGATTTACGCTGTGGATGCTCAGGCTCCGAAACGCAGCGGAATTGCTCGCTTCCTGCCAAAAACACCAATTCGCCTAATGATGGATGCGCGCGGTAACGACTTATCTGCGCAAGTTGAGTTTGAAAGCTTCAACCGTCAGCTGAGCCCGGTAAACCGCCATCTTGGCAGTAAGCTAGTGACGTCGGTACAAAAAGATGTGCACCGTTTGATTGAAGCAGGTGATGGACTGGTTGAGCAGAAAGTCGAAGAAGTGCGCAAGCAGGCTCAGCAAGATATGCAGCATAGCTTGAACGCAGAGCTTGAGCGTTTGCAGGCACTGAAAGCAGTCAACCCGAACATTCGTGACGAAGAAATTGAAACGATTGATGCACAGATTAAAGAGCTGACAGGCTACATTAATCAAGCTCAGGTACAGCTGGACTCATTACGTTTGATTGTTGTCAGCCACAACTAATAATCCGTATTTAAACCAAATAACAAAGGCCTTCTATTGAAGGCCTTTTTCTTTTTATCTGCGTACGTTTTAGATACTTTGAAGCTAATTACATTAGCCACTTCCACCAGACAAACACCGCCAGGAAGCCGAACAGATAAATCAAACCTACAATCGACAACCACTTCAGTTTAGGTCCAACTGCTAATGCTTTAGGCAAGTCAGTTTTACTCACAAGAATGTAGTTTAATAGCGCAAAGAACGGTGTGGTCATGAACGCCAGAATCATTGCAAAGTTCAACATTGGTAGTAGTGCCGAAGCCCAGAAGGTCACAATACCCAGCGCTAGCAAAGAGACCACTAGCATGATAGCTGAGGTTGCTTTCGGATTTGTGTCTGGTTGCGAACGTAACAGACGTTGCGAGTCCGAAATCACGCGTGAGTAGCCATCAATGACAGTGATCGTACTACCGAAGATACAGAAGAACGCAATGACCGCGATTAGGTAACGAGACCACTCACCGATCGTTGAGGCATACAATCCCACAAGCTGGTGAGAGAAACCGACGCCAGAACTTTTCAGCTCAACACCTGAGCCATGCAACATCAGTGAGCCCAGCGATAAAAAGACAATCGCAAGAATCGCTGTACCAATGTAGCCGACGTTAAAGTCGAACAGAGCCGAGCGGGCCGTCACTTCTTGCTCACTGGACTGACGTTTTAACCATGCAGAGGTTAAACACGAAATCTCGATAGGAGCCGGCATCCAGCCCATCGTCACAACAATAAAGCCAATTGCAGCAATGGACCACACTGATGGTGATTCAAAATTCGCAACTTGTTCCACCGGATTACCAAACGCAATCGCAGCGGCAAGCAGAGTTGCAATGGTCAATACCGACATGATGACTTTAGATAGCGTGTCGAGCGCTTTGTAGTGCCCAGCAAAAAGAATGATCAGACACGTCGCGATCACAATGATACTCAGCGAAGCCATGGATAACGAAAATGGAATGAAATAGCCCAGCAGGCTCGCACTGAACATTAACAAGGCTGCGGTATTAATCACGGCGGAAACGGCGCTTAAGAATAAAAATGCCCAGAGGTAAGGGCGGCCCATCTCAGCATAGCCTTCAACCAGTGTTTTACCTGTGCCCATGGTGTATTGCACGCCTGCGCGGAAAAATGGGTACTTAAAAAAGTTTACCAGCAGAATTAGCGCAGCGAGCTGCCAGCCATAGATAGCACCGGCTTTTGTCGAGGCAACCAGGTGAGAGCCACCGACGGCCGCAGAAGCCATAAGGATCCCTGGGCCTAGCGAGCGAAAGAATAAGGATATTTTGGATTGGGGTGGTGATGTTACGGCGGAGTCCATGCTTCGTGTCCTTGTTATTTTATTTGTTCCCAAGCGAGCCTTGGGGAGCAGCACCTCACAGCATTATTTCGCTATATCTGAGAAGTAATGGCGTTAAGCGCACGGTAATGTTTAAAAATGATGTGTTTGAACCTGAATGTATTTATTTTTTTGTATGTCTAATAGTGAGGCTTCAAGGATATGAAGCATCAGGAATAGCAGGCTTTCTCTAGCACTCTATAAACTTATTGCTTACCTTGTCAAACTAATTTTACATCCCGATATTTTTTGTTTTTTGCATCCTTGTTGACATTGCAATGCCTTTTGGTTTGTAGGGTTTTTAATTTCAAATAAAATGTCTTTTTGACAAGGCCTCGTTATAATCGCGGCGTTTTTAATTTCTTGAGACTCTGCCAATGGCAATGCTTGAATACACGCCACCAACCGACCCTTGGATTGACATCGTTTTTGAAGACGAACAAATTTTGGCCGTGAATAAGCCTTCTGGCTTATTATCCGTTCCGGGACGTCTTGCCGAGCATCACGATAGTATGTGGAGCCGCCTGCAAGAGCAGTACCCAGATATTCAGGTCGTACATCGCTTAGATATGTCGACTTCAGGCTTGATGGTGTTAGCGAAAAACAAGCGAGCAGAGAGTGCCTTGAAGAAACAATTTCAGTTTCGCTTAACGCACAAAATCTACTATGCAAGAGTGTGGGGGCATATCGATGAGCAAGAAGGTGAGATTGATCTTCCATTGATTTGTGACTGGCCGAACCGCCCGCTGCAAAAAGTCTGCTTTGAAGATGGCAAACCATCTAAAACACTTTTCCAGGTTGCGAAACTCGAAGAGCACGAAAATGGTGTTAAGACGACGATCGTGCGTCTACTGCCTATTACCGGGCGTTCTCATCAACTACGCGTGCATATGCAAGCTTTGGGTCATCCTATTGTGGGCGATGAATTCTATGCAATGGACGAGGCCAAAGCATTCTCAGAACGCTTGGAGTTGCACGCAGCGGAGTTGAGCTTTTACCATCCAAAAAACCATTGGTTACGCAGTATTTTTGTTCCGTGTGATTTTTATCCGGAAGCGGAAGAGATGATCTTTGACTATTTCGACCCAGAGCGTAAATTACCAGATTACAAAACACTGCCACGTCCATAAACTTATTCTAAGGCAGTGAACAAGGAGCCGTTATGTTACTGCCAAAAGTCGTCTTTCTTGATCGAGCTACGATCCCTGACCATATTCAAGTGCCACGTCCTAGCTTTGAGCATGAGTGGGTTGAGTATGGTCTTACTTCCCCAGATCAAGTTGTTGAACGACTTGCTGATGCTGATATTGTCATCAGCAATAAAGTCATTCTTGATCAGCAAGTGCTGACTCAATTACCTAAGCTACGAATGGTGGCGGTTGCCGCGACGGGTTTTAATAACGTCGATGTGGATTACTGCTCAGCGCATAATATTGCTGTTGCGAATGTTCAAGGCTATGCGATCCAAACCGTTCCGGAACACGTGATTGCTATGTTGTTCGCGCTACGCCGCAACCTCTTCGGTTACCATCAAGACATCGCAGCAGGCGAGTGGCAACGCAACAAGCAGTTTTGCTTTTTTACTCACCCTATTGGCGATATTAATGGAAGCACATTAGGCATTATTGGTAGTGGTGCGCTAGGGCAGGCAACAGCAAAATTAGCACAAGCTTTAGGAATGAAAGTATTGTTTGCTGAACGAAAAGGTGCAGCTGAATGCCGACAAGGCTATGTACCGTTTGAAGACGTTCTCAAACAATCGGATGCAATTACACTGCATTGCCCACTGAATGAACACACGCGTAATCTCATTGCCGACGCGGAGTTAAAGCAAATGAAGCCCACGGCTATCCTGATTAATACCGGCCGCGGTGGTTTGGTTGACGAACAGGCGACGGTGGATGCATTACAAAGTGGTGAAATTTCGGCGGCGGGTTTTGATGTCTTTACTCAAGAGCCGGCTGATGAAAGCAATCCTTTGATCGCAAACATGGCAATGCCAAACTTGCTGCTGACCCCTCATGTTGCATGGGGCAGTGACTCTTCTATTCAGCGCTTAGCTGACATCTTAATTGAAAATATTAATGCATTTGAACGCGGAGAAAGCGTAAACCGCGTAGTGTGAGCACCATTTTCTCAATAAAAAAGCAGACGAAGTCGTCTGCTTTTTTCGGGCTTATTTTTCAAAGAATTAGTATTCTTCTTCGTTAAGGCCTTTAAGGATTTGGAAAATTTCGCGGTACGCTTTCGCTGGTTTACCTGCTTTTTTCTCTTTCGCTGCCTGGCGAGCCAGTTGACGTAGACGTTGACGATCGGCTTCTGGGTACAGCTCCACTACGTCATCAATGGCTTTATCGCCTTCTTCCACTACACGATCACGCAATGCTTCCAGCTTGTGGAAGACTGCCGTCAATTGAGAGTGCTTGTTACGAATTTTATCCAGTGCTGCCTGGATTGGCTCTGGATCTTCATAACGCATCAGTTTACCGATACGTTGCAATTGGCGACGACGCGCTTCGTTTTTAAAGCGTTGTGCATCCGCAATTGCTTCTCTTAGGTCTTCACTCAATGGAAACTTTTCGAGAACTGAAGGCTTTAGGCCGACAAGCTCTTCGCCTAGCTTTTGCAGTTCTTCCATGTCTCGCTTCATCTCGGATTTACTTACCCAGATGATCTCTTCTTCTGGTTCCCATGGCGCTTTTTGATTCTTACGTGCCATTTCAGTTGCCTGTGTTTTGATTAATATTATGACTATTTTAACAAGAATCGTGGGGAGAAAGCGAAATTCTTGTTATTCTATTGAACATCAAATACAAGATGTGAAAGACAATGGATATTAAACAGCAGGTTGCTGAGCAACGTACCGAGCTAGAACAGGCAGTCGCAAGAGCGTTAAAGCTTGCATCGACTAAGTCTGATGCCGCAGAAGTCGCAATTACTAAAAGCACTGGTTTAAGTGTTTCTACCCGCATGGGGGACGTAGAAAATGTCGAATTCAACAGCGATGGTGCACTTGGCATTACCGTTTACCGAGGTCAGCGTAAGGGCAGTGCGTCTACGTCCGATCTGAGTGAGGCTGCGATTGAACAAACGGTTATCGCGGCGCTGGATATTGCTCATTACACATCCGAAGACCCGTTCGCAGGGCCAGCAGCAAAAGAGTACATGGTTGACTCGATTCCAGATTTGGACCTGTTCCACCCAGACTCTCCAGATCCGGATTACGCTGCAGAAGTGGCGATCGCGGCAGAAAAAGAAGCGCTTAGCTACGACAGCTCAATCAAACAAAGTGACGGCGCGAGCTACGATAGCCACTATGGTGTGAAAGTCTACGGCAACAGTCACGGCCTGCTGGCAAGCTACGCTTCGAGTCGTCACAGCACCAGCTGTTGTGTGATTGGCGTTGGTAAAAACGGTGAAATGGAGCGTGACTACAGCTACACGGTCGCTCGTCATCGTGATGACCTCTGGACACCTGAAACGGTAGGACGTAAAGCCGCTGAAAACACCGTTAACCGTTTGGATGCACAGAGACTCAAAACGGGACAATACCCAATTATGTTTGCTGCAGATGTTGCGACAGGCTTGATTGGGCATTTGGTTATGGCGATAAGTGGCGGCAACCTCTACCGTCAATCGTCCTTCCTTCTCGATCACCTTGGTAAGCAAATTCTGCCAGAGTGGTTCAATGTTTCAGAGCGTCCGCACGTATTGCGCGGATTGGCATCTAGCCCGTTTGACAGTGAAGGTGTCTACACACAAGATCGTGAAATTATCACTGATGGTGTGCTGGCTACGTATCTATTGACCAGTTATGCGGCGCGTAAAATGAAAATGGACCCAACTGGCCATGCTGGTGGTATTCATAACTGGTACGTGAAATCGACGGGACAGAACTTCGAGCAAATGCTAAAAGAGCTTGGTACTGGCCTTCTTGTTACTGAAGTGATGGGGCAAGGTGTGAATGTTGTCACGGGTGATTACTCTCGTGGTGCGGCTGGTTTCTGGGTCGAAAACGGTGAAATTCAGTACCCAGTGTCTGAAATTACCATTGCAGGTAATTTAAAAGATATGTTCAACAAGATTGTTGCCGTTGGCAGTGATGTGGAAACACGTTCTCAGATTCAGACTGGCTCTATCTTACTGGATACTATGAAGGTTGCTGGCGAGTAAGTTTAAGCCTGATTCAAATACCAAAAAGCCTGATGTGAACTTTACATCAGGCTTTTTTATTGTTCGTTAGCGGCAACTTTAGATCATGATGGTTGCGAGCCCGAGGAACACCGACAGGCCAATGACATCCGTGACGGTTGTCAGCGCCATACCACCAGCCAGAGCCGGATCGATGTTCATCTTTTTAAGCAGAATTGGAATGCTCACCCCGGCGATACCAGCAACGAGTAAATTGGTCAGCATGGCGGCAGAGATAATGCCACCTAGCATCCAGTTGCCTTTCCAGGCTACGACAATACCACCGATGATCAGCGCCCACATAATGCCGTTAAGCAAACCGATGGCCGCTTCTTTCATCAACAGCTCTCGCTTGTTTGCGTCACCGATATGACCAAGGGCAAGGCCACGAATGACAAGGGCTACTGTCTGGTTACCAGCAACCCCACCCATAGATGGTACGATGGTCATCAAGACCGCAATCGCCGCCATTTGGTCCAGAGTCGCTTCAAACATGTTAGAAACAGAGGCCGCCGCTAGTGCAGCGAGAACATTGGCACCCAACCAAATACTGCGTTTGCGCGCAGATTTAACGACAGGTGCGAAGGTATCTTCATCATCGTCCATACCCGCCATACTCATCATCGAGTGTTCAGCGTCTTCACGAATAACGTCAACCACGTCATCGATTGTAATACGGCCAACGAGATGTTGGTTTTCATCCACGACTGGAGCCGACACCCAATTACGACGTTCAAACAGGCTCGCGACATCAGAATCACTGGTATCCACCGTGATTGCTTCGTCCGCGTCTTCCATAATGTCGATAATTTTGACATCAGGCTGGGTCGTGATAAGCATTGTGATTGGCAGTTCACCAATCAGTTTGCTTTCTTCATCAATGACATACAGTGCATCTGTTGCTTCTGGCAGTTCGCCTTTCATGCGTAGATAGCGTAAGACTACATCGACGTCGACGTCACCACGGATAGTGATAACGTCGGTGTTCATTAGACCACCAGCGGTATCTTCGGGGTAGGAAAGGGCCGTTTCTACGCGAAGACGATCTGCTGAGTCCATTTGGGATAGGACTTCGCGTGAGAGGTCATCTGGCAAACTACGCAGTACGTAAGCAACGTCATCGGTATCCATGCCTTCTGTTGCTTCAGCAAGCGCTTCAGGGGCCATTTTGGATACAAGGTTGTCTTTGACGTCTTCGTTGAGTTCGTCAAGAATCTCACCGTAGTCTTCAGGGTCGGTCAGTTGCCAAAGCACGTCACGGCTTTTACGTGGCGCCGCTTCTAAAAGGTGAGCGATATCCTCAGGTTCCATGTCCTGGAGCTGACGGCGAACATGGACGAAGCGTCCGTTTTCCAACGCTTCTGTGACTTCTTGGAGGGCTTGGTGAGCTTGGTCGAATTCTATTTGCTCTGCCATTCGTTCCTCCCAATTCCTGATGTTTACAATGCGTTGAATAATAACTTAATTCTAGGCGCCTTTTAATAACAACTTGTGAAACTAAACAAAATTATTTGCTAAAAGAAAGCAACTCAGTAAAAGAACGGAAGGAGATATGACTAAAACTGAAGACAAACACAAAGTTGTTTGCTTACTTCAGGATAATGGAGTTGGAAAGGTTTGGTTTGAAGTTGTTGATTACATTAGATAAAAGGTGAGTGTGTTACTCACCTTCTTCAAACTTATCTTCAATGAGCAGACACACCGCATCCAGTGCTTGTTCTGCTTGGTCGCCAGCGGCATGAATCGTGACGTATTGACCTTGAGCCGACTCAAGCATAAGAAGTCCCATCACACTATCAGCTGTCGCGGTGATGTCTTCTTCGTTATCAATGGTGATGACGGCTTCAAAACTTTGTGCCAGTTCCACTAGCTTTACTGCGGCACGCGCGTGAAGGCCGAGACGATTTTGGATCAATACTTTGCGACTTAATTCCACCGTTACTCCTTAGCATTTTTTTCTAGTGAGGTATGACGAATCTGCACTTTGTGTCCCTTCTTCGCGAAGTACTCACCGATTTGTTGTGTCAGGTACACCGAGCGGTGTTTCCCTCCCGTACAACCTATGGCGACAGTGAGGTAGCTGCGATTATTCTTTTCTAACAGCGGAAGCCAATTCTCAATAAAGCTCTCTATTTGATGCTTTAGATCGAGGACAGATTGATGCTGTTCTAAAAACGCGGCGATCGGGGCATCTAAACCCGTATATGGGCGTAGTCCCGGCTCCCAGTGTGGGTTAGGTAAAAATCGCACATCAAAGACATAATCGGCATCGGAAGGCAGGCCATATTTGAACCCAAAAGATTCAAATACCATCACCAGCCCTTTGCTTTCGCGCGCCACAACTCGCATGCGAACCGTCTCACTCAACTCATGCAGCGACTGTCCACTACTATTAAGTACCAAATCCGCATGAGTTTTAAGTGGCCTCAAAATCTCTTTTTCTCGTTCGATAGCTTGATCAAGCGAGAGCGATTCATTGCCAAGTGACAGGGGATGGATACGACGGGTTTCACTGTAGCGTTTAAGTAGCGTTTCCTTATCCGCATCTAAGAATAGCATGGTCACGTCTAACTCTTGTTTGAGCTTTTCCAGTGTCCCTGTGAATTCTTTGAGCTTTTTAGGAATGTTGCGGATATCGATACTCACCGCAACGTTCTGTTTGCTATCGGCAACGGACTGAACAAATGCGTCAAGCAAATTGACTGGCAAGTTATCAACGCAGTAGTAACCTAAGTCTTCCAGTACACGCAGCGCAATACTCTTGCCCGCACCGGAATGCCCGCTTACAACGATTAGTCGCATGGTTAATTGTCCTGCTTATTGGTGAATCATGATGTCGTAAAGTTCTTGATCACTTTGAGCATTGCGCAACAACTTGAGTACTTGCTTGTCGCTCAGACGCTCTGCCATAGAGGATAGAGTCTTGAGATGCTCTTTGCACTGTTCTTCTGGTACAAGGAGTGCAAAAAGTAAATCGACAGGACGATTATCGATCGCATCAAATTCAATCGCTTCATCACATTGAAGAAGCACAGCAACGGCTTTATCGCTTGATTGCATTCTTGCGTGCGGAATAGCAATACCGTTTCCGATACCAGTACTGCCCATTTTCTCTCTGTTGAGCATGCACTCGAACAGTTCGGTAGAATCTTGACCCGTATGATCGGCGACGATGCGGCTGATCATTTCAAGGGCTCGTTTTTTACTTGTACAGTGGACTGCACTTTTCGTGCAGTCCAATGACAGTATTTCGCTCAGTTGCATGATTAATGACTGTGTAGTTTTTCTTTGTGCTTGTTAAGTTGGCGAACCAGTTTATCTACCAGCGAATCGATCGCGGCATACATATTTTCGTCATCAGCTGACGCGTGGATTTCACCTTGATTTACGTGGAGCGTAGCTTCCGCGATTTGAGTTAATTTTTCAACTTTTAGTACAACGTGGACCTGATTTATATGGTCGAAGAATCTTTCGAGCTTCTGAAACTTAGTTTGAACATAGTCTTGCATTGAATCGGTAAGATCAACGTGATGGCCTTGAATATTGATTTGCATAGACTTTCCTTTTCAGTTAGTGCCTAAAGTAGGCGTTTACGCTGACTTGAAGGGGCGATACCCAAGGATTCTCGATATTTTGCTATCGTACGTCTCGCGACCTGAATCCCTTGGTCAGCCAGAAGAGCGGCAATCTTACTGTCACTAAGTGGTTTTGCAGTATTCTCTGCCGCGACCAGTTTCTTAATGAGTGCACGAATTGCCGTTGACGAACATTCTCCACCATTATCTGTACTAACATGGCTGGAGAAGAAGTACTTCAATTCAAAAATACCACGTGGCGTATGCATGAATTTTTGTGTTGTAACACGAGAAATCGTGGACTCATGCATATCGACCGCCAAGGCTACATCATTTAATACCATCGGCTTCATGGCTTCTTCACCATACTCGAAGAAATCTTGCTGATGTTCAACAATACATCTTGCAACTTTGAGTAGCGTCTCGTTTCTACTCTCTAAGCTCTTAATTAACCACTTTGCCTCTTGCAAATTGCTACGAATGTACTGGCTATCTGCACTATTGCCTTTTCCGAGCTGGGCGTACTGTTGATTTACTTTTAGTTTTGGAATGCTATCTGGGTTAATGGAGACCATCCATTTCCCATTATCTTTAAATACGGACACGTCAGGAATAACGTATTCGGTGTCATCTGGAGTGATGCGGCTCCCCGGGCGAGGGTCCAGCTGCTGAATGAGTTTGAGAACTTCACGCAGATCCGCTTCTTTTAGTTTGGTTTCTTTGATAACCAGTTTGTAATCGCGATTACCAAGATGATCAATGTGATCGGTCAGAATCATTCTGGCTTCTTCAAGCCACGGCGTATCTTCAGGGAAGGTCGCTAATTGAAGTAGCAGACACTCTTGTAGATTTCGTGATGCCACGCCAAGAGGATCGAACTGTTGAATGCGTTTACGTACCGCTTCTACTTCATCAAGTTCAATATCTTCGTTATCGAAGCTTTCATGAATCTCTTCTGGAGAGAGGGTTAAGTAGCCGTATTCGTCAACGGCATCAATGATCGCCATTGCGATGGTGCGGTCGGTTTCACTAAACGGGGTTAAATCCAACTGCCACATCAGGTAGTCGTACAGTGACTCAGTCGTTTCACCTTGATACACCGGCATATCGTCATCCAGAGCGAGCCCTGTACTGCCAGTGTTTGCACTGTAAACATCATCCCAAGTGGTGTCGATTTCAAGTTCTGAACTGATTTCAGATTTCTCAATTACATCGGAACTGTCAGGAACGTCAATTTCTGTAGGTTCGTTAGCGCTGGTGCTATTTTCAGATGCATCCAGCTCTGATTTATCTTCACCGTTAGCTAGAGGCTCATCTTGGCCATCTTCAACTTCCAATAATGGGTTTGAATCCAATGCTTCCTGAATTTCTTGTTGAAGGTCGAGGGTCGACAACTGCAATAAACGGATCGCTTGTTGCAGCTGAGGTGTCATGGCTAACTGCTGACCTAGCTTTAATTGTAATGAAGGTTTCATTCAGTGTTACTTACCTTGTAATGCTCAGAATCTTACCGTTCCTAATATAATCATAGACGGAATTGTTCACCGAGATAAACTTGTTTCACCTGTTCATTGTTGAGAACTTCATCCGGAGTTCCCGATGCAATTAGGTGTCCTTGACTTACGATATAGGCTTTTTCACATACGTCTAGTGTTTCGCGTACGTTATGGTCGGTGATAAGCACACCGAGGCCTCTGTCGCGCAGGTGTTCAATAATTTTTTTGATGTCACCAACTGAAATTGGGTCCACACCAGCAAAAGGTTCGTCCAATAAAATAAACTGAGGATTTGCCGCTAAAGCTCGTGCAATTTCAACCCTTCGACGTTCACCACCCGATAGTGCCATGCCTGCGCTGGCACGGATGTGCTGTATGTGGAATTCTTCCAACAAATCTTCCAGTTTATCCTGGCGTTCTTCTCTGGTCATTTCCTGACGAGTTTCCAGAACGGCCATAATGTTGTCTTCAACCGACAGCTTACGAAAAATAGATGCTTCCTGAGGAAGGTAGCCAATACCAAGACGCGAACGACTGTGCATTGGCAAGATGCTGATGTCTTGGTTATCGATGGTGATGACACCTTCATCACGAGGCACTAATCCGACAATCATGTAGAACGATGTCGTTTTACCTGCACCGTTAGGACCCAGTAGACCAACAATCTGACCTGATTCCACTTCTAAGCTGACATCGGTAACCACCTTGCGTTTTTTGTAGCTTTTCGCCAGGTTTTTCGCACTCAGTACCGCCATATTATTTCTCTAGCTGATTAGGTTGCAAAATAGTCGTGACACGCTCGTTTTCAGAGCTGTCTGCCACCAGTTTTTGTTGACCGATTTGGTAACGGATTGTCGAGCCTTTTATGGTGTTACCGTCTTGGGCTAGCTGAGCGTGACCTTTCATGGTTAATTCGTCAGTCGATATACGGTAATCCAACTCGGTCGCCTGACCACTCAATGTTTTACCGTCGTCCATCAATTGTGAGAACGTCGCTGGCTGGCCAAATGCCTGAATTTGATTAATTGTTTCTGTTTTAGGATCGCGAGTGACAACGATCTTATCAGCATCGATATTGATGCTACCTTGCTTAAGAGATACATCACCACTGAAAATTACCTGGTTACTCTTCATGTCCACCTGTTGGGTGTCAGAGTTTATGTAAACCGGCTGTTGAGTATCCGACTTAAGTGCCAGCGCATGAGGCGCCGCCAAAACCAGTGCTAGTAGGCTAAGGTGTAACGGTTTCATATCGACCTTGAACGTTATCTGTCAGAGTCGCAGTATGCTGTTTCAAGTTCCCTTGCATTGCGCCTCCTGTAGTTTCAAATTGTGGTCCAACCAACATCACTTGTTGGTCAGCTTTAAAATCACGATTGGTTAGGTTAATCACCAGCTTATCCGTTGCCATGGTATCAAAGCTTGCCCCTTCTAATAGGTTCTGCATTAATACTTTGTCATATAAGGTCAGCGTTTGGTTTTCATCTAACACAGCTCTTGTAGCTGTCACCTTCCACTCAACGACACTACCTTCACGGTAAACCATTAATGTCGGGTTGTTAAATATAGTTTCTCCACTCTTAGCATAATAATCTAAGTTGGAGGAGCGAATGATGTAACTGCGAACACCATTTTCACCATAGGTGATATTTTCCAGTCCAGTACCACTGAACATGGGCAGTTCCGAATCTGGTGCGACTTGAATCGTATCTGTGCTTTTTGGTGTCACTATATAATAAGCACACCATGCAATAACGAATATCAAGATCAAATAAATAAGGCGAGTAAAACTCATAAATTAGAGGCCTATCTTCTAGCTCAGTACGTCCCTGACTATTGCCTTAATCTGTGTAATAAGTGGTTGTGATGAGTTTACATCACACCCGCTTTTAGTAAATCATGCATATTAAGTGCACCGACCACTTTACCGTTATTACATAAAATCAGCGCATTGATATTTTTGCTTTGCATTAGGTTGAGACCTTCAACTGCAAGCATGTCCGGATGCGCAGTTGTTGGGCTTTGCGTCATCACTTCGCCAATGGCGGTTGTATGAATATCAATACGCTTGTCTAAAGTTCTGCGTAAGTCGCCATCAGTGAATATACCAAGCATAGCATCGTGCTCATCGACAATGGCGGTCATACCCAGTCCTTTTTCAGAAATCTCCAGAAGTGCGTCGCGAATCAGCGAATCAGGAGAGACTTTTGGCAGAGCATTTCCAAAATGCATAATATCAGACAACTTAAGCAGCAGTTTTCTTCCTAAAGCGCCACCAGGGTGTGATAGCGCGAAATCTTCAGCGGAGAATCCACGAGCCTGAAGCAGCGCAACCGCCAAGGCATCGCCCATGACTAACGTTGCTGTTGTACTGCTGGTTGGTGCCAAACCAAGAGGGCAGGCTTCTTGTGGTACCGTGATCTGTAAGTGCAAATCTGAAAGTTGCGCCATGTTCGATTCTGGCTTGCCCGTCATGCTGATGATCTTGATGTTCAAGCGTTTCAATACCGGGAACAGAGACAGGATCTCATGAGATTCACCGGAGTTTGAAATGGCAATCACAATGTCTCCGGCGCTGATCATACCTAAGTCACCATGCGAAGCTTCACCCGGATGAACAAAAAACGCCGAAGTCCCTGTACTTGCAAGCGTCGCCGCAATTTTATTTCCAATGTGGCCTGATTTGCCCATGCCCATGATGACCACTTTTCCGCTATTGGAAAGTATCATTTCGCAAGCTTGTTCAAATTGGTCATCAAAGTATTTATCCAGCTCTTGCAGAGCGGCAACTTCGATATCAAGAACTTGCTTTGCAGCAGCGCGAAAATCAAATTGACGGGACATATCAGTGCTCCAATTTATGTCTACGAAAAGATAAGGAGGTTAAGCGGTCATGTTCGCGAACAGGTAAACTTGGTAGCCAATGAAGCAAACAAAAAGAACAGCGCCTTCCACACGGTTAATGCTGCGAGATCTTCCCAAACACATTGCAACCAGCAATAGCGAAACGCCCAGCATGACCCAGAAGTCACGACCCATTGCGTACTCACTTAACATGGATGGATTGATGATGCCAGGGATGCCCATTACCGCGAGAATATTGAATACGTTCGAGCCAATGATGTTACCCACTGCCATGTCGTCTTCACCTTTGAGTACCCCAGCAAGAGAAGCGGCAAGCTCTGGCAGACTGGTACCAATAGCGATGATGGTTAAGCCGATCACGAGATCGCTCATGCCAAAATGCTTAGCAATGATAACCGCGTTATCCACCAAAATGTTCGCTGACACAGGCAGTAATACTAACCCTAGTACTACCCAGATTGCGGCTTTTGAGTTGCTTACACCTTCAGGGATTTCCGATTCCTGATCATCGAGGAATGCGTCACCCGATTTTTGCTCTTTGCGGCTGATCTGCAACATCACAAATAAAAATGCACCAAACAGCACAAACAGAAGGGCACCTTCGTAAAAGCCGAGGTGGTTATTCCAAAGAATTACACCGGCAAGTAATGTGACTGCTATCATCAAAGGCAGTTCACGACGAATAACTCCTGAACTGATCGAAAGGGGCTTAATCAGCGCCGTGATCCCCAGAATTAATGCAATATTCGCAATGTTAGAACCCAGAACGTTACCAACTGCGGTGTCGGTCTTTCCATCCAGGGCTGCGGTAGCAGAAACCATCATTTCAGGGGCTGAGGAGCCCATAGCCAGGATTGTCATACCAATCACAAGAGGTGAAATGCCAACGTTGCGGGCTATGGCTGCAGAACCAAAAACAAGTTTATCTGCACTCCAGACAAGTAAAACAAGACCGACGATAAGCAACGCTACGGCTTCGAGCATGATAATTCCTAACTATTAAATGAGAGTGATGAGTAACCGCTAATTTTGACCTTTTGCAGCGGAAAATGGAAGATAAACAACGAATAAATTAAAGGTTAGTAACGAAATTGTGTTTAATTTTCTCTCATCTAATCACTACTGTTAAAGCAATGATTCTGCATTAAGATTTAAATATTAAGCCATGACTCTGTCATCGTTCATCAAGAATTGATTGAATTTGACCGACTTTATTTAATCGAACAGTGCTTTTAATTCGCAGCTAATGTGCTTATGATTGCAGCCTAATAAATGAACCGAAGCCGTTTTTCGCTTTCTAACCACCGCTCTTGTGTACGAAGGTTGTCAACCATACACCTTAACGTTGTTGGAGCACGATGGTTACAAATTAAAAACATTCGGACGTGAGTTGGCTTGATGATACAGCGAGTTCCAACGCTCCGATAGTAGAAGGGATGATATGTCGAACAACGATTTAGTCACCGTTAACAATCTCACTTTTTCACGCGGAAATCGCACGATCTTTGATGGTATCGATCTGCACGTTCCTGAAGGTAAAGTGACCGCAATTATGGGGCCATCGGGAATCGGTAAGACCACGCTGTTACGCTTGATCGGCGGTCAGTTGTATCCCGAACAAGGCGAGATCTGGTTTGATGGCGATAACATTCCAACCCTGTCACGCAAAAAACTTTATCATGCTCGTAAAAAGATGAGCATGTTGTTCCAGTCTGGCGCTTTGTTCACAGATTTGAATGTATTTGATAATGTGGCTTTTCCTCTCCGTGAACACACCAATCTTTCAGAAGAGTTGATTCGTACAATGGTACTGCTCAAGCTCGAAGCGGTTGGTTTACGCGGCGCGGCTCAGTTAATGCCAAGCGAACTCTCTGGTGGTATGGCACGTCGCGCAGCACTGGCCAGAGCGATAGCGCTCGATCCTGATTTAATCATGTATGACGAGCCATTTGTTGGACAAGACCCCATCACTATGGGCGTGTTGGTCGAACTGATCAGCAACCTGAACCAAGCTTTGGGTTTGACCTCTATCGTCGTTTCTCACGATGTGCCAGAAGTCATGAGTATTGCCGATTGGGTTTACTTACTTGCCAACGGTAAGATCATCGCTTTTGGTACACCAGATGATCTAAGAAAGAATCCTGATCCGCGTGTGCAGCAGTTCTTACAGGGCGATGCAGATGGCCCTGTGCCGTTTAGCTACCCTTCTCAAAGTATCGAAAAGGATTTATTTGATGGTCGATAGCTTTATTCAATTTGTCGCCTCATTAGGTCGACGCACATTATCCATCTGTGAAGCTTTTGGCCGTGCAACGTTAATGTTGTTGGGGGCTTTGTTATCAAAGCCTCAACCGACGAAGGGCTTTCCTTTACTCATCAAACAGCTTTACTCCGTAGGTGTTCAGTCTCTGGCGATTATTGTCGTATCGGGCTTGTTTATCGGTATGGTATTGAGTCTGCAAGGTTATGTTGTACTGGTGGATTACGGCGCAGAAGGCAGCCTTGGCCAAATGGTTGCGCTTTCTTTGCTGCGTGAACTTGGTCCTGTGGTCACTGCACTGCTGTTTGCCGGACGTGCTGGTTCTGCCTTAACCGCAGAAATCGGTTTGATGAAAGCGACGGAACAGCTTTCCAGCTTGGAAATGATGGCGGTGGATCCGTTGAAGCGAGTGATTGCACCACGCTTTTGGGCTGGCGCAATCTCGATGCCTTTGCTAGCAATGATCTTCATGGCGGTCGGTATCTGGGGAGCTCAGCTTGTCGGCGTTGACTGGAAAGGGGTCGACCACGGCAGTTTTTGGGCGGCGATGCAATCTTCTGTCGAACTGGGGCAGGACATTGGCAACAGTATGATCAAATGCTTTGCGTTTGCGATTACCGTTACTTGGATCGCTCTGTTTAATGGCTACGATGCGATTCCGACTTCGGAAGGGATCAGCCGAGCAACTACACGCACTGTTGTGCATTCTTCTTTAGCAGTACTGGGGCTAGACTTTGTACTGACAGCATTGATGTTTGGGAATTAATCATGCAACAAACACGTAAAACAGAATTATGGGTTGGCAGCTTTGTATTAGCGGGAATTTGCGCGATTCTTGTGATGATTTTTCAAGTTGCTGACGTAAAAAGTATGGGCTCTGGTGATACTTACACCCTCAAAGCCGAGTTTGATAATATTGGTAGTTTGAAAGTCCGCTCACCAGTCAAGGTAGGTGGCGTTGTAATTGGTCGAGTGAGTGATATTACTCTCAACCCAGACAACCTGTTGCCAGAAGTCAGTTTATCGATCAATAGCCAATACAATCAGTTCCCTGAAACATCGAGTGTTCAGATTCTGACATCGGGACTGATCGGTGAGCAATACATTGGCTTAGTACCTGGCTTCGTTTTTGATGACGAAGTGATGTTGGTTGACGGCGATACCATCGAAGACACGAAATCTGCTTTAGTACTTGAAGACTTAATTGGTCAGGTGCTTTACAGCGTGGGTGGCTCAGACGATTCAAGTAAGGAATAACTATGTTGAAGAGATTACTACTTTCAGTTGTCGCGGTTTTCGCAGCTTTTAACTTGAATGCGGCAGAAGTTGATAAAACACAGCCTTATCAAATGATGAAGCAAGTGTCAGAAGTTACGTTTGACCGCTTAAAAGCGGAGCAGCCAAAAATTAAACAAGATCCCAACCATCTTAAAGTGGTTGTGGAAGAAGAGTTGATGCCTTACGTCAACTACCGTTACGCCGCATTAAAATTGTTAGGTCCAAACCTCAAAGGGACTAAACGGGAAGATGTGCTCGAGTTTATTGATGCGTTTCATGGCTACCTGATTGCGTCTTACGCGCAAGTGCTGACTCAGTACAGCGATCAGAAAATTGAGTTTGGCCCGGAGCCAAAACTTGATCCATCTGATCGAATTACGAGTGTTAAAGTCGATATCATTGATGCTCCGCGTCCTAACATCAAGCTAGAATTTAAACTGCGTAAAGATAACAAAACCAGTGAATGGGAAGCGTTCGATATGATTGCTGAAGGCATAAGCCTGTTATCAAGCAAGCAGTCGGAGTGGAACTCGAAAATTCGCCAGGATGGTATTTTGGCAGTAGCGAAGGATCTTGAGAAATTGGCGGCGGAACCGATTCGTTTTGAGGCGAAAAAGTAATGGCGCAGTCTCACGCTCAGTGGAACTTTACCACGAATAACCTGAAGCTCTCTGGAGCGCTGGACAGAGATTCAGTGCCTTCATTGTGGGCACATGCTCTGCAATGGAAGCCTTCTCAAGCGGAGATTGAGTGTTCGCTAGAAGATGTGGTGCGAGTCGACTCTGCGGGAATGGTGATGCTAATTCACTTAATAGAGCATGCAAAAAAGCAAAACTGTCATATAATGCTCAGTTTCGTGCCCGCGCAACTGCGCACTCTGTTTCAACTAAGTAACGTTGAATCGTTAGTGGACAAACACATACAGAATTATCAGGGGTAAATTGTGGACAGCGCAAAAGTACAACAGTTATTAGAAGAAGCACTAAACCTTCAAGAAGTGCATGTGAAAGGTGAAGGTAGCCACTATGAAGTGGTTGCTGTTGATGCTTGCTTTGAGGGAATGAGCCGCGTCAAGAAGCAACAATTAATTTATGGTCCTCTGATGGATTACATCCAGCGTAATGACATTCATGCATTATCAATTAAAGCGTTCACACCAGAAGAGTGGGCTCGTGATAAGAAACTGATGTCGCTTTAAGGTTTATTGATGGAAAAGTTTCGAGTTATTGGGTCAGACAAACCGTTAGTCGGTGAAGTGACCATTTCAGGTGCAAAAAACGCAGCACTGCCGATTTTATTTGCGTCTATTTTGGCTGAAGAGTCAGTAGAAGTGGCTAACGTACCACACCTTCGTGATATTGATACAACCATGGAATTACTTAAGCGTTTAGGCGCTAAAGTAGACCGTAACGGTTCGGTTCACGTCGATCCAAGCAGCATCAATGAATACTGTGCCCCTTACGACTTGGTGAAAACCATGCGTGCTTCAATCTGGGCTTTAGGCCCTCTAGTTGCGCGTTTTGGCCAAGGTCAGGTTTCTTTACCTGGTGGTTGTGCGATTGGTGCTCGTCCGGTTGATCTACACATTACTGGTCTAGAACAATTAGGCGCAACTATCACTTTAGAAGATGGTTACGTAAAAGCAGAAGTCGATGGTCGCCTGAAGGGCGCGCATATCGTGATGGATAAAGTGAGCGTAGGCGCCACTATTACTATTATGTGTGCGGCGACACTTGCTGAAGGCAAAACCACACTAGACAATGCTGCTCGTGAACCTGAGATTGTGGACACGGCGGAGTTCCTAAACAAACTGGGTGCAAAAATCACTGGTGCTGGTACAGATACCATCACGATTGAAGGTGTTGAGCGTCTTGGCGGTTGTAAGCACAGTGTTGTTGCTGACCGTATTGAAACGGGAACATTCCTCGTTGCTGCAGCGGTATCTGGCGGTAAAGTTGTATGTCGCAATACCAACGCACATTTGCTTGAAGCAGTACTCTCGAAACTTGAAGAAGCAGGTGCTTTGGTAGAAACCGGTGAAGACTGGATTTCTGTTGATATGACCGATCGTGAGCTAAAAGCCGTGACTGTCCGTACTGCCCCTCACCCGGGTTTCCCAACCGACATGCAAGCGCAATTCACGCTATTGAACATGATGGCGAAAGGCGGCGGCGTAATCACGGAAACCATTTTTGAAAACCGTTTTATGCACGTTCCTGAACTGATGCGTATGGGCGCTAAAGCTGAGATCGAAGGCAACACGGTTATCTGTGGTGACGTTGAATCTTTGAGCGCAGCACAAGTAATGGCAACAGATTTACGTGCTTCTGCAAGTCTGGTTATTGCAGGTTGTATTGCGAAAGGCGAAACCATCGTCGATCGTATCTACCACATCGACCGTGGTTACGACAAAATTGAAAATAAACTGGCTGCACTTGGCGCAAATATTGAGCGCGTGAGCGTGACAAGTTAAACTGCACAGCAGATGATTTGGATATGAAGAGCCGAAACTCAGGTTTCGGCTTTTTTATATCACTCTCTTTTTCATAGTAAGAGAAATTAATAGCTGTATCTGTTAGAAGTCGGTTTCTGGAGAATAAGAATGATTGCACTGTTACGTGTGTTTGCTATCGCAATTTTCGCTATTGTGATGTTTATTGGTGGTTGTGGTTACTGCCTGTTAAGTCCACGAAACCCTAAACACGTATTCACCTTTGGCCGTCTGTTTGCCAAGATGTCGCGTGTTTTTGGGGTTAAACTTGAACTACGTCTTCCCGAAGATGCTTACTCGCGTGGTCAGCACATTTACATTGCAAACCACCAAAACAACTGGGACATGTTTACGGTTTCTGCGGCGGTAACACCAAAAGTGGTCACGGTGGGTAAAAAGAGCCTGGCGTGGATGCCACTGTTTGGCCAGCTTTACTGGTTGACGGGTAATATTCTGATTGACCGTGCGAACCGCTCAAAAGCGAAAGGCACGATTGATCAAGTGGTTAAGAGCATGAAAGAGAGTGATGTGTCGGTTTGGATGTTCCCAGAAGGTACGCGTTCTCGTGGTCGTGGTTTACTGCCATTTAAGACAGGTGCATTTCACGCAGCAATTGGTGCGGGCGTGCCAATTATCCCTATCGTTTGTAGTTCAACTGATAAGCTCAAGCTGAACCGCTGGAATAACGGTCATGTCATTGTGGAAATGATGCCACCAGTTAGCACAGAAGGTTGTACTAAAGAAGGGATTCGTGAGTTAGCGAACACTTGTCGTGAGCAGATGAAAGAGAAGCTGCAAGAGTTGGATGAAGAAGTTAAACAGCGTAACGCCGCTTAATCTTCCAAATACAAGCATATAAAAATGGGTAGCTCAGGCTACCCATTTTTAATTCAAATGAACTAACGCGTTTACTTATTTGCGAACCGCGATAGCTTCGATTTCGATACCAACATCTTTAGGCAGGCGAGCAACTTCAACACAAGAGCGAGCAGGGTAGTTTGCTACTTGGTGCTCGTCGAAGAATTTGCCGTACACTTCGTTAACTGTGCCGAAGTCGTTCAGGTCTTTAACGAAAACCGTCATTTTCACGATATCCGTCACTTTAAGGCCAGAAGCTTCTACAACAGCTTTTACGTTGTCTAGAGACTGACGCGCTTGTTCTGCGATATCCGCAGATACTTCACCTGTTGCAGGGTTAACAGGGATTTGGCCAGAAGTAAGAACCATGTTGCCAAGATCTACGCCTTGTACGTAAGGGCCGATTGCTGCTGGTGCTGATTCCGTGTGAAGTACTTTTGTCATTTTATTTGTTCCATCTGTTTTAGCGAATAAAGAGTGTCAGTGTGCCTCTAAATCTATGGTAGGTAAAGAGCAAAATGCCCCGTAAATACAGGGCATTTGAACTTATTAGAGGTCTGAAATGTTTACTGAATTATCGCTCAGTAACGATCTCTCTTGAGAACACTTTTTCACAGTATTTACACTTCAGGCGAATCTCTTCTTTCTTCTCAAATACCTTGAAGCTGCTCTCTACTGGCTCGTTGTGAGAAATACAGTTTGTATTTGGACATTCAAATACGTCGTTGATTCTTTCTGGAAGCTCTAGCGCCAGCTTTTTCACTACTTCGTAGTTTTCGATTTGGTTCACGGTTGCGTGTGGTGCATACAGTGCCAACTTACTCGCCTGCTCTTCGTTGATGAAGACATTTTCAATTTTCAGCAGGTCTTTATGACCTAGCGCTGACGACGGCAAATTAAGGCCGATGGTCACTCGCTGAGACGAGTTATGCATATCGAACAACTTCAGTACTTTGATGCCGATTTGTGCTGGAATGTGGTCGATTACGGTACCGTTTTTGATTGCTTCTACCTGCAATTGAGTTTCTTTAGCCATGTCTTTTCTCCTCGATTACAGTGTTTCGTTAAGAACTAGCGCCAACAAAGCCTGACGGGCGTATACGCCGTTTTGAGCCTGCTGGAAGTAGTAAGCGTGCGGTGTTTTATCAACATCCGTTGTGATTTCATCTACACGTGGTAGAGGGTGCAGTACTTTAAGGTTTTCGCGCGCACCTTCTAACATTGCGGCTGTCAGGATGTAAGCGGATTTGATGTGTGCGTATTCTGACTCATCAAAACGCTCTTTCTGTACGCGGGTCATGTACAGGACATCAAGCTCAGGAATGACGGTTTCCATGTCAGTGAGCAGGGTGTATTCAATACCCGCTTCATCCAGTTCTTCACAAAGGTAGTCAGGCATTGCCAGTGCTTCAGGAGCGATAAAGAAGAAGCGGATGTTATTGAACTTCGCCAGAGCCTGAGTCAGTGAGTGAACGGTGCGACCGTATTTTAAGTCACCAACGAATGCCACATTAAGGTTATCTAAGCGGCCTTGCGTTTCAGCGATGGTGTAAAGGTCTAGCAGAGTTTGAGTTGGATGCTGGTTTGCACCGTCACCTGCGTTAATCACCGGTACGCCGTTTGAAAACTCAGACGCCAGACGTGCAGCACCTTCCTGAGGGTGACGCATCACGAAAGCGTCTACATACGAAGAGATGACTTGTACGGAATCAGAAAGGGTTTCGCCTTTCTTCGCCAAAGAAGTATTTCCATCGTTATCAAAACCAATGACGTCGCCGCCCACACGTTGAATTGCCGTCTCAAACGACAGACGTGTGCGTGTTGATGGCTCAAAGAAACAGCTCGCAACGACTTTATTTTTAATCAGTTCTGGTTGAGGTTCCTTTTTCAGGCTACCTGCGGTTGCGACAATAAGTTCCAGCTCTTCACGTGAAAGCTCTGGAATAGAGATGATGTGCTTCTGGTAAAGCGAGTTCGCCATGATCTTCTTCCCTATAACAGTGATGACTATCTCCAAAATTAACCTTGAGGAATTTTGGACATAAAAAAACCTCCCAAATAGGGAGGTTTAAAAATCGATAGAATTAACGAAAATAACACCACGCAAGCGTAGTCGCTTAGTTAGAGCAAATCGCGTTGTTACGGCAGCAATCAGCGTGGTCATTTCTTAATCCTCAGACAAATTGCCGAGCATTATACGCCTAACTTTTACTAGTGCAAGCGATTACATCATGGTTTTTGTTACTAAAATCCGTTAACTTCCCAGCGTTGCCACCATCACGGCTTTGATCGTGTGCATGCGGTTTTCTGCTTCATCGAAGACGATAGAATATTCAGACTCAAACACGTCTTCCGTCACTTCCAAACCTTTCATGCCGTATTTCTCAGCCACTTCTTTACCGACTGTAGTTTCATCATTGTGGAAAGCGGGTAGACAGTGCATAAACTTCACATGTGGATTGCCGGTCTGTTTAATCACATCCATATTGATTTGGTAAGGCTTCATTAGGGCAACACGCTCGTCCCAAGCTTCTGCAGATTCACCCATCGATACCCAAACATCGGTATACAAGAAGTCACAGCCCTTAACGCCTTCTTCAACGCTTTCGGTCAGAGTGATCTTGGCACCTGTTTGCTGCGCGATTTCCTGACATGTGGCAACAAGCTCCTCTTCAGGCCAGAACGCTTTTGGCGCAATAAGACGAATATCCATGCCCATTTTAGCTGCGCCGACCATCAGTGAGTTGCCCATGTTATTGCGAGCGTCACCTAGGTAGGCAAAGGTGATGTCATGCAGTTTCTTCCCACGTCCATGCTCTTGCATGGTCAGGAAGTCAGCGAGGATTTGCGTCGGATGGAATTCATCGGTTAGACCATTCCAGACTGGAACGCCTGCGTAAGCACCGAGATCTTCCACGATCGCCTGACCAAAACCACGGTATTCGATACCATCATACATACGGCCCAATACACGCGCGGTATCTTTCATCGATTCTTTGTGGCCGATTTGTGAGCCAGAAGGACCAATATATGAGACCTGAGCGCCCTGATCAAAGGCCGCAACTTCGAACGCACATCGGGTTCGAGTAGAAGATTTCTCAAAGATGAGTGCAATGTTTTTACCTTGGAGTTTCTTCTGCTCTGTTCCTGCATATTTCGCTTTTTTTAGCTCTGCAGACAGTTCGAGCAAGAACTGGATTTCTTTGGTTGAGAAATCCAACAGCTTCAAAAAGTTGCGATTTCGTAAATTGAAAGCCATAGCTCGTCCCTTTGTACGTGTGATTGATTTTGAATCACTGCATTAAAACATATAAATGCTTTTATTGTGAATAATTATTTTAATTAAAAACTAAAAAAGGTTGATGTATTCACATCAACCTTAGTTTTTATTCACTGATTCGGAAAGAGATTAAATATCGTCTCGTTCAATCGGACAGCTCATACAGCGAGCACCACCACGGCCACGACCTAACTCGTTACCTGGTACCGTCAATACTTGAATGCCGGCTTTATCGTACTTCTCGTTGGTGTAGACGTTACGTTCGTAACCAATCACCACACCTGGTTTCACGGTCAGTACGTTGTTGGCATCGTTCCACTGTTCACGCTCTGCTTCGTAGCTGTCACCACCGGTTGTGATGATTTTCAGCTGATCTAAGCCAAGTGCTGATTCAATCGCATGTAGGTAGTTGTGCGATGCTTCAACATTCATTTCTCCTTCAGTGCCTTTCGGAGTCAGACGCCATGTATCCAGATCTTTACGCATGATCTCTGGGTAAACAGAGAAGGTATCGACATCCATGTGTGTCATGACCGTATCCAGGTGCATACATGAACGGTGTTTAGGAAGATCAATCGCAATCACTTCTGTTGCCTGACCCGCTTTAAACAGGTTAGCAGCCAGGTTTTCTACACCTTGCGCTGTGGTACGTTCAGACATACCTACCAGAACTGCGCCTTTACCGATAACCAGAACATCACCGCCTTCAACGTTAGCGTTATCGTAGTGTAGGTCTTCATCGCCAAAGTATTTAATGAAGTCTTGACCTGCAAAGATTGGGTGCCAGCGGTAAATTGCACGCAAATGGTTTGTTTCGCGTTGACGTGCAGGCATCATCATTGGGTTCAGAGAAACACCGCCGTATACCCAGCAAGATGTATCGCGGGTAAATAGATGGTTTGGCAATGGTTCAATAACAAAGTCTAGAGGGCGACGCATCTTCGGTAGCATAGAAGATGATTTGATAGGAAGCTCAGAGTAGGCCAAACCACCTAGCAATACTGAAGCAAGGTGTTCATTGTCCATCTCTGTAAAATACGCGCGAAGATCACGGGCAAAGGTCGGGCCGTAACGGAAATCAGAGATCTGAGTATCCAATAGCCACTTTTTCGCTTCTGGAACCGCGAGGGTTTCGACTAGTAAATCGTGAAGTAGAAGTACTTCTACATCTTGATCGCGTAAAGTACGAGCGAAAGCATCATGCTCTTCGCCTGCTGCTTCTACCGCAAGAACATCATCAAACAATAACTCATGACAGTTAGATGGCGTTAAGTGGGTTAGGGCGCGCTCAGGGCGATTTAATAGAACTCGTCTTAATTGACCAACTTCTGATCCAACGTACAGCTTACTCATTTTGTGTCCTTACAGATTTACCAGCCGCTATTTATGACAACCTTATGGATAAGATGCAAGTTAGTTAACTTTGATAATGTTTTGTTAATTGTTTTAATTTTAAATTAAAACTCCAAATTTATTTATAATGGTTATTGTTGGTGGTTTTTTGTGTTGTTTTTGTGCTTTGGCGTTAAGTGCGTTTTTATTCTTTTGGTCTGACTTGAGTATATTACATGCTTAGTGCATAAAATGTGCATATATATTCTAAAATATGCATTTTTGGGTTCTCTTTATTCGCTGAGTAGAGAATACAAGGCGTCTCGGTATTCAATATAGAACCATAAACACGCATTGAGAGCCGGTTTGTGCCCTATTTATGCGAATTAGGATCTTCTGAATATTACAAAACAGCATTTCTTGTTAACTTTTTGTGACCTTGTGAGAGGGGTTTAATATTTATCAAGGAATAATTGACAACAATCGCTGTGGTTTGGCGTTTGTTAGTGGCTTTTCGTCGCAATCCGTGCCATATTTCACCGGATCGTTTCCACCAAGTAACTAATCTGGAGCCAAAACATGTCTCACGAAGATGAATATCTATCAGTAGAAGAATTAATTGAGATTCAAAAGGAAGAGACTCGCGATATCATTGCAGCATTGCTAGAAGATGGCAGCGATCCAGATTCGCTATACGAAATTGAGCACCACCTATTTGCAGAAGATTTCGATACGCTAGAAAAAGCGGTTGTTGAAGCATTTAAGATGGGCTTTGAAGTACTTGAAGCAGAAGAGACAGAAGACGAAGACGGCAACAAACTACTTTGCTGTGATGCGACGATGGAATCTGCACTCGATGCAGAAGCAATTGATGCTCAAGTTGAGAAGCTGGTTCATCTCGCTGAAAAGTACGACATTATTTATGACGGTTGGGGTACCTATTACGAGGGCGAAGACGCTCTATACTCTGACGAAGATGATGAAGACGAAGAATAGTCTCTCCTTGATTGAAAAAGCCAGCTATTTAGCTGGTTTTTTTATGTCTAACAATTGATAACGATAAGGTATGAAACTAATTCACATTGAGCTTGTGTGGTTTTTTTACCATAATGCGTAGAAAATTGATCTAGCTCAAGGTGTATATGCAACAGTCACTCGCCGGTTTATGGCAAGTCTCTCCACTTACGGACCTATCTATCCCTCAGGATGACATCACTTTCCCGGCTCCATTAAGTCAGGTACTTCCCGATGAATTGTCAGAAGAAGTAATCTGTCAGCAAGAATGGCACTTAATGCATGATATTGAAGTGGATGAGTCCATGATGGCATTCCCTGCGGTAGAAATGGTATTAGGTGGCGTCGACTACCATGCCGAAGTACGGTTGAACGGCGTGGCACTGTTTGACTGCGATGGTACTCAGAATGTGTATAAGAAAGACATTCGTCCGTTCATGCAGATGGGACGTAACCGCTTTGAGATTTTATTCTTAGAGGAAGAAGAAGACTTACTGTTTGAGGAAGATCGGCCGGAACTGTGCGCTCTTACCGATCAAGAGTATAAGAAAAGCGACGATCGAATCGGTGTGTGGAAGGAGCCTTACCTGCAGTTTATTCGCAACGTCCGTTTAGAGCGCGTTGCCACTGAGCAGATCTGGCACCATGGTGGTGGTTGTGAGTTTAAGGTTGATCTTTATTATCAGACATTCGCACCGGGGTTGGTTTCTGCATCGGTCAAATTCAACGGCATGACTTACCATATACCAATTGATGTGCGTGCTGAGCATGCTAGCGCTCTGTTTCAGATCGAAGCGCCAAAATACGCTGATCTCAATAACCCAAATCCAAGCGATCTCTACCAATTGTCAGTAGAGCTAGATGGGCAACGCCAAGATTTTTCAGTGGCATTAAGCCAGGATCTTTGTGTTACCCACTTAGTACTCTAAAATTGGGGGTGCTTAAATTCCTACAGCGATTTGAGCATCACGACTTCACACGCATCATGCCCTGTTTGTCCAAGCGGGGCATCTAAATGCTTAAACCCCAACTTCTCATACAAACCAATGGCTTCTTTTAAGCACTCGGTGGTTTCCAAATAACACTTCTGATAACCAAGTTGCTTTGCTAATTGCAGACTCAGAGCCACAATACGTTTGGCCAGCCCGTGTCCACGAGTTTGTGGCAAGAAGTACATCTTTTGTAGCTCGCACACGTTAGGTTCTCCTGCCAGTGGCGCAAAACCTCCACCACCAACGATCACGCCATTGTGCTCAATCACCCAATACGCTGCGCCTTGTTGGTTGTAGACAGAATACATGTCATCAAGCGTTGGGTCTGCCACGCCATAGCCTTTGTCAGCGGTTAGACCATACTCTGCTGAAACCTGGCGAATGACGCTTGCTATGTTTGGGTTATCTTCTGGTGTGAGAGAGCGGAGAGTGAAGTGTGCTATTTGTTCCATGCTTTGCCTACAAAAATGAGCCCTTAAGGGCTCAATATATTGCGGTTAGGCATGTCGATGCAAACCAAAGTGAGATGAAGGTGTTTGGTTTGCAGATTTACGTAACCAAACTTTCTCATGGAAATAGTACGCCACCGTGTTTATAGATGGCTCTAACATTGCCATGACACCACCAATGAATGCATCACCCGTTAACAAGTAAACCACCGTAAACGCTACGCTAAAGTGTACTGTTGCGAAACTTGCGGTTTTTAGCTTGGTCATGCATTGACGAGCTTTTAAAGCGGGAACACTTGTCCAAGCTTTTTCATGAAAGTAGAAAGCGACCGTGTTTACTGATGGCTCGATCATGGCAATTAAACTACCAATCAAGATGTCGCCAGTAAGTACGTAAGCGACACTAAATGCGATAGTAAAATGTAATGCAGCGAAAGTTAGTGTCTTTTTCATGATAATTACTCATCGTGTTTGTTTAGATGAGTTTATTATCGATAATAATTCTCATTGTCGCCAATGGGTGGTGAGTATTAATTCAATAGGGGAAAGCTATCAATGAGGGCGTTGCGAAGGGAAGATACAAAAAAAGGTTGGCCTTGATGACCAACCTTTTTGATTCAAGCATAGAAGCGTTTGGCTTCTGTTTTTGCTTTAGCGATTAAAGAGCCGCAATTGTGGTTTTTTGCTCTTCTAGCTTAGCCAGTGTTTCTTTGTAGCCTTCAAGCTTCTCACGCTCTTTAGCAACAACCGCTTCAGGTGCTTTCGCTACGAAGCCTTCGTTACCAAGTTTGCCTTCAATACGCTTGATCTCGCCGTGCGTTTTCTTGATTTCGCCATCAAGACGCGCAAGTTCTGCGTCTTTGTCGATAAGACCCGCCATTGGGATCATCAGCTCAGACTTACCAACCAATGCTGTTGCACACGCTGGTGTTTCTTCGCCAGCTTCAAGAACGCGTACCGCTTCTAGCTTCGCCAGAGACATCAGTACTTGCTTGTTCGCTTCTAGACGAGTCGCATCTTCTTCACTTGCTGCTTTTAGCATCACATCAAGTGGTTTACCCGGGTTGATGTCGTACTCAGCACGTAGGTTACGGATGCTAGTGATGAACGCTTTAACCCACTCGATGTCGTCTAGCGCTTCTTGATGGAAGTTCGCTTCGTCGAATTGAGGTAGAGCTTGAAGCATGATTGTCTCACCTTCAACACCATCGACTAGTGGCTTGATGCTTTGCCAGATAGTCTCTGTGATGTAAGGAATCACTGGGTGAGCCAAACGTAGCGTTTTCTCAAGAACCGTGATTAGCGTACGACGAGTACCACGTTGCTGCGCTTCAGTGCCTTTCCATAGAACAGGTTTCGTTAGCTCTAGGTACCAGTCACAGAATTGGTTCCAGATGAATTCGTAAAGCGTGTTCGACGCCATATCCAGACGGAAGTTGTCGATATGGTTGTTGAACGCTTTCGCTGCTAGTTCAAACTGAGACTCGATCCACTTGTCCGCTAGTGAGTATTCAATGTCACCACCGTTGAAGCCACAATCTTGCTCTTCTGTGTTCATCATTACGTAACGGCTAGCGTTCCATAGTTTGTTACAGAAGTTACGGTAACCTTCAAGACGCTTCATATCCCAGTTGATATCGCGGCCTGTTGATGCCATTGCTGCAAGTGTGAAACGCAGTGCGTCTGTACCGTATGCTTCGATACCGTTTTCAAACGTCTTACGAGTGTTCTTCTCGATCTTCTTCGCTAGCTGAGGCTGCATCATGTTGCCAGTGCGCTTCTCAACCAGAGACTCTAGGTCGATACCATCGATCATGTCGATTGGGTCAAGCACGTTACCTTTCGACTTAGACATCTTGTCGCCGTTTTCGTCACGGATTAGACCGGTAACGTAAACGGTTTTGAATGGTACTTGTGGCTTGCCGTCTTCGTCTTTCACGAAGTGCATGGTCATCATGATCATGCGCGCAACCCAGAAGAAGATGATGTCGAAACCAGTGACTAGTACGTCTGAAGGGTGGAACACTTTCAGATCGTCAGTTTGCTCTGGCCAACCTTGAGTACCGAACGTCCATAGAGCAGAAGAGAACCAGGTATCCAGTACGTCTTCGTCTTGGTGCAGCTCAATGACTGACTCTAGGTTGTTGTTGTTACGAACTTCTTCTTCAGTGCGTCCTACGTAAACATTGCCTTGGTTGTCGTACCAAGCTGGGATACGGTGACCCCACCATAGCTGACGAGAGATACACCAGTCTTGAACGTCACGCATCCAAGAGAAGTACATGTTTTCGTATTGCTTAGGCACGAACTGGATGTCGCCGTTTTCAACTGCTTCAACCGCTGTTTTCGCTAGAGGCGCAGTACGTACGTACCATTGGTCAGTTAGCATTGGTTCGATAACCACGCCACCACGGTCGCCGTAAGGAACTTGTAGATCGTGATCTTTCACTTCTTCAAGTAGGCCTAGCTCGTCGAATTCAGCAACGACAGCTTTACGCGCAGCAAAACGCTCCATGCCATGGTATTTAGCTGGAAGCTCTGTGCTGTATGCGTCGCTTGCTTCGCCGTTGGTGTTGAATACTTCAGCCGCGTCACGGATGTTGGCGTCAAAAGTCAAAATGTTGATCATTGGTAGCTGGTGGCGCTTACCAACTTCGTAGTCATTGAAGTCGTGCGCAGGTGTGATTTTCACACAACCAGTGCCTTTTTCCATATCCGCGTGATCATCACCTACGATAGGGATGCGACGGTCAACGATAGGAAGAATGATTTCTTTACCGATAAGATCTTTGTAACGCGGATCTTCTGGGTTTACAGCAACACCGGTATCACCAAGTACGGTTTCTGGACGAGTGGTTGCAACGACGATGTAATCTTTACCGTCAGCCGTTTTTACGCCATCCGCTAGTGGGTAGCGGAAATGCCACATGTTGCCTTTAGTGTCTTTGTTTTCTACTTCCAGATCTGAGATTGCTGTGTGTAGCTTTGGATCCCAGTTAACCAGACGCTTACCACGGTAGATTAAATCATCTTCGTACAGACGAACAAAAACTTCCTGTACTGCATTTGAGAGGCCATCATCCATCGTAAAGCGTTCACGATCCCAGTCTACTGACGCGCCAAGACGACGTAGCTGTTTAGTGATGGTGCCACCAGATTCACCTTTCCATTCCCAGATTTTGTCAATGAAAGCTTCACGACCGTAATCGTTTTTGGTTTTGCCTTCTTCTGCCGCGATCTTGCGCTCAACAACCATCTGAGTTGCGATACCAGCGTGGTCAGTACCTACTTGCCAAAGGGTGTTTTTACCCTTCATACGTTCACAACGGATAAGCGTATCCATGATCGTATCTTGGAACGCGTGGCCCATGTGTAGGCTACCAGTGACGTTCGGTGGCGGGATCATGATGCTGTATGATTCTTTAGTAGTGTCACCGTGTGGCTTGAAGTAGCCTTTCTCTTCCCAAGTCTGATACAGAGCTTGTTCGATTGAAGTTGGGTTATATGTTTTTTCCATAGCGCTCATTTTTCCTCGTCATATTTGGGCGGATTGTGGCTTTAATTGCCTTAATCGAAGCTCAACTATTTAGAGGTTTGATTCTGGTTAATGGTAAATCTTAGTCAATCTCTATAAGTGAACTCTCTAAAGAGAGAGCTTAACTATAAGGATTGACCCTTAAGGATATTGAATTTCTATCGTCTGCAGTTGGTAGCCTGCTTGTCGGTAAATTTTATATCTTTCTCTTGCGAGCTGTTTAGCTTTTTCTTCGCAGGGCACGAAGTCTACCACTTGAGCAAACTTGTTCGCAAAGGTTGTCTCATTTTCCGCCAAATTAATTACTAATTGGCGATTCCAAGACGGTTTTACACCATGATGTCCAATTTCAATGTTGGTGGCGTATTTAGGGCCTTCACCTACGAGATTATGTGCCATGAACTTGTCTGCATCAATTTGCCAGAAAGCTTCAGCGAGCTGCTCGGCATGCATTTTGTCGTTGCAGTTCAGATATACTTTAGCGCCTTGGCGGGCAAAGTGCTGAGCCAAAAATACGACATACTCTTCAAAGCCAGTGAGCTGCGCTTGTGGGCTGTCTTCTTTGATGATGTAGAAAGTTGCGGTTTGCATCATTCTCTCGCTTAGTTCTGATCTCACCTTACGACTCTTGTTATAGAGAATATGGTGACAATAAAAAAGGGCCTTGCGGCCCTTTTCGATTTAGTTCAGAAATTATTCTTCTGTCTCTTGGCCGCTGCGGTTCAAAAGGAATTGGACTAGCATTGAGACAGGACGGCCTGTTGAGCCTTTCGCTGCACCTGATTTCCAAGCAGTACCTGCGATGTCCAAGTGTGCCCAGTTGTACTTTTTAGCAAATTTTGACAAGAAACAACCAGCAGTGATAGTACCAGCAGGACGACCACCGATGTTTTGCATGTCAGCAAATGGGCTCTTCAGCTGCTCGTGGTACTCGTCTGCCATAGGTAGACGCCATGCACGGTCACTTGCTTGCTCAGAAGCGTTTACCAGCTCATGTGCAAGTGGGTTATGGTTTGAAAGTACGCCACTGATATGGTGACCAAGTGCGATAACACAAGCACCTGTTAGCGTAGCAACGTCTACCACACAATCTGGTTCGAAACGCTCTACATAAGTTAGTGCGTCACAAAGAACCAAACGGCCTTCCGCGTCAGTATTAAGTACTTCAACGGTTTGACCAGACATCGTTGTTAAAATATCACCTGGACGGTAAGCGTTGCTACCCGGCATGTTTTCACAGCCAGCCAGAACACCAATCACGTTAATAGGCAGGTTTAGTTTCGCTAACGCTTTCATTGTACCGAATACAGATGCCGCACCACACATGTCGTACTTCATCTCATCCATACCTTCACCAGGTTTCAGTGAGATACCGCCTGAATCGAACGTTAGGCCTTTACCAACCAGTACAATCGGTTTTGCATCTGAGTCAGGGTTACCCTTGTACTCGATGATTGACATCATAGATTCGTTTTTCGAACCACGACCTACCGCTAGGTATGATGTCATGCCCAGTTTTTCCATCTCTTGCTCACCAATGATTTTGGTGGTCACGGTTTCGTAATCGTCCGCTAGACGACGAGCTTGTGACGCAAGGTATGCTGGGTTTGCTACGTTTGGTGGCATGTTGCCAAGGTCTTTTGACGCTTTTACGCCAGACGCGATAGCAAGACCATGAGTGATCGCTTTTTCACCCAGGCTCAATTCACGACGAGTTGGTACGTTGAAAACAAGCTTACGCAGTGGGCGGCGAGTTTCTGGCTTAACGCTCTTGAACTGGTTAAATGTGTACAGACCATCTTTAGTCGCTTCAACTGCCTGACGAACTTTCCAGTAAGTGTCGCGGCCTTTAACGTGCAGCTCAGTCAGAAAACATACGGCTTCCATTGAGCCTGTTTCGTTAAGTGTACTGATCGTCTTTTGAATGATTTCCTTGTACTGGCGCTCGCCTAGCTCACGTTCTTTACCACAACCGACAAGTAAAACGCGTTCAGACAACACTCCTGGTACTTGATGCAGTAGTAGCATCTGGCCAGGTTTACCCTCTAGATCACCACGGCGAAGTAATGAACTGATGTAACCGTCACTGATTTTATCAAGTTGTTCGGCTACTGGAGAAAGGCGACGTGGTTCAAACACACCAACAACGATACATGCGCTACGTTGTTTCTCTGGACTGCCACTTTTTACACTGAACTCCATGCGTACTCCTACATCCTGAAGACAAATTGCTCTAAATGTTAGATAATGATCGCTTACTTGTTGAATTTTAGCTCCAGGCTTACATGCAGAGCTAATTAAGCGACTAACATTTAGTTTATAATTTTTCAAAAAATAAATGGTTCAACGGGAAACTATAGTGATTCGACCAAAAAAACAAGTTTTGTATAGGTAATTTCAGCGTGATTATTGTTAGATATTTGATCCGCGAAACACTCAAGAGTCAATTTGCGATCTTTTTCGTACTTTTTTTGGTGTTTCTGAGCCAAAAGTTCATTAGTGTTCTCGCAGACGCTTCTGACGGGGATATTCCTGCTGGATTGATCTTCTCAATTGTTGGTTTGAATATGCCAGCAATGGGCTTATTGATGCTGCCGTTGAGTTTGTATATCGGCATATTGATCACTTTTGGTCGTCTTTATGCGGAGAGTGAAATTGTCGTTATGAATGCGACGGGGATCGGAAACAAGTTTTTGGTGCAAGCGGCACTTTACTTAGCTCTGATTACTTCTGCTGTGGCGGCATTTAACGCTCTGTGGTTATCACCATGGTCGCAAGAAAGAGTGGAACAGCTCTACGAGCAGGTTGCGGCTGAAAATAGCGTCGACCTTCTTCAAAAAGGCCAATTTCAGGGTACGCCTGATGGTTCTTCTGTGGTGTTCATCGATGATATTAAAGACAACACGCTGAGCAATGTGTTTGTTGCCCAGATGCGCCCTCGGGATTCTGTTCTGCCTAGCGTGATGTTTTCTTCTTCTGGCGAGGTGAAAGAGCTGTCAGATGGACGACAGATCATTACGATGAAAGAAGGTACGCGCTATGAAGGCGTGCCTACTCGCGTGGAGTATATGATCACCAAGTTCGATCAGTACGAAGGGGTGATTGGTCAGCGCGAAGTGAAAAAGAAAGGCAGGGACTGGGAAGCTTACCCTACGGCCGATTTGATTGGTCACCCGGATCCTGAAGCGCAAGCTGAGCTGCAATGGCGAATTTCACTGTTTGTATGTATTCCATTGCTCACGATGTTGGTTATTCCGTTGTCTGCAGTTAACCCGCGTCAGGGACGATTCGCCAAAATGGGCCCTGCGATTCTGATTTATTTGGCTTACTTCCTGGCGATCAGCGCAACGAAATCGGCACTGGAAGATGGCTCTATACCGACGACCGTTGGAATGTGGCCAATCAACGCGATGTTACTGATAGTCGCTATTTTGGCTAACATGATGGACAGCGTTCCAGCTCGACGAATGAAAGAAAAATTCCGCAAGAAGAGGCTAGCGTAAGCCGTGTTCAAAATCTTAGACCTTTATATCGGTAGAACCATTATTTCGACCACAGCCTTGGTTTTGGCCACCTTTGTTGGCTTGTCTGGCATCATCAAATACGTAGAACAATTACGTAAAGTTGGTCGAGGTGTGTATGACCTAATGCATGCACTTTACTTTGTACTGTTGAGTATTCCTCGCGACATAGAAATGTTTTTCCCAATGGCGGCACTGCTGGGCGCTTTGATTGGTTTGGGGATGCTAGCATCAAGCTCTGAGCTGGTGGTTATGCAGGCTGCAGGCTTTTCCAAATTGGATATCGGTTTATCCGTATTGAAAACTGCCGTGCCTTTAATGCTTATTGTTATGACGCTTGGTCAGTGGGGCGCGCCAGAAGCTCAAAAGATGGCTCGTGACCTACGCTCTTTTGCAATATCCGGCGGTAGTATTGTGTCCGTCCGGGCCGGAGTTTGGGCTCGGGATGCGAACGATTTTATCTTTATCGGCAAAGTCGAAGACGACAAATTGTATGCGCTGAATATGTGGCGCTTCGATGAGGATAAGAACCTCCAGAAAGTGATTTTTGCTGAAGAAGTGGATTATGAGCAAGACAACAACTGGGTCATGAAAGACGTGCAAATCACCGATATGCAAGGTGAGACCGTCATATCCAAGCAAAGTGTCGACCAAATGGAATGGCAAACGTCACTTGCGCCAGACAAGCTTGCCGTTGTGACGGTTAAGCCAGAAGAGTTATCACTTAGCGGCTTGTACGATTACGTGACCTACTTGAAAGCATCAGAACAGGATGCTTCACGTTACGAGCTTGCGTTCTGGCGTAAGCTGACTCAACCACTCTCCATAGCGGTCATGATGTTGATGGCATTGTCGTTTGTATTTGGTCCGCTGCGCAGCGTGACGATGGGCGCAAGGGTGTTGTCAGGGGTAGTCGCTGGCTTTACTTTCTATATTTCCAGTGAGTTTTTCGGACCGTTGACTCTGGTATACGGGATACCTCCCGTGTTTGGCGCATTGGCACCAAGCCTGGTATTCCTCGCTATTGCGGTATCGCTGCTGAGAAGAAAATTGTAAAAAGAAAAAGGAAGGCCAACGCCTTCCTTTTTTTATTGTGCTTTCGGTAACACAACCACTTTAGTTTTGGCCCACATGTCGTGAAAACCGCGTTTCTGCGGATCGATAGGTACAGTCAGGTTGGCTAACCCGAAGCCTGAAGTTGCAATACGAATCAGCGCTTGAGTAACAGTGATTGGTGCATCGTCAGCGGCGTTACGTACTTGAAGTTTCCAGGCACGCATACCAAGTGTTTGACCTGCGCGAGTCCAGAAGAAAACAAAGAAATAGATCCAAACTACCGCTAAATACAGCGTAAAGATCGGGCTTATTACAGGGTGCTTCGATAACATATCCGCAGCATCGACATATTCCCCATAGCTCAGTAACCCAGCGGCATTGAGTGCAAAGACAATGGCCATAACCACGCCGGCTGCCATCATTTCTATCGCAATGACAATCAACGAGTCATAGACCAAAGCTGCTAGTCGACGAAAGAGTCCTGCCGTTGGAAGAGTTGTAGAAGTAGTCATAATTCCATCACTTACCTTAACAAATTGTGCGTCAGAATATAGATTCCCTCCCCATGTGAAAAGAGAGCCAACGCACAGAGTCTCCAATTGTGGCGAAATCCAGCCTTTTACAGCAGTACTTATCGTTGATAGGGGCGGGATAAGAGAGAATGTATTGGGAGTTTTTCAATTCAGTTCGAATCGTTTTGGTTTTCAGCCATGAAATTTCTGGTCTATTACCTGATGAGAAAGCTGCGAGAGTTGGTGTTTTTCGTCTTCGGTATAATGTTGAGACAGTGCGAGTTCCAATGCTTTTTCTGACAGTTTTTGGGCGGGAGAGGCGAAGAGTTTGGGATGCATGCTCGATATCGCTAACAATGATTTTTGCAAGCGAATCTGAACTTGGAGTTGGGCTGCGCCATCATGTGCTATTGGCAAAAAGACATCATCAAACAAATCTTGGCAGCTTAATGAAGGCACAAACAATCGAGGAAAACGTGTTTTTATGGGTCTTTGCTTTAGTAACTCCCCCCAAAGTGATAATGCCCTTATAGCGCGCCCGAGTACATCAATGGCGGTGCCGTTGTCATTGACTGCAGGGGAGAGCGCTCTTGAAGCGATTTCCGCCAAAACGACCAAGCCAAAACGAGGGTCTTGGTCGAAGGAACGCTCTGTTCGAATAGTGAAAGCTGCGCTAACTTCGCTTTCTTCTTCTAGCTCTCCACATAACCAAGCGATGGGTTGCCCTGAGTAAACAAAGTTACCCGGCTGACGTTCTATGTAAATGGTGCATTGGTTATCTTCGGCAATGCTATCAAGATGGTGCATATCAATATGCTGTAAGTAACCAATTTCTTGGCTGTAAATAGGTTTGCTTCCCCTAGGTTTATGTTCAGGGTTACTCCAGGGGCGGGCTCCAAGCCAAGGCTCATTTCCACGCTTGCGAATCGCACTTATCAGAGCTTGTTCGACTTTTGACGTTGTTTCTGAAACTCTTCCAAGTACCGATAAATGCTGAATCCAGCGCAACAGCGTAAGTATGATCATCACGATGACAACCATAGTTACGATGAACAGATAGATGCGCGCCTGTTCGTGATAGGCACCAACACCAAGCGCGATAATCCCCACCAGACTAAATAAGAACGAACCAAGAAACGTCGCCAGTGCATTTTGCGTTGTGCTGTCTTCCATTAATAGCTTCGTGGCTCTTGGTGTCACTCCCGCACTGGCGGCGGTGTAGGCTGAGACCATGATATTGAGCGAAAAGGTAGTTACCGCCAACATTGAGGTCGCCAGAATATTGAGTATGTTATTCAGTAGTTCACTGCTGACGTTAATCGCGGGAGGCAGTACGACGAATTCGTTTAGAACAATCGACATCAAAGCGGTAGCGACCGCAAGTAAGGCGAATAATGATGTTCGAACCCATAGTTTGCGGGTTACCTGTTTTAACAACCACTGCCATTTAGATCCTGTCATTCTCTGACTCCTATCGAACAATAATTCGAAAGTGGATATAAAATTCAAAACGTTAGTATTGTTAAAGCATAGGTTAAATTTTTTGAAGTCTGATTAATGTTTGATGAGTCATAATGAAAAGGCACGTATATCAGCATATTTTCAAACGTACAGATGGTGTGAAGTAGTGAGGTAAAAAATGATTCTAATTACAGGCGCTAGCAGCGGACTAGGGGCTGAGTTGGCTAAGCTTTACGATTGCGATGGTCAGCCAACATACCTTACGGGACGAAGCGAGGGTAAGCTCTCTGAAATCACAAACAGACTATCTAACAACATTGGTTACCAAGCTTGTGATCTCTCTTTGCATCAGGATGTTGGACAATTATTTGATCAATTAGACCAGCCTCCCCAAACAGTGATTCATAGTGCGGGAAGTGGTTATTTTGGGCTGTTGGAAGATCAAGAGCCAGAACAGATTCAAAAGTTGATTAACAACAACCTTAATTCTGCCATTAATGTCTTGCGAGAGTTGGTTAAGCGTTACAAGGATCACTCGGTAAATGTGGTTGTGATTATGTCGACTGCATCGCAACAGCCGAAAGCTCAGGAGTCCACATACTGCGCAGTTAAGTGGGCGGTAAAAGGTCTGATAGAGTCTGTTCGTTTAGAACTAAAAGGCAAACCAATGAAAATTATTGCGGTCTATCCGGGAGGGATGGCGACGGAGTTTTGGGAAACCAGTGGCAAGTCATTAGATCTCAGCAGTTTTATGCAAGCAGAAGATGCGGCCCAAATGATTCATGATGCGGTGTCGAGCATCGGTAACGGCTATGTTTCTGATATCACGGTTAACAGGTTATAAACGCCATAGATATTGGGAAGATAGCTGTAAACTAGGTGGGCGGAGATAATATTACGGGGTTCGAGCTCTCCTTTGTCACAGTTTGTGGCGAAATTATCAGCAAACGATAGTTATTAAAGGTTTTTCTGCTTGCGCAGGTCAAAAGCTTACGTATAATGCCAGACATCAAAGGGCAATAGCCCAGAGATGCCGGTGTGGTGAAATTGGTATACACGACGGATTCAAAATCCGTTGCCTTCGGGCGTGGCGGTTCAAGTCCGCCCACCGGTACCATATTAGAAAGGTCGCTTTTATAGCGGCCTTTCGTCGTTTTGGGCGTTTGAAAATTGAAATTGACGGTCAAGCGTTGCCTCCGCGGTGGCGGCAGGAATGCCTGTCCAATCAGTCCGCCCACCGGTACCATATTTTAAGACAGAGCCTCGACGAAAGTCGGGGCTTTGTTGTTTCTGGAGTTTGTGAATTCAAATCCAGCGTGGCGGCTTGGATGCAAGCCCAGTCAAGTCGCCCAGCAGTACCACATTAGAAAGTTCGCTTTTATAGCGGCCCTTTGTCGTTTTAGGCGTTTGAAAATCTAAGGCTTGCTCGGTTTATCTATAAACTTTTCCCTTACTTTGCTGATGATCCATGATTTGGTTCATCGGTTGCCATTTCCGTGTACTAGTTTGGTTCGGAGGTAAGTTCGCGATATTTTTCTGGCGCTGGAGGTTTTTGGTTAAGCTTGCCGAAGGTAGAGGAAGGCTATCCGAGAGAAAGTTGTATTCACTAGTATGGTCTGGAAGTTTGCAAACTTTGCACTAGTGACTTTCACTACTTTGGTGCAATGCTGAGCTCTCTATGTTTAATGATGAAATATCAAACCGTATTGGTATGGTTGTCTTTTTTGATAATGAGATATGTGAAAAGATGCTCGTCTTAACTATCTAAATTTTGGCACTACAAACTTTGTTATGAAAAGGCAAAGCTTCGTGGAGTGCCAACATCATTATTAAAAGAAAAGGACCATCTAAATGATAGGGAGATTAACCCAGCTGTTCCCCGTTTGGGCAGTTATATTCGCCTTAACCGCTTACTTTTCACCAAGTCTATTTGTCGATTTAAAATCTCAAATCGTCCCTTTACTTACTATTATCATGCTTGCAATGGGAATCAGTTTATCTCCTAGTGATTTCCTCAATGTTCTCAAGCATAAAAAGGCAGTGGGCGTCGGTGTATTTCTTCAGTTTTTAATTATGCCTCTTGCCGCTTTGCTCATCAGCTTCTTATTAGGGTTTAGTACGGAGCTTACTGTCGGCATGGTACTGGTTGGTAGCGTTGCTGGTGGAACATCCTCTAACGTAATGGTATTTCTGGCCAAAGGTGATGTTGCGCTTTCCATTTCAATGACGGCTATATCTACATTATTAGGCGTGATATTAACGCCATTACTTGTAGAAGGGTTGATTGGTCAAAGTGTTGATGTGCCTGTTTCTGGGATGTTGATGAGCTTAGTTAAGATCGTACTACTTCCTGTCTCAATAGGCGTCATTATTAACACTTTTATTCCTAAAGCGGTTGCTAAGGTCAATGCGATATTACCGTTGATATCAATGCTTGCTATCGTCGTTATTATTGCCATCGTTGTGGCTTTAAACGCTGAAAACCTAAATACCATTGGGCCATTGGTGGCACTGGCAGTCATTTTACACAATGGCCTAGGTTTGACGGCGGGCTACTATTGTTGTCGTCTACTTGGCTTTAATGAATCGACTTGTCGGACAATTGCATTTGAAGTGGGATTACAGAACTCAGGTTTAGCTACGGCGCTCGCAATGAAGTTCTTCTCGCCAGCATCGGCAATTGCCGGAACAATATTCTCAGTTTGGCACAATATTTCAGGTTCTCTGTTAGCTGGATACTGGGCAAGCAAAAAGGCTCGTAAAGCTAAAGCTGTAACTAATAGCCTATAGGTTCAACTGATTAACAAGTATCAAGTTAAGTTATCGGCAGAGGTATTTATCTTGTTAGATATTTACTTAGGCTTCAAACGCCTGTTATCCCCCTGAATACTAAATCTTACTCAGGGGGTAATAGGTGCTTTCGGTTGAGCTATTCAAGTTCAACAAGCGGTCTAAAGACCATTTCATGTACCACTACATCTTCCGGAAGCTTTAATAACCCTAAAATAGTACGAGCCACGCTTTCGGGTTGCATGTACTCAGGTCGGCTGGCTGCCCTAAAGTTGGTATCAGTGCCGCCCGGGAATAAGTTGGTAACTTTAATGCCATGAGGTTGAGCTTCTTTCATTAGCACGCCGGTAAAACCTGCTAACCCTTGTTTCATGGTAGTGTAAACCGCCATCGTTTCGCTCGCCCGTTTGGCAACGGTACTGGTGACGTTAATGATGTAGCCCGACTTCTGCTCTTTCATTAACGATAGCGCTTCTCTACATAGAATTGCAGGCGCTCTTAAGTTGATCGCGTACTGCTGTTCAAACTCTTCTAGCGAAAACTCATCAATCGCACATTTACGAGTATTCATGCCTGCGTTGTTAATGAGGACATCCAGCCCGCCTAGTTCTTCAGTCGCTTGCTTGAACATATCCATCACTTGCTGAGACTCAGTGAGGTCATAGGAAGCAAACTTACAACCAGTCAGTTGATGTAGCTCTGTTAACTTATTCTTATTTCTGCCTGTAGCAAAAACATCGTGATGATCCGCGCAGAGCTGTTTTGCTAGCTCAAATCCTATACCGCTGCTGGCACCTGTAACGAGAATTTTCATTTACTGACTCCGGGTTTTTAAAGAATGTTCAAATTTTATTATGCCTTGCTTAAATACAACGATAAATGGAAGTAAGCCTTTTCAACTGAGATAGCGATTGATTTGTGACTGAGCACCGACCAAAGTTTCTGCTTTGAAGCATCATCTTTTAATATAGAAAAAGCGTTATTTCACTTGGTAGAAGTAGTGGCAATTAACTGATGAATGCTATTGATCTCATTGATAATCATTACTAATGAATTTTATTATAAATTCCCTTAAAATTGAGGGTTTATATTGAAACCCCAGTCAGTAGTGAATAGTGGCAGCAATTAAACTTACCGTAGATCGCATTCAGCCAGGGTTACATATCCGTCTACCGTTGAAATGGAACGATCACCCATTCTTACTTAATAGCTTTAAAATTAAAGATCAGGGACAAGTTGAGATGATTCGTCATCTTGGCGTTAAGTTCGTGTACTTTAATCCTGAGCAAAGCGATTCATTGCCCTTACCTGTCAACCAAGATAGGGAAGATAAAGTAAAGAGCGATGATTCGTTAGATCTAGAAACGAAAGCATTATGGCAAGAGAAGCAGAAACGAATAGAAAAGCTAAGTGCTTATCGACGCAGAGTGATTCAATGTGAAAAAGAGTTTGAGCGTTCTCTCGCTCGTATGCGCTCAGTAATGATGAAAATTCGTAATCGTCCGGTCGCTGCGGTTAACGAAGCAAAGCAGCTAACCGAAGATATCGTAGATAAGTTAATGTGTGACGATAATGTCACGCTGCATCTCATGAATGGCAAAAACGAATATGAAGATATCTATTTTCACTCGCTGAATGTTGCGGTTATCGCGATGATGATCGGACGAGCAAAAGGTTACTCTGCTGAACAATTGAAAGAGCTGTCCTTTGCCGCATTGTTTCACGATATGGGTAAAGTGAAAATTCCAACAGCTATATTAAGAAAGCAAGAACCACTGACGGTTCCCGAAGAGAACTATTTAAAGCTGCATACTAAGTATGGTTTGGATCTGGCTAACCAAATAGAGGACTTTCCTGAAACGGCAAAGACAGTTATTGAGCAGCATCATGAGTTAAGAGACGGTTCTGGCTATCCTAAGGGGTTGCAAGGTGATGAGATAAACGAGTTTGCACAAATCATTATTGTCGCAAATGCATTTGATAACTTGTGTCATACGAGAATTACTTCAGAACAAAAGATCCCGTATACCGCACTTTCCCATCTATATAAGAATTGCAAACATCTATATAAAGAAGAAAACCTCAAATTCCTGATTAAGTTTATGGGCGTCTTCCCACCGGGAACAGTCGTACAGCTGACCAATAACATGATTGGGTTAGTTATCTCAGTGAATGCTTCGAATCTATTATTCCCTAATGTTTTGGTTTATGACCCCTCAGTACCGAGAACCCAAGCCCCAATACTTGATTTAGCGTCGAAGGATTTAAGGATAGTAAACGCAATACATCCTTCTAAACTGCCAGAGAATATAAAAGAGTATCTTAATCCGCGTTCTCGAATTTCATACTTCTTCGATACTGATGCTTAGTTATCCACAGGGTTTTGTGGGTAATATGTAGAAATGCTGAGTGTTATTTTGGGGTAATTTTAAGGTTGGATGGAAAATGTCCACTTGGCATGTTTTTTTGAAATAATTGCATTTTTAGTATTGCCAAAGAAATTCTTCTCCCTATAATGCGCATCCACCGACACGGCAGACGCGATAAGGCTTCAGCAGGGTCGGAGAGGTAAAAAGCTTCTACGAAAAATTAGTTGAAAAAAGTGTTTGACACTAACAACCAAATCGCTAGAATGCACCTCCGCTTTGAGAGAAAAGCTTCTCGCAAAGCAAGCTCTTTAACAATATAGACCTATCAATCTGTGTGGGCACTCGTTGATGATAATCCAATTAGATACCTCGGTATCAAATTAGGTTTCAATGATACGAAGTGACCATTGAATCTTCGGATTCAGCACAGTCAATTCAAACATTACTTTATGTAATGTTCAGTATTCATTGAGCCGACAAAATCTTAAATTGAAGAGTTTGATCATGGCTCAGATTGAACGCTGGCGGCAGGCCTAACACATGCAAGTCGAGCGGAAACGAGTTAACTGAACCTTCGGGGGACGTTAACGGCGTCGAGCGGCGGACGGGTGAGTAATGCCTAGGAAATTGCCCTGATGTGGGGGATAACCATTGGAAACGATGGCTAATACCGCATGATGCCTACGGGCCAAAGAGGGGGACCTTCGGGCCTCTCGCGTCAGGATATGCCTAGGTGGGATTAGCTAGTTGGTGAGGTAAGGGCTCACCAAGGCGACGATCCCTAGCTGGTCTGAGAGGATGATCAGCCACACTGGAACTGAGACACGGTCCAGACTCCTACGGGAGGCAGCAGTGGGGAATATTGCACAATGGGCGCAAGCCTGATGCAGCCATGCCGCGTGTGTGAAGAAGGCCTTCGGGTTGTAAAGCACTTTCAGTCGTGAGGAAGGTAGTGTGTTTAATAGATGCATTATTTGACGTTAGCGACAGAAGAAGCACCGGCTAACTCCGTGCCAGCAGCCGCGGTAATACGGAGGGTGCGAGCGTTAATCGGAATTACTGGGCGTAAAGCGCATGCAGGTGGTTTGTTAAGTCAGATGTGAAAGCCCGGGGCTCAACCTCGGAATAGCATTTGAAACTGGCAGACTAGAGTACTGTAGAGGGGGGTAGAATTTCAGGTGTAGCGGTGAAATGCGTAGAGATCTGAAGGAATACCGGTGGCGAAGGCGGCCCCCTGGACAGATACTGACACTCAGATGCGAAAGCGTGGGGAGCAAACAGGATTAGATACCCTGGTAGTCCACGCCGTAAACGATGTCTACTTGGAGGTTGTGGCCTTGAGCCGTGGCTTTCGGAGCTAACGCGTTAAGTAGACCGCCTGGGGAGTACGGTCGCAAGATTAAAACTCAAATGAATTGACGGGGGCCCGCACAAGCGGTGGAGCATGTGGTTTAATTCGATGCAACGCGAAGAACCTTACCTACTCTTGACATCCAGAGAACTTTCCAGAGATGGATTGGTGCCTTCGGGAACTCTGAGACAGGTGCTGCATGGCTGTCGTCAGCTCGTGTTGTGAAATGTTGGGTTAAGTCCCGCAACGAGCGCAACCCTTATCCTTGTTTGCCAGCGAGTAATGTCGGGAACTCCAGGGAGACTGCCGGTGATAAACCGGAGGAAGGTGGGGACGACGTCAAGTCATCATGGCCCTTACGAGTAGGGCTACACACGTGCTACAATGGCGCATACAGAGGGCGGCCAACTTGCGAAAGTGAGCGAATCCCAAAAAGTGCGTCGTAGTCCGGATTGGAGTCTGCAACTCGACTCCATGAAGTCGGAATCGCTAGTAATCGTGGATCAGAATGCCACGGTGAATACGTTCCCGGGCCTTGTACACACCGCCCGTCACACCATGGGAGTGGGCTGCAAAAGAAGTAGGTAGTTTAACCTTCGGGGGGACGCTTACCACTTTGTGGTTCATGACTGGGGTGAAGTCGTAACAAGGTAGCGCTAGGGGAACCTGGCGCTGGATCACCTCCTTATACGATGATTACTCACGATGAGTGTCCACACAGATTGATACGGTTTATGTAAAAGAGACGATACTGGGTCTGTAGCTCAGGTGGTTAGAGCGTTCGCCTGATAAGCGAGAGGTCGGTGGTTCGAGTCCACTCAGACCCACCAATTCCCTTCCCAAGGAATTGGCATACAGTATCGACACACCTTGATGGGGCTATAGCTCAGCTGGGAGAGCGCCTGCCTTGCACGCAGGAGGTCAGCAGTTCGATCCTGCTTAGCTCCACCATCTTTAAGCGCATTAGCGATAGTGCTTTTAAAAATGGTTCTTAAATGAATCTAGCTCTTTAACAATTTGGAAAGCTGACAAAATAATCTTTAAGATTATTTGTAAAGTTCTCAAAGTATTCATGAATTTGAATACAACTAAAAACACATTCAAGTGTTCTTGGAATTTGAGTCCGGCAAAATCGAAAGCTGTCTCGCTCATTCAAATAATGAGACAGCAACTTTGGTTGTTTAACATCAATTCGAAACTCCTTCGGGTTGTATGGTTAAGTGACTAAGCGTACACGGTGGATGCCTTGGCAGTCAGAGGCGATGAAGGACGTATTAACTTGCGATAAGCCCAGATTAGGCAGTAAAAGCCACTTGAGTCTGGGATTTCCGAATGGGGAAACCCACTTACATAAGTAAGTATCCTGTTGTGAATACATAGCAACAGGAGGCGAACCGGGGGAACTGAAACATCTAAGTACCCCGAGGAAAAGAAATCAACCGAGATTCCGAAAGTAGCGGCGAGCGAAATTGGACTAGCCCTTAAGCTTTACACACGTTAGACGAACGGTCTGGAAAGGCCGACGATACAGGGTGATAGTCCCGTAGTTGACGATGTGTGTTCAGTGAAATCGAGTAGGGCGGGACACGTGATATCCTGTCTGAATATGGGGGGACCATCCTCCAAGGCTAAATACTACTGACTGACCGATAGTGAACCAGTACCGTGAGGGAAAGGCGAAAAGAACCCCTGTGAGGGGAGTGAAATAGAACCTGAAACCGTGTACGTACAAGCAGTAGGAGCAGGCTTTGTCCTGTGACTGCGTACCTTTTGTATAATGGGTCAGCGACTTATATTCAGTGGCAAGGTTAACCATCTAGGGGAGCCGTAGGGAAACCGAGTCTTAACTGGGCGTTCAGTCTCTGGATATAGACCCGAAACCAGGTGATCTAGCCATGGGCAGGTTGAAGGTTGAGTAACATCAACTGGAGGACCGAACCGACTAATGTTGAAAAATTAGCGGATGACTTGTGGCTAGGGGTGAAAGGCCAATCAAACCTGGAGATAGCTGGTTCTCCCCGAAAGCTATTTAGGTAGCGCCTCGGACGAATACTACTGGGGGTAGAGCACTGTTAAGGCTAGGGGGTCATCCCGACTTACCAACCCTTTGCAAACTCCGAATACCAGTAAGTACTATCCGGGAGACACACGGCGGGTGCTAACGTCCGTCGTGGAGAGGGAAACAACCCAGACCGCCAGCTAAGGTCCCAAATTACTACTAAGTGGGAAACGATGTGGGAAGGCTCAGACAGCCAGGATGTTGGCTTAGAAGCAGCCATCATTTAAAGAAAGCGTAATAGCTCACTGGTCGAGTCGGCCTGCGCGGAAGATGTAACGGGGCTAAGTAGTAAACCGAAGCTGCGGCAATACTCTTTGAGTATTGGGTAGGGGAGCGTTCTGTAAGCGGTTGAAGGTGTGTGGTAACGCATGCTGGACGTATCAGAAGTGCGAATGCTGACATGAGTAACGATAAAGGGGGTGAAAAACCTCCTCGCCGGAAGACCAAGGGTTCCTGTCCAACGTTAATCGGGGCAGGGTAAGTCGACCCCTAAGGCGAGGCCGAAAGGCGTAGTCGATGGGAAACGGGTTAATATTCCCGTACTTCTTACAATTGCGATGGGGGGACGGAGAAGGCTAGGTGGGCCTGGCGACGGTTGTCCAGGTTCAAGTGCGTAGGCTTGAGAGTTAGGTAAATCCGGCTCTCTCTAAGGCTGAGACACGACGTCGAGCACCTACGGGTGTGAAGTCATTGATGCCATGCTTCCAGGAAAAGCCTCTAAGCTTCAGATTGTAAGGAATCGTACCCCAAACCGACACAGGTGGTCGGGTAGAGAATACCAAGGCGCTTGAGAGAACTCGGGTGAAGGAACTAGGCAAAATGGTACCGTAACTTCGGGAGAAGGTACGCTCTCGACGGTGAAGTCCCTCGCGGATGGAGCTATTGAGAGTCGCAGATACCAGGTGGCTGCAACTGTTTATTAAAAACACAGCACTGTGCAAAATCGTAAGATGACGTATACGGTGTGACGCCTGCCCGGTGCCGGAAGGTTAATTGATGGGGTTAGACTTCGGTCGAAGCTCTTGATCGAAGCCCCGGTAAACGGCGGCCGTAACTATAACGGTCCTAAGGTAGCGAAATTCCTTGTCGGGTAAGTTCCGACCTGCACGAATGGCGTAATGATGGCCACGCTGTCTCCACCCGAGACTCAGTGAAATTGAAATCGCTGTGAAGATGCAGTGTACCCGCGGCTAGACGGAAAGACCCCGTGAACCTTTACTACAGCTTGGCACTGAACATTGACCCTACATGTGTAGGATAGGTGGGAGGCTTTGAAACGAGTACGCCAGTATTCGTGGAGCCGTCCTTGAAATACCACCCTTGTAGTGTTGATGTTCTAACGTTGACCCCTTATCGGGGTTGCGGACAGTGCCTGGTGGGTAGTTTGACTGGGGCGGTCTCCTCCCAAAGCGTAACGGAGGAGCACGAAGGTGGGCTAATCACGGTTGGACATCGTGAGGTTAGTGCAATGGCATAAGCCCGCTTGACTGCGAGAATGACAATTCGAGCAGGTGCGAAAGCAGGTCATAGTGATCCGGTGGTTCTGAATGGAAGGGCCATCGCTCAACGGATAAAAGGTACTCCGGGGATAACAGGCTGATACCGCCCAAGAGTTCATATCGACGGCGGTGTTTGGCACCTCGATGTCGGCTCATCACATCCTGGGGCTGAAGTCGGTCCCAAGGGTATGGCTGTTCGCCATTTAAAGTGGTACGCGAGCTGGGTTTAGAACGTCGTGAGACAGTTCGGTCCCTATCTGCCGTGGGCGTTGGAGAATTGAAAGGGGCTGCTCCTAGTACGAGAGGACCGGAGTGGACGAACCTCTGGTGTTCGGGTTGTGTCGCCAGACGCATTGCCCGGTAGCTAAGTTCGGGATCGATAACCGCTGAAAGCATCTAAGCGGGAAGCGAGCCTTGAGATGAGTTCTCCCTGATACTTTAAGTATCCTAAAGGGTTGTCGTAGACTACGACGTTGATAGGCAGGGTGTGTAAGCGTTGTGAGGCGTTGAGCTAACCTGTACTAATTGCCCGTGAGGCTTAACCATACAACACCCAAGGGGTTTTGATGGACTCAATGTAAGAACGTTGAATGTGTAATAACGAGAATTAAAAAACAGCTTTCCGAATTAGAGAATTTGCTTGGCGACCATAGCGTTTTGGACCCACCTGATTCCATTCCGAACTCAGAAGTGAAACGAAATAGCGCCGATGGTAGTGTGGGGTTTCCCCATGTGAGAGTAGGACATCGCCAGGCTTTAAATTTAAAGAGCCCGTTTGAAAGAACGGGCTTTTTTAGTCTTCAGGGACATCTTGATGCTGATATAGCTCAGGTGGTAGAGCGCATCCTTGGTAAGGATGAGGTCCCCAGTTCGAGTCTGGGTATCAGCACCATTTACAATTAGAATTTTACTTGGCGACCATAGCGCTTTGGACCCACCTGATTTCCTTTCCGAACTCAGAAGTGAAACGAAGTAGCGTCGATGGTAGTGTGGGGTTTCCCCATGTGAGAGTAGAACATCGCCAGGTTCTTATTAGACTCAAATAGTCTGACCAATGCGGAGCGGTAGTTCAGTTGGTTAGAATACCGGCCTGTCACGCCGGGGGTCGCGGGTTCGAGTCCCGTCCGCTCCGCCACTTATTCCAGACCCCAGCAGAAATGCTGGGGTCTTTTTATTTGTACAGAGTTAAGTTGGATTTCGACCAATGAGTCCCGCAAAAGGCTTGCCCGTTGTCTGCAACCCCAGCCTCTCTGCCACTTATTCTAAAGCCTTGCTAGAAATAGCAGGGCTTTTTTCCATTTAAGTTTATGTTGGCCCTTCGGCAGAAAGAGTCCCCTCAGAATGCCGAATCAGCCACTCCGCAATTTATCCAGACCCTAGCAGAAATGCTGGGGTCTTTTAGTTTGTGCTGAGTTAAGTTGGTCTTCGATCAATAAGTCCAGCAGGAGAGCTTGCCTGTGGCTCTGGTCTTCTGATATGCATTCCCGATCCCAGCAGAAATGCCAGGATCTTTTAGTTTGTGTTGAGTGACTTTACTCAAATCTATAAGTTCCTAGTGTTGGGAGCTTGCTTGATCTCAAGCTCTACAGATCCTCTGCTGATTCTGAACGTCAGAAGAAACCTCATGTTCTTTTTGCCCGCTGTCACCTGCCTTGAGTTTTAGCTAGAAAGGTAATATCTATTAACTGTGGAATTTCAAAGTGGGTTATACGCTTGTATGTGGTGTGTGTTGGGCGCTGTATGGTGAAGTCTCTAGTCGATCCATGTTTACGGTGTTGTCGGCGTAAGGTGTACTGATATAACTGCTTAGGATTAATTTCAGGGCTTTCTCTGCTGAAATGAATGGGCGCATTTCTCGGCTTCACTGCACTTGCGTAGGCTCTTAGTGAGTGTTTTTCTTGATTTATCGTTATAAAGAAAGAGCTTACTTTTAAAGCCTGTTCCTAGCTCTGTAAGCTCTCTAGAGCGTTACAGGTTGGTGATTACGATTATTATGGGATCATTACGCACTAACAACTTATAAAGTCATTGAAGGGCTGTTAGAGAGCCAATACTGGTATTTGATGAGTATCTATAGAGTGTTGGTGCTGGGACTGAGTGTAAAGTGGATAACGAAAGAGGCAAATGTGATTTGTGCTGTTGCTAAGCCTTAGGAGCCATACTTCTATTTATATCGCGAACTAATAAGAGAGGGGAGTAAAGATAAACTCTCTGGCAGCATATTGGTTACGCAAAATTTTTAAATCTAATGACGCAGGGACACAGACTTGCTGGTGAAGATTAAGAAGAGCTATTTGGGCATTTTAAACGAAAAAAAAGCCGCATCAATGATGCAGCTTTCCAAAAGTGGCTCCTCCTGCTGGGCTCGAACCAGCGACCTGCGGATTAACAGTCCGTCGCTCTACCAACTGAGCTAAGGAGGAATTATCTTTTTAAATATTCTTATCTTTAAATAAAGTGGTGCCGACTACCGGAATCGAACTGGTGACCTACTGATTACAAGTCAGTTGCTCTACCTACTGAGCTAAGTCGGCACGTTTTCATTAACAAGCAATAATCTTGCTAATTGAAAGTGGCTCCTCCTGCTGGGCTCGAACCAGCGACCTGCGGATTAACAGTCCGTCGCTCTACCAACTGAGCTAAGGAGGAATTGTCTTTTTAAGAATAAATGGTGCCGACTACCGGAATCGAACTGGTGACCTACTGATTACAAGTCAGTTGCTCTACCTACTGAGCTAAGTCGGCACACCTTATTCTTTTAACTATTGTTCGTGCAAAGCACCAACAATTAATAAATTGTGGTGCCCGGAGGCGGAATCGAACCACCGACACGAGGATTTTCAATCCTCTGCTCTACCGACTGAGCTATCCGGGCGACGAGGTGTATTAAACGGTTTTTCGCTTCTTAGGTCAACAATAAAATTCAAATAAAATATCGTTTGATGAAATTGTGCTCGGAGTGGGCTGTTTTTATGCGTTTTAAATGGTGATACACCTTGCTTTAAGCGTTCTTGGGAATTAAACGACGAGTTTGCTTGCCTGATTAGTAAGCCAAAAATAATAAAGCACGTTTGAAAACGTGCTTTAAGTTAGTAAATTGGCTCTAAGCTAGTGCTTTACAGAGAACTTATTGACCCATCCTTCCAGATCATTCGCTAAAGAAGCCAGGCTTTGAGTGCTTGATTGACTCTCTGTGACCACTGAATTTAGCTGATAACCGCTTTCTTCAATCAGGTTTATGCGGTGTGCAATATCGTCGCTGACATGGGTTTGCTCCGCAGCGGCCGTTGCGATTTGTTGGCTCATTGTCGTAATGGCTTCTAATGCTGTCACTATCTGTTGTAGAGCTTCAGAAGCACTTTGGGACTGTGTGACTGTGCTTTGACTGGTCTCGGCGCAAATCTCCATTGTTTGGATAGCATGGCGAGAACCTTGCTGGAGGTTTGAGATCATGTTCTGGATCTCTTTTGTACTATCTTGAGTGCGGCCAGCAAGTTTGCGAACTTCATCGGCCACAACAGCAAACCCTCTGCCTTGCTCACCCGCGCGAGCAGCTTCAATGGCTGCGTTTAGCGCCAGTAAGTTAGTTTGCTCTGCGATATCACCAATGACATCTAAAACTTTGACGATGTTGTTTACATCCTGATCTAAATTAGCTACCGCCAGACTGGCTGTACTTAACTGATTTGCAAGTCCCTGGATATTATCCACTGTACTGCAGATCAGTGATTGGGTTTGTTGGCTTTGTTTGTCTGCCTCATCCGTATTTCGCGCGGTATCATTTGCTGACGTTGCGACTTGATTAGCTGATGAGGCCATTTCTGTCATCGCTGTCGCAATCATAGCGGTTGATTCCTGTTGTGATAGGGTCAAATCAGCAATGGTTCCAGAGCGTGATTCAACTGCGGATAACTCTGAGCGCAGAGCGAGCATAGAACTATCGAGATTCGTTACCATTATGGCCAGAGACTGACTCATGTTCTGCACAGCATCGTAAATACTATCTTTTGGGGCTACCGTATCGAAACTTGTCTGTATATTGCCCTGAGAGACTGCCTGAACGGCTTGGCGTACGTCATGAGGCTCTCCTCCTAATACGTTCAGCATCTTGCGGATAGCGATGATTAGGCTGGTAAGAATAGCACCTGCGATGAAGAGGCATAGAACGAGTTGCCATTGTGCAGTAGCCCAAAATCGTGCATTTACCTCGTTAAATCCAATACCAGTACCAACAACCCATCCCCAGTGAGGCGTTTTTTCTGCTATTGAATGCTTCTCTTCAATGCTTCCGTCAGTTTGTGTTTGGCTCCATGTATATTCGACAATCTGGCCTGTTTTGTTATCCAAAATATCTAATATTAATTGGCCAACGCTATTGTTATTGCTGTCTTTGAAGTCATGGAAGCTGGTGCCATGCAATTGTGGGTCGAGAGGCGCAGCGACAAATATCATGTTCTCATCGGCAACATAAACGTATTCATTATCTTTATAGATATTGTTACGAAGCAGGCGAGTCGCCAGTGCTTTTGCTTCATCTTCCGGAAGTTCACCACTTGCAGCCATTGCTTCTACTTCTGTCAGAATACTATATGCGCTCTTGAACAGTTCTGTCACTCGAGCTTTGTTATCAAGGTTACTTGCAACTCTCAGAGTCCATAAACCTGTAGCGGTTAATGCGAGCAACGCCAGCAATATAATCGCAGACAGTAAATAGGCTTGAGTTTTTAGTTTCATATTTGGGCTCACAAAATTTTTAGTTGCTATGCAAAGCATGGCTTATTTTAGAAATTGAATAGACAAGGCATCTTATTGAAGAAGGAAATGAGCGCCTACAAGTGCTTGTTTAAACTATGATGGAGATTAAATTTTTATCGTGAAATAAGTTTTTCAGGAAGCGAGCTTTATATGTGGGGTGGTGGAATGAGTGAAAGTCGTGATTGGGTAGGGGAGAATATATAGATAAAAAAAAGCCGCATCATGTGATGCGGCTTCTTGAAAGTGGCTCCTCCTGCTGGGCTCGAACCAGCGACCTGCGGATTAACAGTCCGTCGCTCTACCAACTGAGCTAAGGAGGAACTATTCTGTTTGTGTCTTGCTAATCAATTAAATTAAGCAAGTGCACCAAATAATGGTGCCTCGAGGCGGAATCGAACCACCGACACGAGGATTTTCAATCCTCTGCTCTACCGACTGAGCTATCGAGGCAAAAGAATGGTGCCGACTACCGGAATCGAACTGGTGACCTACTGATTACAAGTCAGTTGCTCTACCTACTGAGCTAAGTCGGCACACTTTATTCTTTTTAGAAGAGTGGACTCTTCTTTTTTAGAATTCCAACTAAATGAAACTCTAGAAATTGGCTCCTCCTGCTGGGCTCGAACCAGCGACCTGCGGATTAACAGTCCGTCGCTCTACCAACTGAGCTAAGGAGGAATTATTCTTTTAACAACAAGAAGTTGTTTGTGTCTTGCAAATCAAATTAGATTAAGCAAGTGCACCAAATAATGGTGCCTCGAGGCGGAATCGAACCACCGACACGAGGATTTTCAATCCTCTGCTCTACCGACTGAGCTATCGAGGCAAAAGAATGGTGCCGACTACCGGAATCGAACTGGTGACCTACTGATTACAAGTCAGTTGCTCTACCTACTGAGCTAAGTCGGCACACTTTATTCTTTTAACTATTGTTCGTGCTAAGCACCAACAATTAATAAACTGTGGTGCCCGGAGGCGGAATCGAACCACCGACACGAGGATTTTCAATCCTCTGCTCTACCGACTGAGCTATCCGGGCAACGGAGCGCTATTAAACGGATTTTCCCGCTTTCCGTCAACCACTTTTTTTAAATAATTTCAAAAAAGTGGTTGTTCGAACGCTTTTTGTTCAACTCGTGCTAGAAAGTTTGCACAGAGTTAAATTCCTTTTTGAAATTTGTAACTTTTTCTAGGTAGCGTCGTGCTTCTGCATTGGGATGTTTTTTAGTTAGTGCCCAATAAACCTGGTTAGGTTGCAGAGAATTCAGATCCCGCATCGCACGTTTTCGGTCACTGCGGTTAAAGGTATTGAGAACGCCACCAGTACCGCCGTTGTACGCGGATATCATACTGTATTCGAGCGAGGTCGGGTGACTAACATCTTTTAAATAACGATTCTTCAAGATGTAGAAGTAAGCCGTTCCGGTATCAATATTGTTTTCTGGGTTAAACAAATACTCTGGGCTTGGTTGGCCCGAGCGATTTTTTACCAGCGCGAAAACGTCTCTGCCTGCTGTTTTTGGTACGACTTGCATCAAGCCATAGGCATTCGCCCAACTGACGGCATATGGATTAAAACTGCTTTCTGTTTTGATAATGGCGTAAATTAAATCTTCGGGGATGTCGTATTTCTCTGCGGCTCGGCGCACGATGTTCGCATATTGATAGCTGCGTTGGATGAAGTGATCTTCCACCATGGGAATTTCTACGTAGTACGCTTTTTTGAAGTCGACGTCTTTGGTTTTTATTTCGTGGTTAAGCAGGTAATCGGCAAAGCGGTTAGCTCGCCATGACCACTGAATGGGCTTGTTATCTTGGTCGACGACTTGTTTATAGAGAAAAGGCTGACCTTCAAGTTTGATATCTTTGGAAGAAAATAGATCGACATTCGCCGGATCATCAGGAGTGAGTAGTGTTGTGATGATGGCGTTTTTGAGGTGCTTTTGTGGTTCGGTTGGCGATACGGTTTCTATAGTGATCACGCCTTTTTGGAAATCAACTTCAGCGCGACTGAGGTAGTTATCGATATATTTTACGTAATTGCTTTTACCTGCGAGCTTAACTTCTCGTTTTCCCCATTTTTTTTGGATATTACCGGAGAAGCTATTGATCAACGAATCGAGAGCTGCGGTGTCTTTCTCAAATTGTCCTGGTAACTCGGCTAAGTTATTGGCGAAGCGATTGGTTGGCTCGTACTCGACATCATAAAACTTTTCGACGACCTCGCGACTACAGCCTGCCGTTAATAGAAGGGCTGCAACGATAAAGACAATTTTTTTCATGGCTAATTATTTGATGGGATGGTGTGGCAATGACACCACAAGGTTCTATGTGATGTCATTGTTTCTGAATAAACTTATTTTATTTTAACAAGTTATTCGCTAGGTGGTGTGTAACCATCGATGTGAACGTCTTTGCCTTCGAACAGGAAGTTCACCATTTCAGTTTCGATCAGTTTACGATGCTCTGGATCCATCATGTTAAGCTTCTTTTCGTTGATCAACATGGTTTGTTTGTGTTGCCATTCAGCCCAAGCTTCTTTAGAGATATTATCAAAAATACGTTTACCTAGCTCACCTGGGTAAAGTTGAAAGTCTAGACCTTCGCCTTCTTTCTTTAGTCGAGCACAAAACACAGTGCGGCTCATAATGACTCCTTGCATTCAATTAACGAAGTTCGTGGGGTAGCGTTTCCAGCAATAGTTTAACTGGCGCGGCTAAGCCTACTTCTTCAGGTTTAGATAAGTTATACCAAAGACCTTTGTTACCTTCCATTATCACGTCGGGTTGCTTTGACAGGTCAATCAAAATTGGTGTGATATCGAGATGGTAATGACTAAAGGTATGGCGGAAAGTGATCAGCGTTTGCTGCTCTTTAATGTCATTGGTTTGAATGCCGCGTTGTTCCAACAGCAAATCAATATCGCTTTCGACATCAACATGTTCGGTTTGTGGAAAGCAGAAAAGCCCGCCCCAAATTCCAGTTTGAGGTCTTTGTTCCAGCCATACTTCGTGCCCATTTGCATTTTTATGATGCAGCATGACAAAGCGGGTTTGCTTCACCGGTTTGTCTTTCTTGGGCTTTTTACCAGGGTAGTCGAGGATATTACCTTGTTTTTTCGCTACACAAAGATCAGCAACAGGACATAGTGTGCATTTGGGTTTGCTGCGTGTGCAGACCATCGCCCCCATGTCCATCATGGCTTGGTTATATTTGTCGACATCTGTTTGTGGGGTATGTGCCTCGGCAATTTCCCACAACTTGTTTTCCACTTTCTTCTGGCCCGGCCATCCTTCAACGGCAAAGCATCGAGAAAGTGTTCGCTTCACGTTACCATCGAGGATCGCATGAGGCTGTTTATGTACGGATGACAGTACAGCAGCCGCAGTTGAGCGGCCAATGCCTGGCAGTGCATTCATTTGCTCGATATCTAGAGGGAATTCACCGTTATATGTTTGGGCCACCTCTTTTGCTGCTTTATGAAGGTTGCGTGCTCGGGCGTAATAACCGAGACCCGTCCATAGGTGCAGCACTTCATCTTGCTCTGCATTAGCAAGATCGACCACGGTCGGAAATCGCTCTAAAAAGCGTTGGTAATAAGGAATCACCGTAGTGACCTGTGTTTGCTGAAGCATGATTTCAGACAACCAGACACTGTATGCGGTTTTGTTCTGTTGCCACGGAAGATCTTTTCTTCCATATGCGTCATACCATTCTAAAATGGCACTGGCGAAAGGGGTCACGACTTGCTCTGTATTCTATTATTGGTTAGGAGCAAAATTGCACCACATATTGGGTGATAAGTACAACGGATAAAGTGTGGGGATATTACAGGGATCATCATAGCTTTTGAGTCATGATAGACCGAGAGCTCAACAAAAACTTGCACCCGAGTAAATTCTTTGGATAATCCCCGCTTTGATTAATCAATGTGCAGGCAAAATCAATGAGTGAAGTAACCACTAACGAATACAACGAAGACGGCAAACTGATCCGTAAAATCCGCAGTTTCGTTCGTCGCGAAGGCCGCCTAACTAAGGGCCAAGAGAGTGCGATGAATGAGTGCTGGCCAACGATGGGTATCGATTACAAAGCAGAACTTCTTGATTGGAAAGAAGTCTTTGGTAACGACAACCCGGTTGTACTTGAGATCGGTTTTGGTATGGGCGCTTCACTGGTTGAAATGGCAAAGAACGCACCTGAGAAAAACTTCATCGGTATTGAAGTACATAGCCCAGGTGTTGGCGCTTGTCTTGCTGATGCACGTGAAGCGGGTCTGACTAACCTGCGCGTAATGTGTCACGATGCGGTTGAAGTGTTTGAGCACATGATCCCAAATGATAGCTTGGCGACTCTACAACTGTTCTTCCCTGACCCATGGCACAAAAAACGTCACCACAAGCGTCGTATCGTACAGCTAGAGTTTGCTGAAATGGTTCGCCAGAAGCTTATCCCTAATGAGGGTATCTTCCATATGGCAACGGACTGGGAAAACTACGCTGAGCACATGATTGAAATCATGAACCAGGCACCAGGCTTTGAAAATATTGCTGAAGAAGGTGACTTTGTTCCTCGCCCTGAAGAGCGTCCATTGACTAAGTTTGAAGCTCGCGGCCACCGTCTTGGTCACGGTGTGTGGGACATCAAATTCAAGCGTACTGCTTAAGGAGCCAGGTGATGTACCACTATGCGATATTAGCGAATCCGGGCCACAACCGTATTTATTTTGATAGCGCAATGACCATCGCATGTTCAGAGCTAAAAGCAATGCTGGCTGCTGAAGGTGTTGAAGTGACTGAAATTGGCAGTAAAGATGTCGGCTTACCTGCAGCATTGGTGTTCTCGTGTGCAGAAGCGCTCAACGACGAGCAGTCACGCAAGATTGCCGCATCATCTATCTACTACGCGCTGTTTGAAGTGCGTGAAGATGGTTTGCTACGTCCAATTCAGGCGCCTGCGTTCAACACTTTCCCTGAGAGCATGAGTCAGATCCTGCGTTATACCGGAAAAACAAACGAACAGTTTACGCGTTTGATGGTAAACCTTGGCGTGAGTGCCGCTAACACAGATAGCGCGCAACTGACGTTAATGGATCCGATGTGTGGTAAGGGTACAACACTATTTGAAGGTTTGATCCATGGCTTGAACGTGGTGGGTGTTGAGATCAACCAGAAATGGGTTCAAGAGATCCAAACCTTCGTCGTTAAGTTTATGAAGAACGGTCGCTTTAAGCATAAAGTGAGCAAAGAAAAGCGCACTTCTGGTGGTAAAAAAGTGGCCGATGGTTTCGTGGTTGAAGCCGCAGCGACAAAAGAAGATTACAACCAAGGTAACCTTCAGACCATGAAGCTGTACTCGGCGGATACCCGTATCGCAGACCAAGTTGTGAAGAAGAACTCGGTGGATGTCATGGTGTCTGACTTGCCTTACGGCGTGCAGCACGGCAGTAAAAATGCCAAAGACAGCAAACTGAACCGCAGCCCGTTAGAGCTATTAAAAGAAGCCCTGCCTGCATGGAAAGTGGTACTGAAAAAGCAAGGCTCAGTGGTGTTGTCTTTCAACGAGTTCACACTGAAATGGAAAGATGTCGCGGCATTATTTGAAGAACAGGGATGGAAGGTGCTTTCAGAAGACCCTTATATCGGTTATCTTCACCGTGTGGATCAATCTATCAACCGCAACATTATTGTGGCAGTGAAACCATAATTGATTGTTCGATAACGAATATTTGAAAAGCCAACACACTGTTGGCTTTTTTTACCTCTGAATTAAATCAGTGATAATAAGGTGAACAATGAAACCTACAGTGGAAATTTTGACAGATATTCTGACCGAAGTTCGTCCTTTGATCGGTCAGGGAAAAGTAGCAGACTACATTCCAGCTCTGGCAAAAGTGCCCAGCAACAAGTTAGGTATTGCGGTATACACCAATGACGGCGAAGTGATTAAGGCGGGAGACGCCGACGAGCCTTTTTCTATCCAGTCTATTTCTAAAGCCCTGAGCCTGACGCTGGCGATGTGCTTATATAAACAAGAAGAAATATGGGCAAGGGTAGGCAAAGAGCCTTCTGGCCAGGCTTTTAACTCTTTAATCCAGTTAGAGATGGAGCAGGGCATTCCACGTAACCCGTTCATCAACGCTGGTGCGATAGTGGTTGCCGATCTGCTGCAAAGCCGTTTGTCTGCACCGCGTCAGCGCTTGCTTGAATTTGTTCGTCAGCTTTCCGGCGATACCCACATTGTGTACGACAAAGTGGTGGCCGCTTCTGAAATGATGCATGGTGACCGCAACGCTGCGATTGCTTATCTGATGCGCTCATTTGGTAACTTCGAGAATGAAGTTATTCCAGTGCTGCAAAACTATTTCCACGCCTGCGCATTGAAGATGAGCTGTGTTGATTTGGCGAAAACCTTTAGCTATTTAGCCAACAAAGGTACGTCTGTGCATACCGGGAAGCCGATTGTCTCACCGACTCAAACTAAGCAGTTGAATGCGCTGCTCGCAACGTGTGGGCTTTATGACGGCGCAGGTGAGTTTGCCTACCGAGTCGGTATGCCGGGCAAATCTGGCGTGGGCGGCGGCATTATTGCCGTCGTACCGGGGGATATGACGATTGCAGTCTGGTCTCCGGAGCTCGACCCCGCTGGTAACTCATTAGCTGGCACTAAAGCTTTGGAATTGCTTTCTGAGCGAATCGGTCGTTCCATTTTCTAGAGCTGGCCATTTTTCTCAGAATAAATAAAATGCCTCTCACATAGAGAGGCATTTTTTATCGCTTGATATCAGATACGCTTATTCGTCTTCTTCTGCCATAAACGCTTCGAGCAAGTCGTTCAGGAAAAGCTTACCTTTTTCAGTGATTTGCCAATGTGTTTCTGTCTCACTCAAATACCCCAGCTCTAACGCCCAGTCGATGGTGTCTTGAATGCTACTCAGTGGTAACCCTGTAGTGTCGATAAAGTCTTGTTTTGGACACGCTTCCATTAAGCGAAAACGGTTCATAAAGAACTCAAACGGACGGTCTTCATCTTCGACGAATTGTTCAGTATGCAGGTACGGCTTAACCATATTTTGGTATGCAGCAAGATACCCACGAGGGTGTTTTACTTTTGTGGTACGAATGATACGCCCATCAGCAAAACTCAGCTTACCGTGTGAGCCACAACCAATGCCGAGGTAATCCCCAAAGCGCCAGTAGTTGAGGTTGTGCTGGCACTGGAATCCCGGCTTACTGTAACCAGAAATCTCGTATTGTACGTACCCAGCAGCCGCCAGTTTTTTATGTCCTAGCTCGAAGATGTCCCATAAGTCATCGTCGTCAGGTAGCGTCGGCGGCTTGTAGTAGAACATAGTATTCGGCTCAATGGTGAGCTGATACCAAGACAGGTGCGGCGGTGCCAGTTCAATCGCTTTGTCCAAATCGGCCAGAGCCTGCTCAATACTTTGATCTGGCAAGCCGTGCATTAAATCCAGATTAAAGCTATTTAAGCCAATTTGGTGAGCAAGGTTAGCCGCATTGACGGCCTCATCTTTGCCATGAATCCGACCAAGACGCTCTAGCTTCTCTTGCTCAAAACTTTGCACACCAATGGAAATACGCGTCACCCCTGCTTTTCGATAGCCGGCAAAACGTTCCGCTTCAATTGTGCCCGGGTTAGCTTCCATCGTAATTTCGATGTCAGTTTTGAATGGAATACGTTCTTCAATGCCTTTTAACAGGCGCTCAATCCCTTGTGCTGAAATCAGGCTAGGCGTACCGCCTCCGATAAAGATCGAATGCAGAGGACGCGGCGCATCGTTCAAGCGATACTTCTCAATGTCGGTATCCAGATCTTCCAGCAGGGCGTTGATGTATTGCTCTTCTGGGATCTCTGCCTTGAGCTCATGCGAGTTGAAATCACAGTATGGGCACTTTTGCACACACCATGGGATGTGAACATAGAGACTGAGTGCTGGGGGCGTTAATATGGTCAAACTCGTTTACCTTACTGAGCGGCTTGTTCAGACAGCTGAGCAAACAGAGACTTAAGCGCTTTACCACGGTGTGATAGCTGCTTTTTACGCGCAGGTTCTAGCTCCGCAGATGCGCAGTTATCCTCTGGTACGAAAAAGACAGGGTCATAGCCAAAGCCATTCTCACCGTGTGCTTCTGTCAGGATACGGCCTTCCCATTTGCCATGACAAACGACAGGCGTTGGATCGTCTTTATGACGCATCAGAACCAATACGCAGTGGAAACGTGCGGTGCGCTCCGCCTCTGGCACACCTTCCATTGCTTTTAACAGCTTTTCTAAGTTGTCTTGATCTGTCGCGCCTTCGCCTGCGTAACGCGCAGAGTAGATGCCAGGTGCACCGTTAAGGTAGTCGACTTCTAAACCAGAATCATCAGCGATTGCCGGTAGGCCGGTTTCTTGTGCTGCGTGGCGGGCTTTGATGATCGCGTTTTCAATAAACGTGGTGCCTGTTTCTGCAACTTCAGAGACGTTGAATTCGCTTTGTGCTAATACTTCGAATCCGAAATCGGAGAGCAAATCAGCCATCTCACGTACTTTGCCTTGGTTGCCGGTTGCTAACACAATCTTTTTCATGGGGTTCTCTTTTCATTGTGATAAGGAGAACATGTCGTTCTCCTTATCGTTTTATTTCTAACTTTGTAAGGCTTTTGGCCTGCTGGTGTCCAAAAGCGTTTAGATCATCATGATCTAATTACTTTTCGACATATCACTCTTCAACATAAAACTTCTGGGTAAATTGAAGCTTTCCTGAGCCTTTGTTTCCCGATTTTACATCAATATCGAAGGTAAAAGTTTCTTCATGTGTGACTGGCAGTTCCGCTAGGTAGTAAATGGCGTCACCTTCTTTGACTTCTCGGAAGGTTAACTGCTGAGTTTGACCAATCAGGTTCTTAGCTTGCCCAGCAACTTGTGCTTCTAACGCCGGTTTTCCGAGTGAGGCTCTGTCCAGCACACTAATATTGATGATCGCAAGATAGCCATTACGTTTGATGTCATAGCTTCGCGCTATTTTAGGCGTCAAAAAGGTAGAGTTAAACGCTACGTAATGCACTTCGATGTCTTTCATGTTTTTGAACTGTTCAGCGAAAGTTGGGAAAGACAATAGGCTGATCAGTAACGCGGTAATCCATTTGTTCATTGTGAAATCCTCAAGGAGACACTTCCATTTAAGTTTAATTTAAATAACCGGTTCGAAGGTTAAATAAAAAGCCATCATAAGATGGCTTCTATGTCAGTAGGTATCTGGGTAGGCGATTCTATCCGAATTTGTTTGTGTCGTCCCAGTTCGCCTTTTTCTATGTGAACCAAACCTTTAGCGACTTTAAACTGCTTAGCCAAGAACTTGGTGAGATGCGCATTGGCTTTACCATCGACAGGCGGCGCAGTAATGGCGATTTTTAACTCTTCTCCATGCAAGCCAACGATTTTATCGCGGCTTGCTTTGGGTTGAATATAGAGTCTTAGGACAATGTCCTCGCCATCGCGCCAAACTGCGGCTGACACTACAGTTGGAACCAGATAGGGCCGATAATATCGCCCATCAGGAAGTTGGCGAATTGTAGACCAATAAACAGAACCAGTACGCTAAGATCCAGACCACCGAATGCAGGAAGAATACGACGGATTGGCGCGCACATTGGTTCTGTCAGCTGGTGGAATACATATTCGATAGGGCTGCGGCCTTGGCTAACCCAGCTTAGGATTGCACGAATCAGCAATACCCAGAATAACAAGCCGCCAGCAGCTTTAATCAGAGACAGTAAGCCCAGGAATAGGAACTCGATACTGAAAGACACAGAACCGCTAGATGCGATTAGGATCAGTGCAACGAACTTAAGTACACACAATAGATACGCAAAGAGAACAGTAGCCAGGTCGATATTGCCGACAGACGGAATAAAACGACGCAGAGGGCCAATCACAGGCTGAGTAGCTTTAACGATAAATTGCGAGAAAGGGTTATAGAAGTCTGCGCGCGCAGCTTGCAACCAAATACGCAATATAACGACCATGATATACAGGTCAAATAGGGTTGAGATGAGAAAACTCATTGAATTCATAAGGTACCCTTAACAAGTGGTGGATGGCTTTTCTCTGTAAGCATCCAGATAATTAAAATAGTTTTTCCATTTCTTCCGCACGAGCAACCGCTGCCTGCATTGCTTTTGCTACGATATCAGAAAGTTGATGTTCGTTGAATGTGCGTAGTGCTTCCGCTGTTGTGCCACCTTTAGAGGTGACATTTTCACGGAATGTGGATAGTTCAGTCTCTGGATTAGCCACAACCATGCTTGCAGCACCTAATGCAGCTTGCTGAACCAGCAGACGAGCTGTGTCTTTATCAAAGCCTTGTGCTATTGCTTCTGCTTGCATTGCTTCCATAAACAAGAAGAAGTAAGCCGGCGCGCTACCTGCAGCCGCAATCACGTTGTTGATGCCAGACTCTTGTTCTACCCAACACACTTTACCTACCGCTTCCATTAATTGAGCGGCAAAGTCTTTATCTTGCTCAGTAACGTGTTTTGGAGCGAAAAGACCACTCATGCCTAAACCAAGTTGGGAAGGCGTATTTGGCATCACACGAACCAAGTTCAATTTGGTCGCTAGCATCTCATCTAAACGTGAACAATTGATGCCAGCAGCGATAGAAATCACTAACTTGTTACTGAAATCGACAGATTGCAGTGGCTTACATACTTCCGCCATCATTTGTGGTTTCACAGACAACACCACCACATCCGCTTTTGATGCAGCGAGGATGTTATCGCTGGTAGTACGGATGCCAAAATCTTGCTCGAGTGGCAAGCGGCGTGTTTCTGAAGGTGCAGTTGCCACAATATTTTGTGCCGGGTAACCATTTGAGACTAAGCCAGAAATGATGGCTCGCACCATGTTACCTGCACCGATGAAGGCAATCTTTTTATGTTCCATTTGTCTGATTTCCATTGTGATACTTTACTATTTATAATGCACAGGTGTGCATAGTGACAATTAAGTCTTACCGCTTAACTTTGTGATGCGAAGATTGAGCTTTTTTCGCTTACTGGTAATGGCTATTCACTTTTTGAGTTATAGTCACGTGCGCCAAAAATCGCTGTTCCGATACGAACCATAGTACTACCGGCTTCTATCGCCGCCTCCATGTCGCCACTCATCCCCATGGACAATGTGTCGATGTCCGGATACTGCTGCATAAGCGCTTGCTTCAATGCCGCCAGTTTCTGGAACTCATGAAGTTGTGCATCATAGTCCGATACGTTAGCAGGAATAGACATCAATCCTCTTAAGGTGAGGTTCGGAAGGCGAGAAATCAACTCAGCCAGTTCGAATATTTCTGCATCGGTTACGCCAGACTTTGAGTCTTCGCCACTGGTGTTCACTTGAATCAGTACCTGTAAGGGTTCTAATTCGTTGGGGCGTTGATCATTAAGACGTTGCGCGATCTTTGCGCGGTCGATGGTGTGAACCCAATCGAAATGTTCAGCGACAAGGCGTGATTTATTGGACTGAATTGGGCCTATGAAGTGCCATTCTATGCAATTATCTGGATAATGCTGTGCAAAGTGCTGAACTTTATCCACGCCCTCTTGCACATAGTTTTCACCAAATGCGGTTTGACCAGCTTGGTAAGCTTCAAGAATGGCTTCAACGGGTTTGGTTTTACTTACCGCTAGAAGTTGCACTGACTCCGGAGCACGACCGCATTTTTGCTCGTCGTTGCGAATTTGAGAGGTGATATGTTCAATATTTTGTTGAATACTACTCATAGCTGTACTTTAGACTTAAGGATTTTAAATGGATATCACTGAGTTACTGGATTTTAGTGTAAAACATAATGCCTCAGATCTACATCTTTCTGCAGGTGTACCACCTATGGTCAGAATTGATGGCGATGTGAGAAAGCTCGGGATTCCAGCGTTTACACACCAAGAGGTTCATCGCTTGGTATTCGAAATCATGAATGACGCTCAACGCAGTGAGTTCGAAGAAAAACTCGAAGTCGATTTTTCTTTTGAACTACAGAACGTTGGTCGCTTTCGTGTCAACGCCTTTAACCAGTCCCGTGGCTGCGCAGCGGTATTTCGTACCATTCCAAGCAGCATACCAACGCTTGATCAACTCGAAGCTCCAGAAATCTTCAGCAAGATTGCCAGCGGGCAAAAAGGCTTAGTTCTGGTAACCGGACCAACCGGCTCTGGTAAATCGACGACTCTAGCTGCCATTGTCGACTACATCAATCGTAATCACAATAAGCACATTCTCACAATTGAAGATCCAATTGAATTTGTTCATACCAACAACAAATGTTTGATCAACCAGCGTGAAGTTCACCGTGACACTCATAGCTTCCAAAACGCCTTACGCAGTGCGTTGCGTGAAGACCCGGATGTCATCTTAGTTGGTGAGATGCGTGATAAAGAAACCATCAGCCTTGCATTGACCGCCGCAGAAACCGGTCATTTGGTTTTTGGAACGCTACACACCAGCTCAGCCGCAAAAACCATCGACCGTATTATCGATGTATTCCCGGGTAGCGACAAAGACATGGTGCGTTCAATGTTGTCAGAATCGTTGAGTTCAGTCATTGCCCAGAAGTTACTTAAGCGTAATGGTGGTGGTCGAGTCGCCTGCCATGAAATCATGATGGCGACACCAGCAATCCGTAATTTGATTCGCGAAGATAAAGTCGCACAGATGTACTCGATAATTCAAACTGGTGCGGCACACGGCATGCAGACTATGGAGCAAAATGCTCGTCAGCTATTGGCGCAAGGTATTGTTTCTCACGAAGAGGCCGACAGCAAAGTTGGGCTTGATGTACAGCAGTTCTCGTAACACTCATACAGGTAATGGTGAATACGGAAAATGGATCTGAATAAATTTCTTGAAGGTATGCTGGCGCTGCAAGCGTCGGATCTTTATATCACGGTCGGCGCGCCGATTTTGTTTCGTGTCGACGGCGAGTTACGTCCGCAAGGTGACAAGCTGACAGAAAATGATGTGGCGCAGTTGCTGGATAATGCAATGGATCCTGAGCGTCGTCAGGAGTTTCGAAAAAGTCGAGAGTCTAACTTTGCTATCGTCAGAGATTGTGGTCGATTCCGTGTCAGTGCCTTTTTCCAGAGAGAATTGCCGGGCGCGGTTATTCGCCGTATTGAGACCGACATCCCTACCTTTGAGCAGCTCAAACTGCCTCTGGTGTTGCAAGATTTAGCGATAGCCAAGAGAGGTCTGGTGCTGGTGGTTGGTGCGACTGGCTCTGGTAAGTCGACCACAATGGCGGCGATGACAGGCTACCGAAACAGTAATAAGACCGGGCATATCCTGACGGTAGAAGATCCGATCGAATTTGTTCATGAACACCAGCGTTGTATCGTAACCCAGCGTGAAGTCGGTTTAGACACCGAAAGTTACGAAGTGGCACTGAAAAACTCCCTGCGACAGGCTCCAGATATGATTTTGATCGGCGAAATCCGCAGTAGAGAGACGATGGAATATGCGATGACTTTTGCTGAAACCGGGCATTTGTGTATGGCGACTCTCCATGCTAACAACGCCAACCAGGCATTAGAGCGGATTCTTCATTTAGTACCTAAAGATCAAAAAGAGCAGTTCTTGTTTGATCTGTCTATGAACTTAAAAGGCGTGGTTGGTCAGCAGTTGATCCGCGATAAGAGTGGGCAGGGACGTCATGGCGTATTTGAGATCCTGCTGAACAGCCCGCGTGTTTCGGATTTAATCCGTCGTGGCGATCTGCATGAACTTAAGTCGACGATGGCTCGTTCAAATGAGTTTGGTATGCTGACTTTTGACCAGTCGCTTTACAAGTTAGTGATGCAAGGCAAAATCAGTGAAGAAGATGCACTGCACAGTGCTGATTCGGCAAATGACCTGCGTCTCATGCTGAAGACCCAACGCGGTGAGCCTCTGGCAACAGGAAGCTTGGCGAACGTTAAGATTGATATGGACTAGGATTTCCCATATTCCAGACATTAAAAAAGGTTGGCACAAGCCAACCTTTTCTTTTTCAGACAAATTTACTCATTCCAAAGGTTTTCAAACCAGCTTTCTAGAATGACAACTGCCGATTGACAGTCGATATTTCCTTTCGACAGCGCTTTATAGCCACCCATTTCGAATAGGTCTGCACGAGCTTCTGCCGTGGACAAACGTTCATCGTGAAGCTCGACTGGTAAGCCATAACGACCTTGTAGACGATTAGCAAACTTCTTCGCGCGTGGAGTAATGGTTTCCAAGTCTTTACCGTGTAGGTCTGTTGGTAAACCCACAACCAATAAATCCGGTTGCCATTCTTTGATCTGTTTTTCGATGTCGTCCCAGTTTGGAATACCATCATTGGCTTTAAAAGCCTTGAGCGGAGAGGCGGTACCGGTAATTTCCTGGCCAATCGCGCTGCCGATGCTTTTGGTTCCAAAATCAAAAGCCATAATTGTACGTGACATAAGGTGTCTCAAATCTCAATCTAGGGGAACAGTCTGCCTTATCAGGCATGTCCTGCATCAGAAGAAAGCTGACTCGGATCGATCCCCAGTTTTTCTACTGCTTTTTTCCAACGGTCTGTAATTGGAGTATCAAAGATGATTTCTGGCGTAGCTTCTATGGTCAGCCAAGAGTTTTCAACTAACTCATTTTCCAGCTGCCCTGCGCTCCAACCTGCGTAGCCCAAAGCAACCAAATAGTCGCTTGGCTCAGCTTCGGTCCCCAACACAGTCAGAATGTCTCGCGAGGTTGTCACTGCAAGCTCATCAGTCATCTGAATACTGGATTCATAGTAATCTTTCGGTTTATGCAGAATAAAGCCACGATCTTCTGAGATCGGGCCGCCGTTATATACAGGCCGGTCAAGGCTTGCTTCGAACAAACGCGGGTGTACAGGTTGTACTTTGACTTGCTTAAGCATGTTACCCACGGTGATATCGACTGGCGCATTGATTATCAACCCCATTGCGCCTTCTTCGTTGTGCTCGCAGACGTAGATCACGCTATTCTGGAAATAGGGATCTTTCATTCCAGGCATGGCAACTAAAAAATGGTTTGTGAGGTTCATATTCATACTGATCCTTAGGACTCAGAAGTGCACTTAAGCAAATTGGCAATATATGCATGAATTTGCTTAAGTTTGCATTTAGCTCTCTACTATAACTTTACTATATATTTAGGGTCTGTTGACCTTTCGCGCTGATTTTTGCAGCTGTTTGTGGGTTCTTTATACAAGGCAGAGGCTTTGAAATGTAGTTGGCCTACCTGATAAGCCGATAACGCAGTAGAAAGTATCCACAAACGCTGCCCGAAGGGTTCGGCTAAAAGCGCTTTACTCTTTGTTGAGAGGTATTTTGCTTAGAATGACTAGGCTATAAACCTCTCGCCGCGATTAAAACGCTTTTATCTCGAACAAAAATTAACCACGCAAGATAAACAGACCCTATTTATTCGCCTTTTACTCGGCGTTCAATGGCATCCATTAGTTTGCCCGTAATTGAGATATCAAATGCTGCTTCGATTTCACGAATACAGGTCGGGCTGGTTACGTTGATTTCTGTCAGCTTATCGCCAATCACATCAAGACCCACAAAAATAAGACCTTTTTCTTTCAGAGTTGGTGCTACGGTTTGGGCAATTTTAATGTCTGTTTCACTTAGAGGACGAGCTTCACCCGTGCCGCCCGCCGCAAGGTTACCGCGCGTTTCGCCTTTCGCCGGAATACGTGCCAGACAGTAAGGCATTGGCTCGCCGTCAACCACGAGAATGCGCTTGTCACCATTGCTGATATCAGGCACGAATGTTTGTGCCATCGCGTAATGCTGACCATGGTTAGTCAGCGTTTCGATGATCACTGATACGTTTGGATCGTTCTCATTTACGCGGAAAATAGACGCACCGCCCATACCGTCAAGAGGCTTTAAGATCACATCGCCGTGTTCTTCACGGAATGCTTTAATCTTTTCAGCTTTACGGGTAACGATAGTGGTTGGAGTCAATTCAGGGAACCATGCTGTAAACAACTTCTCATTGCAGTCACGAAGGCTCTGAGGTTTGTTGACGATCAGTGTGCCTTGCTCTTCTGCACGCTCAAGGATGTACGTTGCGTAGATGTATTCAGTGTCAAACGGAGGATCTTTACGCATCAGAACCGCGTCTAACTCAGATAGCTCGATAGTTTGCTCTGATTTGAATTCGTACCAGCCGTTTGGATCTTCTTTTAGCTCAACCACTTTGGTGTCGGCAATGGCCACACCTTGGTCGAGGTGAAGATCATTCATTTCCATGTAGTGGATTTCGTAGCCGCGGCGTTGCGCTTCAAGCATCATGGCAAAGCTAGAGTCTTTCTTGATGTTAATGGACGAAATTGGGTCCATTACAATACCGAGTTTGATCATTATTTTTCTCCGTTTTAACCAAGATCGCCGAAACGAACTTGTAAAGCTGTAATTGCGGTAAGAGCCGCTGTTTCGGTGCGAAGTACACGCGGACCGAGAAGCGTCTCTTCAAATTGGTACTCGCGCGTCATATCGATTTCTTCAGCTGACAAACCGCCTTCAGGGCCAATCAGCAGGCGCACTTTTTCAACTGGTGTAGGCAGGGTGTTGATCGAGTATTTGGCACGAGGGTGAAGGTTGAGCTTAAGTCCATCGTACTCTTCTTTGCTCCACTCTTCCAAGCTCATGATTGGGCGAATTTCTGGAACGATGTTACGTCCACACTGCTCGCAAGCACTGATAGCAATCTTCTGCCATTGGGCCAGTTTCTTCTCAAATCGTTTTTGATCGAGCTTTACGCCACAACGTTCAGAAATAAGGGGAGTGATGGTATTTACTCCGAGTTCGACTGACTTCTGAATGGTGAACTCCATCTTGTCGCCTCGTGAAATCACCTGTCCTAGGTGAAGATCCAAAGGGGATTCAATGCTGTTCTCTACGCGCTCAGAGATGTCTACGAGGACATTCTTTTTGCTGACTTCTGCGATAACTGCGGGAAACTCTGCACCACTACCGTCAAATAGGAGAACTTCCTGACCTTCCTTCATACGAAGTACGCGGCCAATATGGCCAGCGGCGTCGTCACTTAAAGCGAGTGTACCAAGTTGGTGAATGGTTTCTGGATGATAAATTCGAGGGATACGCATGAGATTTCCAGCAAGAGAATAAACTTAGTTCCTAACATGGATGCTTTCCATCGAAAAAACAAGGGGCAAGAGGCGTTTCAATTGGAGTAAATGAAACGCCTCAAACAGAAAGATTAGCGATTGTCGCGATTGGTGAGGATTACAGTGCGCGACAGGCCTCTTGAACGAATGGATTATGGTTGCCTTGTACTTTGGCAATGCGCTTATCGCGTTCGCATTCCCATTTATCGGCTGGGTAGGTTTTGTTCCATGCACTCATTAACTGAGTTTGTTGCTTGGACAGTTTGAAGCCGTACTCCTTGCTCATATAAAGATAGGTACGAGCGATGGAGCCGCGTGCTCGATCGGGTGGCATGACTTTGCGTTGCTTGAAGTTTACCTGGACTTCACAACGACCATAGGTTGCGCCATCGATCCCATTCCACTGACTGAAATTGTAGTTAGAGCGATCACCATTTACCTCACCAATCGCAGGAGTCAGGTTGTGCAGATCGGCTTCCATTGAGCGGAATGTTTTGTCATTACGCGAGCAGTTTTTACGACCACCGCTTTGCCAGCATTGCAGCTGGTGCCCAAATTGCCAAGCTGGAACGACATGTTCCCACTCGATGCGTGAAGCACGCTTTTCTTGTTTGCGAACCTGGTAACCACAAGAGGAAAGATCAGGTAAGCCTTTCTTGCCTTGCCATTGAATATCACAGCCGCAATAAAAGCTGGTGGGATGATCTTGATAGATTTTTACCGCTTCGCGCTTAGCGGCTGAAAATGAACTTGGTGGCGCGGCCACGGCGGCACTGGATAGTGCAAGAATGAATAAAGAGAACAGGTATTTCATAGTTAAAGTCTTTAAAAAGTATGACTTTATCCATTCTATCACTCAGATATTAGCTTTCGTAATAAGCAAGTTAATAATAACAAAAGAAATGTTGGTCAATATTTCCTATTGAGACTTAATTGAACTGAGGATTAGGAAAGCTGGACACCAGTGAAGCTAAGAGGCTGACGACATTTTTGACACGAATACACGGCTTGTTTGCGCAGCACTTTGTTGTGACGGCGAATAGAAAGGGGATATGTCGTGCAGCGACATCGGTATTCGAAGGTTTTGCCTTGAACGGAAGAGACTTCGAAACTATGTGTGGTTTTGGCCGGAACGTTAAATACGGATTCCATTACGGTTTGCCACTCTTTGCCATGAGGACGGACGCGACCGTAAACCTGATATGTGATTAAGTGAGCGACCTCATGCGGTATCACTTCTTGCAAGAACGCTTGGGTGTTTTCTTTAAATAAAACCGGGTTAAGGCGAATCTCATTGAGCTGAAGGTACGCTTTTCCTGCTGCTTTACCTCGGACTTTAAAGGTCAGGCTGGGAATAGGGAATGAACGCTTAAAAGCATGTTCAGCTAATGCGATATAGTGCGCCATCACCTGTTTTGCTTTGTAGCTTAGTTCAATGTCCATTCGTTCCTCTCAAGTTCAATAAAAAGCCCCCGCAGTTGCGAGGGCCGGATCATAGCATCACTGAATTAAGGTGTGTGTTTTTTCTTAATCGTTGCATGGTAGGCGTGCCAAGTACCGTAGCCGAGAATAGGCATAGTAAACAGCATACCGATTCCGTAGGTGGCGAAACCAATTAAGATACCCCCACAGATGATTGCCGCCCACACGATCATTGCTGGAATGTTGGATTTGACCGCATTAAAGCTGGTGAATACCGCCGTCATCATGTCAACTCTGCGCTCCATCATTAATGGAATAGAGAAGGCAGAAATGCTGAATACCACGCTTGCTAGTACAAAACCAATGAGTGACCCAATCACTAAGAAGGGCAAGAACTCTGTCAGCGGTGCACCTTGAACGGAAGGGTACAATGCATGGAGAAGTGCGGCGATTCGCATCCAGAAAATCATACAAACCGCAAGCAGAACCGCAAATGCCCATTGAGAGCTTGAGTTACGACCTATCGCTTTCATTGAGTGGAACAGGCGAGCTTTGTGGCCGCGCTCTCGTTCCCAACTGGCATCATACAAACCTAGGGCTAAAAATGGCCCAATAAGCATATAGACGATCAAACTCGGCATCACGACAAGGTGCGTCCCTTGCCATTGCACAAGCAATACGATGCCAATCGCTGCTGCCATGAAGCACAGTCCATAAAAGGCACTAATGAGTGGCATACGCACGAAGTCATGAAGCCCTAGCGCGAGCCAGTGGAAAGGCGCGCTAAGATTGACCGTGTTGCACGGAATGGTTCTAGCGTATTCGTTATCAGGGACTTCCTTTCGTTTACTATGGAAGTCGGATGGATTGACTGTTCGAGGCATAACTCCTCCTTGGCTTATTCCTACACAGTTGTCTGTCAAATGACTTGTACCCATCGGAGTAAATAATTGTTCATTCTAACGCGTTCAAATACTCGATAATTCCGCGACAATGTTTGACTGGAAAATAATTATTTATCAAAACATTACGCGTTAATTTCAGGCGTTTTGACTACGCTATTCCTGACAGTTTGCTTACTTGGATTGGTACTAACCCCTATAAGTTTTAAAAGCATAAAGGATGTTTAGCTAACGTTTTCCCCAAGGTTGCTGTCGTCACACTAGCTTACATCCACGTTGTTACGGAAACGCAATTTAACAATATTTTAACTATTGGCGGAGTTGGGGGAATTTACAACTATTTGCTTAAAATTTGTTCTTAGTGGGTGGGGCTGGAGGATAGAGAAGGAGGGGAGTCGGGGGAAACAAAAAGCCCCCACCATAAGGCGAGGGCTTTGGAAATTCAGAGCAAGCTCGATTACTTGATGCCAGCGAATTCGCGAAGAAGTGCTGCTTTATCAGTCGCTTCCCATGGGAACTCTTCACGACCAAAGTGGCCGTATGCTGCTGTCTTCTTGTAGATTGGCTGCAGAAGGTTAAGCATTTCTTGCAGACCGTATGGACGTAGGTCGAAGAACTGACGTACTGCTTCGATGATGATGTCGTGAGATACTTTCTCAGTACCAAACGTTTCCACCATGATTGACGTTGGATCTGCCACACCGATAGCGTAAGAAAGTTGGATTTCACAACGGTCAGCCATACCAGCTGCAACGATGTTTTTCGCTACGTAACGCGCTGCGTATGCTGCACTACGGTCAACTTTTGATGGATCTTTACCTGAGAACGCACCACCACCGTGACGAGCCGCACCGCCGTAAGTATCTACGATAATCTTACGACCAGTTAGACCACAGTCACCCATTGGACCACCGATTACGAAACGGCCAGTTGGGTTGATGAAGAAGTTAGTCTCTTTGTTGATCCACTCTGAAGGTAGAACTGGCTTGATGATCTCTTCCATTACCGCTTCACGCAGTTCAGGAGTTGAGATTGAATCACAGTGCTGAGTTGATAGAACAACAGCATCGATACCTACGATCTTACCTTGGTCGTATTGGAACGTTACCTGAGATTTCGCATCTGGACGTAACCAAGGAAGTGTACCGTTCTTACGTACTTCTGCTTGTTTTTCAACAAGACGGTGAGAGTAAGTAATTGGAGCTGGCATTAAAACTTCAGTTTCGTTACATGCGTAACCGAACATGATGCCTTGGTCACCGGCGCCTTGCTCTTTTGGATCCGCTTTATCAACACCTTGGTTGATATCTGGTGACTGTTTACCAATTGTGTTTAGTACTGCACAAGAGTTCGCATCAAAACCCATATCTGAGTGTACGTAGCCGATTTCACGAACGGTTTCACGAGTTAGCTCTTCAATGTCAACCCATGCTGAAGTCGTGATTTCACCACCCACCATTACCATACCGGTTTTAACGTAAGTCTCACATGCAACACGAGCCTTTGGATCTTGCTCTAGAATCGCGTCAAGAACCGCATCAGAAATCTGGTCTGCAATTTTATCTGGATGACCTTCTGATACTGACTCAGAAGTAAACAGGTGCTTAGCCATGTTAGCTCCACTATATCTGGTTTAAAACTGGAGCATGATAAACGCTCCAGCGCAAAATAATACTAATATATGCAGGTGTATCTACATCTAGACGGCTATTCTAAGTTTGATTGCTCGAATTACAAGCTCTTTTTTGGTTTTTGTCACAACTAAACGTTTGCGTGAGTTATTTATTATTTTGGGAGTTTCAGGGGATTTAAATTCACAGATGCAATATTTGTGAGGTTTTGGGGTGGAAATCGTTTGCACACCCTGAGGGGCTTTGAGAGAATTATGACCAATTTTTTCGTTTCGCTTAACGTACTCAGGAGCAGACATGTCGTCTCGTAAACATCTTGCCAATGCAATCCGTGCTCTAAGCATGGATGGTGTTCAACAAGCTAACTCAGGTCACCCAGGTGCACCTATGGGTATGGCTGATATCGCTGAAGTTCTTTGGCGCTCTCATCTAAACCACAACCCATCGAACCCAGAATGGGCTGATCGTGACCGTTTTGTACTTTCAAACGGCCATGGCTCAATGTTGATTTACTCTCTACTACACCTAACGGGTTATGAGCTATCAATCGACGATCTGAAAAACTTCCGTCAGCTTCATTCAAAAACTCCGGGTCACCCAGAGTACGGTTATGCACCAGGTATCGAGACAACAACAGGTCCTCTAGGTCAAGGCATTACTAACGCAGTTGGTATGGCAATGGCTGAAAAAGCACTTGCTGCACAGTTCAACAAAGAAGGCCACGACATCGTTGACCACTTCACTTATGCGTTCTTAGGTGATGGCTGTCTGATGGAAGGTATTTCGCACGAAGCTTGTTCTTTGGCGGGCACACTAGGTCTTGGCAAACTGATCGCGTTCTGGGATGACAACGGCATCTCTATCGATGGTCACGTTGAAGGTTGGTTCTCTGACGATACACCTAAGCGTTTTGAAGCGTACGGCTGGCACGTAATCCCTGCAGTAGACGGTCACGATCCTGATGCGATCAATGCTGCAATTGAAGCGGCTAAAGCAGACCCTCGTCCTACATTAATCTGTACTAAGACGATCATCGGTTTCGGCTCTCCTAACAAGTCTGGTTCTCACGACTGTCACGGTGCGCCTCTAGGTCAAGATGAAGTTCAAGCGGCACGCGAGTACCTTGGTTGGGAATTCGGTCCATTTGAAATCCCTGCAGATGTATACGCAGAGTGGGATGCAAAAGAAGCTGGCGCAGCAAAAGAAGCGGCTTGGAACGAGAAATTTGATGCTTACGCTGCGGCTTACCCAGCAGAAGCGGCTGAGCTGAAGCGTCGTCTAAACGGCGAGCTACCTGCACAGTGGGAAGAGAAAGCAAACCAAATCATTGCTGATCTTCAATCAAACCCAGCAAATATCGCGTCACGTAAAGCCTCTCAAAATGCGCTAGAGGCGTTTGGTCAAATGCTTCCAGAATTCATGGGCGGCTCTGCTGACCTTGCACCTTCTAACCTTACTATGTGGTCTGGCTCTAAGTCTCTTGAAGCGAATGACTTCTCAGGTAACTACATCCACTACGGTGTGCGTGAGTTTGGTATGACAGCGATCATGAACGGTATCGCGCTACACGGCGGTTTCGTTCCTTACGGTGCAACGTTCCTGATGTTCATGGAATACGCTCGTAACGCAATGCGCATGGCGGCTCTGATGAAAGTTCAGAACATCCAGGTATACACGCACGATTCTATCGGTCTTGGCGAAGATGGCCCAACTCACCAACCAGTTGAGCAAATGGCTTCTCTACGTCTGACTCCAAACATGAGCACATGGCGTCCATGTGACCAGGTTGAATCAGCAGTGGCTTGGAAACTAGCGATTGAACGTAAAGATGCACCAACAGCACTTATCTTCTCTCGTCAGAACCTAGCACAACAAGAGCGTACTGCAGAGCAAGTAGCAGACATCGCGAAAGGTGCTTACATCCTGAAAGATTGCGAAGGCAAGCCAGAGCTTATCCTTATCGCAACAGGTTCAGAAGTTGAGCTAGCGGTTGAAGCAGCAGCGCAGCTAACTGCAGAAGGCAAGCAAGTACGTGTTGTTTCAATGCCATCAACAGATGCATTCGACAAACAAGACGCAGCTTACCGTGAAGCAGTACTGCCATCAGACGTTACAGCGCGTATCGCTATCGAAGCGGGCATCGCAGACTTCTGGTACAAGTATGTAGGCTTCGGCGGCAAGATCATCGGTATGACTACCTTCGGTGAATCTGCACCAGCAGGCGAACTGTTCAAGATGTTCGGTTTTACTACAGAAAACGTAGTAAATACTGCAAAAGAGCTATTAGCGTAATTAAATACGTTAATGAAAAGCCGAGCAGCGATGCTCGGCTTTTTTATACCCATAGTGTCGGTAAAAAGCACATACTTAATGCGTTTTTGTTTGTCATCGGGTACTATCTGTGACACGAATTATTGGTAGGGCGAAGGATAAATGCTAAAGGTTGCGATCAATGGATTTGGGCGTATAGGTCGTAATGTTCTGCGAGCTGTGTACGAAAGCGGCAAACATCAGCAGATTAAGGTTGTAGCGGTAAATGAGCTGGCTCAGCCTGAAGCGATGGCGCACTTACTTCAATATGACACCAGTCATGGCCGTTTTGGCAAAAAGATCTCTCATGACCAAGAGCACTTATATGTTCACCACAACTCATGCCACCAAGATGCTGGCGAATATGATGCTATCCGGATCTTACACCTAGCCGACATTGAACTTCTTCCTTGGCGTGACCTCGAAGTTGACATCGTATTAGATTGTACGGGTGTCTATGGCTGTAAAGCTGACGGCTTAGCGCATATAGAAGCGGGTGCTAAAAAAGTACTGTTTTCCCACCCAGGGGCAGCCGACATCGATAACACTATTATCTACGGTGTAAACCACGAAACCCTTAAAGATGAACATGTCGTTGTTTCTAATGGTTCCTGCACGACAAACTGTATCGTTCCTATCATCAAAGTCTTAGATGAAGCATTCGGAATTGAGTCTGGCACCATTACGACTATCCATTCATCTATGAACGATCAACAGGTCATCGACGCTTACCATAGCGATTTACGTCGTACCCGTGCTGCAAGCCAATCTATCATTCCTGTTGACACCAAGTTGCATAAGGGGATTGAAAGAATCTTCCCGAAATTTTCTAACAAATTTGAAGCTATTTCCGTTCGCGTTCCGACAGTTAACGTTACTGCAATGGATTTAAGTGTCACAATTAGTACAAATGTGAAAGTTAATGACGTAAATCAAACCATTGTTAACGCATCTCAGTGTACATTACGTGACATTGTTGACTATACTGAATCGCCACTCGTTTCCATCGATTTTAATCACGACCCCCATAGTGCGATTGTGGATGGAACTCAAACAAGAGTGAGTAACGGGCAGCTAGTAAAAATGCTCGTATGGTGCGATAACGAATGGGGCTTTGCTAATCGGATGCTGGATACCGCTTTAGCAATGCAAGCTGCGAAGTAATCCGTAAAGCAGCAGTGGAAAAATATTTATTTTTAACCTTGAAATAAATATTGGATGTCTCCATATTCTATAACCAGTTTGAAGAATTAACAGGCTTGGCAGGGTTGCCGAGTTTTCAAAAACTTTAATTTTTAAATATTTGAGAGGACACAACATGTCTGTAATCAAGATGACTGACCTGGATCTTGCAGGTAAACGTGTATTTATCCGTGCTGACCTAAACGTGCCAGTAAAAGACGGAAAAGTAACTTCTGATGCACGTATCATCGCATCTCTTCCAACTATTAAGCACTGCCTAGAAGCAGGCGCTAAAGTAATGGTTACTTCTCACCTAGGTCGCCCAACTGAAGGTGAATACGCTGAAGAGTTCTCTCTACAACCTGTTGTTAACTACCTAAACGACGCACTAGATTGCGAAGTTAAGCTAGCAAAAGACTACCTAGATGGCCTAGAGCTAAACGCTGGTGAACTTGTTGTTCTAGAAAACGTTCGCTTCAACAAAGGCGAAAAGAAAAACGAAGAAGAGCTATCTAAGAAGTACGCAGCACTATGTGACGTATTCGTAATGGATGCATTCGGTACGGCTCACCGTGCTCAAGCGTCAACTCACGGCGTTGGTATGCACGCTCCAGTAGCTTGTGCTGGTCCTCTACTAGCAAACGAACTAGATGCACTAGGCAAAGCAATGGACAACCCAGCTCGTCCAATGGTTGCTATCGTAGGTGGTTCAAAAGTTTCTACTAAACTGACTGTTCTTGAGTCTCTATCTAAAATCGCTGACCAGCTTGTTGTTGGTGGCGGTATCGCAAACACATTCATCGCAGCTGCGGGCCACAACGTTGGTAAGTCTCTATACGAAGCAGACCTAGTAGACACAGCTAAGAAGCTAATGGATGAGTGTGCAATTCCAGTAGCAACTGACGTTGCATGTGCGAAAGCATTCGATGAAAACGCAGAAGCTGAAATCAAAGACGTTTCTGAAGTTCAAGACGACGACATGATCTTCGACCTTGGCCCTGACTCAACAGCGGCACTAGCTGAGATTCTTAAAAACGCGAAAACTATCCTTTGGAATGGTCCAGTAGGTGTATTCGAGTTCAAGAACTTCGAAGCTGGTACTAAAGGTATCTCTGAAGCTATCGCAACTTCTGAAGGCTTCTCTGTTGCAGGTGGTGGTGACACGCTAGCAGCTATCGACAAGTTCGGTATCAAAGCTGACGTATCTTACATCTCTACTGGTGGCGGCGCTTTCCTTGAGTTTGTAGAAGGTAAAGTTCTTCCTGCAGTAGAAATGCTAGAAGCACGCGCTAAGTAATTAAAGCAAAGCGGGGGAGTTATTCTCCCGCTTTGTTGTTTGCTGCAACGTGAGAGGAACTCTGCTAGAATAGCCTCTGTTGTGAGCAAACGTTTGCAAGATTTTCAACTTAACAAGTTTTGTTTAAAAACGACAGATAAATAGGATTGAATCCATGTCTAAGATCTTCGACTTCGTAAAACCAGGTGTTATCTCTGGCGATGACGTTCAGAAAGTTTTTGAAGTAGCGAAAGAAAACAACTTCGCACTTCCAGCTGTAAACGTTGTAGGTACTGACTCTGTAAACGCAGTACTAGAAGCAGCAGCAAAAGTTAAAGCTCCAGTTGTTGTTCAGTTCTCTAACGGCGGCGCAGCTTTCTTCGCTGGTAAAGGCGTGAAACTTGAAGGTCAAGGTGCTCAAATCCTTGGTGCTGTAGCTGGTGCTAAATACGTTCACGCTGTAGCTGAAGCTTACGGTGTACCAGTAATTCTACACACTGACCACGCTGCTAAGAAACTTCTACCTTGGATCGACGGTCTACTAGATGCTGGTGAAGAGCACTTCGCTCAAACTGGTAAGCCTCTATTCTCTTCTCACATGATCGACCTTTCTGAAGAGTCTCTAGAAGAGAACATCGAAATCTGTGCTAAATACCTAGAGCGTATGGCTAAGATGAACATGACTCTAGAGATCGAACTAGGTTGTACTGGTGGTGAAGAAGACGGCGTAGATAACTCTGACATGGACGCATCTGAGCTTTACACTTCTCCAGAAGACGTTGCTTACGCATACGAGAAACTAAGTGCAGTTAGCCACCGTTTCACTATCGCAGCATCTTTCGGTAACGTACACGGCGTTTACAAGCCAGGTAACGTTGTTCTTACTCCAACTATCCTACGTGATTCTCAAGCGTACGTTTCTGAGAAGTTCGGCCTACCAGCTAACTCTCTAAACTTCGTATTCCACGGTGGTTCTGGTTCTTCTCAAGCAGAAATCCAAGAGTCTATCGGTTACGGTGTTATCAAAATGAACATCGATACAGATACACAGTGGGCAACTTGGGATGGTATCCGTAAGTACGAAGCTGAAAACCACGATTACCTACAAGGTCAAATCGGTAACCCAACTGGCGAAGACGCGCCAAACAAGAAGTACTACGATCCACGCGTATGGCTACGTGCTGGTCAAGCTTCAATGGTTACTCGTCTTGAGCAAGCATTTGCTGACCTTAACGCAGTTGACGTACTATAATTCGATTGAATTAAAGTTGTTAAAAACCCGCTCATTGAGCGGGTTTTTTTATGTCTTCAATCTGCTGTTTATCTGATTGGCGCTCTTTAAAACCTACGATCGTTATTGAATAATTTACTACCAGCATTGGTTGTGTATGATTGGTATACAACAGGTTGCTTTTTGTAGACTGCATGTTTGGATTTAGGTAATAAAAGTAGCGAAATGGGTTAGCATTGCGTAACCTGTAACAGGCAGATATAGGAAAACTCTGATAACGTCTTGTTTTGCTTCTCTTTGCGAAATTCTGACTTTGCAAAACGTCAAAGTTGATATATCGTGCCAAAATTCTGACACTGTTCAGTTTTATAATAGTGATATTGTTACAGATAAGAACCTATAAAAAATAAGGTTCATAAATAAGCGGCAATTGGTTTTATATCTTGATTTGAGGATAAGCATTATGGCAGGTGAATCGGTGGGTATCGATAACACATTAACAGATGGGCTGACTAAAGCTGAGACTTGGCTTTCAAACAACTCAGACCTTCTTGTTCAATATGGTGTAAACATTATTTCAGCACTGATTATTCTATTTATCGGTAATATTATCGTTAAAGCAGTCGCTGGAAGTGTAGCTAAAGTACTTGAAAAGAAAAACATGGATAAGGCTGTCGTTGAATTTATTCACGGTCTTGTTCGTTACTTACTGTTCGTTATCGTTCTTATCGCCGCTCTTGGTCGTGTAGGTGTTCAAACTGCCTCTGTAGTTGCGGTAATCGGTGCGGCTGGTCTTGCTGTTGGTCTTGCTCTGCAAGGTTCACTATCAAACTTTGCGGCAGGCGTGCTTATCGTTGCATTCCGTCCATTTAAGTCTGGCGATTATGTAGAAATCGGTGGTGTAGCGGGTAGTGTTGAAGCAATTCAAATTTTCCAAACGATTCTAAAAACGCCTGATAACAAAATGGTTGTAGTTCCTAACTCTTCAGTTATTGGCGGTGCAATCACTAACTACTCTCGTCACGCGACTCGCCGTGTTGATTTGGTTATTGGTGTTTCTTATAAAGCGGATCTGAAACTAACTAAGAAAGTTATCCGTGAAACACTAGAAAAAGATCCACGCATCCTTAAAGATCCAGATATGACAATCGGTGTACTGGCTCTAGCGGATTCTTCAGTTAACTTTGTTGTTCGTCCTTGGGTTAAAACGGCAGATTACTGGGGCGTTTACTTTGACTCAATGCAAGGCATCAAAGAAGCTTTGGATGCAAATGGCATCGAGATTCCATTCCCACAAATGGATATTCACCTGAACAAAGTAGAAGCGTAATCAAAGCGAATTTCTATTTAGAGAGCGAGGCAAATTTGCCTCGCTTTTTTTATGCATATTTTTTATGCATAGTAGAGAAGGTTATCTACATTAAGTTTCTGCATAACGAGAGTTATCACCAGTATTTGGCTAGCAACTCGCTCGCTAGAACATAGGCGATAGCAAACATCATCAATGCGACACCAATATCTATGCCTTTTTTCACTTTAGGCTTAGACAGAGTCGGACCCAATTTGGCTGCACCCAGAGATAGGGTAAAGAACCACACAAACGAGGCCATCATGGTGCCCAGTGCAAATGCGATGCGGTCATGTCCCTCAAACTGGCCACCAATAGAACCAAGAATAACGACGGTGTCTAAGTACAAATGTGGGTTCAATACCGTAACTGCAAGTGCGCCTAAAATCACGGTGCGACGACCACGAGCTATTACTTCCCCTTTGGTTTCCGATTCATTTTCTGGCTTGAATGCACTTCTCATTGATAGATAACCATAGACACTTAGGAAAGCAATACCACCGAGCGTTACAGCGGTCAGAAGCATTTCATTTTGCGATAAAACCGCACCACCACCGAATATACCAAGAGAAATAAACAGCATATCCAGAATGCTGCAGATGGTGGCTGTGGTGAGATGGTGGTTGCGTTTTATGCCTTGATTCAAGACATAAGCATTTTGCGCGCCAATCGGAATGATCATCGATGCCCCTAATCCAAACCCTTGCAATACAACCCAAAAACTCACAATTCACCTCAAAAAATAGCAATTAAATTCACGAAGAGGAGCAAGATAAAGGCTTTGATGAAATAAGTATAATTAATGATTTTAATATATTATTAGTAAAACTTATCAAGATGGATGAAGAGGGAAATTTTCATGAGAGGGCTGGATTATAAGTGGATAGAAGCGCTTGATGCCGTCGTCTATCAAGGAAGCTTTGAGCGAGCCGCTGAGAGCCTTTATGTCTCTCAATCTGCTATTTCTCAGAGAATTAAACAGTTAGAAAAGTTTCTTGCTCAACCTGTACTTATTCGTGAGCAGCCACCTAAGCCGACGCCAATAGGCAAGAAGCTGCTCGGGTTGTATCGTCGGGTTCGCATGCTGGAACATGAAATCCTACCTGAACTAAAAAATGACACCACTACACGCCCGGTTCAGTTGTCGTTGGCGACGAATGCGGACAGCTTGGCTACGTGGCTGTTACCTGCATTGCAAGATGTGATGAAAACTCGTCAAGTTGAGTTAAAACTCGCTATTTATGGTGAATCGCGCTCTATTGAAAAGCTAAGAAGTGGGGAAGTTGCAGGAGCCATCAGCCTGGAATCTCAGGCTATTCCTGGCTGTAGAGCGGACTATTTAGGACGTATTGATTATGTCTGTGTTGCTAGCCCTGAATTCTATCAACGTTATTTTTCTGAGGGCGTAAACAATAAAACACTCTCTAAAGCCCCAGCCGTATCGTACGATCAATATGATGATCTACATAAAGCCTTTCTTACCAAGCATTTTAATGTGCGCCCCGATAGCGTGATTCATCATAATATAAGCAGCTCTGAAGCGTTTCTGAAAATGGCGATGGCGGGTGTTGCGTATTGCCTGATTCCCCGTTTACAGATCTCGAATGAATTGGAGCAAGGTTCGCTCATTGATATTACTCCGGGATTCCTGATGACCTATCGAATTTACTGGCATCACTGGCAATTGGAAACCGGCGTATTACAAGAAATTTCGCAGGCAATCGTCGGTTATGCTCAACGTCATTTACCGCAGTAGAATGCAATAACAATGACGTTAACGCGTACCTCTTGCATTGATTTGGTTAAAAATTACACCAAAGTTACACAGTCAAAGTTGTGTTAGAAGTGGGCGAGGGTGGTTGGATAATCGTCGAAAGTTCCTATTATCAAGCATTATATGCTCAAAGCTTTCTAAGTTTTTGGGTATTCCCCCGGACGGCTTCAGTGGTTTTCGCTACTGTATTTTTGCTCTGGGACATGTCTTTTATATATGGATGGATCTGTCGAATGAAACTGTATTCGTGTTTGCTGGCTACTTTGCTCAGCCTTACCAGTGTTTCAGCCCTAGCTACTACACCTGAATTTGCACACGTAACGACAACAGGTTATGGCGAGGTAATTGCTACGCCAGATATGGCGACTTTTTCGGTTAAAGTGGTGGATACGACGATGACTGCCGAGCAAGCGAAGCTGTCGGTGGATACGACTGTCGATGAGTTTTTGCAAAAACTGTCAGATGCAGGATTATCTAAAGACAGTATTACCAGTTCGAATCTGTACCTGGCTCCTCAATACCATTATCCAAAATCGGGTAAGGCTGAGCTGGTAGGTTATCGCGCCTCTCGCAGTATTAACGTTACGGTTAAGGATTTAGCCAACCTTAATCAGTACCTTGATATGGCAATACAAGCGGGTATTAACCAGGTTGATAATATTCAGCTTAAGGTGAGTAATCAGGCTGAGTATCAACAGAAAGCTCGCTTGGCTGCGATCAAAGATGCCAGAGAAAGTGCTGCCTCTTTAGCTTCTGGCTTTGATAAGACTCTGGGGGATATCTGGCGGGTCAACTACAACAACACTTACCCAACACCAGTTTTAATGCGCTCCATGGCGATGGAAGGCAAGCAGAATGCCAATAGTTATCAGGACTCTACGATGGTGATCCGAGATCAGGTAGAGGTTATCTACAAGCTGAAATAAGGCGCATCCTATTTTCAGATATAAAAAAGGCAGGGAAATTCCCTGCCTTTATTGTTTCTGTGCTTCTTAGTGAAGAATACGAGAACGAATCGTGCCTTCGATACTTTTCAGCTTGATAAGTGCTTCTTCTGAACGTTCAGTTTCCACATCGATAACCACGTAGCCGATTTCAGCTGCAGTTTGCAGGTACTGTGCGGCGATGTTGATGCCTTCTTCAGCAAAGATAGTGTTTATCTGAGTCAGGATACCTGGGCGGTTTTTGTGGATGTGTAGCAAGCGAGAAACTTCACCACCGTGCTCAGGTAGAGATACTTCAGGGAAGTTTACGCTTGAAAGCGTTGAACCGTTGTCAGAGTATTTCGCTAGTTTGCCAGCCACTTCTACACCGATGTTTTCTTGCGCTTCTTGCGTAGAACCACCGACGTGTGGAGTCAGAATAACATTGTCGAACTTCTGTAGTGGAGATTCGAACGGGTCTGCGTTTGTTTTTGGTTCAACAGGGAATACATCAATAGCTGCACCAGCCAGATGACCTGCTTCTAACGTGCTGCAAAGAGCTGGAATATCAACAACGGTACCACGAGCAGCGTTGATAAAGATTGCGCCTGGTTTCATGCGAGCAAACTCTTCTTCACCCATCATGTTCTTCGTTTCAGGTGTTTCTGGAACATGCAGTGAGATAACATCACATTTATTCAGTAGTTCGCTCATGGTATGAACTTGCGTGGCATTACCAAGAGACAACTTGTTTTCGATGTCGTAGTAGTAAACGCGCATACCAAGGTTTTCAGCGATAATACCCAGCTGAGTTCCGATGTGGCCGTAACCGATAATACCAAGACGCTTACCACGAGCTTCGTAAGAGTTATCTGCGCTCTTTTTCCAAATGCCGCGATGTGCAAGTGCGTTCTTTTCAGGAATGCCTCGTAGAAGCAATAGAATCTGACCAAGAACCAGCTCGGCTACGCTTCGAGTGTTTGAGAAAGGTGCGTTAAACACAGGAACGCCACGTTTTGCAGCCGCGTCGAGATCGACTTGGTTAGTACCGATACAAAAACAGCCAATAGCAACCAGTTTGTTTGCCGCATTGATCACTTCTTCCGATAGATTAGTGCGGGAGCGAATGCCGATGAAGTGAACATCTTTAACCGCTTCAATCAGTTCCTCTTCAGGAAGTGAACCTTTGTGGTATTCAATGTTGGTGTAACCAGCAGCTTGAAGAACTTCAACTGAAGAAGGGTGAAGTCCCTCAAGTAAGAGGATCTTAATCTTGTCTTTTTCCAGCGAAACTTTGGCCATTTTTTCTCGTCCTTAAAATGGAAAGGTGGGCTAATATGGCGCACATTGGGCAAAACCATTAAAAAGGGGATAATTAATAGTTTTGTAGGAGGACAAACGTTTCCTTGTGCGTCTTCTGTTCAATAAAGTAACAAAAAAAAATAGCTTTGGGTAAGAAAATTACGGAATAAGGAATAATTTTATTTGGTGAAAGAATGAAAAACGGTGCTTTGCAGCACCGTATGTAATGAAATAACCGAAAAATGAACCTGATAGGCGAATTATCTAGGTTTTTTACTCTTCGATTTTTGCACCTTCAGGCGTGCCTGTGATAACCACATCCGCACCACGATGAGCAAACAGACCATTAGTGACAACACCTGCGATGCTGTTGATCTTATCTTCCATTTCTTTCGGGTTAGTGATCTGCATGTTGTGTACATCCAGAATCACGTTGCCGTTATCTGTCACTACGCCTTCGCGGTAAGCAGGGTCACCACCAAGTTTAACCAATTCACGTGCCACGTATGAGCGAGCCATTGGGATCACTTCTACAGGTAATGGGAACTGACCTAGAACATCTACTGCTTTTGTATCGTCCACAATGCACACGAACTTTTCTGAGATTGCTGCGACGATTTTTTCACGTGTTAACGCGGCGCCACCACCTTTGATCATGTCACGCGTTGGGTTGATTTCATCCGCGCCATCAACATAAACATCTAGCTTAATTACGTCGTTACACTCAAATACTTCAATACCAAGCTCTTTTAGACGCTCAGTCGAAGCTACAGAGCTAGAGACTGCACCTTTGATATCGTCTTTGATAGTCCCTAGTGCATCGATGAAGTGATTCACGGTAGAGCCAGTGCCTACACCGACAATGCTGCCTTTTTCAACATATTTTAATGCTGCCCAACCAGCCGCTTTTTTCATTTCATCTTGAGTCATGCCAATCTCCTGAATAGATGTTCGTTAACATTTGCGGCGTGATTATAGCGGGTAAGTGCTAGTTTTCCCATTGCCAGATTCGGCTTGGAGTCACGATCTTAGGCAGTGGAATGTCCCAGCTTTCAATTGGCAGGCGTTCAACATGCTGGCAGTCATGAGCGATACCAACAGGTGTGGCACCTTCACCACTGGCAAACCAATGTGAAAGGGTGCGATCGTAATATCCACCGCCCATTCCTAGACGATGGCCAATACTGTCGAAACCTACCAATGGCGTGCAGATAAGATCGAGCTGGCGAACAGGCATAAGGTGGCGAATATCGAGCTTTGGCTCAAGAATGCCATATTTGTTGTAGATGAGTTGATCATCACTCAGGTACTGAAGAAACAGTAACTGACCTTTTGAAAAAGGATGGATGACTGGTAGATATATTGATTTCCCTTGTTGCCATAGCCACTCGATAAGGGGCTTGGTATCCAGTTCACCATCCGCAGAAAGATAAATAGCAATGTGCTGAGAATGCTGTATTTCAGGAAGTTGGGAAAATTGACTGACTAGGTCGAGCGCCGCTTGAAACTGTGTGTCACTACATAGAGCGTTACGTTTTTCACGGATCAATTTACGAAAGTCTTGTCGAGAAAGTTCTGACATAGAGGAATACCCCAGGGTGCCGTTGAGGATTGTGGCCCTTGAACCAGCTGGTTCAAGGCGGATCAGCACTGATAACCGTAGGCTTCTCGGTACATGCCAAGCTTGCTCAATAGTTACCAAATACTAACCCTTAGGTATTGCTTATCGGCTCAGGGACTTACATCCTGCTGACGCACACCCCAGGGTAAATTTTGTATTTACTGCTGTCCTTGCGTAACTTTACTTAATGCGTTCTCTAGAGACGCAGTGAGCTGTTCCATTCGCTCAGTAATTTCTTGCTGTTGCCCGCTCGATTCGTATGACTTGGTCTGTAATTCATAACAAATGTTCAACGCGGCAAAAGTCAGCAGCTGAATTTCATTGGTTACCTTAGTACGTTCGCTCATCTCTTTCAATCGTCGATCGAGATCTTTTGCTGCTGCAACGAGAGACTCTTCTTGGCCCGCAGGACAATTCACTCGAGTTACTTTGCCTAGTATTTGAACGTCGATCGCTTGATTGCTCATGATGAATAAACTCTATATTCGCGCTATCTAAGGTGTTGCTCTATGCAACTACCGAGGAGGAAACTATAGGAAAACCGCTATTAAGATTCAAGCATTTCCCATCACAGAAAGAGAAATGATGACGTGATCACACAGGAATTCGGCAAATTGAGCAAATGGTGTTCAAAATGAATTTGATAGTCGTTTCGGACGACTAGGCTTGATGGTAGGATATATCGAAACAAATTTATGCAAGAATGAGCCAAGCTATGAGTGAAATCACCCTTCCTGAATACCAATCTATTGCTGCTGAGTTAAAATCTGCAAGTCTGGCGGTTACCCCGGCAGAGTTACACGGGTTGCTTGTCGGCATGCTAAGTGGTGGATTGGCGATTAACGACCAAACCTGGCAACCAATCCTGTTTGATTACACTAACGACGGCATGGGCTGGCCTGCTACATCGTTAGCGTTCGCACAGAGCGTATTCAAAGTTTCTGTCAGTGAGCTTACCGGCTCTTCAATGGAGCTGTCGTTGTTACTGCCAGATGAAGCTGGTGAAGAAGGTTTGTTTGCTTTAGCCGACGGTTTGTCTGATTTTGTTAACCACTTTATCTCTGGCTTAGGTTTGGCTGGCATTGCGATTGGCAAAGCTTCTGACGATGTAAAGGAAGCGTTGGCCGATTTAGAAGAAATTGCCAAGTTGGGTATTGATGAAGACGACGATCTTGGCGAGCAAGCGCAGCTGCTTGAGCAAGTGATCGAACATGTTAAAGCGTGTGTTCTGACTATCCATGCCGAGTTTGGTGCACGACCTGATAGCAGTGACAGTAAACCAACGATCCACTAATTACAGATTGTTCAGAGGTAAGTAAGCATGAGGCAATATGATGTAGTCATTGCTGGTGGTGCTATGGCTGGTGCGACGTTGGCACTGGCGATCGAACACTTATCCAAGGCGGCTCTGCGCATTGCTGTCGTCGAGCCATTTAAAGCTCAGTCGGATTCCCACCCCGGGTTTGACTCGCGCTCTATCGCCTTATCATACGGAACCGTTAATCTTCTGCGCCACTTACAGCTTTGGTCAGTCATCGAGCCTTTTGCTACGCCAATTGAACATATCCATGTTTCTGATCGTTCTCATGCAGGGATGACTGATATCACCAAGCAAGAGGTTGGGGTTGAAGCGCTGGGATATGTGGTTGAGCTTGCTGATGTCGGGCGTGTTTACCAAGAGCTACTTACAAGTAGTGCCTCGATAGATTTCTTCTGTCCCGACTCCGTCACCTATATTGAGCGAGAGCAAGATCATACTCAGGTTGAATTAAGCAGCGGGGAAAAGCTAGAAGCTAAGCTTTTAGTCGCGGCCGATGGTGCCGTTTCACAGTGCTGCCAGCAAGTCGGATTAGAGTTGTCTGAACATGACTTTGAGCAAGTGGCTATAATTGCTAACATCGTAACTCAGGAGCCGCATCAAGGGCGTGCGTTTGAACGTTTTACTGAAAACGGCCCCGTCGCTTTGCTGCCGATGAGTGACAACCGTATGTCGCTGGTGTGGTGTTTGCACCCGGATGAAGCTGAATCCGTTTTGGCACTCTCTGAGAGTGAATTTCTTGCACGCTTACAGCAGGATTTTGGCTGGCGTTTAGGTGCCCTTAAGAAAGTAGGGCTACGTGCAAGTTACCCGCTATTGCTACGTCATCGTAAGCAGAATATTTCACACCGTTTTGCAATTGTGGGCAACGCCGCTCAAACACTGCACCCGATCGCCGGGCAAGGCTTCAACCTGGGTATTCGTGATGTGGTGTCTCTGGCTGAAGAAGTTATTAAGCAGAGTGAAGATGTTGGGCGTTATCAAGGCTTGATGCGTTTTAGTCAGCGTCGTGAAGCAGACCGTAGAGAAACCATCTGGTTAACGAGCTCGCTCGTGCATGTTTTTTCAAATGATTTACCCGCGATGCGAATCGGGCGCAATGCCGCTTTAGCCGCGATGGATAACCTTTCTATTTTTAAGCAGCCACTTCTACGCCACACTCTTGGCTTAGTAAAACGATGATCGGTTGCAACGAATTAGCTAAAAACTAGGTAAGTAAAAGCAATGATGCAAAGTGTAGATATCGCCATCATCGGCGGAGGAATGGTTGGGTTAGCGCTTGCCGCCGCATTCAAAGACAGTGACCTGCGAATCGCTGTCATTGAAGGTAGTGTACCTGACGATAAACTGAATGAACTGCCCGATGTGCGCGTGTCTGCATTGAGTCGCTCTAGTGAAACCATATTACGTAAGCTGGGAGCCTGGCAGGGCATTGAACAGCGCAGAGCGTCGCCATACTATGGTATGGAAGTTTGGGAACAGGACAGCTTTGCCAAAATAGAGTTTGATGCCCAAAGCATGGCGCAGCCTGATCTGGGCCATATTGTTGAAAACAGAGTGATTCAACTGGCACTGCTGGAGCAAGTTGAGAAGCAAGACAACGTGACGCTGTTTATGCCTGCCCGTTGCGCTACATTGGCCGTTGGTGAGCAAGAAAGCTGGCTAACACTGGATAATGGACAAGCGATGACGGCCAAACTAGTGGTTGGTGCGGATGGTGCAAACTCTTGGCTGCGTCGTCAGATGGACATTCCTCTTACTCATTGGGATTACGGCCATAGCGCGTTGGTCGCAAATGTAAAAACTGCCGAACCGCATAACCATATCGCGCGTCAGATTTTTACTCCACATGGCCCATTGGCACTATTACCAATGTCTCAACCTAATATGTGCTCCATTGTTTGGTCGACAGAGCCAGACAGAGCTGAGCATTTACTTGCTATGGATGAACATGAATTCAATAAAGCGTTAACCAGTGAGTTCGATGCACGTCTTGGCTTGTGTGGGGTTGTAGGCGCACGCGCCGCATTTCCGCTTAAAATGCGTTATGCACGAGACTTTGTCGTCGAACGAGTAGCATTAGTGGGTGACGCTGCGCATACCATTCATCCACTTGCTGGCCAAGGTGTGAACTTGGGGCTTCTGGATGCAGCAAGTTTGGCTCAGGAAGTTCTGGCTTTATGGAATCAAGGGCAGGATATTGGTAGTAAGCGTAACCTTCGCAGTTACGAGCGCTGGCGTAAAGCGGAATCGGCTAAGATGATTGCTGCTATGCAAGGTTTCCGTGACTTGTTCTCTGGTGAGAATCCGGCTAAGAAGCTGATACGTGGTATTGGTTTGAGCCTGGCTGGGCAATTACCTGGGGCGAAAGATGAGATCATGAAACGAGCGCTCGGCTTGAAAGGTGATCTGCCAGAGTTAGCACGTCAATAGATGTTTATCTGAGAACAAAAAAAGGCTGAATCATTCAGCCTTTTAATCAGTGAGTGTTAGCTAAGCATATGCGCATCGGAGTTTCATTATTTCTTTGTTGATCTCTTTTACGGCTCTGAAGTGACGTTGCTCCGCTTTCTCAGGCAGCATTAGTTTGCCGTTATCAAACTCGAATTTACCGACCCCGTAAATATAAATTCTTCCCTTAAAAAGACGACTTATATGTTTAGCAATCATACCTGGTGTATAGCGCTTAAACAGTCTCATATTTACTTTCCTTTTTTCTTACCTAGCTCAGGTTATTCTACGTTTTTCACGCGAAATTATTGTGATAGCAATACTACTAAGTGCAGGTGAGATGTAACAACTTAGAGATTTGTGCTGTCTTTGGCAAATTGACGGCTTTATGTCTCAAATTGCGTGAGGATTACCCCAAAATTCACCTATTAAGAAACGTTATTCGTTCTTTATTCTTTTGTACGTGGTGCATTAAGCAATAGTTTTGTTACAGGATTAAGAATAGAAGGAAATTGAATGTTTGCTAAATGTTTCTTTTTTAACGCTCATTCCATTTTCTCTTGTTACTTATTCTTAGAGTAAGAAGGCTGAGAAAAAGTTCATACAAAAAAAAGCCCGCTTTAGCGGGCGAATAGTCACAGATGCATTACACAAAAGTGGATTGCTGACTTAACAAAGACTGTTATCGAAATCAGCGGATTCACTTTATGTCGGCTGAGTCCTGTTGAAAACTCAACCAACACAAGCATCATATACGAGTTTTTTCTTAGTGACTATTTATGTTTTAAAAATGATTAAAAATTCTCAAGCAATTTACGCGTGATGTGATCTGTGTCACGTGTTGGGGGCTGGTCTTGTAATCGATTACGCTCGTAGTCTAAATCAACGACAAATATCCGCGACGACAGGCTGACATAGCTTGACTAGGTCATCGATTGATAAAGCGATGCCTGCCATTCGATCACCACTGCTGATCGTGACTTCCCCTTCGTTTAAGAGGCTTGGGTCAAAAACGATTGGCATATGACGTTTAAGTAACAGCGGAGTCACTGTGCCAATTTTGTATCCGGTAATGCTTTCAACATCCGCTTGGTCGACACAAGTCATGCGTCGGCATTGAAGGAGTGAGCGAACCTTTTTAGGGTCAATACTTCGGTCTCCTGGAGCACAGGCAAGTGCATAAAGATTCCCCATATCTCTCAGCAGGATAGCTTTAACCATTTGAGAAGGGCGAATGCCACGCTGCTGCGCGGCATCTTCAATGGTGGTAGAAGGTCTTTGATGCGGTAGCAAGCGAAACGTGATGTTTTGCTCTGCCAAAAACTGCATTAAAGGGGTTTCAATGAGTTTACTCATCGTCAAGGCTGTAAGGCAGTTCTGCGATGGTCCATTCACATTCTGGCTGAGAGACTAAACGCAAACGCGTGTCGTCATCTAAGTTATTGGGTAAGACGATCAAGCCAATTGCTTGGTTATCGGCAAACTGGTAATGAGTCAGTAGAGCACCGACTGAGCGCCAGTTCTCACCAACACTACGTTCTAGTTGGACTGGTTCATCATTGAGGTTTGTCGCTGTTGCGCCTTTCACGATGTACATCGCACGTTTATTCGTACCGCGGTATTTGGCACGTGCCACGGTTTCTTGCCCAGTGTAACAACCTTTAGTGAAGCTGATACCACCAAGTGCTTGCAGGTTGAGTGCTTGTGGAATGTGCTCGTTTTGCGCCGCTGCTGGTACAAATGGTAGTGCCGCTTCAATCTCAAAACGGTTCCAAAGTTCATGTGTCGTCAGTGTAGCGTCACTGTTTTCAATCATCGATTGAGCCGCATCGCTGGTCAATAGCAGCAGCCAGCGGTTGTCTGCCACTTTGACGGCAGTGCCGCCGTTAATCGCACGTACATCACCAGACTCTTCGCTGATGCCATCGATAAACGAATTGGCTTGAGAGCCAGCAACGCCAAGAATAATGTCGTTGGATTCTTCGATCGTAACTTTGGAAAATACAGCGTATTTCTTAATTTCTTTTAATTCGATTTCAAGGGCTGACTTTGGTTGGATCAGTCCATAGCCATCTTGGTGATGGAATAAGCGGAAAACACTCCACACTTTGCCTTTGGCATCACAATGTGCCCCAAGTGTTGATTGGTCTTTCTCAAGAGAGACAACATCGCAGGTGACCTGGCCTTGTAAGTATGATTTTTTGTCATCACCCACCATGGTGATCACGCCTAGGTTATCCAACAGTGAGATAGAGAGCTCAGGTAAAGTATCTTGAGTTGATAGGGGTAGAGCTGAAAAGCGAGTTTGCCATTCCATGATTACAATGCCTTTTGAAGATGTTTTCAGCTATGTTAATTCGAGAATCGTTATTTGTCAGCTTTCATTATAAGCAAGTACTCTCAAGGGGTTTGGTTCGCGTATTGTGACCCGTACACTAGTTGCGTAGCATATCCCTTGTTACACTCCGCACTTATAACAAGACATCTATGAAGGAATAATGAATGTACACTCCTGAAGAAAAGGCGCGTATTAAATGGGCTTGCCGCAGAGGTATGCTTGAGCTGGATGTGGTGATTATGCCGTTCTTTGAAGAGTGCTTTGATGCGCTGAGTGAGCAGGAACAGCATGACTTTGTTTCTTTGCTTGAGTGTGATGACCCTGATCTGTTTACCTGGATTATGGGACACGGACGTAGTGAGAACCTGAGCCACGCTTCAATGGTTGATAAAATTGTCGCCCACAACCTCAGTAAAGTTCGTTAATCTCACACTTTCCTCCTCAAATACTGCCCGAGTTATTAGCTTTGTTCTTCTTTTCTCTATGACTTGGGCGGTCACCCTTTCCGATACCCCAATTGTATTATCTATTTATCTGTTATTAATGATCGCGAAGCTGCACTTTGGTCAACTTTTGGTTGCGCCTGCCAGCCAAGGTATCTGGCATGTTCATTGTGATGGCACGATAAGAAGCGAATCAACACAGACTCAGATCAAGCAGATCGACTTGTCGACCCTGCCTTTTAATATCACCATTACACTGCAATCTGGAGATAGTGTGACAGTATGGCGCGATAGCTGCGCCGATACACAATACCGTCAGTTAAGCCTGGTATTGCGTCAGTGGGAAATGAAACAGGGAGCTGATGCTCCCTGTTGATATGTTGCATTAAGCACTGTCACCAATATTATTTATCAGACAGTTGCTTCGCCGGAGTTAGAATTGTCGGTCCACTGTTTTCCAATTGGTTTGGGTAATCCAGTGTGTAGTGCAGGCCGCGACTTTCTTTGCGTTGCATCGCACAACGTACCATCAGTTCAGCGACTTGAAGTAGGTTTCGCAGCTCAAGCAAGTTATTGGATACGCGGAAATTACTGTAGTACTCGTGCGTTTCTTGCTGAAGCATTTGAATGCGTCGTAGTGCACGTTCCAAACGCTTATCCGTACGCACAATGCCCATGTAGTCCCACATAAACAGACGCAATTCGTGCCAGTTATGCTGGATAATGACTTCTTCATCACTGTTGGTTACCTGGCTTTCGTCCCAGCAAGGCACTTGAGGAGCCAGTTCAACTTCAGAGCGGTGTTTCAGAATGTCTTTTGCCGCAGACCATGCGTAAACCACACACTCTAATAGCGAGTTAGATGCCATGCGGTTTGCACCGTGAAGGCCGGTGTAGCTCACTTCACCGATCGCATATAAGTTTTTAAGATCGGTACTTCCGTTTCTGTCTACGATGACACCACCACAGGTGTAGTGGGCTGCCGGAACAATCGGAATCGGCTCTTTGGTCATATCAATTCCCAGATCCATCAAGCGAGAGTAGATCGTCGGGAAGTGCTTGGTAATGAAATCCGCTGGCTTATGGCTAATATCGAGATACATGCAATCAGCACCCAGACGCTTCATTTCAAAGTCGATCGCACGAGCGACAACATCGCGTGGGGCTAACTCTTTACGTTCATCAAAATCCGGCATGAAACGAGAGCCATCAGGGCGACGTAAATATGCGCCTTCACCACGCAAAGCTTCTGTAAGCAGGAAGTTACGCGCTTCAGGGTGGTACAAACAAGTTGGGTGGAATTGGTTGAACTCCAAGTTTGCTACGCGGCAGCCAGCACGCCACGCAATGGCAATACCATCACCAGATGAAACGTCTGGGTTGGATGTATATTGGTACACTTTTGAAGAGCCACCTGTCGCAAGAACCACAAATTTTGCACGTACGGTTTCTACATGCTCTTCGTTACGGTTCCAGATATAAGCGCCGATGACTTTATTTTTGTCACCACCAATTTTATCTTCCGTGATCAGGTCAAGCGCATTGTGTCGTTCAAGAACATGAATGTTTGGATGATTGTGTGCGTTATCTTGCAGGGAAGTTTGCATCGCCATACCCGTTGCATCCGCAGCGTGCAGAATACGGCGACAACTGTGTCCGCCTTCTCGGGTTAGGTGGTAACGAGGTTCTTCGTCGGAGTCGTCTTCTTCACGATCGAATGGAACACCGCCATCAATGAGCCACTGTACACATTCTTTTGAATGCTCAGCGATAAATCTCACGGTCTCTTCATCACAGATACCATCACCTGCGATTTGGGTGTCTTCAACGTGTGATTCAATTGTATCTGACTCATCAAACACCGCTGCGATACCACCCTGAGCGTAATAGGTCGCCCCTTCGCTACGTGGCCCTTTACTAAGTACCATTACTTTACAGTGATTTGCGACACGTAAAGCCAACGACAAACCTGCGGCTCCACTCCCTACCACTAACACATCACATTCATGTTCACGATTTGTGTTCATATAACTTTCATAATCCCAAGCTAAGACAACAACGTTATCTTGTATATTATTTGCACACCATGTGCACTTCCATTAGCGTGACATCCGTCACTAAGGGCTAAGTTGGGAGTTTCATCTAAATTACAGTTACTCTGGTGACTTGAGCCACTCTTCTTTTTAAGTATGCCCAGGTCGGAGACCTTAAATTACATACGAATATTTTTGAGCTTTATTTAACAACGCGTTATTCAGACAGCCAACAGCCATGCAAATGATAAGTAATAGTTTATCAATATCATTGCTTTTCCATGCTCTACCCAGCACAATTTGGACAGAGGGCGATTATTATACCCATTTCCCCCTAATTTGCTCGCCTGACAAACTTAGATTTAAGTTTAAGAAGAGTAGGGATTTGGCGCATGACATCACACTGTGAAAAAACAATGATAAAAATTTGGGAAGTCCCGGAACTTTCTCATTCACATTGCAGTCACAATAGTGCTCAAGTAAGCAGTGGTGTCAATACTACGTTTTGCAGAAATAGTACCCATATCTGAGAAGAGTAGGGGCATAACAAATAGGAGTATCCGCTCGAATGAACGAGCAGCTGACCGATCAAGTATTGATTGAGCGAGTTCAGAATGGCGATAAGCAAGCATTCAACCTGCTGGTAACGAAGTATCAGAACAAGGTATGTAATCTTATCTCCAGATACGTAAGTAATCCTGGCGATGTTCCAGATGTAGCACAAGAAGCGTTTATCAAGGCTTACCGAGCTATCCCCAGTTTTCGAGGGGAAAGTGCGTTTTATACGTGGCTGTATCGCATTGCAGTGAATACTGCGAAAAATCACATTGTGGCCCAAGGGCGAAGACCCCCAGCGACAGATGTTGATGCTGAAGATGCTGAATTTTACGAAACAGGTAGTGCACTTAAAGAAATTTCGAACCCTGAGAACTTAACGTTGTCCAAAGAACTGCAACGGGTAGTGTTCAGTGCAATCGAAGCCTTACCTGAAGATTTAAAAACAGCAATGACGTTGCGAGAGCTTGACGGCTTGAGCTATGAGGAAATTGCTGAAGTAATGGATTGCCCGGTAGGAACGGTACGCTCACGTATCTTCCGTGCTCGTGAAGCGGTGGAAAAGAAAATCAAACCTCTTTTACAACGCTAGTACAAGTAATAACTATGGTGAAAACAATGGCTGACAAAGAAAAACTTTCAGCTCTCATGGATGGAGAATTGATCGATAAGGCTTTAATTCAAGAATTAGGGCAAGATCAAGAGAGCCGTAAAGCTTGGCAGAATTATCACCTGATTGGTGATGTGATGCGAGGCGAAGCGCCAGCAAAACCAGAGTGGAATATTGCTGAAAGCGTGGCGTTAGCGTTAGAAGATGAACCAGTGCATCGTGCTGTCGATTCACATAGTGCCAACGTGATATCAATTACGGATGCACCTAAAGAGTCGCAACCAGAACCGCAAAAAGCCAAACGTCAGCTACCAAGTTGGTTGACTCAATTTGGACAAGTTGCCGTTGCTGCGTGTGTATCGCTAGTCGTCATCTTAGGTGTACAGCAGTACGGTGGAAGTGATTCTACGGTGCCTCAAGCTGAACAGTTGCCTGTATTGCAAACCGTTCCATTCGCGGGTAGCGCAGAACCTGTGAGTTTAACTCGTGAATCTGTAGAGCGTTCTATGGGTGAAGCAAATATGCAGGAGCAACGTAAACGTGTTCATGCTATGCTGCGAGACTACGAATTACAGTTAAGAATTAACAGTGATGCATCTCAGCAAGATGCGACTCTGACTCCGGATGTTGAATGAATAAATTCCTGATCAGCGCTTGCGCTCTGTTCAGTATGATGTCTTCACAAGCCTTTGCTGGTGATAAACCAGCGGAGGCTTTATTGCATCAAATGAGCGAGGCAAGTAAGAATTTAAGCTACGAGCTCTCTTATATCCTCATCAAAAAGAACAGTATTGAACCTTTACTGTACCGCCACGCGACTCACGGTGAAGAGCAATACGCCCACCTTATTTATCTCAGCGGCCCTGTGCGTGAAGTCATTCTCCGTGGTAGTGAAGTCAGCTACATCGAAACAGGTGCAGAGCCTTTCACGATAGAATCTGGAAAAATGGTTGCACCGACCATCCCAATGCTAAATACCAACATTGATGAACTGAATCGCTATTATGACTATGTTCAGGTTGGTCGAGCTCGTGAAGCCGGTGTTGCTACTCAGGTGTTGCGTATCGTACCGAAAGATGGCTTACGCTATTCATATATCCTTTGGGTTGATGAAAAGAGCAAGCTTCCACTGCGAGCTGATCTTGTTGATCGCGATGGCGAAGTTCTAGAGCAATACCGTACGATTTCATACACAGTGAATACTAAAATTGCTGAGCTCATGAGTGGCTTAGAAGATGTTCAGTTACCTGCTGTTCTTACCATGCCTAAAGGTGAGGTAAGCACCAGCGACTGGGTTGTCGGTTGGATACCAGATGGTTTTGAGGCTAATGAACTCAATCGCTACCGCATGGCGGTCAGTGATCAAATGGTAGAAAGCCAAATGTATTCCGATGGGTTATTTAATTTCTCGGTTTATGTAGCGAGTAAAGATGAGCACTCATTGAAAGGTCAGCTTGTACGCCAAGGTCGCAGAACGCTGCACAGCTACGTAAATGGCGATTATGAAATCTCCGTCGTAGGCGATATTCCTCCTGCAACCGCGCAACGTATAGCTCAATCTGTTACATTTAAAGTAACCAATAATCAGTAAACATGAGTAACGTGCGATGATGACTGCGCTAGCGACTGTGACAGGGGTTGAGCGTCACGGTAAGCGATATGAAATTGACCTGAGCTGCGAGCAGCAAACCAGTTGCAGCAGCTGCTCGTCTCAAAAAAGTTGTGGCACTGGTGTGGTCACGAAAGCCATTGGTAATAAAAGCCTTTCCTGGCATTTGCGCACAGAAAAAGCCGTGCAAGTCGGACAAGTCGTCGAAATTGGTTTCCCTGAATCCAGTTTAATTAAATCTGCGATGGCGGTGTACCTGCTGCCACTGTTTGGTCTGATACTCGGTGCACTTTTCGGTCATCTACTGTTTGCTCCTCTCATCGCAGGTGGTGAAGGCGTAATTATTCTCTCTTCAGCACTATTTGCTGCTGGTGGCGTTTGGTTAGCGAAGCGTGTATCCAAGCCACTTGAAGATGAATCGCAGCGCCAAGTCACGTTAGTTCGAGTGCTTGGAGAGCCGATCCAGTAAGCTCTGACCCCGCCCCCTTTCAGTCACTTGGGTTTATGTACTTTAAATTACGTGCGCCCGCTAACGAAATTCGGTAGAATCTGCCAACTTGATTGAAATGCCATCAGATGATGGCTTTCTTACTGTCCCTATTTTGTAAAGAGTTAGTCAGCCTAAATCTATGAAGCACATTCGTAACTTTTCGATTATCGCCCACATCGACCATGGTAAGTCGACCCTATCAGACCGTTTAATCCAAGTTTGTGGAGGATTGAGCGATCGTGAAATGGCCGCACAGGTTCTGGATTCAATGGATCTTGAACGTGAGCGTGGTATCACCATTAAATCTCAGAGTGTGACGCTAAACTACACCGCTAAAGACGGTGAAACATACCAGCTAAACTTCATCGATACTCCGGGACACGTAGACTTTGCATACGAAGTATCACGCTCTCTAGCCGCTTGTGAAGGCGCGCTATTGGTGGTTGATGCTGGCCAGGGTGTAGAAGCGCAAACGCTAGCGAACTGTTACACCGCGATCGAAATGGATCTGGAAGTTGTGCCAATCCTAAACAAGATCGATCTTCCAGCTGCAGATCCTGAACGTGTAGCAGAAGAAATTGAAGAAATCGTTGGTATCGATGCGATGGAAGCAACCCGCTGTTCTGCGAAAACAGGCTTGGGTGTTGAAGACGTACTAGAAAACATCGTATCAGCGATTCCAGCGCCAGAAGGTGATCCAGACGCACCGCTACAAGCGCTGATCATCGACTCATGGTTTGATAACTACCTTGGCGTAGTATCTTTAGTGCGAATCAAAAATGGTTCACTGAAGAAGAACGACAAGATCAAAGTAATGAGCACAGGTCAAACTTGGGGTGTAGACCGTTTGGGTATCTTCACACCTAAGCAAGTGGACACTGAGGTTCTAAATACTGGCGAAGTAGGCTGGGTTGTTTGTGGTATTAAAGACATCCTAGGCGCACCAGTAGGTGATACGCTGACACTGGCGAAAAACGGCAGTGACAAACCACTACCAGGCTTTAAGAAAGTAAAACCTCAGGTATACGCTGGCTTGTTCCCTGTATCATCGGATGATTACGAAAACTTCCGTGATGCGTTAGGTAAATTAAGCCTGAATGATGCGTCACTATTCTACGAGCCAGAAAACTCTGCAGCTCTGGGCTTTGGTTTCCGTTGTGGTTTCCTTGGCATGCTGCACATGGAAATTATCCAAGAACGTTTAGAGCGTGAATACGATCTAGACCTAATTACAACTGCGCCTACGGTAGTCTACGAAGTAGAGAAAACCGATGGTGATTTGCTGTATGTCGATAGCCCAGCGAAACTGCCTGCGGTAAACGACATCGAAGAAATCCGCGAGCCAATCGCACGTTGTAATATCCTGGTACCGTCTGAATACCTAGGTAACGTTATCACACTGTGTGTTGAAAAACGTGGTGCTCAGGTGGATATGGTTTATCACGGTAACCAAGTAGCCGTGACTTACGATATTCCAATGGCAGAAGTGGTTCTCGACTTCTTCGACCGTCTGAAATCGACTTCTCGCGGTTATGCTTCTCTGGATTACAACTTCCAGCGCTTTGAAGCGTCGAACATGGTTCGCGTAGACGTACTTCTGAACGGTGACACGGTTGACGCGCTAGCGATGATCACACACAAAGATCAGTCTCAGACTCGTGGTCGTCAGTTGGTTGAGAAGATGAAAGAGTTCATCCCTCGTCAGATGTTTGATATCGCGATTCAGGCTGCGATCGGTAACCACATCATCGCGCGTTCGACGGTTAAACAGCTACGTAAGAACGTTATCGCGAAATGTTACGGTGGTGACGTTAGCCGTAAGAAGAAACTTCTGAAGAAACAGAAAGAAGGTAAGAAGCGTATGAAGCAGATCGGTAACGTCGAACTGCCTCAAGAAGCGTTCCTGGCGATTCTTCACGTAGGCAAAGACTAGAATTGAACTTTGTTCCATTCTTGTTGGTCATAAGACGTTAGAACTTAAATTAAGTGAAAGAGTTAGCGCTCTTTCACTTTCGCATTTTTAGATAAGGGAATTTAATGGCGAATACATTCTCACTGATTCTGGTTATCGTGACCTTGGTAACTGGTGTAGTTTGGCTTTTGGAAAAACTGGTGTTTGCAAAGAAACGTCAGGCAAAAGTCGCAGAGATCGAAGCGCAAACAGCTAACGGCTTAGATGCAGTCACCCTGCAAAAAGTAGAACGCCAGCCTTGGTGGGTTGAAAACAGCGTCTCTATTTTCCCTGTGATCGCGTTTGTACTCGTATTACGTTCTTTTATCTATGAACCGTTTCAAATCCCATCTGGCTCAATGATGCCTACTTTGCTGGTTGGGGATTTCATCCTGGTAGAAAAGTATGCCTACGGTCTGAAAGATCCCGTATGGCGTACTGAGCTGGTAGAAACAGGCAAACCAGAACGTGGCGATATCGTCGTGTTTAAATATCCTCCTCACCCTAGCATTGATTACATCAAGCGTGTGGTTGGTCTACCAGGGGATATCGTGCGTTACTCAAACGACAAGCAGATTTGTATTCAAAGCAAAGGTGAATCGAGCTGTAAGCCAGTTAAACTGAGTAATGTCGAAGAGAGTCAATTTAGCTCAAATGGTATCCCGATGATCCAGTTGGATGAAAAACTGGGTAACGTTGAGCACAATATTTTGGTTAACCCAATTGTTCGCAATCATGTGGAGCAGTACTTCCCACGTAGCGGAACAACAGAATGGGTTGTACCACAAGGTCAGTACTTTGTGATGGGTGATAACCGTGACAACAGTGCAGACAGCCGTTACTGGGGCTTTGTTCCTGAAGCAAACCTAGTCGGCAAAGCTGTCGCCATTTGGATCAGCTTCGAGTTTGAGCGTGGCGCAGATAGCGTTCTACCTTCATGGATTCCAACGGGTGTGCGTTTTAACCGCATCGGTGGTATTCACTAACTTCTCGTCATATTTGAAGTCGCAGCGTTGTTGACTGCATAAATCCCCCCTAGTTACATAGTACATCTATGCTCATAGGGCTGAATTTATTTGTCGCCTAGCTGCAACTTCAACTATATAGAGAAATAAACATTAATGTCGAGAGAGTATGAATTCTCCAATTGATAAACTAGAGCGTAAGCTCGGCTACCAGTTTAAAGATGCCGAGCTTATCAACTTGGCGCTGACTCACCGCAGCGCCAACAGTAAGCATAACGAACGTCTTGAGTTTCTGGGCGATTCAATTTTAAGTTTTGTCATCGCTGATGATCTGTACCATCGTTTCCCGAAAGTGAACGAAGGTGACATGAGCCGTATGCGTGCTACTTTGGTTCGCGGACACACATTGGCGGAACTGGGTCGTGAATTCGATCTAGGAGATTATTTAAAATTAGGTCCAGGTGAATTGAAGAGTGGTGGCTTTCGCCGTGACTCTATTCTAGCCGATGCGGTGGAAGCCATTATTGGTGCAATTTACCTAGATAGTGATATTGAAGCAGTGCGTGGCATTGTACTGAGCTGGTACAAGTCTCGCCTTGAAGCCATTAAGCCTGGTGTATCACAAAAAGACCCAAAAACTCGCCTCCAAGAGTTCCTGCAAGGCAGAAGAAAACCACTGCCTGTTTACACAGTGACTAATATTAAAGGTGAAGCGCACAACCAAGAATTTACGGTTGAGTGTGAAGTCGCAGGTGTGGATAAACCTGTAATCGGTAAAGGCACCAGCCGCCGCAAGGCAGAACAGGCGGCAGCGGAAACAGCACTTGAGCAATTAACTAATGGCTGATAACGAATTCGATATCGATGCATACTTTGCATCACATGGTGAAACGAGTTCACCAGAAAACCAGCACTGCGGCTTTATCGCCATTGTTGGTCGTCCAAATGTAGGTAAATCGACCCTTTTAAACAAAATCTTGGGTCAGAAGATTTCGATTACCTCTCGCAAACCGCAAACCACACGCCACCGTATTATGGGTGTGGACACTGACGGTGACTATCAGGCGATTTACGTCGATACACCTGGACTTCATATTGAAGAAAAGCGTGCAATCAACCGTTTGATGAACCGCGCGGCAAACTCTTCGTTGAGTGATGTGAACTTGGTATTCTTCTTAGTCGATGGTACCCATTGGACTAAAGACGACGAGATGGTACTGACGAAGTTGCAGAAATCGAACTTCCCTGTTGTGCTGTGTGTAAACAAAGTCGACAACGTACAAGATCGCAATGAAGTGATGATGCACATGGCGGACATGTCTAAGAAAATGGACTTTGTCGACGTTGTGCCAATCTCAGCGAAGCAAGGCAAGAACATCGATGTACTGCGTAAACATGTACGCGACCATTTACCAGTAGCGACGCATCACTTCCCAGAAGAGTACGTGACAGACCGTTCACAGCGCTTTATGGCATCTGAAATTGTTCGTGAGAAGCTGATGCGTTTCACGGGTGAGGAGCTTCCTTACTCAGTGACGGTAGAGATTGAACGTTTTGACTACAACCCGGAAACCGATGGCTTCCATATCAATGCACTGATTCTGGTTGAACGTAGCGGTCAGAAGAAAATGGTGATCGGTAAAGGTGGCGAGAAGATCAAAACCATCGGCCGTGAAGCTCGCCTGGATATGGAAGAGCTGTTTGGTCGTAAGGTTTATCTCGAAACTTGGGTTAAAGTGAAATCTGGTTGGGCTGACGACGAACGTGCGCTGCGCTCACTGGGTTACATCGACGATCTATAAACTTGAAGCGAAGCCACTTCGCTCCAACATCGATTAGAATAAGGAGCCGCTTGGCTCCTTATTTTTTATTACTCAGTAATTAGACGATTAGGCACACCGATATAGATGAGTAACCAGTCCTCTGAAGGCTTACAACGCTGCTTTGTTTTGCACCGAAGACCTTACAGTGAATCGAGCTTGATACTTGATGTGTTCAGTGAGGAGTATGGCCGCATCACATTGATGGCCAAAGGCGCGCGTAGTAAACGTTCGAACCTGAAAGGGGCGCTACAGCCATTCACGCCACTGTTACTAAAATGGTCAGGCAAAGGGTCAATGAAAACCTTAAGACAGGCCGAGCCTATCAGCCTTGGCTTACCCTTAACAGGTATTAACCTTTACTCTGCTATGTACGTTAATGAATTGATTGGACGTGTATTGATGGCAGAAGTGCCAATGCCAGCCTTGTTTCACGATTATCTGCATGCATTAACCGAACTTGCTCAGTGCGATAATCCTGAGCCAGCACTGCGACGATTTGAACTGGCCTTGCTTTCTACGATGGGGTACGGCGTCGATTTTATGCACTGTGCAGGGACAGGTGAACCTGTCGAAGCGAACATGACTTACCGTTATCGTGAGCAGAAGGGATTTATTGCTTCCGTGAGGCGAGACAACCTGACATTTTTAGGTAATGAATTGATTGCAATCAGTGAGCGGCGCTTTGTCACTAAAGAGCAGTTAAAAGCGGCAAAACGCTTTACACGTATAGCCTTAAAGCCGTATCTTGGCGGCAAACCTTTAAAAAGTCGTGAATTGTTTATTCACACACCCAGAGCACGGAGTAATGGAAAATGAGCTCAATCTATTTAGGCGTTAATATCGATCATATTGCTACTTTACGTAACGCACGTGGTACAAAATATCCGGATCCTGTTCATGCTGCTGAAATTGCAGAGCGAGCGGGTGCTGATGGTATTACTATTCACTTGCGTGAAGACCGCCGACATATTTTGGACCGTGATGTACGTATTCTGCGTGAAACTATCCAGACGCGCATGAACCTAGAGATGGCTGTAACCGATGAAATGGTTGAGATTGCTCTGAAAACCAAACCGGAATTCGTTTGTCTAGTACCGGAAAAACGTGAAGAACTGACGACAGAAGGTGGCCTGGATGTGGTTGGTCAACTGGCTAAAGTGAAGGCGGCAACGGAGAAACTAACCGAAGCGGGTATTAAAGTTTCTCTGTTTATCGATGCAGACCGTCAACAGATTGATGCAGCTAAGCAATGTGGCGCGCCTTATATTGAACTTCACACTGGTCACTATGCTGATGCGACAACTGAGGAAGAGCAGCAAGCGGAACTGAAAAAAATTGCAGCTGGCGCAAGCTATGCTGACGATTTGGGTATCATCGTTAATGCGGGTCATGGTTTGACTTACCATAACGTTGCCCCTATTGCAGCGTTACCAGAAATCTACGAACTGAACATTGGTCACTCGATCATTGGCCGCGCTGTCTTCGATGGCTTAGAGAAAGCGGTTGCTGATATGAAAGCTTTGATGATCGAAGCTCGTAAGTAATCAGGCATACGAATGGCTATTTTAGGTTTAGGCACTGACATCGCGGAAATTGAGCGCATTGAAAAAGCGCTGGATCGCACTGGCGAGTCATTTGCTCAGCGCATTCTTTGTGAAGAAGAGATTCTGAAGTTTTCACAGCTAAAGCAAAAAGGGCGTTATCTTGCCAAACGTTTTGCAGCCAAAGAAGCGGCATCGAAAGCACTGGGAACCGGCATTGCAAAAGGGGTGACCTTTCACGACTTTTGCGTGACTAACGATGATCTGGGGAAGCCGGTAATTTCCTTGTCTGGTACGGCGCAGCAAATAGCTCAAAAATTGGGGGTGAACCATGTTCACCTTTCGATCTCCGACGAGAGACACTACGCTGTTGCGACCGTGATTTTAGAGTCCTGAATCGTCTGAATTTCTTGTAAAGAAACCAAATAGCAAAAAGCCAGAGCATCTGCTCTGGCTTTGTCGTTTTAGTCAGCGGACATTTACTGCTCTAGATAAAGCTTAGCGGTGGTCGTGACCTTAATCATTTCATCCTGTAGCTCAAACATTTCCGGCTCAATGTCGTTAAGTTCAGCGCCTGAGCGAAGTGCTTGCTCCAGCGTCGCACATAATGATTTTAATCTTGGAACGCCGCAATACGAGCTACTGCCGTGCAGCTTGTGAATGACATGAATAAGCTCTTCACGGGCAAAGTTTTCTTCTTCTAGAGCTTGAGCAACCACTCCATCCACTTCTGGGATAAAGTCGATTAACATGCGCAGCATATCTTTGGCCAAATCTTCTTTATTCGCACTCTGTTTCAACGCGGCTTGCCAATCGATAATGACATCTTGGTGAGCCTTTTCTGTTGCATTTAGTGCTTCACCTTCTTGTTCATCAACATACGAAGGTGTGACTTTTCTGAAGCTTTCCGCGCAAGCATTTGGGTTCCAGTGAACCAAAACCTGTTGCAGCACATGCTCTTCTATTGGTTTGGTGAGGTAATCATCCATACCCGCTGCGAGTAGACGGTCACGCTCGCCTGCCATCGCATGTGCGGTTACCGCAATGACTGGCGTATCTTTGTTGAGCTCAATCTGCTTGATATGTTTACAGGCGGTCACCCCATCCATATGTGGCATTTGGATGTCCATGAATATCATGTCGTACTTTTTCTCGGTCGCCAGATTCACGGCTTGTTGACCGTTACTGCATGCGGTTACCGTTTCAACGCGCTCTTTCAGCAAGGCCGATATAAGCTTCAGGTTGGCGGGGTTATCGTCAACAGCGAGAACGTGCAGTGGTAAACGTTCTTCTTCTACCGTCTTAATTGGCGCTTTCAGTGGCTGAGGCGATTCAACATGTTCGCTGATCAGACTTTGTAGTAATCGACGGCGGGACAAAGGCTTGGTCAAACACTGGATTTGATGTTCCTTCATGATCTGGTCTGCCAGAGCAAGCTCGGTACTTGGCGTCCCCATGATCACGCTTGGTGCCATTTGCTTAGCTTGTTCTATCCAGGCTTCAACCGATTGTTCATCGTAAGTCTGGTTTGCAGCCAAATTAAGTAACACGTAATCGTAGTGCTCATTTGCTTCAGGCAACGAGGAGCGATAAGTGACTAAGATGCCTTCCTGGCTTAGGATCTGCTGCGTTACTGATGCTGCCTGCATGTTTGGTTCCACCAATAACAGCTGTTTGCCAGTAAGCAGTTCAATCTCGATAAGGTCGCTCATTGGCATTTCTGTCGAGTTGAGGCGAAGGGTAAACCAGAACGTAGAGCCCTGGTGCAAGCGGCTGGTCAGGCTGATTTCTCCCCCCATCTGGCTAACCAGTTTCTGGGTAATGACCAGACCAAGACCTGTACCGCCATAACGGCGAGAGATGCTGGCATCGGCTTGGCTAAATGCCTGGAAGAGCTGCGCTTGCTGACGCTCTGAAATACCGATACCGGTATCGCGAACCATAAATTGCAATTCGACCGAATCGCCAGACTGGGAACGCATTTCCACACTGATATCAATGTTGCCGCGCTCAGTAAACTTGATCGAGTTACCAACCAGGTTAGTAAGAATTTGCTGAATACGCAGAGGGTCACCAACCAAGCCTGGTGGAATTTTAGGATCGACTTTGAGCGTAATTTCCAGCCCTTTCTCATGCGCACTGGTCGCTTGAAGGTTAACGACTTCTTCCAGACTTTCACGGAAATCAAACGGGATGTTTTCCAGAGCCAGCTTACCCGCTTCCAGTTTAGAAAAGTCGAGGATATCGTTAATAATATTCAGTAGGTTGTTTGCTGACTTTTCGATCGTTTGCAGGTAATCCGTCTGACTATTAGAAAGTTGCGTTTTGAGCATCTGGCGCGTAAAGCCAATCACGCCGTTTAGCGGGGTACGCAGTTCGTGCGACATATTGGCCAGGAACTCTGATTTCACACGTGCGGCTTCTTGAGCACGCTTCTTCGCGATGTCTAACTCAACGTTCTGGATTTCCAGCTGTTCTAATGTTTCACGTAGGTCAGAGGTAGCCTGATCGATACTGTGTTGCATCTCGACGTGGTATTCCGAAAGTGAGACGGCCATGGCGTTGATACCATTTTTCAGCTGATCAAGCTCACCGTGCATTTTCCCTTCGATACGAACGTCTAAGTGGCCGCGTCGAATACGGTCTACAACGTTTTTCATGTGTGTGATCGGCTGAGTCACATCATGCATTAAACGAGAGGCGAACACGCTGGCAAGACCGAGTCCTAAAATAAGTACCAAAAAGGCTGAGAAGACTTCCTGATATTGCTGAAGACGCAGAGACGAGAGATCCAGCTCCACGGCAATGTAGCCGATGGCTTTGGTCGCTTGGCTTTTGTTAGACAGATCCGTCAGGTAATGCCCTTCAGATAAAATAGGCACACGCAAAATCAGGTAATTATCGTAGATTTCCGAATTTCCCAACTGTGGGATAGGCTTATCTTTCGGAAACATCAACGCTTCGAAATTAGGGTGGAAGTTTGAGGTTACAAACAGTTCATGATGCGCATCGAAGACGGCAATGCTTCGAACCAGTTTCGAGTTTTTGCGGTGAGCGTAGCTGATAAGGCGTCGGACTGCTTCACGGCTTTCTGTCATTAGGTGAGATTCACTGGCAATCGCTAGCGGTTCGATGATGCTATTACCTGTGGTGATAACTTGTTTCTCAAGATCCTGATAGCGGTTAAATGAGAAAAAGCCGCTCAGCAATAAGCCAATAATGAGAGTGGGAGCGAGAGTCAGTGTAATTACACGTGCTCGTAAGCCATATCTGGTCATGTTATCTAATTACATCGGAGTCTGGATATGGGAAAATAACGCATTATTTCTCAAGCGCACGATAATGCCTTGAGTAAAGAAGTGACGTCACCGAATAAACGGTAAGCATAATCAAGTCACTCGAATCACACAACGGCTGCAATCAAGAATAGTGAAGCCGTAGGGCAATTAGACACAAATCAGGCACAGAGCATGGCACGCATCTTTCAACCGAAAAAGAAAACCCAACTCAACACTCGTCACCAGCAGGTGCACGTTGAACGTTTGGATCATCATGGCGCGGGTATCGCTTACCTAAAGAAAAAGCCGCTATTTATTGATGGAGCGCTGCCAGGTGAGGAAGTGGTGACACAGCTGGTGGAAGAGAAAAGTAAGTTTGCCCGCGGTAAGCTGATCAAAATTTTGCAGTCAAGTGACACTCGTGCTGAACCATTCTGTCCGCATTACCATGAGTGTGGTGGCTGTGATTTACAGCACTTGGAATATGACCAACAATTGACGCACAAACAGCAGACACTGCGTCAGCTCATGCGAAAATTTGCAGGCAGTGATATCGAACTTGATGCGCCAGTATTAGGCGAGCAGCTTGGCTATCGACGTCGAGCACGCGTAAGTCTGTTTGTGGATAAAAAAACGCGCCAACTGCACTTTGGTTTTCGCAAAAAACAAAGTAAACAGATTGCTCAGGTGACCGATTGCCCAGTGTTGGCTCCACAGCTGAACGTTTTGCTTCCGGAAATTTACGCAGAGCTAAAACAATTTAAAAAGCCCGATCAACTTGGTCATGTTGAGCTGGTCTTAGGCGATAACGGACCTTGTATTACGCTGCGCCACATGAGTAATCTGACTGAACCGGAAGTTGAGGCTTTGGTTAAGCTTGCTGAGCGTCATAACGCCACGCTGTACCTGATGCCGCAAACTGATCAGCTTGATTTAATTTCAGGCGAGATACCGTTTTATCAGGAAAATGGTGTGAAGGTACCTTTCACGCCAAATAACTTTATTCAGGTCAACCAAGCGGTAAACCAAAAAATGGTGGCTCAGGCCATCCAGTGGTTAGACCCGCAAGACAGCGATCGAGTGTTAGATTTGTTCTGTGGGCTGGGTAACTTTAGCTTGCCAATCGCTAAGTTGGCGAAACACGTTGTGGGTATAGAGGGGGTCGCTGAAATGGTAGAAAAAGCGACAAATAATGCATCCTTGAACCAAATCAACAACGCACAATTTTATCACGCTAACCTAGAGCAGGACTTTGACGGTCAGGTTTGGGCGGCAGAGAAGTTTGATAAAGTACTGCTCGATCCGGCGCGTGCCGGAGCGAGCGGGATCATCGATCAAGTTTCCGCTCTTGGGGCTCAGCGCGTGGTTTATGTTTCTTGTAATCCTGCTACCCTTGCAAGGGACAGTCAGAGCTTAATTGAACAAGGCTACAAATTAACCAAATTAGGTATGCTCGATATGTTCCCGCATACCAGCCATTTAGAATCCATGGCCTTGTTTGAAAAGTCCTAGCAATAGGGCGTTGGCCCTTTACTTGTGGTGGGGTCAAAAAGTCAGCACTCTATGCTGGCGAAAGAACTAATCTGGACGGTGTTAGTCAAACCACACGAATATAATAATTAGGACGATGAGATGGTTGCGGTAAGAAGCGCGCATTTAAATCAAAACGAACAGTTTGAACTCGAGCATTGGGTGGCTAGCCTGGGGCAAGAGAAAAACACAGCATCACGCTTAATTGAAGTGTACAGAGATTGCCAAAACATTTTGGCAGATCACGAGCAAGCGGAGTTATTGCTGTGGCGTGGACGAGAAATGATCGAGATTTTGATCACCTTGTCTATGGATAAAGCTACCTTAGTGGCAGCACAACTGTTCCCATTGGTTTCAAGTGGTGCTTTCAAGAGAGAACTGCTGGAAGAAAAATACAGTAAAGAAATCATAAAGCTGATAGATGGCGTTGAAGAGATGGCCGCCATCGGTCAACTTAATGTCACCATGGAAGGGGGCGCTGCGTCGTCTCAGGTAGATAACGTGCGTCGCATGCTGCTTGCCATGGTTGATGATTTCCGCTGCGTTGTTATCAAGCTGGCAGAGCGCATCTGTAACCTGATTGAAGTTAAGAAAGCGCCGGACGAAGTCCGTCGTGCTGCGGCAAAAGAATGTGCCAACATTTATGCGCCATTAGCGAACCGTCTTGGTATCGGTCAGCTCAAGTGGGAGATCGAAGATTACGCATTCCGCTACCAGCAGCCAGAAACCTACAAACAAATCGCGAAGCAGTTATCTGAGCGTCGTATTGTTCGTGAGCAGTACATCAAAGACTTTGTTGAAGACCTTACAGAAGAGATGAAAGCTTGTGGCATTAATGCTGAAGTGAGTGGGCGGCCAAAGCACATTTACAGTATCTGGCGAAAAATGCAGAAGAAGAGTCTGGCGTTTGATGAGTTATTTGACGTCAGAGCGGTGCGTATTATCGCCGATAAGCTGCAAGACTGTTATGCCGCGTTAGGTGTTGTGCACACCAAATATAAGCACTTACCAAGTGAGTTTGATGACTACGTCGCGAACCCAAAACCAAACGGGTATCAGTCCATCCATACCGTGATTCTTGGCCCTGAAGGGAAAACCATCGAGATCCAGATCCGAACCAAGCAAATGCATGAGGAATCGGAGCTCGGTGTTGCCGCGCACTGGAAGTACAAAGAAGGCGCGAGCGCACGTAGCGGGTACGATGAAAAGATCACCTGGCTGCGTAAACTTCTGGATTGGCAAGAAGAGATGTCCGATTCTGGTGAAATGCTGGACGAGCTACGAAGCCAAGTATTCGATGATCGCGTTTATGCCTTTACGCCTCGTGGTGATGTTGTCGACTTACCAATGGGCGCGACACCATTGGACTTCGCTTATCATATTCACTCCGAAGTGGGGCACCGCTGTATTGGCGCTAAAGTCGGAGGTCGAATCGTACCATTTACCCATAAGTTGCATATGGGTGATCAGGTCGAAATCATCACCTCGAAAGAGCCAAACCCGTCACGTGACTGGCTAAATCCTTCACTAGGTTTCGTTCATTCAGGTCGAGCTCGCGCCAAGATCAATGCTTGGTTCCGCAAGCAAAGTCGCGAGAAGAACCTAGAGGCCGGTCGTGAAATCCTAGAGCACGAACTAGTGAAAATTGGCGCGACCATGAAAGATGCAGAGCGTTACGCGCTGAAGCGATTCAACGTCAATACGCCAGATGAGCTGTACGTCGGTGTCGGAAGTGGTGACTTACGTATCAACCAGATCATCAACCACATCAATGCACTGGTTAACAAGCCAACCGCAGAAGAAGAAGACCAACAAGCCCTAGAAAAGCTGCAAGAAGCCGAGCACAAAGCGCCAGCACAAAGCCGACCGAAGAAAGATGCGGTGGTAGTGGAAGGGGTTGATAACCTGATGACGCATCTTGCGCGTTGTTGTCAGCCAATCCCGGGTGATGATATCTGTGGCTACATTACACAAGGTCGTGGCATTTCAGTGCACCGTAGCGACTGTGAACAGCTCGAAGAGCTAAGACATCACGCACCAGAACGTATTATTGATACCGTCTGGGGCAGTGGTTTTGTCGGTTCGTACATTCTCACCGTTCGAGTTGAGGCGATGGAGCGTGGTGGTTTGCTGAAAGACATCACCACTCTATTTGCGAATGAGAAAATCAAAGTCACCAGCATGAAGAGTCGTGTCGATTACCGTCGTCAGCTAGCCATCATGGACTTTGATCTCGAAGTGACCAATATCGAGGCGTTGTCGCGTGTTTCTAAACGTGTTGAGCAGATTAGAGATGTGATGTCTGTAAAACGTCTCGGCTAACTTTCACGTTGTACTTGTCATTTTTACTGCGTTAACTTCGCTTTCTCGCTCCATCACATGGTGAACCATGCTCAGGAGTCTCGAAAGCTTGTTGCCTTGTTAAAATAACAATTACTTAGTGAAAGGTGAGTACTAAAAGAAGCTACGCGGTGTTTGCTGTAAGCGAATTAATTAGAGGTGAGTGGTTATGCTGCTCGCCTTTTTGTTTAAAGGAACTCTTTGTTTAAGGGAGCTCTTTGTTTAAGGGAGCTCTTTGTTTAAGGGGAAAATATATGAGTCATCCAATTGAACAGCTTGAAGCGATCATGGCGAAGTTGCGTGATCCGGAGGGAGGGTGTCCTTGGGACCTGAAGCAGAGCTTTGACACCATTGTTCCGCATACGATAGAAGAAACCTATGAAGTTGTGGATGCGATTCAAAATCGAGACTGGCCAAATTTAAAAGAAGAGCTGGGTGATTTGCTGTTTCAGGTTATTTTTTACAGCCAATTGGCGAAAGAGCAGGATCTGTTTGATTTTTCAGACGTGGTCGAAACCGTAAATGAAAAATTAACTCGTCGTCATCCTCATGTTTTTTCCGATGTGGAGTTTGAATCCGATGCTGATATCAATGCCAATTGGGAAGCAGAAAAAGCGAAAGAAAAAGCACAAGTAGGCAAACAAGAAGAAAGTATTCTAGACTCAATACCAAACTCTTTGCCTGCACTTTCTCGTGCTACAAAGATTCAGAAAAAATGCGCGAAATATGGATTTGATTGGGACTCGCTTGGGCCTGTTGTGGAAAAGGTTCAGGAAGAAATCGATGAGGTAATGGAAGAAGCGATTCAAGTTGACCCAGACGATGAGAAAGTAGAACTCGAACTGGGTGATTTGCTTTTTGCTACGGTTAACCTGGCTCGTCATCTTGGTAAAGATCCAGAAGTGGCATTAGGTAAGGCGAATTTAAAGTTTGCGCGACGCTTTAAGCAGGTAGAGGTGAAGGTGGCTCAATCGGGCAGGGGATTAAAAGATTGCTCTTTGACTGAGCTTGATAAATTCTGGGATGAAGTCAAAAAAGAAGAATAGAGAGGGTGTCAATCGACAGCAAGCGGTTTTGAGACAAGTTTGACTCAGAAGATAAATATGCAGCCGTCTTCTCTTTGCTCACTTTGATTTGAAGCAAAAAATAAAAAATAGCAGTGTGATAGATTTCACGTTGTGGCGGTAAGGAGCTTCTGGTATATTTATCTCCCGTCCAGAAGCACTCCATTTCCCTCATTCAACCAATTTCAGGTTAAACATGACGACAAATTACATTTTTGTTACTGGCGGGGTTGTATCCTCTCTAGGTAAAGGTATTGCAGCAGCATCTCTTGCGGCTATTCTAGAAGCTCGTGGTCTTAAAGTGACTATGATGAAGCTTGACCCTTACATCAACGTTGATCCAGGCACAATGAGCCCGACTCAACACGGTGAAGTGTTCGTCACGGAAGATGGCGCAGAGACTGACCTTGACCTTGGTCACTACGAGCGTTTCATCCGCACCAAGATGACCAAGCGTAACAACTTCACTGCAGGTCGTGTTTATGCCGACGTACTTCGTAAAGAACGTCGTGGTGACTACCTAGGCGCAACAATTCAGGTTATCCCTCATATCACTAACGCAATTAAAGACCGCGTGATCGCTGGCTCTGAAGGTCACGATGTGGCTATCGTTGAAGTTGGCGGTACTGTTGGTGATATCGAATCATTGCCTTTCATGGAAGCGATCCGTCAGCTAGCGATCGAAGTTGGCCGTGAAAACGCAATGTTCATGCACCTGACGCTTGTTCCTTACCTGGCCGCAGCGGGTGAAGTGAAAACTAAGCCGACTCAGCACTCTGTAAAAGAGCTGCTATCTATCGGTATCCAGCCAGATATTCTAGTTTGTCGTAGCGATCGCATGATCCCAGCGAACGAACGTAAGAAGATTGCTCTATTCTGTAATGTTCCAGAAAAAGCAGTTATCTCAATGAAGGATGTGGATTCAATCTACAAGATCCCTCAACTAATTAAAGCTCAAGGTTTAGATGACCTTGTATGCTCACGCTTTGGTATTACAGCTCCAGAAGCTGACCTGTCTGAGTGGGAACAGGTTATTTATGAAGAAGCAAACCCAACTGGTGAAGTGACCATTGGTATGGTAGGTAAATACATCGAACTACCAGATGCTTACAAATCTGTAAACGAAGCGCTTAAACACGCAGGCTTGAAGAACCGTCTAAACGTGACAATCAAGTACGTTGACTCTCAAGATATTGAAACCCGTGGTGTTGAGCTTTTAGAAGGGCTTGACGCAATCCTGGTTCCTGGTGGTTTCGGCGATCGTGGCGTTGAAGGAAAAATCCGTGCAGCTCAATACGCACGTGAGAACAAGGTTCCTTACCTAGGTATTTGTCTAGGTATGCAAGTTGCCCTAATCGAATACGCGCGTAACGTTGCGGGTATGGAAGGTGCACATTCAACAGAATTTAACAAAGAAACGAAGTACCCTGTGGTAGGTTTGATCACAGAATGGGTAGACGAATCAGGTAACGTTGAAGAGCGTACTGAAAAGTCTGACCTAGGCGGTACTATGCGTCTTGGTTCACAGCTTTGTCACCTACAGAAAGGAACAAAAGCTTACGAACTATACGGTAGCGCGACGATCCATGAGCGTCACCGCCACCGTTACGAAGTGAACAACGTGCTTCGTCCGCAAATCGAGAAAGCTGGCCTGAAAGTGTCTGGCCTGTCTGCGGACAAGAAGCTGGTGGAAATGATTGAGAACCCAGAGCACCCATGGTTTGTTGCGGCTCAATTCCACCCAGAATTCACATCGACGCCTCGCGATGGTCACCCATTGTTTGCAGGTTTCGTTAAGGCCGCGGGTCAATTCTCACGCGGCGAGTTCGAGAAGTAAGTAAGGGATACGGGCGGCGGCGAAGGTTGTGCTGCCGCCCTTTAAAATTGACATTTATATTTGAAACGAGAGGAAACATTAATGTCTAAGATCGTTAAAGTTCTAGGTCGTGAAATCATCGACTCACGTGGTAACCCAACAGTAGAAGCTGAAGTTCACCTAGAAGGCGGTTTCGTAGGTATGGCAGCAGCTCCATCTGGTGCATCTACTGGTTCTCGCGAAGCTCTTGAGCTACGTGACGGTGACAAAGCACGTTTCCTAGGTAAAGGTGTTCTTAAAGCTGTTGAAGCTGTAAACGGCGCAATCGCTGAAGCTCTAGTTGGCAAAGATGCTAAAGATCAAGCTGCAATCGACGCAGTAATGATCGAACTAGATGGTACTGAAAACAAATCTAAATTCGGTGCTAACGCTATCCTAGCTGTTTCTCTAGCAAACGCTAAAGCTGCAGCAGCAGCTAAAGGCATGCCTCTATACGAGCACATTGCTGAGCTAAACGGCACTCCTGGTCAATTCTCAATGCCTCTACCAATGATGAACATCATCAACGGTGGTGAGCACGCAGACAACAACGTTGACATCCAAGAGTTCATGATCCAACCAGTTGGCGCTAAAACTCTTAAAGAAGGTCTACGTATCGGTGCAGAAGTATTCCACAACCTAGCTAAAGTTCTTAAGTCTAAAGGCTACAGCACTGCAGTTGGTGACGAAGGTGGTTTCGCTCCTAACCTTAAGTCTAACGCTGAAGCTCTAGAAGTTATCGCAGAAGCTGTTGCAGCTGCTGGTTACGAACTAGGTAAAGACGTTACTCTAGCTATGGACTGTGCAGCATCTGAGTTCTTCGACAAAGAAGCTGGCATCTACAACATGAAAGGCGAAGGTAAAACTTTCACTTCTGAAGAGTTCAACCACTACCTAGCTGAGCTAGCGAACCAATTCCCAATCGTTTCTATCGAAGATGGTCTAGACGAGTCTGATTGGACTGGCTTCAAGCACCAAACTGAACTACTAGGTGACAAGCTTCAACTAGTAGGTGACGACCTATTCGTTACTAACACTAAGATCCTTGCTGAAGGTATCGAGAAAGGCGTAGCTAACTCTATCCTTATCAAGTTCAACCAAATCGGTTCTCTAACTGAGACTCTAGCTGCAATCAAGATGGCTAAAGACGCAGGTTACACAGCAGTAATCTCTCACCGTTCTGGCGAAACTGAAGATGCAACTATCGCTGACCTAGCGGTAGGTACAGCTGCAGGTCAAATCAAAACTGGTTCTATGAGCCGTTCTGACCGTGTTGCTAAGTACAACCAACTTATCCGTATCGAGGAAGCTCTAGGTGAGCGCGCTCCTTTCAACGGTCTTAAAGAAGTTAAAGGCCAAGCTTAATTCTTAATTGAATAAAGTTTAGCTAAATAGCTTTTTGAAACCCTCGCTACGGCGGGGGTTTTTGTTTATTGGGGGTTGTTTAAAAGCAGATGCTTAAGAGCAATGAGCCGTTCTGACCGTGTTGCTGCTATACCTAAAAGAAAGCAACCAACTTATCCGTATCGAGGAAGCTCTAGGTGAGCGCGCTCCCCCTTTTTTCGCAAGAAAGCGGTCTTAAAGAAGTTAAAGGCCAAGCTTAATTATTAGCTTAACTTTATAGTTCTTTTAAATACCTCGCTTAGGCGGGGTATTTTTTTGCCTGAAGAATCTTTATGTGAATACGGTTCCAAAAGCTTTTCTTTACACTCTTTCATGTGAGGAGTCTGTGAGTCTTCCTTTATGCCCTAGAGGCAATCCCGCATTTATGCTATATATATCATCTTATCTAATTCCTTCCGGTACAGAATGTTAGCAACGATATGCGAATCTTTGTTATAGCCCTTACGTTACTGTTTGGCTTACTTCAATACACTCTATGGTTCGGTAAGAACGGGGTGTCTGATTACTATGCAGTAGAAGATGAAATCGAAGTACAGCAACAAGTAAACAGCAAGCTACAAGCTCGCAATAATGAAATGTTTGCTGAAATTGATGACCTAAGACAAGGTATTGATGCCATTGAAGAAAGAGCACGCCATGAGCTTGGCTTAGTCCGAGATGGTGAAACTTTCTACCGAATTGTTGGTGAGGAAAACCAGTAAGATGTTGGATACTGTCCCATCTCATATCGCTATTGTGCCAGCAGCTGGTGTCGGTAGCAGAATGAAAGCCGATCGTCCCAAACAGTATTTGTTGATTGATGGAAAGGCGGTATTAGAGCATACGGTCGAGAAGCTTCTTTCCCACTCTAAAATCGCTAAAGTAGTGGTGGCGGTTACCGAAGGTGATCCTTATTACCCTGAGTTATCTATCGCAAATCATCCCGACGTCATACGTGTGGATGGAGGCAAAGAAAGAGCCGATTCTGTACTTTCAGGGCTAAACTATGTGAGTACGGAACTCGCCAGTGAGTGGGTGCTGGTTCACGACGCAGCAAGACCGTGCGTAACGTTAACAGATATAGACCGTTTGATTGATGTTTGTATTGATCATCCTACTGGCGGCATTCTTGCTTCACCAGTGAGAGATACGATGAAACGTGCTAATTCAGTACAAAACATTGATCATACTGTCGACAGAGAAGCATTGTGGCATGCATTAACCCCACAAATGTTTAAAACTCAGCCCCTAAAAAATGCTCTGAGCGACGCTTTACAACAAGGCATCGCCATTACTGATGAAGCCTCCGCTTTGGAGTGGAAGGGCGAAGCGCCCGCTTTAGTTCAGGGCAATGCGAGCAATATAAAAATTACTCAACCAGAAGATCTCGCATTAGCTGAGTTTTATTTAAGCCGTGAGCGCGGCGAATAAGTAAGGATAGAAAATGATTCGAATTGGTCACGGTTTTGACGTACACAAATTTGGTGGTGAAGGCCCAGTTATTATTGGCGGAGTCTCTGTTCCTTATGAACAAGGGCTTATCGCACATTCAGATGGTGATGTGGCCTTACATGCGTTGAGCGATGCGTTGCTTGGTGCAATCGCGGCTGGTGATATTGGCCGCCACTTTCCAGATACTGATGACAAGTGGAAAGGCGCTGATAGCCGTGAGTTGCTGAAAGATGTCTACCGCAGAGTAAAAGAACAAGGTTATCGATTAGGTAATGCAGACATTACCATCATGGCACAAGCGCCTAAAATGGCACCGCACATAGAAGCAATGTGCGCGGTCATTGCTCAAGATCTTGAAACTGATATCAGTAACATAAACGTTAAGGCAACCACGACAGAACGCCTAGGTTTTACAGGACGTAAAGAAGGCATCGCTACAGAAGCTGTTGTTCTTTTGTTTAAGCAACAATAATCAACTTGTTCCCTAATGCTGCAAGAGCAGTGGAATTAAATCATGTCAGACATTTTATCTTCATTGGCATACCTAACGGGTAAGCCTGTCGCATCAGCAAAAATCAAAGCGCAACCAGAACATTTTCAGGTTAGCGAAGATCTCGGCTTTGCCTTTACTGGCGAAGGGGAGCATTTGATGGTGCGTATTCGTAAAACGGGTGAGAACACCAGCTTCGTTGCTAACGAGTTAGCTAAAGCGTGTGGTGTTAAATCTAAGGATGTGAGCTGGGCTGGCTTAAAAGACCGCCATGCGGTGACAGAACAATGGTTGAGCGTTCATTTACCAAAAGGTGAAACACCGGACTTTTCCGCGTTTTTAGCTCAGTACCCTAATATCGAAATTCTGGCAACGGATCGTCACAACAAAAAGTTACGTCCGGGTGATTTGGTTGGAAACGGATTTGTCGTCACTTTGTCTGAAGTGACAGACATCGCGGACGTAGAGCGTCGTCTTGAAAAAATAAAACAAGTTGGCGTGCCGAACTACTTTGGTGCTCAGCGCTTTGGCAATGATGGGAATAACCTAGAAGAAGCCCGTCGTTGGGGGCGTGAAAACGTACGTACTCGAAATCAAAATAAGCGCAGTATGTACCTGTCAGCCGCGCGATCTTGGATTTTTAACCGCATCGTTTCTGCGCGTTTAGAGCAGGGCATGTTCGACAAGTTTGTCGAGGGTGATGTTGCACAAACCTCCGCAGGTAACGTGACGGTTGATGCGAGCAATATAGCGGCGATGCAAGCTCAGTTTATCGATGGAGACGCGGCTATTACTGCTGCACTTGCTGGTGATAATGCATTACCGACCCAAGCCGATGCTTTGGCATTAGAGCAACCGTTCCTAGATGAAGAGCCTGACTTGATGGCGCTTATCCGTGGTAATCGCATGCGTCATGATCGCCGTAATGTTGCACTAAAGCCACAAGATCTTGCTTGGAGCGTTGAAGGTAACAATATTACGCTGACTTTCTCATTAGATGCTGGCTCGTTCGCTACATCCATTGTTCGTGAGTTAGTCAACGAGGTAAAAGTAGAAAGAGAATACTAATGGAACAAGATTCACCAAACGCTAAGTCACTGCGAATTCTGATTAGCAATGACGACGGTGTTTATGCTCAGGGAATTCATGCGCTTGCAGATGAATTAAGAGACATTGCCGAAGTGACAATTGTTGCGCCAGACCGAAACCGTTCTGGTGCTTCAAACTCGCTGACCTTAGAGCAGCCGCTTCGAGTGACACAGATTGCACCAAACACATATTCTGTTCAGGGAACACCGACGGATTGTGTTCATTTTGCTTTAAATGAGTTAATGAAAGATGACCTGCCAGACCTTGTTCTGACTGGTATCAATCATGGGGCAAATTTAGGTGATGACGTCCTGTATTCAGGGACTGTCGCTGCCGCAATGGAAGGGCACTTTCTCGGTGTTCAGTCTGTTGCATTTTCATTGGTTGGAAAGCGCCATTTTGAGTCTGCGGCAAAAATTGCTCGTAAGCTCGTACAACAACATCTCGCTATGCCAATTCCAACCAACCGCTTGTTGAACGTGAATGTCCCTGATCTTCCTTTGGAACAACTGGGCCAAATTGAAGTCACCCGCTTAGGTGCACGTCATCACGCAGAGAACATGATAAAGCAGAAAGATCCACGAGGGCATGATATTTACTGGTTAGGTCCTCCAGGAAAAGAGCAAGATGCTGGTGAGGGTACTGACTTTTATGCGATTGAGCGCGGTCGGGTTTCTATTACCCCGTTGCAAGTTGATCTTACGGCTCATGAATCACTGCGTGCTATGGATAGTTGGTTGAAGGAAGAGAAGTAATGAGTAACCCACATGCTGACCGGTTGATTGAATATCTCGTCGCCAGTGGCATTAAAGATCAACGTGTTCTGGATGCGATACATCACCTGCCGAGAGAACGGTTTGTTTCTCAAGCAATGATGCACCAAGCCTATGACAACAATGCGTTACCGATTGGTCAGGGACAAACTATTTCTCAGCCTTATATTGTTGCACGTATGACGGAGTTATTAGAACTTGAGCCTTCAAGTAACGTTTTGGAAATTGGCACTGGCTCTGGTTATCAAACTGCGGTTTTAGCGCAACTTGTCGAGCGTGTGTACTCCGTTGAACGCATTAAGTCTTTACAGTGGGAAGCCAAGCGTCGACTCAAGCAACTTGATATCTACAATATCTCTACTAAACATGGAGATGGGTGGCTTGGCTGGGAAACGAAAGGTCCATTTGATGCCATTATTGTCACCGCAGCAGCAGAAGTCATTCCCCAAGCACTTCTGGCGCAGTTGAAAGACGGTGGTAGGATGGTTATTCCTGTTGGTGAAACGGAACAACAACTATTGAAGATTGAACGTAAAGGCGATGAATACCTTTCCACCGTGGTGGAGATGGTGCGGTTCGTTCCTTTAGTGGCGGGTGATTTAGCGTAAGGGTTAAAGATTGGTGAGTAAGTTATTACGTCGAACTAGTATTAGCTTTATGTTAGCTGCAGGACTTCTCGGTTGTGCGGCTCACTCACCAGCGCCTGTTTCTAGCTTAAAAAAAGATTACTCAAATGTTGAGCGAGGCAGTTATAGAGGGAGTTACTATGAAGTAAAGAAAGGAGACACCCTTTATTTCATAGCATACGTCACAGATAAGGATGTAAATGACCTCGTTCGTTACAATGAGCTTGCTCAACCTTACACTATCTATCCAGGTCAGCGTCTAAAACTTTGGGCTCCGAAATATATTGCTCCGAAATTCGGGCAAAAAGTGGAACCCGTTGTGGCACCTATAGTTGCGAAGACTCCGGCTCCAGTGACTAAAATATCAACGGTATCCAAGCCTGTTGATTCAAGTAAAAGCTCTACCCCAAAAGTGCAGCCAACTACCCCTAAAGTGGTGCAAAAACAGCCTCCAAAGAAGGTTGAACAATCCAAAACAAAGGAGTATGTTGGTTCAAAAGATAACCAAAATGTGAAGAAAAATCCGTCTACAACGACTACTAAAAATGCGAACGTATCGAAGTGGTTGTGGCCAACAAAAGGGAGAGTAATCAAGAACTTCTCGGCGGGAGAACAAGGAAATAAAGGTATTGATATCGCAGGACAGCGTGGTCAGCCTATCGTTTCAACCGCAGCCGGCACTGTTGTTTATTCGGGCAATGCACTACGAGGTTATGGCAACCTAATTATAGTGAAGCATAATGACAATTATCTAAGCGCATATGCTCATAATGACAAGCTGCTGGTATCCGAAGGACAAAGTGTTAACAGTGGACAAAAAATCGCAACCATGGGTAGTTCTGGTTCGAAATCCGTCAAACTGCACTTTGAAATTCGCTACCAAGGTAAATCAGTGAATCCAAAACGCTATTTACCGTAAAACTTTGAATAACAACTTGCGAAACCATTTAGCGACATATTGAGTTGTCATGTCTTGCTAACTCGCCAGGGGGAGGCGTTATGAGTATCAGCAACACAGTAACCAAAGTTGAAGAGTTTGATTTTGACGATGAGTCAGTGAAGACCGTTGCGAGTCAACTCGGAAAATCATCATCCACAGAAAGCAAAACTGCTGCGCGTGAAGAATTCGATGCAAGCAGCAAGAGCTTAGATGCCACCCAATTGTATCTAGGTGAAATTGGCTTCTCACCTCTACTCACTGCTGAAGAAGAAGTGCTTTATGCTCGACGCGCATTACGTGGCGACGAAGCTGCTCGTAAGCGCATGATCGAAAGTAACTTACGCTTAGTTGTAAAGATCTCTCGTCGTTACAGCAACCGCGGTTTAGCCCTTCTGGACCTTATTGAAGAAGGTAACCTTGGCTTGAACCGTGCAGTTGAGAAATTCGACCCAGAACGCGGTTTCCGTTTCTCTACCTATGCAACATGGTGGATTCGACAAACGATCGAACGTGCGTTGATGAACCAAACGCGTACCATTCGTTTACCGATTCACGTTGTGAAAGAGCTGAACATTTATCTGCGTACTGCGCGTGAACTTTCTCAGAAGCTCGATCATGAACCAACAGCCGAAGAGATTGCAGCGCAACTTGATATTCCTGTTGAAGATGTCAGCAAAATGCTTCGCTTGAATGAGCGTATTAGTTCTGTCGACACGCCAATTGGTGGTGATGGTGAAAAAGCACTACTTGATATTATTCCAGATGGTAACAATTCTGACCCTGAAGTTTCGACACAAGATGACGATATCAAGTCTTCTCTAATCCATTGGCTTGAAGAGTTGAACCCGAAACAGAAAGAAGTGTTGGCTCGTCGTTTTGGTTTATTAGGTTATGAACCTTCAACGCTGGAAGAAGTAGGGCGTGAAATTGGACTTACTCGTGAACGCGTTCGCCAGATCCAAGTGGAAGGTCTACGTCGTCTACGCGAAGTATTGATTAAACAAGGCCTGAATATGGAAAACTTGTTTAACGTCGAAGATGACTAATCGACATACATAAAGAGAAAAGGCTATGGTGAACCATAGCCTTTTTGCGTTTTAAGCAGGGTATCCAATTACAGCTAAAGCATTTTTTTCAAACGATACAGTTCTTCAAGTGCCTGGCGAGGCGTCATCTCATCGGGATCGATGTTTGATAAAGCTTGCTCCACTTCGCTTGGCTCAGGAATAAGGCTGAGCTGATTCGCCACATCGACCGCTCCCGGGCGAGGGGAGTCGTTACCATGACTTAACTGTTCAAGTTGAGATAACTTCGCACGTGCATTTTTGATCACGGTTTTTGGGACACCAGCCAAGCCAGCAACTGCCAGACCGTATGATTTGCTGGCTGCACCTTCTTGAACTGCGTGCATAAACGCAATGCTGTCTCCATGCTCGACCGCGTCTAAGTGGACGTTGGCCAGATTTGGCAACTGACTTGGTAGTTCAGTCAGCTCAAAGTAATGGGTGGCGAACAGTGTCATCGCGCCGATTTGTGTTGCCAGCCATTCTGCGCTTGCCCATGCCAAAGACAGACCATCATAAGTACTGGTGCCTCGACCAATTTCATCCATCAGTACTAAGCTGTTTTTCGTTGCGTTGTGCAGAATATTCGCCGTTTCCGTCATTTCCACCATAAACGTTGATCGCCCGGAGGCTAAGTCATCAGAAGCACCAATACGAGTGAAAATACGATCTAACGATCCAATCTGAGCTGATTCAGCTGGAACGTACGAACCGATGTGAGCCATCAGCGCGATCAATGCAGTTTGGCGCATGTATGTCGATTTACCACCCATGTTCGGACCCGTAATTATCAACATCTTACGCTGTGGGTTTAGCTCTATTGGGTTGGCGATAAATGGGTCACTGGTGACTTGCTCTACAACAGGGTGGCGACCTGATTGGATTTGGATACCTGGTTCTTTGACTAATGTCGGACGGCAGTAATCGAGTGAATCAGCACGTTCTGCCAGGTTTTGTAGTACATCCAATTGAGAAACCGCAGAGGCCAAATTCTGTAACTGTTCTAGGTTCGGCATCAACAGATCAAACAGCCCTTCCCAAAGCTGCTTTTCTAACGCGAGTGCTTTTGACTTAGAGTTAAGCACTTTGTCTTCGTGTTCTTTCAGCTCAGGAATGATATAGCGTTCTGCGTTTTTAAGAGTTTGGCGACGCACATAGTGTGGCGGTACCAAATGGCTTTGACCACGGCTAACTTGAATGTAGAAGCCATGCACATTGTTGTAACCAACTTTAAGTGTATCAATGCCATGACGTTCACGTTCGTCCGATTCGAGTTTTTCTAAGTATTCTGTTGCGCCATCAGCGAGTTTACGCCACTCATCCAGCTCTTCATTATATCCCTCGGCGATAACGCCACCGTCGCGAATCACAACAGGAGGGTTTTCTTTGATTGCACGTTCGAGTAATTCGCACACATCATCGATTGGTGCTGCAAACTGAGCCAGCTTCACGAGGTATGGATGAGTCAGTGAGGCAGTAATGGCTTCTAGCTCTGGCAATTGCTGCATAGCGTGACGTAGACGAGCCATGTCACGAGGACGGGCAGATCGTAACGCCAGACGGGCTAAAATTCGTTCAATATCACCAATCTGTTTTAAAGTGGGCTGAAGATCGGCAAATAGGCTTTGGTCTTTAATTTCACCGATGGCATCAAGGCGATTGTTTAATGTATCGATGCAGCGCATTGGTTGATGGAGCCAACGCTTGAGCATGCGGCTTCCCATTGGGGTTGCACAGTGATCGAGAACAGCGGCCAACGTATTGTCTGTCGAGCCTGCAAGGTTTTGAGTAATTTCGAGGTTACGACGCGTGGCGGCATCCAGAATGACAGAGTGATCCTGACGATCAAAAGTCAAAGAACGAATGTGCGGTAGCGCAGTACGCTGGGTGTCTTTTACATACTGGATCAAACAACCTGCGGCACATAATCCGAGTGACGCGTGTTCCACGCCAAAGCCAATCAAATCTTTGGTACCGAATTGCTGATTCAGTTGTTGTTTCGCGGTATCTAATTCAAATTCCCATACCGGACGACGACGGTTACCGTTGCGGCTCGACATCAAATGGACGGGTTCAAAATCTTCAGGAAACAGTAACTCACGTGGTGCGGTGCGTTGCAGTTCAGCCGCCATTGCCTCTTCGGTTTCAGGTTCCGTTAATTGAAAACGTCCTGAAGTGACATCCAGCGTCGCATAACCAAACTTACCGTTGTGGTGATAAATCGCTGCAATTAAGTTATCGAGGCGCTCAGAGAGAAGAGCTTCGTCAGTGACGGTACCCGGAGTAACAATGCGCACGACTTTACGCTCAACAGGCCCTTTACTGGTAGCGGGATCACCGATCTGTTCACAGATTGCGACAGACTCACCAAGCTGAACAAGTTTGGCCAAATAGCCTTCTACGGCATGAAATGGCACACCCGCCATAGGAATAGGCTCTCCTGCAGATGCACCACGTTTAGTCAATGAGATATCAAGCAGTTGAGAGGCACGCTTAGCATCATCATAGAAGAGCTCGTAGAAATCGCCCATGCGGTAAAACAGCAAAATATCAGGGTTCTCAGCCTTTAGCTTGAGGTATTGCTGCATCATCGGAGTGTGTTTTTGTTCAGCTTTCACAGGTAAGTTCTTTTGTTTATTTCCGGAGCGGCTTAGGATACGTGAATCCCTATCAAGTAAAAAGAGACAAAGGGCATTTTGGCTATGGAAAGAACAACAAAATTAAGCGCAGATTTAGGTGTGTTACTCGAGCAGCATGGACATGTGATGACGACCGCGGAATCTTGCACCGGAGGTGGTGTTGCTGCCGCCATTACAGACATTGCTGGCAGTTCAGGCTGGCTGGATCGTGCATTTGTGACTTACAGCAATGAAGCGAAAATGGAGATGCTCGGTGTTAAGCAAAAGACACTGGAAATGCACGGAGCCGTCAGTGAACCCGTTGTGATTGAAATGGTTCAAGGTGCGCTTGAGCATTCGAATGCAACGATAGGCGTCTCGATCAGTGGTATTGCCGGACCAGGTGGCGGCAGCGAAGAAAAGCCCGTTGGGACAGTATGTTTTGCATTCGCAGATAATCAACAATGGCTTTTGGTTGAAACCATGCACTTTGACGGTGATCGTGCAGCCGTTCGTGAACAAGCCGTGTTTCATGCACTGACTCGAATCTATCAGCATTTGGATGAGAAAATTTAAAAGTACGTTAGCCCAGACGTGATAAGCTCTGCGGCAAAGTTATACGTAGATCAGCTAAAGTTTTTTCTATACAGGTATAGACACTGTATGAATCAACAGTATAATAACTTTCATTGCTGAGCGATTAACTGCTCAAGAAAAGTTTAATGACTATTCGTCGCCCAAAAAGATGAATAAATCGGAGAAAGTAATGGACGAGAACAAACAGAAAGCGCTCGCCGCTGCGCTAGGTCAAATTGAAAAACAATTCGGTAAAGGCTCAATCATGCGCCTTGGCGATAACCGCGCAATGGACGTAGAAACCATCTCAACGGGTTCTCTTTCTCTTGATATCGCTTTGGGTGCTGGTGGCTTACCGATGGGCCGTATTGTTGAAGTATACGGTCCGGAATCTTCGGGTAAAACGACACTAACTCTTGAACTTATTGCAGCAGCACAGCGTGAAGGCAAAACTTGTGCGTTTATCGATGCGGAGCACGCTCTGGATCCTGTATACGCGAAGAAGCTTGGCGTAGATATCGATGCACTTTTGGTTTCTCAGCCTGATACGGGTGAGCAAGCGCTAGAAATCTGTGACGCATTAGCGCGCTCTGGTGCTATCGACGTAATGGTTGTCGACTCTGTGGCAGCACTGACTCCAAAAGCAGAAATCGAAGGCGAAATGGGCGACAGCCACATGGGTCTCCAAGCTCGTATGCTTTCTCAAGCGATGCGTAAGCTAACAGGTAACCTGAAGCAGTCTAACTGTATGTGTATCTTCATCAACCAAATCCGTATGAAGATTGGTGTGATGTTCGGTAACCCAGAAACAACAACTGGCGGTAACGCACTTAAATTCTACGCATCGGTTCGTCTTGATATCCGTCGTACTGGCGCAATCAAAGAAGGCGACGAAGTTGTAGGTAACGAAACTCGCATCAAAGTCGTTAAGAACAAGATTGCAGCACCATTTAAAGAAGCAAACACGCAGATCATGTATGGTCAAGGCTTTAACCGCGAAGGTGAGCTGGTAGACTTAGGCGTGAAGCACAAACTGGTTGAAAAAGCAGGTGCTTGGTACAGCTACAATGGCGACAAGATCGGTCAGGGCAAAGCAAATGCTTGTAATTACCTGCGTGAACATACAGAAGTTGCTCAGACTATCGACAAGAAACTTCGTGAGATGCTTTTGTCTCCAGCTGTAGCTGAGGGACCTGAAGCCGGTGAAATGCCAGAGAAGAAAGAAGAAGAGTTTTAACTTCGACTTTAAATAAAAGATATAAAAGCCCTGCGACGCGGGGCTTTGTTGTATTTGCTATATCTAAAGTGCTGAACAACAAATCTGTACAGGAAAAATAGGTTTAGGATCATCATGTACCAAAAGCGTCAAGCGCCAACTCTTTCAAGTAAAGAAGCTGCGATTCAGTTACTGAGCCGTCGTGACCACGGACAGTACGAGCTATATCAAAAGCTGGCATTGAAAGGGTATGAAGAAGCCGATATCGAAGCCGCGATCAATTTTTGTCTGGATCACAATTATCTTGATGATTTGCGTTATGCCAAAAGCCAGATTCGACAACATGTCTATAAAGGTCATGGTGAACGCAGGATCCGTCAGGAATTAGCCCAAAAGCGCGTAGCGGAATCGGTTGTCGAAGAAGCGATGATGGAAGAGCCACAAGACTGGTTTGAACTGGCAAGAATGGCGGCTGAGAAAAAATTCAAAGGCATAAAAGCCAAAGACCAGAAAGAGTACGCCAAACAGGTGCGTTTTATGCAATATCGTGGATACAGCTTTGACCAAATCAGCTATGCACTGAGCTTTGACGAACACGATTGAGCGGGATTCTCCAGCATTTTTTTTTGTTTTTCTTCAAAATTATTCCTCTAAGACCTCTTTTCCGTAAGAAAACTAGTCGTAGCTGATTGCTTGATCTACAATACGGCGAAATTCTAACTCGACTATTTTCAGGAAGAGCTGCATGTACATGAGCACTGACGAGGTTCGTAACTCGTTCCTCAAGTTCTTTGAAAGCAAAGGACACCAAATCGTAGAAAGTTCATCGTTAGTACCACATAACGACCCAACCCTGCTGTTCACAAACGCAGGTATGAACCAATTTAAAGATTGCTTCTTAGGCTTGGAAAAACGAGCCTATACTCGAGCGACTACGGCTCAACGTTGTGTACGTGCTGGCGGTAAACATAATGACCTGGAAAACGTAGGTTTCACAGCCCGTCACCATACTTTCTTCGAGATGCTAGGTAACTTCAGCTTTGGTGATTACTTCAAAGAAGACGCGATTTCATTTGCTTGGGAATTTTTGACTCAAGTACTGAAACTACCTCAAGAGCGCCTGCTGGTTACTATCTACGAAACCGATGATGAAGCATTTGATATCTGGAACCAAAAGGTAGGCGTTCCAGCAGACCGTATCATCCGTATTGGTGATAAAAAAGGTGGTAAGCCATACGAGTCAGACAACTTCTGGCAGATGGGTGACACAGGTCCTTGTGGTCCATGTACTGAAATTTTCTACGATCACGGTGAGCACATCTGGGGTGGTCGCCCTGGTACTCCTGAAGAAGATGGTGACCGTTTCATCGAGATCTGGAACAACGTATTCATGCAGTTCAACCGTCATGCTGACGGTACTATGGAGCCGCTGCCAAAACCATCTGTTGATACAGGTATGGGTATTGAGCGTATCTCAGCGATCATGCAAGGCGTTCACTCAAACTACGAAATCGACGTATTCCAAACTCTGATCAAAGCAGCTGCTGAAGTAGTTGGTTACGAAGACCTGTCTAACCAGTCTCTACGCGTTATCGCAGACCATATTCGTTCATGTTCATTCTTGATCGTTGATGGCGTGATGCCTTCAAATGAAGGACGTGGTTACGTTCTACGACGTATTATCCGTCGTGCTGTTCGTCATGGTAACAAGCTTGGTGCACAAGGTGTATTCTTCTACAAACTGGTTGGTGTACTTGCAGAAGTCATGGGTACTGCTGGTGAAGAACTGAAGCGTCAACAAGCGGTTGTAGAGAAAGTACTGCGTATCGAAGAAGAAAACTTCGGTCGTACGCTTGATCGTGGTATGTCGATCCTGAACGAAGCGCTAGATAACCTGGATGGCAAAGAGCTAGATGGTGAAACAGTATTTAAACTTTACGACACCTACGGCTTCCCTGCTGATTTAACTAACGACGTTGCTCGTGAGCGTGAGTTCACTATCGACGAAGAAGGTTTTGAGAAAGCAATGGAAGAGCAGCGTCAACGTGCTCGTGAAGCTGGCCAATTCGGTACAGACTACAACGCGACAATCAAAGTGGACGCGGAAACTGAGTTCTGTGGTTACACAGGCACAAAAGGTTCAAGTTCTGTCGAAGCCATGTTCGTTGAAGGCAACGAAGTTGAATCACTGTCAGCAGGCGATAAAGCAATCATCGTACTAGGTGAAACACCATTCTACGCTGAGTCAGGTGGTCAGTGCGGTGACGCTGGTGAGATTCGCACAGAGTCTGGCGTATTCCGTGTAGAAGACACTCAGAAGCTAGGTAATGCAATTGCGCATTACGGTGTAATGGCTGAAGGCGTTCTGGCGAAAGGTGATGATGTTGCAACAATCGTAGACGCTGAGCGCCGAGCTGCAACTTCACTAAACCACTCTGCAACACACTTACTGCACGAGGCACTACGTCGCGTATTAGGTGAGCACGTGCTACAGAAAGGCTCTCTAGTTCGACCTGAAAACCTACGTTTTGACTTCTCACACCTTGAAGCGGTAACGGCAGCAGAGCTAAAAGAAGTGGAGCGTCTGGTTAACGCTCAAATTCGTCGTAACCACGCTATCGAAACCAATATCATGGACATCGAGTCTGCGAAGCAGAAAGGTGCGATGGCGTTGTTCGGTGAGAAATACGACGATGAAGTTCGCGTACTATCGATGGGTGACTTCTCCACTGAGCTTTGTGGTGGTATCCACGCATCTAGCACGGGCGACATTGGTTTGTTCAAGATTACGTCGGAAAGCGGTATTGCTGCGGGTATTCGTCGTATTGAAGCGGTAACAGGTGAAGCAGCTCTAGACGTGATCGAAGCGCAAACAGCTAAGTACGAAGAAAAACTTGCAGAATCTGCGCAAAAATCGAAAGCGCTTGAAAAAGAAATTCAAAAGCTGAAAGACAAGATGGCTGCGGCAGAAAGCGCAAACATCATGGGTAAAGCGGTAGAAGTTAACGGTACAAAAGTATTGGTTGCGGCTCTAGAAGGTGCTGACAGCAAAAACCTACGTACTATGGTTGATGATATCAAGAACCAAATGGGTTCTGGTGTTGTACTTCTGGCTAACATCACGGGTGACAAAGTTGGTTTGATCGCTGGTGTAACTAAAGATCTGGTTGGCAAAGTCAAAGCGGGTGATTTAGTTAAAATGGTAGCAGAGCAGGTTGGTGGTAAAGGCGGCGGTCGTCCTGATATGGCGCAAGCTGGCGGTACTGACGTAGCGGCACTTCCAGAAGCAATCAAAACTGTTCAGCCTTGGCTAGAAGAGCGCTTGTAACAAGCTATAAATAACAAATATACGCTCAATCAATTTGTTTTGATTGGGCGTAATTTTTTTAAGTTGACCAAGTGGTTTAATGGACCAGAGATTAAGCTGGCCCACTAAGCTGCTTGGTTTTTCTTGTAACTACCACTTATATAAACAGAATGTATGTGGTCCGAATGAGACTTTGGTCTTGGGAAGGTGAAGACTGGTGAAAAAGCCCCTTATCGTGCAAAAGTTTGGCGGAACCTCTGTGGGTTCAATTGAAAGAATCCACCAAGTTGCTGAACACATCATTAAGGCGAAAAATGATGGTAATCAAGTTGTTGTAGTTGTGTCTGCTATGTCAGGCGAAACCAATAGGCTTATGGACCTAGCTAAACAGGTAGATAGCGTTCCTACAGCCCGAGAACTTGATGTTTTGCTCTCTGCTGGTGAGCAAGTGTCGATGGCACTGTTGGCGATGACACTGAACAAAATGGGTCATCCTGCACGCTCACTTACCGGAGCACAGGCGAACATTGTGACTGATAACCAGCACAATGACGCAACGATTAAGCACATTGATACTACGAGAGTGATGGCATTGCTTGAACAAGAGCATGTCGTTATCGTCGCAGGTTTTCAGGGTGTGAATGAAAATGGGGATATCACCACATTAGGTCGAGGAGGCTCAGATACGAGCGCAGTGACACTGGCTGGTGCACTACGTGCTGATGAGTGTCAAATCTTTACCGACGTTGATGGTATTTATACTTGTGACCCACGTGTAGTAAAAACGGCGCAAAAAATGGCAGTGATTGACTTTCCTTCAATGGAAGCAATGGCAAGCCGTGGTGCTAAAGTTTTACATTTACCTTCGGTGCAATATGCATGGAAGAACAATGTACCACTACGCGTGCTTTCTACATTCGATGTGAATGAAGGTAGTTTAGTTAAGGGAGAGATTGGCACACAAGCCATCTCTGGTATAGCTATTCAACGAGACCTTGCCATTATTGAAGTAGATAAAGAACATTTGTCCAGTGCTACAAAGCAATGTCAGATGCTAGGTATCGATGTCTGGAATGTGATCGAGGAAACAGAACGGACAGGTATCATGATAAAACAAGATGCATGTGCCAAGTTCGATCTGGTGTTCAGCGATAAAATCCGTAATAGTGAAATGGTAAGCCTGTTGACCGCAGTAGGGCTTGAGGCCAATGGAATGGTCGAGCATGCATGCGATTTGCTGGCTGAGCAAGATATTGCGATCAATTTCTGCGCAACGAATGCACTCACTATGATGCTAGTATTATCTCCTGACTGTGTGGATATGGCGGCAAACATTCTTCATGATGCTTACATTACGTCTAGTGAAGCGTTAAGCATTCAGCAAAAACATGCCCTAATAGGGTGATTTCGCTAACAAGGTAGTTTACGAAAATATAACTTTTGTTGGATAATAGCGTGATAGCAAGAAAATTTAGAGATTACTCAAGGAGCATAGAATGCTAATTTTGACTCGTCGCGTAGGCGAAACACTGATGATTGGTGATGAGGTAACTGTAACTGTACTAGGTGTTAAAGGTAACCAAGTGCGCATCGGCGTTAACGCTCCGAAGGAAGTGTCAGTTCACCGCGAAGAAATCTACATGCGCATTCAAGCTGAAAAAGGCAATGGTAACGTTGCTTCAGGTAACTACTAAGTATCATCTGTTTACAGAGCTTAGTTTGAATGAAAAAGGCTAGCCGAAGGGCTGGCCTTTTTAGTTTCTGATAAATGTCATTTTTTCAGAGAAGACTCTCTTTTTTTCATCATAATAGGGTGGTAAAGTTCGTTTAATAGTCACTTTGATTAAATCGGCATCGGTTAAGTGTTTTTTGCGGTTTTTTTCAAAGAAAGTGTTTGACATATTTTCGGTAAAACGTAATATGTGCCTCCGCAAGACGGTGAGGTGGCCGAGAGGCCGAAGGCGCTCCCCTGCTAAGGGAGTATGTGGTTTGTAGCCGCATCGAGGGTTCGAATCCCTCCCTCACCGCCATTCTTGCCTTGTTTGAGTTAGCATCCAAACAAAGAACAAAAGTGCGTCCTTAGCTCAGCTGGATAGAGTACCTGGCTACGAACCAGGCGGTCGGAGGTTCGAATCCTCCAGGACGCGCCATATTCTTTTACATTATTCTTTGATGATGTATTCGAGTATGAATAATGTGGTGAGGTGGCCGAGAGGCCGAAGGCGCTCCCCTGCTAAGGGAGTATGTGGTTTGTAGCCGCATCGAGGGTTCGAATCCCTCCCTCACCGCCATTTATTGACGTAGCAGTCAATTTTTTTTGTTCTAAAACAAAGTAATGTGATTTATTTCACAAAATGTGCGTCCTTAGCTCAGCTGGATAGAGTACCTGGCTACGAACCAGGCGGTCGGAGGTTCGAATCCTCCAGGACGCGCCACTTTCAAATAAGTCTGACTTTTTTGAAAAAGAATTTAGGGTATTGCCCTGATATTGACTAAAGTTGATATCGAAACGTGTGCGTCCTTAGCTCAGCTGGATAGAGTACCTGGCTACGAACCAGGCGGTCGGAGGTTCGAATCCTCCAGGACGCGCCACTTATTGAAGGGTAATGCCCTGATATTGATTTTCTGTTTATAGACATTGATATCGAAAACTGCGCGTCCTTAGCTCAGCTGGATAGAGTACCTGGCTACGAACCAGGCGGTCGGAGGTTCGAATCCTCCAGGACGCGCCACTTATTGAGGGTATTGCCCTGATATTGATAACCTGTTTACAGGCATTGATATCGAAAACTGCGCGTCCTTAGCTCAGCTGGATAGAGTACCTGGCTACGAACCAGGCGGTCGGAGGTTCGAATCCTCCAGGACGCGCCACTTATTGAGGGTATTGCCCTGATATTGGTAACCTGTTTACAGGCATTGATATCGAAAACTGCGCGTCCTTAGCTCAGCTGGATAGAGTACCTGGCTACGAACCAGGCGGTCGGAGGTTCGAATCCTCCAGGACGCGCCACTTATTGAGGGTAATGCCCTGATATTGGTAACCTGTTTATAGGCATTGATATCGAAAACTGCGCGTCCTTAGCTCAGCTGGATAGAGTACCTGGCTACGAACCAGGCGGTCGGAGGTTCGAATCCTCCAGGACGCGCCACTTATTGAGGGTAATGCCCTGATATTGATAACCTGTTTACAGGCATTGATGTCGAAAACTGCGCGTCCTTAGCTCAGCTGGATAGAGTACCTGGCTACGAACCAGGCGGTCGGAGGTTCGAATCCTCCAGGACGCGCCACTTATTACAAAGCCTCGCTTATGCGAGGCTTTTTTGTATCTGCTATTTGTGCTCTTTCTCTCAAATAAACTCTCTGTTTGTCCGATTTTCAGCTTTTACTGATTTATTCAAAACTTGCCTATCTTAGCCAATTTGTTTTGTGGTGAAGGTTTTCACGCTGAAAATGACGTTTTCTCCCTGTTTAACCTCTTTTCCTTCCTCATTTGTTTTGTTGTGAATACTTTGTTTTTTCTATGTTTTTGAAATGTTAAAATTTAATATCTCATTGTTTGTTATTGGTTTTTATTGATCTTGCCTATCGTTGTTTTGAAGCCCTAATCGCAGTTTTTATATGTGCTTTGATTTAGTCTGTTTATGAATTGAATTGTCACATTACCTGCATTGTTTGCATACGAACTGTGATCTGGGTAGTGAATGAATAATCATTTGTAGGGTTTACTACCAACCTTCCTTAAACAAAATTGACAAAGTTTAACCAGTCGAGATAATCCATGGGTCGGGATATGACACAATTAACATCCTGCACCTGTCAGGATGACAAAGAAAGGAAGCAACATGACTAATATAGGAAGCCTGCTAGTAGATGCAGCCACTCTCATGATTACTGGGATGGCGGTTGTATTTATTTTCCTCACTATTCTTGTTTATCTCGTTCGGCTCATGTCGAGACTCATACCAGAAGAAGTCCTAGAGCCGATCGCTGCACCTAAAATAAAAAACAATAATCAATCAACCTCTTCAGCTGTTAGTCCACAAGTCGTGGCGGCGATCTCGGCTGCGATTCATAAACATCGCACCTCTGTCGCGAAGTAGCCGAAAATAGGATTAAAAAGGAGTTTAAGAGTATGTCTAAACCACTAGCTATTACTGATGTGGTCCTAAGAGACGCCCATCAATCACTGTTTGCTACGCGTATGCGTATCGACGATATGCTGCCTATCGCGGCTGAACTGGACAAGATTGGTTATTGGTCTTTAGAGACGTGGGGTGGGGCAACGTTTGATTCGTGTATTCGATTCCTTGGAGAAGATCCGTGGGAGCGTTTACGAGAGCTGAAAAAAGCGATGCCGAACACACCAATGCAAATGCTACTGCGTGGTCAGAACCTTTTAGGATACCGCCATTATGCTGATGACGTAGTAGAGAAGTTTGTTGAGCGTGCGCATGCCAATGGTATGGATGTTTTCCGTATTTTTGATGCGATGAATGATGTGCGAAATTTCCAAAAAGCGGTTAAAGCAACCGTGGATGTTGGCGCTCACGCACAAGGCACGCTGTCTTACACAACCAGCCCAGTACACAACGCTGACACGTGGGTTGATCTGGCAAAACGTCTGGAAGACCTAGGCTGCCATTCTTTATGTATTAAAGACATGTCAGGTCTACTAAAACCTTATGAAGCTGAAGAGTTGATTACTCGTATCAAAGCATCGTGTGATGTGCCACTGGCACTGCACTGTCATGCAACTACGGGTCTATCAACGGCTACTGCGATTAAAGCGGTAGAAGCGGGTATCGACATTCTTGATACTGCGATTTCATCAATGAGTAGTACCTACGGCCATACGCCAACAGAAACTGTGGTAGCGATGCTTCAGGGTACAGAGCGTGACACTAACCTGAAACTGGAAGAGATTGAGCCGATTGCTGCTTACTTCCGTGAGGTTCGTAAGAAATACGCGAAGTGGGAAGGTCAATTGAAAGGCGTGGACTCTCGCATTTTGATTGCTCAAGTACCAGGTGGCATGTTAACCAACATGGAAGGCCAGCTTAAAGAGCAGGGCGCTGCCGATCGTCTTGATGAAGTACTAGAAGAGATCCCTCGTGTTCGTGAAGATCTTGGTTTCATTCCATTGGTAACACCAACTTCGCAAATTGTCGGCACTCAGGCTGTTATCAACGTACTGACTGGCGAACGCTACAAGAGCATTACCAAGGAAACTGCGGGTCTGTTGAAGGGCGAATATGGTCAAGCGCCTGCGCCAATCAATGCAGAGCTACAAGCTAAAGTTCTGGAAGGTAAAGAGCCTATCACTTGCCGCCCGGCTGATTTACTAGAGCCAGAAATGGAAGCGCTGACAGTTGAGTTGATGGATAAAGCGAAATCTGAAGGCATCAAACTGGCGAGCGAAAGAGTTGATGACGTATTAACTTACGCGCTATTCCCTCAAGTTGGCCTTAAGTTCCTGAAAAACCGTGGCAACCCTGAAGCGTTTGAACCAGCTCCTACCTTAGAATCTGCTAAACCTGCTCCGGCACCAGTTGCTCAAGCATCAGTAGGCGGCGTAGAAACATACAGTGTTCGTGTTGACGGACAAGTTTATGAAGTAGAAGTAGGACCGCAAGGTGAGCTGACGTCGGTAACACCTTCAGCAGCGTCAGCGAAAGCTGCGGCTCCAGCAGTACCAGCTAACACTTCCGCTGAGTCAGTTCCTGCTCCACTTGCGGGCAACATCTTTAAAGTCAATGTACAGCCAGGTGCTGAAGTGGCTGAAGGTGACGTGCTACTGATCTTAGAAGCGATGAAGATGGAAACGGAAGTTCGAGCTGCGCGTGGTGGTATCGTTCAGGAGTTAAATGTGAAAGAAGGTGATGCCGTGACGGTAGGTGCACCTCTTCTTAGCCTGGCGTAAGGGAGTATCATGGACGGATTGATGACCCTATGGTTAGAAACAGGGATCGCTAACTTTGAGTTTGGCCAAATCTGCATGATGCTGGTTGGCTGTACTCTGCTGTTTTTGGCGATTCGAAAGGGTTTTGAACCCCTGCTTCTACTTCCAATTGGTTTTGGTGCGATTTTAGCTAACATTCCTAATGCGGGTTTCACCGAGCCGGGTGGTTTGCTGTACTACGTCTACCACATCGGGATTGAGTCGGGTGTATTCCCGCTGTTGATCTTTATGGGCGTTGGCGCAATGACGGACTTTGGCGCGTTGATTGCGAACCCTAAAACGCTTTGGTTAGGTGCTGCGGCGCAGTTTGGTATTTTTGCAACGCTATTTGGTGCGATTTTGCTGAACTATGTACCGGGCATGGAATTCTCCATGGCAGACGCATCGTCAATTGCGATTATCGGTGGTGCTGACGGCCCAACCGCTATTTTCCTGGCAAGTAAACTGTCTCCAGACTTACTCGGCGCGATTGCGGTTGCGGCATATAGCTACATGGCGTTGGTGCCGATTATCCAGCCACCAATCATGAAAGCGTTAACCACGAAGGAAGAGCGTCAGGTAAAAATGGCTCAGTTGCGTCATGTCGGTAAGTGGGAAAAAGTGATTTTCCCGCTAGCTGTACTGTTGATGACTATTCTGTTTTTGCCATCTGCAACACCTCTGGTAGGGATGTTCTGTTTGGGTAACTTGATGCGTGAAGCAGGGGTCGTCGATCGTTTATCGAAGACAGCCCAGAACGAACTTATCAATATCGTGACCATCTTCCTTGGTCTTGGTGTTGGTTCTAAGTTGCAAGCAGATAAGTTCCTAAACTTGGAAACGCTTGGTATTTTGGCTTTGGGCGCGGTTGCTTTCAGTATCGGTACAGCAGCTGGCGTTCTAATGGCGAAGTTACTCAACAAGTTCTCGAAAGAGGACATCAACCCACTTATCGGCGCGGCTGGTGTTTCTGCTGTGCCAATGGCGGCGCGAGTGGTGAACAAAGTGGGCTTGGATGCAAACCCACAAAACTTCTTGTTGATGCACGCTATGGGTCCTAACGTAGCGGGTGTTCTTGGCTCTGCAGTAGCGGCAGGTATTCTGCTTGCACTGGTCGGCTAGTGTGTGGGTAACATACTCGCGCAGTGACTGTGTGGGGGATTAAATTATCCGCTTACAGCCATTAACTTAGCTAAACAAAATGGTTTATAGTCAAAGGGATGCTTCGGCATCCCTTTTTGTCTTTCAAGGAATGGTTTATGGAACACAAACAAATAGTTATCACTGAATTTGGAGAAGCAAGCGTACTTGCGGTTCAACATGCCCCAACACCGTCACCACAGTCAGGTGAAGTGTTAGTTAAGGTTTCTTTTTCTGGCATTAATCCTATTGATGTGAAGACTCGTGCAGGTCTGGGCTGGGCTGCGGCGCAAAACAAAGACAATCTGCCTTGGGTTCCGGGATATGACATTTCAGGGGAAGTCGTATCTTGTGGAGAGCAAACATCCCGCTTTGCTGTTGGAGATAAGGTAGCTGGTTTCATTGGTTTTCCAGTAAGAGGTGGCGGATACAGTCAATATGTATCTGTGCCTGAATCAGAACTGAGCCGCGTACCAAGTAATGTTCCTTTGGAATCGGCGGCAGTGCTTCCTCTTGCCGGCCAAACCGCGGCTCAGGCACTGGAGAAAGCTAACGTCACAGAAAGCGATCGTGTTTTAGTGCTTGCTGGTGCGGGTGGCGTAGGACACATTGCGGTGCAACTGGCTGTCGCAAGTAAGGCTGAGGTTTTTACAACTTGTAGTGAGCGAAATGTCGATTATCTCACCTCACTTGGTGCCCATGCAGTGAACTATCAATTAGGACCAGTGTCAGAACGTGTTGAAGATATAGATGTTTTAATTGATTTAGTGGGTGGAGATGCGGCTCTGGACGCTCTCAAATGTCTCAAGCCTAATGCTAGGATTGTGACTATTCCTACGATTACTGCCGAGAAGATTTGCGAACAAGCGAAACAGTTGGGCTTAGAAGCGAACGGTATGTTAGTTGAGCCTAAGCCAGAGCAGCTGGATTCTTTACTGTATATGGCTGATGTAGGTTTACTAAAAACAGAGGTTCAACATGTCTACCCAATGGACGAGGTTGTCGCAGCTCACGAACAAGTGGAGTCTGGGCGCACTCGAGGCAAGGTTTTGCTTGATATGACATGTTAGAAGCATTCAATGCTGGCTTTGAGAACATCGCGCTTTGGTTTTCTGGGTCAGCATTGTGGGTGCTTTTTATGACAGGTTTTCTCAGTGCTACCTTACTTCCTGGTGGCTCTGAGGCTGGTCTCATAGCGACCCTCTCTCTAAATCAATATTCCGTCTTTTCCATCATCACTGTAGCTACGATTGGTAATACCCTTGGTGGTTTGACCAATTACTGGCTTGGATTATGGATTCCCAATAAAACCCAGGATGAAAAACATGGCCATACCGCGTTAAAGTGGTTATCAAAATATGGTTACTGGGCTTTATTTTTCAGTTGGCTACCTATTGTTGGTGACCCGCTGTGCTTAGCGGCAGGGTGGTTAAGGATGAAATTCCTGCCGTGTGTAATGTTAATATTTTTTGGAAAGGCCGCTAGATACAGCCTTCTAGCAGCCATCTATCTCGGATTATTTTAAGGAAAGTACATGAGAATGTTTTGGGTTGGCGCGTGTTCACTGCTCGTGATCACGGGTTGTGCATCACAATCCCCTGTTTCTTCACTGCCAGAGGGGATCACTTTCGTAGAGTCATCACAAGCGGAAGAAGGCAAAGTTAAAATCCCATACCAAAAATACAAGCTTGATAACGGATTGACCGTCATTCTCGCACCAGAAGATTCAGATCCGCTGGTGCACGTTGATATGACTTATCATGTTGGTTCTGCCCGTGAAGAAATCGGTAAGTCTGGGTTTGCACACTTCTTCGAGCACATGATGTTCCAAGGCTCAGAGAACGTGGGTGACCAAGAGCATTTCAAAATCATCACTGAGGCTGGTGGTACACTCAACGGGACAACCAACCGAGACCGAACTAACTACTTTGAAACTGTACCAGCCAATCAGCTAGAGAAAATGCTTTGGCTCGAATCTGATCGTATGGGTTTCTTGCTTGACGCAGTTTCACAGCATAAGTTTGAAATTCAACGTTCTACGGTTAAGAACGAACGTGCTCAACGTTACGATAACCGTCCATATGGTTTGATTTGGGAACGCATGTCAGAAGCGTTATATCCAGAAGGCCACCCTTACTCATGGCAAACAATCGGTTATGTGGAAGATTTAGATCGCGTTGATGTTAATGATCTGAAAGCCTTTTTCTTGCGATGGTATGGCCCAAATAACGCCACGCTGACGATAGGTGGTGATCTGGATGTTGAAAAGACGCTGGCTTGGGTTAACAAGTACTTTGGCTCTATTCCTCGTGGTCCAGAAGTTGAGAATGCGGCAAAACAACCAGCAACGCTGACCGAAAGCAAATACATTACGCTAGAAGACCGTATTCAGCAGCCAATGGTGATGATCGCGTGGCCAACGACTTACGATGGCGAAGCAAGCCAAGCGTCACTGGATACCTTATCCGAAGTACTTGGTGGCGGAACCAACAGCTTACTTTATCAAGATCTGGTGAAAACACAGAAAGCGGTTGATGCGGGTTCATTCCACGACTGTGCAGAGCTGGCATGTACCTTCTTTGTCTATGCGATGGGAGACTCTGGCGACAAAGGCGATTTATCTAAACTGTATGACGACGTAATGCAGTCTTTAAATAAATTTGCTGACACAGGTGTAACAGAACAGCGTCTCGAGCAGCTTACCGGTAAGGCTGAAGCCGATGCGATTTTTGCGTTGGAAAGCGTAAAAGGCAAGGTGACACAGTTAGCCTCTAACGAAACTTTCTTTGGCCAGCCTGACTTAATTGAAAAGCAGCTAGAACAAATTCGAGCTGTGACTCCTGACTCTGTTGATAAAGTGTACCGTGATTTTATTCAGGGTAAATCCAAAGTGACCTTAAGTGTGGTTCCAACGGGTAAAACCGATCTTGCTGTCAAACCAGCGACGTTTGTCACGCCTGAGCGTACACTACCTGAATACAAAAAGATCACTGATGATCAGCTTGCTTACCGCCGAGCTACCGATAATTTTGATCGCTCCGTTCAGCCACCAATTGGTGATCCTGTACAAGCCACTATGCCGGACTTATATGATGTGCACTTCGACAACGGCTCTGAACTCTTGGGTGCAGTGAGTAATGAAACGCCTACCGTTATGATGCAATTCAGCCTGCCAGCAGGCACTCGTTTTGTCGAAAAAGGTAAGGAAGGGCTGGCACAGCTAACCGCTTCGATGCTTCAGGAAGGCACAACCAAACGCAGCATGGAAGAGATTCAGGCTGAGCTGGATAAGCTCGGTAGTGTTATTTCTGTCGATGCAACAGGATATACGACCAACATCAGTGTTTCTGCTTTGGAGAAAAACCTAGCGCCAACCTTGAAGATCGTCGAAGAGATGCTGCTATCACCTGCATTCAAACAAGAAGATTTTGAACGCGTGAAACAGCAAGCTCTGGAAGGATTGGTTTATGAGCACCAAAGCCCAAGCTGGATGGCTTCGCAAGCTAGTCGCCAGGTACTTTTCGGTGATTCCATTTTTGCGCGCCCTAAGGATGGTACGCAAGCCGGAATGGAAGCGCTGACCCTCAATGATATCCGTGAGTTTTACGCAACACACTACACCCCACAAGGTGCACAGATCACCGTGGTAGGTGATGTGAGCAAACAAGATATCGAGCAACAGTTAGCGTTCTGGGCTAACTGGCAGGATGACGCAGCACCGCTATATGCGCCGCAAAGTATTCCAGCATTGGGAACGCAAAAAGTTCACCTTGTCGACAAACCAGGAGCACCACAAAGTGTGGTTATGATGGTTCGCCAAGGGGTGCCATACGATGCTACGGGAGAATTCTTCCTGGGTCAGTTGGCTAACTTCAACCTGGCAGGTAACTTTAACAGCCGTATCAACCAAAACCTGCGTGAAGACAAAGGTTACACTTACGGTGCATATGGCTACTTCTCTGGCAATCCGGAAACAGGCTCCGTTGTATTCACCGCACAAGTGCGTGCTGATGCGACCATTGCTTCGATCATGGAAATGAAGAATGAACTGAATGAATTCTCTCAAGCTGGTATGACGGACGATGAATTGACGTTTATGCGCCAGGCAGTAGGACAAAAAGATGCACTGAAATATGAAACTCCAACACAAAAGGCGGAGCTCATCAGTGATATCTTTAAGTACAACCTTGATAAAGACTATCTTCAGCAGCGAAATGCGATTGTGGAAACCGTGGACAAGCAGACGCTTAACACTCTCGCACAGAAGTGGTTTGACCCTAATGACTACCAAATCATTGTGGTTGGCGATGCAAAATCACTTCGCCCTCAATTAGAAAAGTTGGGGAAAGACGTAGAAGAGCTTGAAATCATTCGATAGAGTACACATCTAATAGCGGAGGGCGTGCTCTCCGCTATACATCTAGATAAGTGACTTTTCATGGGTTCTTTATCTAGATGAACTAAATATCAATAACTTAGCTTTCACTTGCTTCGGATGGCAAGTGGCCTGCTCCTAATATAAGCGAACCTCATTTTGACTGATTTTGCTGCGCGACTGGAAAAAGTTGCATCAAACCCGGAAGTATTTAAACAGTTTGGACGCGGTGTTGAGCGTGAAACGTTACGCTATCGTCAGGATGGACAGCTAGCAACAACACCTCATCCAGAGGGATTGGGCTCAGCGTTCACAAACCAGTGGATTACCACGGACTTTTCAGAGTCGTTACTGGAGTTCATTACTCCGGTTTCTCATGATGTTCCGGAGCTAATGGCACAACTGAAAGATATTCATCACTTTACTCAAACTAAAATGGGTGAAGAAAAAATGTGGCCGCTTTCTATGCCATGTTATGTCGCCAGTGAAGATAATATTAATCTGGCACAGTACGGATCGTCTAACGCAGCTCGAATGAAAACGCTCTACCGAGAGGGTTTGAAACGCCGTTATGGCAGCTTAATGCAGATCATTTCGGGTGTTCACTTCAACTTCTCGTTCCCAGAATCGTTTTGGGATGCCCTATATGGTGAGCAGGATGAAGAGGCTCGTCAGGAAACCAAATCCGATGCCTATTTTGCCCTCATTCGTAACTACTATCGTTTTGGTTGGATGATTCCCTACTTCTTTGGTGCTTCGCCTGCGTTGTGTGGTTCGTTTATTCAAGGCCGAGAAACAAGCTTACCGTTTGAGAGCTTGGGTGGAACGTTATTCTTACCGAAATCAACGTCTTTGCGTCTGAGCGACCTTGGTTACACGAATAATGCACAGAGTTCGCTAAAGATTGGCTTCAATAGTATTGACCAGTATCTGGAAGGTTTAAGTGATGCTATTCGTCGTCCGTCAGAAGAGTTCGCAAAAATTGGTGTGAAAGTTGATGGCGAGTACCGTCAGCTCAATTCGAATGTGTTGCAAATAGAAAACGAATTGTACGCGCCAATTCGCCCTAAACGAGTGGCTAAAAGTGGTGAGAAACCATCAGAAGCGTTAAAGCGTGCGGGTGTTGAATATATTGAAGTTCGTTCATTGGACGTGAACCCATTCAGCCCAGTAGGCATAACTGAAGAGCAAGTTCGCTTCCTCGACCTGTTCCTGACTTGGGCAGCACTGTCAGACTCAGAACCAATGGATAACTGTGAACTGGAGTGTTGGCGTGATAACTGGAACAAAGTCATTGTATCGGGCCGTGAAAAAGGCTTGATGCTTCAGATCGGTTGCCAAGGTGAGCGCTTACCTCTACAAGAGTGGGCTCACCGCGTGTTTGCAGATCTACGCCAAATTGCTGTGATGATGGATGAAGTGAACGGTGATAATGCTTACCAAGAGGTTTGCGATAAGTTAACTGGCTGGATTGATGAACCTGAATTGACGACTTCTGGTCAATTGCTGGAACTGACCAAGGAGTTGGGCGGCTTAGGTAAAGTAGGTTGTTCACTTGGTATGAAGCATCGTGAAGATAACCTGAATCACGGCTACCAGCATTACTCACAAGAAGTGATGGAACAGGAAGCGTTAGCATCGGTTGAAAAGCAAAAGCAAGCAGAGCTAAGTGACACGATGTCTTTTGATGACTTCCTGGAAGACTATTTTTCTTATTTAAAACAATAACAGAGTAGTAAGGATTGGGTGGGATTGAATATTAAGCCTCTGGTTGTATCGGTGTTAGGTAGTGTGTTGCTCGCCGGATGTGCGACGGCACCACCACAGCAGCAAGATAATCTATGTGAGATATTCCGCGAAAAATCTGGCTGGTATGATGATGCGAAAGATATGGAAGAAGAGTGGGGTACTCCGATCCATGTCGCAATGGCGATTATCAAGCAAGAGAGCGGATACCGACACGACGCAAAACCACCCAAAGATTATGTGCTGGGCTTTATCCCTTGGGGTAGAGTCAGTAGCGCATATGGCTACGCTCAGGCGCAAGATCCCGCCTGGGACGATTTTCAGGATTCGACCGGGCAAGGTGGCTCGCGTACTAACTTTGATGACGCTATGATGTTTGTCGGTTGGTATACCCACGAAACCCGTCGCCAGCTTGGTATCTCTTTATGGGACCCATATAACCAGTATCTTGCCTATCATGAAGGGAGAGGTGGTTATCAGCGCGGAACCTATAAAAGGAAACCTAGCTTAGTTAAAGTCGCGAGACGTGTAGAACAAACCGCGAAGAATTATGGCTGGCAGCTGAAACAATGTCGTCAGGAACTGGAAGACAACAGCAGCTGGTTCTTTTAACCCTCATAGGGATAAACAGAAATCAAACCAATACCGTAAGGTGTTGAGATTACAATCAGGAGAGATGTAATGCCTTTACTCGATAGTTTTACTGTGGATCACACTCGTATGAATGCACCTGCTGTGCGAGTCGCGAAAACCATGCAAACCCCAAAAGGGGACACCATTACTGTCTTCGATTTACGCTTTACTGCACCAAACAAAGATATCCTTTCAGAGAAAGGCATCCATACACTAGAGCACCTTTACGCTGGCTTTATGCGTAGCCATCTAAACGGTGACAGCGTTGAGATCATTGATATTTCACCAATGGGATGTCGTACTGGATTCTACATGAGCCTGATCGGTACGCCTTCAGAGCAACAAGTCGCGGATGCTTGGATTGCATCAATGGAAGATGTACTGAAAGTAGAAAGTCAGAACAAAATCCCTGAGCTAAATGAATACCAATGTGGCACTGCGGCAATGCACTCACTGGATGAAGCAAAGCAAATTGCGAAAAACATTCTGGACGCGGGTGTGTCAGTGAATAAAAATGATGAGCTAGCTCTGCCTGAGTCGATGTTAAAAGAACTGCGTATCGACTAAGACCTGAGTTGTCTTATCAAATGATTTAACGAAATGAGCCTGACAATGTCAGGCTCTTTTTATGTGTCTGTAAACAGATTACTTTTAGTTACTGCCTTTCTTCCGTTTAGGGTAGACGCGAACTAACTTAATTCGGTTCTCTTCAATCTCGACAATTTCCATCGGATGTCCGGACACTTGCACGCTCAGGTGACTTTCGGGAATGTCTTCTAAGTGCTCTAAGATCAAGCCGTTTAGTGTACGAGGACCATCAGTCGGCAGATGCCATTTCAGACCTTTATTGATGTCACGGATATTGGTGCTACCTTCAATCAAGAAGCTGCCATCCCCTTGTGGGCTGATTTCATCAGATAAGCTTGGTGAGATCGAAGTGGTAAACTCACCGATGATCTCTTCCAGGATATCTTCAAGCGTTACCAAGCCAATAATGTCACCATACTCATCAACGATAAGGCCAATGCGCTGTTTATTGCGCTGGAACTTCAACATCTGCACGTTCAGAGGCGTACCTTCAGGGATGTAGTACACCTCATCAGCCGCACGCAGTAATGTCTCTTTGGTGAACTCATTCTTTTCCAGCATCAGGCGGTAAGCCTCACGCAAACGCAGCATGCCGACCACTTCATCGATTTGGTCGCGGTAAAAAACGATACGGCCATGTGGTGAGTGCGTTAACTGACGAACGATAGACTTCCAGTCGTCGTTGATGTCGATACCAGTAATTTCATTACGTGGCACCATAATATCGTTTACCGTGACGTGCTCAAGATCTAGGATGGACACCAGCATATCTTGGTGGCGACGAGGGATAAGGCCGCCGGCTTCATTTACTACTGTACGTAATTCTTCTGAGCTGAGGTGATCTTCCACAGAGTGATCCGCCTTTACCCCAAGCAGACGAATAAAGCCATTGGTAATGAAGTTTACAAGCAGCACAAGTGGTGAAAGCAACTTCATCAGAATGGTCAACAGAATGCTGCTGGTATAAGACACGCGCTCTGGATACAAAGCGGCAATAGTTTTTGGCGTCACTTCGGCAAACACCAAAACCACCATGGTGAGCGCACCAGTCGCAATCGCCACACCCATGTCACCGTAGAGGCGCATGCCGATAATAGTCGCAATTGCAGAAGCGAGGATGTTCACAAGGTTATTGCCGATAAGAATAAGACCGATCAGGCGATCCGGACGGTCCAATAATTTTTCGACACGCTTTGCTCCCTTATGCCCATTTTTGGCTAAGTGTTTCAAGCGATAACGGTTCAGTGACATCATCCCTGTTTCTGAACCGGAAAAGTAACCTGATATGACGATAAGACACGCGAGTAGCGCAAATAAGATACCCGTAGATATGTCGTCCAAAACGTTGCTGTTCCTTGTAAGTATTGGGTTATTTTTAAAAGCTATGTATAACTGTTAAGTCATAGATTTACGGTACTGTATTTGATTTAACTTTGAATATAAAGGGCTTGTGGACGCCTTAATTCAAAATGATCTCTTTTACAAAGCGGCTGCCGAAATAAGCCAGAGTGAGTAATGTGGCTCCCGCAACGGCAAACCAGGTCACTTTTCTTCCGCGCCAACCTTTTTGATAATGGCCCCACAGTAATACTGAATAGACCACCCAAGCAATGAAAGAAAGAATGGCTTTATGCGCTTTTCCTTCCGCGAACATATCTTGAACAAACACGTAGCCAGTAATAAGCGTAGCCGTCAGAAGTAAATTACCAATCAAAATAATTTTAAACAACTGACGTTCAACCATAAGTAATGGCGGTAAATTAGGGTTGATTGCCAGAGACTTTTTGGTTTTCAGTTTGTGGTCCAGCCAAGCGAGTTGCAGCGCATACAACGCACCAATACTCAGAGTGGCATAAGAAAACAGAGCAAAAGAAATATGAATGAGTAGCTTAGGATCGTTTTCTAAATGCTTGATGAAGGTGCTTGGTAAAAAAGCCGCGGCAGATAAGTTGATGGCAGCAAAGCTATAAACAACAGGCAACAGAAACCAAAGCCGGTTCTTTAGCATCGCAACGCTCATCACCAGAGAGATGATGAAACTGATAAGAGAGGCGACATTAAGAATACTAAAGTTCTGACCAGAGCCATCGAGGATCAGATCACTCAATAACCACGCATGGAAAACAAGCGCACAGGCAGCGCTGGCAAATACGGTTTTTGCTTTGATGACTGACTGCTGTGAAAGTCCGGGTATGATCGTCGCAATCGCTAATACGTAAAGTATGGCGGCCGCGATGGCAATTACGCTATCCATGAATCCTAAATGTTGTTGTGCACAATAGAGAAATTATACCTTGCATTACTCTTTGCGGCTACGCTCTATGCGACAACAATCGCGATAGATGAGATATTGAAATTAATAAGTTACCCCTCCATATAGAAATAGAGACAATAATAGAGCAGCGGTACGGGTATGACTCAGACCTTGGCTAAGGTATACTCACACTAATTAATCGCCATTTTAGCGAAGAGACAAAGATGTTTGAGAATTTAACGGATCGATTATCCAAAACGCTGAAAAATATCAGTGGCAAAGGTCGTCTGACAGAAGACAACATTAAAGAAACCCTACGTGAAGTGCGAATGGCACTCTTGGAAGCGGACGTTGCGCTTCCTGTTGTTCGTGAATTTGTAAACCGCGTTAAAGAAAAAGCGGTTGGTGTAGAAGTTTCGAAATCTCTGACTCCGGGTCAAGAGTTTATTAAGATCGTTCAAGGCGAACTTGAAGCTGTAATGGGTGAGTCTAACGAAGCTCTGAACCTAGCCGCTCAGCCGCCAGCAGTGCTTTTGATGGCAGGTCTACAAGGTGCGGGTAAAACCACATCGGTAGGTAAGCTATCTAAGCTGTTAAAAGAACGTGATAAGAAGAAAGTACTGGTTGTGTCTGCCGACGTTTACCGTCCTGCGGCGATCAAACAGCTAGAAACACTGGCATCAGACATTGGTGTTGATTTCTTCCCGTCGTCACCAGACCAAAAGCCTATTGATATTGCGAACGCAGCAATCGACCACGCGAAGAAGAAATTCTACGACGTTCTGATTGTCGATACCGCTGGTCGTTTGGCGATTGATGAACAGATGATGGGTGAGATTAAAGATCTTCACTCTGCGATTAACCCGGTTGAGACACTGTTTGTTGTTGATGCAATGACAGGTCAGGATGCGGCGAATACCGCTAAAGCCTTTGGGGATGCACTGCCACTTACGGGTGTGATTCTAACTAAAGTTGATGGTGACGCACGTGGTGGTGCGGCGCTATCGGTTCGTCATATCACGGGTAAACCAATCAAATTCCTAGGTGTTGGTGAGAAAACTGACGCACTAGAACCTTTCCACCCAGACCGCGTAGCATCACGTATTCTTGGCATGGGTGACGTTCTGTCTTTGATTGAAGACCTGCAACGTAACGTCGACCAAGAAAAAGCAGAAAAACTGGCGAAAAAGTTCAAAGAGAAGAAAGGCTTCGACTTAGAAGACTTCCGTGAACAGCTAGGCCAAATGCAAAACATGGGCGGCATGATGGGCATGATGGATAAACTTCCAGGCATGTCTCAGCTACCTGACAATGTCAAAGATAAAGTCGATGACAAGATGTTTAAGCAAATGGAAGCGATCATCAGCTCAATGACGATGAAAGAGCGTCAACGCCCAGAAATCATCAAGGGCTCGCGTAAGAAGCGTATTGCTGCAGGTTCCGGTGTGCAGGTTCAGGACGTAAACCGTCTGCTAAAACAGTTCACCCAGATGCAGAAAATGATGAAGAAGATGCAAAAAGGCGGCATGAAAGGCATGATGCGCAACATGCAAGGCATGATGGGTGGCATGGGCGGAGGTGGTGGTTTCAACCCATTTGGTCGATAATCACCCGCTCACACTATAGTTTCAGGGTGTTAGCTACATCACAAACTTTAATTTCAATTTATGTTGGTGAAAAAGTAACTAAATCCCTTGCATTGCTCCGGCATAAGAGTAAAATTCCGGAGCTTTATTTTGGCACGAGCCCCAAATTGTTCATTTATTGAATGGTTCTTGGGGTTAATTTTATTTTTGAGAAAGCAAAGAGGACGACATGGTAACCATTCGTTTGGCACGTCACGGCGCTAAGAAGCGTCCATTTTATCAAATCGTAGTAGCGGACAGCCGCAACGCTGCAACTGGCCGTTTCATCGAGAAAGTTGGTTTCTTTAACCCAACTGCTAAAGGTCAAGAAGAAGGTCTACGTCTAGACCTAGACCGCGTTAACCACTGGGTTGGTCAAGGCGCGTCTGTATCTGACCGCGTTGCTAAGCTAGTTAAAGACGCTCAAAAAGCGGCTTAATTTTTTACTGTTAGAAGTAGAAACTAGTTTATGTCGATGAAAGGTAAAGAAACAATGAGCAACGAAAAGATTGTTGTAGGCAAGTTTGGTGCTACTTACGGCATTCGAGGTTGGCTTAAGGTTTTTTCCTACACAGACAATGCTGAAAGCATTTTCGATTACAGTCCTTGGTACATTAACCAAAAGGGCACATGGGTTGAGTACAAAGTAGAAAGCTGGAAGCGCCATAACAAAGGTATGGTGGCTAAGCTGGAAGGCATGGATGTTCGTGAAGACGCGCATTTAATGACGAACTTTGAAATTGCTATTGACCCTGCGGTACTACCTGAATTGTCAGAAGATGAGTTCTACTGGCGTGAATTGTTTGGGATGCAAGTAGTAACCACTAAAGGTTACGATCTGGGTGTCGTTACTGACATGCTAGAAACTGGCTCAAATGATGTTCTGGTTGTTAAAGCAAATCTTAAAGATGCTTTCGGGCAAAAGGAACGATTAATCCCGTTCCTTGAAGAGCAAGTGATCATTAAAGTTGATCGCGAAGCTCAACGGATCGAAGTTGACTGGGATCCTGGATTCTAATCTCCAAAATTACAGAGCGAGATAAACATGTGGGTTGGCGTTATTAGCCTTTTTCCTGAAATGTTCCGTTCTGTTACTGATTTTGGAGTAACAGGTCAAGCGGTTAAAAAAGGTCTTTTGTCGATTGAGACTTGGAATCCTCGAGATTTCACTCACGACAAACATCGAACTGTCGATGACCGACCTTACGGTGGTGGCCCAGGTATGTTAATGATGGTTCAGCCTTTGCGCGATGCCATTCATACCGCTAAGCAAGCCTCACCGGGTAAGACGAAAGTCATTTACCTCTCTCCTCAAGGTCGCAAGCTCGACCAGCAAGGGGTTGAAGAACTGGCAACAAATGAGAATTTACTTCTTATTTGTGGCCGTTATGAAGGGGTAGATGAGCGCATCATTCAATCCGAAGTCGACGAAGAATGGTCGATTGGGGATTTTGTGATGACGGGTGGCGAGATACCAGCCATGACGTTAATTGATTCAGTTTCTCGGTTTATACCGGGAGTGCTGGGTGATTTCTCGTCAGCAGAAGAAGATTCTTTTGCTAATGGTTTGCTAGATTGCCCTCACTATACGCGTCCTGAAGTATTGGATGGCAAAGAAGTACCAGCGGTACTGATGTCAGGTAATCACAAGGACATTCGTCAATGGCGACTCAAGCAGTCGCTGGGCCGAACTTGGCTAAGAAGACCAGAGCTCCTGGAAAACCTAGCTCTGACTGACGAACAGGAACAATTACTTGCCGAGTTTGTTAATGAGCATAAAGCCGTTAACGAACAGAATGCAAAGTAACCTAATTTATTTAGTATCAGTTTATTCTAGGAATTTTAAAATGAGTAACATCATCAAAGCTCTTGAAGAAGAGCAAATGAAATCAGACCTACCTAAATTTGCACCAGGTGACACTGTTGTTGTTCAAGTTAAGGTAAAAGAAGGTGACCGTGAGCGTCTACAGGCTTTCGAAGGCGTTGTAATCGCAATCCGTAACCGTGGTCTACACTCTGCTTTCACTGTACGTAAGATCTCTAACGGTGAAGGTGTTGAGCGTACGTTCCAAACACACTCTCCAATCGTTGATAGCATCGAAGTTAAACGCCGTGGTGCAGTACGTCGTGCCAAGTTGTACTACCTACGTGAGCGTTCTGGTAAGTCTGCTCGTATCAAAGAGAAACTTGCTAAGAAGTAATGCTATAACTAGCGTTCTCATTAAACGGAGTCCTTTTGGGCTCCGTTTTTTATGTTTGCTCATAACTGGCTACTTTCCTTTCTACAGTTTTCATCGGCGCTCATTTACTGGCGTAAACTTCGTTCCTTCTCCTTGCTATATGAAAATACACCTTCGCGTAATCCTCTGAAATAGAAGGAGAGCGGTAAATGTAGAGAGTGGTAGAGAAACGAAAGAGAAGTGTTTTCTTACAGACAATAAAAAAGTTGACGCTCTCACGCCAACTTCCTCAATCTTCAGAACCTAGAACCTAGAACCTAGAACCTAGAACCTAGAACCTAGAACCTAGTATTGATCTTCTGACCAGCCGTCACTATCTGACATGTCTGGCGCGCCAGCAATGGCATTCTCTTCGTCTGCCCATTCACCAAAATCAATCATCTGGCATTTTTTGCTACAAAATGGTCGGTGAGGGCTTTGCTCTCCCCATTCTACGTCGGCTCCACATTGAGGGCATTGAACGATAGTAATTTTAGACATGGGTTGGTTCTCTGAATTAACAATGTTTCTCGAATAGAGAGGAATAATGAAATAGTAGTTGAGTGAGATTCGGCTAGCTACATACCGCTAATTCAAACTCGACATCTTGAGTGCAAGCTTGACCACTTTCAAACGACATAAACTTAATCGCAAAGCGGTTTTTATGACCTGAAATCATTGGGTAGACGCCGTGCTCCATAGGAATATGGAGTCTCAGAATATTCGCTTCATCAGCATCACTCTGGAAGAAGCCCGCACGGCCGATTTGAGCTTTAAATTGCCCAGTTTCTCGGGTTAACTTTAGCCATAAGTTCAACGCATCCGAAAGCGGCTTCAAGCTATCCAGCCATTTTTGTGCATCCTGCTTTTTACGTTCAAGTGGTAAATGCAGCCAGTAATGCAAAGCGGGTAAATCAAAACAACAAGAGCCACCAGGCAGATTAAACCTTTGTCTGATCGAGCTTAAGAATCGATCATCTTTCAGTGCCTGACCAAACCTTTCAGCGCGCATTAATTGTTTGTGCACTACATCGATGTCATTGAGTAATGATGTCAGTGCCTCTTGATCGACACCTTCTACATGGAGCCAATGTCGATAACTCAAACGCTGTTTTTCAAGATCTTTGGCCAGTTCACTTTTCAGTTGCAGTTGCTCGAAAATCTCAACCATATCAAACAACGCACGGAAAAAGAGCTGGTACTGATGATTTTCAGCAAAGCCAGAAGCCAAGTGAGCCTGACGCAGCAGAGACTCTACTCTTAGATAAATACGAGTTTTCTCATTTAACGGATGTTCAAATTTGTGCGTGGTCATCGACATAAGCCTTGGTGAATTTCATTCTAATTTTGCAGATTTTTCTTACACATGGCTAGGTACTTTTCATGCAAATCTGTGATTTGAAGCAAAAGATCTTGGTCATCCGGGTTATTATTAACCACATCGTCTGCCATATCGAGCCTTTGCTGTCTTGATGCCTGGGATACAAGTATCGCACGGGCTTGTTCTTCGCTGACATTATCGCGTTTCATCGTACGAGATATTTGCGTTTCAGGATCGACATCCACCACCAGAACACGGTCACATAGGCTTTCTAGTTGGTTCTCTACCAGTAGCGGCACAACCAGAAGTGCATAATCAGAGGTGACTTGCTGTAAGTCTTCTACCATTTTTTCGCGAATGATCGGGTGCAATAGCTTATTAAGCCAGTCTTTTTCATCTTGGTTCGAAAAGATTTTCTCTCTTAACTTCGCCCGATCGAGCATTTGATCGTCACGAACAATATCGCTACCAAAGTGCTCAATAATTGCTGTCAGTCCCGGTGTACCGGGTTCGACGACTTCTCTTGCAACAATATCTGCATCAACGATGTCGATTTTAAATTGCTGCTTGAACAGATTCGCCACAGTGGTTTTACCGCTAGCGATACCGCCTGTTAAGCCAATAACCAAAGTCATTTACGCTCCTAGAATTGATGTGAAATACCAATTTAGAATTTGATCACCCCAGAGTAAACTTACCCATCCGGCAATCGCTAAGTAAGGACCGAAAGGGAAGGCCTTTTCGATCCCTTTCTTCTGCAATCGTAGCTGAATTATTCCAAATATGACGCCTACGATAGAAGAAAGCAAAATGATCATTGGTAAAGCTTGCCAGCCCAGCCAAGCGCCAAGCGCTGCGAGTAGCTTAAAGTCGCCATAGCCCATGCCTTCCTTGCCAGTGAGCAATTTAAAGCCCCAATAAACAGACCAGAGACATAAATAGCCAGCGATTGCACCGATCACGGCATCTTGCAGACTAACAGGACTGACTTCGAACAATGCTAGAGCAATGCCAGCCCAAGTTAATGGCAATGTTAATTGATCGGGCAGCAGCATGGTATCGAGATCGATAAACGTCGCTGCGATCAGAATGAAAGTAAAGAATATAAGCGCAATAGTGAAATAGCTGAATCCAAAATGAAACGCAACGTAGCCGGAGCAGGCTGCCGTCAGTATTTCTACAAGTGGGTATCTGGCGCTGATCGCTGCGCTACAGTTGTGGCATTTACCTTTTAGAAGTAGCCAACTGATCACTGGAATGTTATCGCGAATGCGAATCGGAGTACCGCATTGTTGGCAAGAGGAGCGGGGTACGCTTAATGTGAGTACTTCTTTAGGTGATTCAATATTGTATTCAGGAAAAGACTCAGCACATTCACGGCGCCATTCCAGCTCCATGATTTTTGGAAGTCGATAGATAACGACATTGAGAAAACTTCCCACGATCAAACCAAAAACCACGGCGAATATAACGAATAACCACGGGTAGTACTGAAATACTTCCATATTTGTCTCTTGAGCGGTGCATCAAACGGCAAGGTGCTGTTTTAATGATTAATTTACAGCCTCCATTTTAGCCTAATACACTCATTAAGTTAAAGATTGGCAGGTACATTGCTGTCACTAATCCACCAACGACCACACCAAGAAAAACAATAATCAGCGGTTCAAGAATCTTACTTAGGTTATCGACGGTATTATCTACTTCGAACTCATAAATAGTTGCGACTTTATTGAGCATCTCATCAAGCCTGCCTGATTCTTCTCCAATCATCACCATTTGTAGCACTAATTCAGGGAAAACATCGCAGTTACGCATTGCGACATACATTGGCATACCAGCTGCTGTATCACGATAGACTTCTTCGACTGCCAGCTGATAGTGCAGGTTTCCTGACGTTTTGGAGGTGGTTTTTAAACTGGTCAGAATAGGAATACCCGCGCTAAAGCTGGTGGCCAGGGTTCGGCTAAATTTAGCAATCGCAGCCTTGGACAACACAGCGCCAAGAACGGGAATTCTCAATATGGCTCGATCCATCATCAAGCGAAAAGAATCAGAACGTTTGACCAGTATTCTTGCTGATATAATTAGGCTAAGTGCCCCAAGAGCGATAAATGAACCCCAATTTTGCATCCACGCAGACAAGTCTAGTACTTGTCTGGTGAACCAAGGTAAATCTGCACCAAACCCAGAAAACATTTTTTCAAACTCAGGGATAACTTGAGTGAGCATTAGATAGGACACGCCGAGCGCAACCAACATAACCATGGCTGGGTAGATCAGGGCTTTGATGACTTTCGCTCTGAGTTCCTCACTTTTTTCACGGTAAGTGGCCAGTCGTTCGAAGACTTCTGCCAGATTGCCTGAGAGTTCTCCGGTTGAGATAAGGTCAGTATAAAGTGCGTCAAAATGTGCGCTGGCGGTGCGCATTGCTTTCGACATCGGTGTACCCGCTTCAACCGCTCGAGTTACGCTCATTAAAATAGACTTCATCTCGGCTTTTTTATGGTTATTGGAAACCAATTTTAAAGCCTGAACGAGTGGGACACCAGTGACCAGCATAGTCGAAATTTGACGAGTAAAAACGGTGATGTCTTTGCCTTTTACCCGATGACTCAGTTTGGTTATAAAAGAAATACTACTTTTTTTCAGTTTTTTGATTTTTATGTGCTGAGCGCTGAGTCGTTCGCGTACTTCCACTTCGCTCATGGCCAGCGTTTGCCCAGAAGTTTTTTTTCCTGAGCTATTAATGCCTTTCCAGCGGAAGTTCTTTAGTTGTGGGGTCGTCGTTTTCATAGGCTAAATGGCTGCTAGTTCAAAGTGAAATTAAAAGTAGAGCACGCGCTGCAGTTCGCTAAAGCTTGTGACGCCTTGCTTAAGCTTTTCAATACCTGACATTTGTAGTGTGCTCATCCCGTTACGGATGGCGAGTTTTTCGAGTTGATTTACCGAGGCACCTTTAATCAGTGCTTCGGATAGGGTTTCATCGAAACGCATCACCTCATAGATGCCAGTTCTTCCCGAATAGCCGTGTGTACAGTGGTTACAGCCATTTGGGTTAGCTTGATAAATCTGGTCAGTTGCTTGAATGCCAATATGTTGTAATGCGGCGGTAACCTCTTGAGGCTGCTTACAGTGCGAGCAAAGTTTACGGGCTAAGCGCTGGGCAATAACAAGGCTGAGCGAAGAGGCGAGGTTGTAGCTTTCAACGCCCATATTCGTTAGGCGGATAACGGTTTCAGCGGCTGAATTTGTGTGGAGTGTCGACAAGACTAAGTGTCCGGTTTGTGCGGCCTTAATCGCGATTTCTGCTGTGTCCAAATCGCGGATTTCTCCCACCATGACCACATCAGGATCTTGACGCAGGAAAGAGCGCAGTGCCTCGGCGAAACCAAAGCCTATCTTGGGTTGAACCTGAACCTGATTAATTCCGGAGAGGTTGATTTCCACCGGGTCTTCAGCCGTAGAAATATTGATCTCTGGTTTATTGAGTATGCTCAGCCCTGTGTACAACGAGACGGTTTTGCCGCTGCCGGTTGGGCCGGTCATTAAAATCATGCCTTGTGGACGACGCAGAGCATCTAAGTACAGCTGCTTTTGCTGGTCACTGTAGCCTAGTTTATCGATATCCAGAGAAGCGGAGCTGCTGTCGAGCAGTCGCAATACGATTTTTTCTCCGAATAGAGTGGGTAAGGTGGACACTCGCATATCAATCGCAGTGTCTTGATTAAGCTTTAACTTTATTCGACCGTCTTGCGGCATACGCCTTTCAGCAATATCAAGCTTGGACAGAATTTTGATTCGAGCCGATAAGCGTCGACTTAAATGGCTTGGCGGCTGTTGAGTCTCAATTAGAATGCCGTCACAACGCAGCCGAACCCGATACATTTTTTCATAAGGTTCAAAGTGGATATCGGATGCCCCTTTACGTACAGCATCCAATAAAATCTGGTTGATATAGCGACTAACCGGTGATTGGTCCTGACTTAAGTCTTCGATGTTATCGATTTCATCAGCACCGACGTCAACCAAATTAGCCAACTCTTCTTGGTTGATCTCTTTTAAGCCGGATCTCTCCTGACCTAACGCGCGACCGTACAAACGGCGAATCGCAGCATCAAGCTCCGAAAAATCCGTAATGACGAGATCAATTTGCAATCCGGTTGCAAAGCGAAAATCATCTTCTGCTTGTTGGTTAGTTGGGTCGGCAATAGCGAGAGTTAACGTCGAAGGCGTTCGCTCCAGTGGCAGGGCATGATGACTCGTGATCAGCTCGCGCAGCCCCAATTTTTGGCACAGGGCGCTGTAATCATAATTAGATAACGGTTCGTAGGGTAAACCAAAGATTGAACTTAGATGAGTGGCGAGTTCTCTGGAGGTAAATATGCCTGAATTGACTAACGCTTCCGGTATCGAAATACCAGAAGCGTTGACTTGCTCTATTAACGACTCTTCTTGGTGCTGGATAATCAGATTAGCATTACGAAGAGTCCCAATTAAGTTGAATAACATTTATTTAATCGTTGAACCAGCAGCACAACCTTTTGGAGATATTTCACTTGCTGCTGTCGTTTCACATATCCAAAGTCCACCAGATCGAACTAACTGAATCTTTTGTGTATTGACGACACCTGCATCAAAGGTGAATTTTACTGTTCCATCTAAAGAGCCGTCGCTTGTAGGGGTGATTAGAACGTTGCCATCTCCCATGTCTTCTACGGTACCGAGCCGCGTAAAATCAGCTTTGGTACCTGATGTTGTTGAAGGAAAGCTACCTTCAGTAGCAATATAATCCTCGATGTTAGTTTTCAGAGCAGTAATATTTGCTAGGCCTACTCCTAAAGCTGATTTCTTTACGTAGTTTTGGTACTGAGGGATAGCAATTGCTGCCAAAACCCCTATTACCGCCACCACGATCATTAATTCAATCAGCGTAAAGCCTTGCTGTTTTTTCTGTTTATTTGACTTCATTCTCTCTTCCTTCTCATGAGATAGATAATGCTGTTGCATTGGCACAAGATTATGGAGAGTAAGAAGTGGTGAAAACTGGCAGGCAGCGGGTGATCGAGTCAGATAGATATCTTTAATGCTCAATTACATTTGATATGCAACGAATTGCGATTGATTTGGCTTTTTACGGATAAAAATAAAGGGCCAAAGGGCCAAAGGGCCCTTTATTTAATGTTTGTTTTATAAGTTGTTGAATTTTCTTGTTTAATATGGATTTTGTTAATTGGTTATTTGAAGCGCATCGAAAGATCCATCGCTTTCAGGTGCTTGGTTAGCGCGCCGACAGAGATGTAATCGACGCCTGTTTCTGCATATTCTGCGATGGTGTCTAAGGTGATGTTGCCAGAGTTTTCTAATGCTGCGCGACCTGCGTTGATTTCTACTGCTTCACGCATCATCTCTTTAGTAAAGTTATCCAGCATGATGATATCCGCACCGGCTTCAATCGCTTCTTTTAACTCGTCTAAGCTTTCTGTTTCCACTTCGACTGGTTTGCCAGGGTTCAACTCTTTTGCTGTTGTGATCGCTTGAGTGATGCCGCCGCAGGCAATGATGTGGTTTTCTTTAATGAGGTATGCATCGAATACGCCGATACGGTGGTTGAAGCCACCGCCACAAGCTACGGCGTATTTTAGAGCGCTGCGCAGACCCGGAATAGTTTTGCGCGTATCTAACAGACGGCACTCGGTGTGCGCGATCTTTTCTGCGTACACGGACGTTGTGGTCGCACAACCAGAAAGCGTCTGAATAAAGTTCATCGCGTTACGCTCGCCAGTAAGCAGGTCACGAGCAGGGCCTGATAAGGTACAAAGTGTCTGGTTTGGTTCAACCTTGTCACCGTCTTGTACATACCACTCGATAGTCACTTTACCGCCCAGCTGTTTAAATACTTCATCTGCCCAAGCCTGACCGCAGAACACACCGTGCTCACGTGTAATGATCGTCGCAGTGTTAACGGCATCTTCAGGGATAAGAGATGCGGTGATATCGTTGTTGATATCCACTGTGCCGCCGAGGTCTTCTTTTAAGGTATCGGCGACGGAGCGAGTGATCTCCAGAGGAAGTTGTTGTTTCAGGTATTCCAGGCGTTCTTGGCTGTTGTGTGTGTTCTTCATCGCAAATCTAGTCTTGAAAGGGAGATGGCAACGAATGATACTCTCCGGTGTCAATAATTTCAGCAGTTAATTTGCAAACTATAGAGGTTGATATGCCCCCAATAATCGAGAATGGCTGGTTGACGCAAGCAAAGCATGTTCCGTCGCCTTTTTTTGATGCTCGTTCAGATAGCACTGATATCTCTCTGCTTGTTGTTCATAACATCAGTTTGCCGCCTGGCCAGTTTGGCGGTCCTTATATAGAGGACTTTTTCTGTGGGAAATTGGACCCGAAAGTACATCCATTTTTTGAAGTAATTCACAAAATGGGGGTTTCGGCTCATTGCTTAATAAAGAGAAATGGCGAGATTGTACAGTTTGTGTCCTTTCTCGATAGAGCATGGCATGCTGGCCAGTCAAGTTTTGCCGGACGAGCTGGATGCAATGACTATTCGATAGGTGTTGAGCTGGAAGGGACTGAGTTTGTCGCATACACAGATGAGCAATATCAGTCACTTGCGGGTTTATCTCAAGCGATTATGTCGCAATACCCTAACATTACCCCTCAACGAATTACTGGCCACCAGTACATCGCCCCGCTAAGAAAAAGTGACCCTGGCTTAAGTTTTGACTGGGTCAAGTATCGACGACTAATTTGAAATTAAGTTGTGATAAATATGTAAATTATAAAAGCTAGAATCAATAAGGCATGGTTTCAACCATGCCTTTTTGTATACAAAAAATAATTACTTTTGTTGAAAATTAACTACATTTTTGTGTGTACAGCGAGGGAAGTGGCCGATATTTGCCCTGATCTTTTTGTCATTTTATGCTTTTACTTTCAAAATGCTCAGCACGTCATTTCCCCACTTGTTTTGTTATTGTAATTGGTAAGACCAATTTTATTGCTGTTTTAACCGTCAATTGTTATCAGAGTGTTTTTGCTAGGCCCGTTCTATGATTTAGGTCAATTTTTGGCTGGACAGTGACGTTTTAATTATGTTAATTTCTGCACCAACTTAAAATTGGTATTACCAATTACCTGCAAGAGTAGAAGAATAATAAATTATGGCTTATCAAAGGATTCGTCAGCCAAAGCTCTCTGATGTTATTGAACAAGAGTTAGAAAGGTTGATTGTGGAAGGAACATTGTCTCCGGGGCAGCAGTTGCCACCAGAGCGCGAACTGGCAAAACAGTTTGATGTTTCTCGTCCGTCGATCCGTGAGGCAATTCAACGCCTTGAAGCTAAGCGTCTTCTTACTCGCCGTCAGGGTGGTGGCACTTTTGTTAGTGAGAACATCTGGAAAAGTTTTTCCGATCCTCTGCTAAATTTATTGTCTAGTCACTCTGAAACTCAGCTGGATTTACTGGAAACGCGCCACGCGATGGAAGGTATTGCAGCTTACTTTGCAGCCGTTCGTGGTACCGAAGAAGATTTTGCTCGAATTCAAGCCTGTCTTGAACGAATCAGCCAAGCGCAATCCAATGATGACGTTGCAGCTGAATCGGCGGAAGTAATGCAGTTCTTAATTGCTTTAACGGAAGCGGCTCACAACGTAGTACTACTGCATATTGTGCGCAGCCTGGCACCTTTGCTTGAGCAAAATATTCTACAGAATTTTAAATTATTGCATCGCCGCCCTGAGGCGGTCGAGAAAGTAAGTAAACACCGAGCTAACATCGTGGATGCGATTGTATCTGGTCAGCCAGAAAAGGCGCGTGAGATGTCACATTCACACTTAGCTTATATTGAAGAAACATTGTTGGATTTGACCAGAGAAGAGTCTCGTCGTGAACGCTCTTTACGTCGAATGCAACAGGGCAATGACTCTTAAAGACGATTTGCTTGTTTTATAGATCCAACCAACAGAAGGATAGATCGCCATGTCTGATATGAAGCATGACGTAGATGCACTGGAAACTCAAGAATGGCTACAAGCACTTGAGTCAGTTGTACGTGAAGAAGGCGTAGAGCGTGCTCAGTTCCTACTTGAGCAAGTTCTAGATAAAGCACGTCTAGACGGTGTTGACATGCCAACTGGAATCACCACGAACTACATCAACACGATTCCAGCAGATCAAGAACCAGCTTACCCAGGTGACACAACACTTGAGCGTCGTATTCGTTCCATCATTCGCTGGAACGCAATCATGATCGTTCTACGTGCATCGAAGAAAGACCTAGAACTAGGCGGCCACATGGCGTCTTTCCAGTCTTCTGCTGCATTCTACGAAACATGTTTCAACCATTTCTTCCGTGCTCCAAACGAGAAGGATGGTGGCGACCTAGTTTACTACCAAGGTCACATTTCTCCAGGTATCTACTCTCGTGCATTCGTTGAAGGCCGTCTAACTGAAGAGCAGCTAGACAACTTCCGTCAAGAAGTAGATGGTAAAGGTATCCCGTCATACCCACACCCTAAACTAATGCCTGAATTCTGGCAGTTCCCAACCGTATCTATGGGTCTAGGTCCGATCTCTGCGATCTACCAAGCTCGTTTCCTTAAGTACCTTGAAGGCCGCGGCATGAAAGATACTTCTGAGCAGCGCGTTTACGCGTTCCTGGGTGACGGTGAGATGGATGAGCCAGAATCACGTGGTGCTATCTCTTTCGCTGCGCGTGAGAAGCTAGACAACCTATGTTTCCTAATCAACTGTAACCTTCAGCGTCTAGACGGCCCTGTAATGGGTAACGGTAAGATCATTCAAGAACTTGAAGGTCTGTTCAAAGGTGCTGGCTGGAACGTAGTTAAAGTAATCTGGGGTAACAACTGGGATTCTCTACTAGCTAAAGATACAACTGGTAAGCTTCTACAGCTTATGAACGAAACAATCGATGGCGATTACCAAACGTTCAAAGCGAAAGACGGTGCATACGTACGTGAGCACTTCTTCGGTAAGTACCCAGAAACAGCTGCACTAGTTGCTGACATGACTGATGACGAAATCTTCGCACTTAAGCGTGGTGGTCACGAGTCTTCTAAGCTATACGCTGCATACAAAAACGCGGCAGACACTAAAGGCCGTCCAACGGTTATCCTAGCTAAGACTGTTAAAGGTTACGGCATGGGTGAAGCGGCTGAAGGTAAGAACATCGCGCACCAAGTTAAGAAGATGGACATGACTCACGTTCTACACCTACGTGATCGTCTAGGTCTACAAGATCTTCTAACTGACGAAGCTGTGAAAGAGCTTCCGTACCTGAAACTTGAAGAAGGTTCAAAAGAGTACGAATACCTACACGCTCGTCGTAAAGCGCTACACGGTTACACGCCTCAGCGTCTACCGAACTTCACTCAAGAACTGATCGTTCCTGAACTAGAAGAATTCAAGCCTCTACTAGAAGAGCAGAAGCGTGACATCTCTTCTACTATGGCATTCGTACGTTCACTGAACGTTCTGCTTAAGAACAAGAACATTGGTAAGAACATCGTTCCTATCATTGCTGACGAAGCACGTACATTCGGTATGGAAGGTCTATTCCGTCAAATCGGTATTTACAACCCGCACGGCCAGACTTACACACCAGAAGACCGTGGCGTTGTTTCTTACTACAAAGAAGCGACTTCAGGTCAGGTTCTACAAGAAGGTATCAACGAGCTAGGTGCTATGTCTTCATGGGTTGCAGCAGCAACTTCATACTCGACAAACGACCTACCAATGATTCCGTTCTACATCTACTACTCTATGTTCGGTTTCCAACGTGTTGGCGACATGGCGTGGATGGCTGGTGACCAACAAGCACGTGGTTTCCTACTAGGTGCAACTGCTGGTCGTACGACACTGAACGGTGAAGGTCTGCAGCACGAAGATGGTCACTCGCACATCATGGCGGGTACAGTTCCTAACTGTATCTCTTACGATCCGACATTCGCTTACGAAGTAGCGGTAATCATGCAAGACGGTATCCGTCGCATGTACGGTGAGCAAGAGAACGTGTTCTACTACCTAACGCTAATGAACGAGAACTACGCAATGCCAGCAATGCCAGAAGGCGCTGAAGAAGGCATTCGTAAGGGTATCTACAAGCTAGAAACTTACACTGGTTCTAAAGGTAAAGTTCAGCTAATGAGCTCTGGTACTATCATGAACGAAGTACGTAAAGCAGCTCAAATCCTTAGCGATGAGTACGGTGTTGCATCTGACGTTTACTCTGTAACGTCATTCAACGAAGTAACTCGCGACGGTCAAGCGGCAGAGCGTTACAACATGCTACACCCAGAAGCGGAAGCGCAAGTACCATACATCCAAACAGTAATGGGTACTGAGCCAGCTATCGCAGCAACTGACTACATGAAGAACTACGCAGAGCAGGTTCGTGCATTCATCCCTGCTGAATCTTTCAAAGTTCTTGGTACTGATGGCTTCGGTCGCTCAGACAGCCGTGAAAACCTACGTCGTCACTTCGAAGTGAACGCAGGTTACGTAGTAGTAGCAGCGCTAACTGAACTAGCGAAACGTGGCGAAGTTGAGAAGTCTGTAATTGCTGAAGCAATTAAGAAATTCGACATCGACACTGAAAAAACAAACCCGCTATACGCTTAATTAAGAAGGTAGATAAGAAATGGCAATCGAAATTAATGTACCAGACATCGGTACGGATGAGGTTGAAGTTACTGAGATTCTTGTAAGCGTTGGCGACAAGGTTGAAGAAGAGCAGTCTCTGATCACTGTTGAAGGCGATAAAGCTTCTATGGAAGTTCCTGCTTCTCAAGCGGGTATCGTTAAAGAAATCAAAGTTGCAGAAGGCGACAAGGTTTCTACTGGTTCTCTAATCATGATTTTCGAAGCCGAGGGTGCAGCTGAAGCTGCGCCTGCTCCTGCGGCGGAAGCAGCTCCAGCAGCAGCTCCAGCTCCAGCAGCAGCGGCAGAACTGAAAGAAGTTCACGTACCAGATATCGGTGGTGACGAAGTTGAAGTTACTGAAATCATGGTAGCAATCGGCGACAGCATCGAAGAAGAGCAATCTCTGATCACTGTAGAAGGCGACAAAGCTTCTATGGAAGTTCCTGCACCATTCGCAGGTACGCTTAAAGAAATCAAAGTAGCAGCAGGCGATAAAGTATCGACTGGCTCTCTAATCATGGTATTCGAAGTAGCAGGTTCAGGCGCTCCAGCAGCAGCTCCTGCGGCAGTAGAAGCACCAGCGGCAGCAGCTCCAGCAGCATCTGCGGCAAAAGAAGTTAACGTTCCAGATATCGGTGGCGACGAAGTAGAAGTTACTGAAATCATGGTTGCAGTTGGCGATACAGTGGAAGAAGAGCAATCTCTAATCACTGTAGAAGGCGACAAAGCTTCTATGGAAGTTCCTGCACCATTCGCTGGTACTGTTAAAGAAATCAAGATTGCAGCTGGCGACAAAGTGTCTACTGGCTCACTAATCATGGTATTCGAAGTGGCGGGCGCAGCTCCAGCTCCTGCAGCGGCTCCAGCTCAAGCGGCAGCACCTGCAGCAGCGGCTCCTAAAGCAGAAGCTCCAGCGGCGGCAGCTCCAGCAGCGACAGGCGATTTCAAAGAGAACGACGAGTACGCTCACGCGTCTCCAGTTGTTCGTCGTCTAGCTCGTGAGTTCGGCGTAAACCTTTCTAAGGTTAAAGGTTCTGGTCGTAAGAGCCGTATCCTGAAAGAAGACGTTCAGAACTACGTGAAAGAAGCGCTTAAGCGTCTTGAGTCTGGTGCTGCAGCATCTGGCAAAGGCGACGGTGCAGCTCTTGGTCTACTACCATGGCCAAAAGTGGACTTCAGCAAGTTCGGTGAGACAGAAGTTCAACCTCTATCTCGCATTAAGAAGATTTCTGGTGCTAACCTACACCGTAACTGGGTAATGATCCCGCACGTTACACAGTGGGATAACGCAGACATCACGGCTCTTGAAGCATTCCGTAAAGAGCAAAACGCGATTGAAGCGAAGAAAGACACTGGCATGAAGATCACTCCACTAGTGTTCATCATGAAAGCAGTTGCTAAAGCACTTGAAGCGTTCCCGGCGTTCAACTCTTCTCTATCAGAAGACGGTGAGAGCCTAATTCTGAAGAAATACGTGAACGTTGGTATCGCGGTAGATACGCCAAACGGTCTGGTTGTTCCTGTATTTAAAGACGTGAACAAGAAAGGCATCTACGAGCTATCTGAAGAGCTAATGGCTGTTTCTAAGAAAGCTCGTGCTGGTAAGCTAACTGCGGCTGACATGCAAGGTGGCTGTTTCACTATCTCTAGCCTTGGCGGCATTGGCGGTACTGCGTTTACTCCAATCGTGAACGCGCCAGAAGTGGGTATCCTAGGTGTATCTAAGTCAGAGATGAAACCGGTATGGAACGGTAAAGAGTTCGAACCGCGTCTACAACTTCCACTGTCTCTATCATACGACCACCGTGTGATCGATGGTGCGGAAGGTGCGCGTTTCATCACTTACCTAAACTCATGTCTATCTGACATTCGTCGTCTAGTTCTTTAATAGAAGTTAGATGTATGAGAGGCGGCAATTTAGCCGCCTCTGCTAATAATAATTACTGAACAATTTGGTTATCGCCCTTATTCACTATGGGGTTTTCACAATCGAATTGTTGTCTAGCTCACAGGCTAAATTGATTTACTTTTCACGCCATTAACATCTCTGTAAACTGTTAGCGGTCTGAAAGTCACTGTTTAAAAAATCTTACTTAAACAAAAAGAATCAAAAATCACTCAGCCTGTTAGGGATAATGACTACAAGAGGTCAAAATGAGCAAAGAAATTAAAGCCCAAGTTGTTGTACTTGGTTCTGGTCCTGCTGGTTACTCTGCAGCATTCCGTTGTGCGGATTTAGGTCTTGAAACTGTACTAGTTGAACGTTACAGCACTCTTGGCGGTGTGTGTCTGAACGTGGGTTGTATCCCATCTAAAGCACTTCTTCACGTTTCTAAAGTAATTGAAGAAGCAAAAGCAATGGCTGATCACGGCGTTGTATTTGGCGAACCGCAAACTGACATCAACAAAATCCGCATCTGGAAAGAAAAAGTTGTTAACCAACTTACTGGCGGCCTAGGTGGCATGGCTAAGATGCGTAACGTAACTGTAGTTAACGGTTACGGTAAGTTTACTGGTCCTAACTCTATCCTTGTAGAAGGTGAAGGCGAGTCAACTGTTGTTAACTTCGACAACGCAATCGTTGCTGCTGGTTCTCGTCCAATCAAACTGCCATTTATCCCGCATGAAGACCCACGTATTTGGGATTCTACTGACGCTCTTGAACTAAAAGAAGTGCCAGAAAAACTACTTATCATGGGTGGTGGTATCATCGGTCTGGAAATGGGTACGGTTTACCACTCTCTAGGTTCTAAAGTTGAAGTTGTTGAGATGTTTGATCAGGTAATCCCTGCAGCAGACAAAGATATCGTTAAGGTTTACACCAAGCGTATCAAAGACAAGTTCAAGCTAATGCTAGAAACGAAAGTAACAGCAGTTGAAGCGAAAGAAGACGGTATCTACGTTTCAATGGAAGGTAAGAAAGCACCTGCTGAAGCAGAGCGCTACGATGCTGTTCTTGTTGCTATCGGTCGTGTACCAAACGGCAAACTGATTGACGGTGAAAAAGCGGGTCTAGAAATCGACGAGCGCGGCTTCATCAACGTTGACAAGCAAATGCGTACTAACGTTCCTCACATCTTCGCGATCGGTGATATCGTTGGTCAACCAATGCTTGCTCACAAAGGTGTGCATGAAGGTCACGTAGCAGCTGAAGTTATCTCTGGTAAGAAGCACTACTTTGACCCTAAAGTTATCCCTTCAATCGCATACACTGAGCCAGAAGTGGCTTGGGTTGGTAAGACTGAGAAAGAAGCGAAAGACGAAGGCATCAAGTACGAAGTGGCAACATTCCCATGGGCTGCATCAGGTCGTGCAATCGCATCTGACTGTTCAGACGGTATGACTAAGCTAATCTTCGACAAAGAAACTCACCGCGTAATCGGTGGTGCTATCGTTGGTACTAACGGTGGTGAACTACTTGGCGAAATCGGTCTTGCGATCGAGATGGGTTGTGATGCAGAAGATATCGCTCTGACTATCCACGCTCACCCAACTCTACACGAGTCTGTTGGTCTAGCTGCTGAAGTATTTGAAGGTTCTATCACTGACCTTCCAAACAAAAAAGCAGTTAAGAAGAAGTAAGTTTCTTTACTGATTAAATAATAAAAACCGCTGAACATTCAGCGGTTTTTTTGTTTTTAACAGCTAAGTTTCAAATACAAAAAAGCCTGGCAGAAGCCAGGCTTTATGATTTTTGGTGTAGACCTTACTGATTGCGATCGTAAATACAAAGCATATCAAGGTATGAACTTACGAGGTTTTTCAGCTCATCTTCACCCTTAAAACGGTTTGCTTGTACAAACAGTGAGTAGCAAATGCCGTGGAACAAGTTAGTCAAATGTTCTGGTTGATGCGTGTTACAGATTTCACCACGCTCAATTGCTTTGATAAACATGTTCTGTACCAACAGCTGGTTGGTGCGGTTGGTTGACACGAATAGTGGCCAAACTTCGTCGCGTGTCGATGCGCTCCACTCAAACCATACTTTCAGCCAGTGGCAATCTTGATTGACTAACTCAATCATTGCGCTGGTAATATTCGCAATATTGTCACGAGCGTGTAGGTCTAAATCGATGTTATCTGAAAGGAAGTTCGAGAACTGACGTACAACGTGGTTCAACACTTCATCAACGAGATCTTCGCGAGTTGGGAAGTAGTTAAAAACGGTAGCAACAGAAACCTGTGCGATTTCAGCGATATCCGCATGACCACCGCGGCCAATACCGCGACGCGCAAATACTTCCAACGCGATTTCCATGAGTTGTTGTTTACGCTTAATAGGGGAAAGCCTAGTACGGGCTCTCTTTGCAATTGAGTCCATTATATTTACCTTGCCATTTTCGTTGAATGGGGGGAAATCCCCCTAATTGATTATTTTAATAATTGCTTAAAGCAAGTGATGAGTGTAATGGTGCATATACTCAAGGTCAACATTTGTTGTGTGATTTGTAGACAGTAATGCCCTGATTGTTGATGCTTTTCGTCATAATCTGGCGAAAATACGGTTACGCTCCCAAGAAAATCGGGAAAGGGTTGTGGCTTTCAACACAATGAACGTGGTGATACACTACGCGCCGTAAGATTAGGTGATCGTTTGCGCGCGATTGACCTTAACCCACCAAATAAATTGAGCAGAGTATGAAACATACAGTAGAAGTCATGATTTCTGAGGAAGTCGTTCAGGATCGAGTTCGTGAAATAGGCAAGCAAATTACTGAGCGTTACCAAGGTAGCGAAGATCTGGTTTTGGTTGGCTTATTGCGTGGTTCATTTGTTTTTATGGCCGACTTAGCCCGTGCCATTGACCTGACTCATCAAGTCGATTTCATGACGGCTTCAAGCTACGGCAATACGATGGAAAGCTCACGTGATGTTCGTATCCTGAAAGATCTGGATGACGATATCAAAGGCAAAGATGTGTTGCTTGTTGAAGACATTATCGATACCGGTAATACGCTGAACAAGATTCGTGAGATCCTGTCGCTGCGTGAGCCAAAATCTATCGCAATCTGTACCTTATTGGATAAACCATCTCGCCGTGAAGTGAACGTGCCTGTTGACTGGATTGGCTTTGAAATTCCGGATGAGTTTGTGGTTGGTGTAGGTATTGATTACGCTCAGAAATACCGCCACTTACCATTTATCGGTAAAGTTGTGCCTCAAGAATAAGCACAGGTCCATTATCGGATTATAAAAAATCAGATAGAAAAAACGCCCATTTCGAAATGGGCGTTTTTTGTTTAATCAACTTGTCGTATTAACGACACAGCAGCTTGTTCTCGGAGTTTAAAATCGTCGACAAGGCTGTTTTGTACGACTCTTCAACAGTTTCTTTAGAGTTAGAGCGAATACCCAGATACTCTAAACGGCCGTCTTCAATACCATAAACAAAGCCGTGAATCTCAACATCTTGTCCGCGCTCCCATGCATTTTGCATGATGGTTGAATTACCCAAGTTATAAACTTGTTCGGCAACGTTAAGTTCACCTAGTTTATCGGCACGATCTTCCAGAGGCATTTGATCCAGATAGGTGCGATGTTTGAAGTAAATATCACGAATGTGCAATAACCAGTTATTGATCAAACCGAGTTGCGGATTATCAATCGCAGCGTTAACACCGCCACAACCGTAGTGACCACATACGATAATGTGTTTTACTTTGAGAACGTCAACGGCATATTGAACAACAGAAAGGCAGTTTAGGTCTGTGTGGATGACTTGGTTTGCAACATTACGGTGAACAAATAACTCTCCGGAGTAAAGGCCGGTTAATCGTTCTGCTGGTACACGGCTGTCTGAACAACCAATCCAAAGAAAATCGGGTTTCTGGCCCTCTGCGAGCTTAGCGAAATATTCAGGGCGATCAGACTTAATTTCTTCTGACCATTTTGAATTATTCTCAAATAATTGTTTAATTTCCGGCATCTTGCAAATAACTTCCCTTAAATGACAAAAGCACTGATAGCTAAGCTGTTCAAATATAGCAAGCGATCAGAATTTCAACTATACACAATGTTACAATTTCGATCCCGTTAAATATTCGTCAGACAGGACTCATCTGACGTGTTCTTACCAATAAATTCGTACAATTGAGCTCGTTTATTTATCTCCCTTCAAAGCCCATGAAATAGTTATGGTTTAAGGGAGAATGTCACTGGTTACAGTGATGAGTTTGGTTTGATATTAATGCAAGGGAATTAAGTGTTGTTCGGGAATCGATTTGAGGATATCAATTTCAAAGGGGACATCTTTGGTGGTGTCACTACGGCAATTATCTCGCTGCCTTTGGCTTTAGCATTTGGTGTCGCTTCAGGAGCTGGCGCAGAAGCTGGCTTATGGGGTGCGATCATGGTGGGTTTGTTTGCTTCTCTGTTTGGTGGTTCTAATACGCTGATATCAGAACCGACCGGGCCGATGACCGTCATTATGACCGCTGTATTGACGAGCATGATGGTGAAATATCCGGAAACAGGGATGGCGATGACGTTTACTGTCGTCATGATGGCTGGTGCATTTCAGATTTTGCTAGGGACACTTAAGCTGGGTAAATACGTTACCTTAATGCCTTACAGTGTGATTTCCGGCTTTATGTCTGGCATTGGTGTCATACTGATTATCCTGCAATTATCTCCTCTGCTGGGACACGCAGCGCCTTCAGGTGGAGTGCTAGGGACACTATCCGCATTACCAGAGACTATTTCTAACCTGAAGTTTAGTGAGCTGTTCTTAGGCTTGCTGACGCTAGGTATTCTGTTTTTCTTCCCGAAACAATATCGCAAGTATGTCCCTGCTCAGCTGGTGGCACTGGTTGCTGTAACCTTATTGTCGGTGATGCTGTTTGATACGGATGACATTCGCCGGATTGGTGAAATCCCAGCAGGCCTGCCTTCGTTGGTGGCACCACACATTAATCCAGACATGTTTGTCGAGATGGTTATCGATGCGCTGGTCCTGGGTACCCTTGGCTGCATCGATACACTACTGACGGCGGTTATCGGTGACTCGCTTACGCGTAAAGAACATGATTCTGATAAAGAACTGCGTGGTCAGGGCTTAGCGAACATGATTTCCGGATTGTTTGGTGCGCTACCGGGTGCGGGTGCGACGATGGGAACCGTGACTAACATTCAGGTTGGTGCGCGCTCACCGTTATCAGGTGTGGTACGTGCGCTGATGCTGGCATTAGTTGTATTGGTTGCGGGCGGGCTGACCGAGCCAATTCCAATGGCGGTACTAGCTGGTATCGCGGTGTATGTCGGATTTAATATTCTCGACTGGAGCTTTATTCAACGTGCTCACAAGGTCAGTTTTTCGGGCATGGCGGTGATGTACGGGGTGATGCTACTGACCGTATTCGTCGATCTGATTGTTGCGGTAGGGCTTGGGGTGTTTATCTCCAACATCATTATTATCGAACGCCTGAGTCGTGAGCAGGCGCGCCAAGTTAAAGCCATTAGTGATGCTGATGAAGATGATGTGCCTCTAACAGACAGTGAAAGAGGGCTATTGGATCGAGCCAACGGCACGGTTCTGTTCTTCTACCTTTCTGGGCCAATGATCTTTAGCGTATCAAAAGCGATTTCTCGTCAGCACTCAAGTATTGCCGATTATGAAGTGATGATCCTGGATCTTACGGATGTACCAATGATTGATGTGACTGTGGGATTAGCACTGGAAAACGCGATAAAAGATGCGCTGGATGCGAATTGTGAAGTGTATCTGTTGTGCCCAAATCAACGTACGCGTGAACAACTAGAAAAGTTCCACGTGATTGATCTGGTTCCGGCTGCCAACATTTATCGATTCCGCTATGAAGCTTTGAACGCCGCAGTTGCGCATGTTGAGGAAGCACAATACCAACGCATTACTGCGTAATTCACTCAGTTTCTATTTTCAGCTCTGCCAAGCCTTTTGGCAGAGCTCGTTATCTCACCGTCTGTTCCAGACCTCATTTCCCTCTGTTATCGACTCTCCAACGCTCAGAAAACCATAGGTTTACTGTGGATAACACGTCCAACTTTATCGAAAGGTTTAATTGTAATCATCGTTATTCAACGATAAACTAATAATCCTTCACTGCAATACCGAAAGATGTTTCTGGGGCATCGGCTCTTAATCGTTCAAATACTCTCACTTGGTATCAGCAATCACGAATTACAACAGACGGCAATCAACTACGCTATGTACGCATTAGAAATCGAACAGCTACGTAAAACGTACGCAGGCGGCTTTGAGGCGTTAAAAGGCATCAGTCTACAAGTTAAACAAGGTGACTTTTACGCGCTTCTCGGCCCAAACGGGGCAGGGAAATCAACCACAATCGGTATTATCGCTTCGCTTGTCAACAAAACTTCCGGAACCACCAAAGTTTTTGGTTATGACATCGACACCGACCTTGAATTAGCGAAACAAAATTTAGGTCTGGTTCCTCAGGAGTTCAACTTCAACCAATTTGAATCGGTTGAGCAAATCGTTATTCAACAAGCAGGGTATTACGGCGTACCAAAAGCGGTTGCAAAAGAGCGTGCACAGAAGTACCTGACTCAACTTGACCTTTGGGACAAACGATCAGAGGCTGCTCGAAATCTATCAGGTGGTATGAAGCGTCGACTCATGATAGCCCGAGCGCTAATGCATGAACCAAAATTACTGATTCTGGATGAGCCAACCGCTGGCGTGGATATCGAATTGCGCCGTTCAATGTGGGAATTCCTTAAAAAGATTAACGCTCAAGGTATCACGATTATTCTGACCACTCACTACCTTGAAGAAGCGGAAATGCTTTGTCGCAACATCGGTATTATTAATCGCGGTGAGCTGATCGAGAACACTACGATGAAAGGCTTGTTGTCTAAACTGCAAGTCGAAACATTTGTGCTGGACGTTGAGAATGAAAGCTGTCTTCAGCCTCTTGATGGTGTCATTTCTCAAACATTAAGAGAAGGCTCTCTAGAAATTGAGCTTGAGAAGTCGGAAGGCTTGAACCATGTGTTTACTCAGTTAACTGAGCAAGGCGTAAGAGTACTGTCGATGCGTAATAAGGCTAACCGCTTGGAAGAGTTGTTTGTCCGTATTGTTCGCGAGCAGAGTTAAGGAAACGATATGTATCATATTTATTGGACAGCTTTTGTCAGTTTGCTGGGTAAAGAGATCAATCGCTTTACGCGTATTTGGGTACAAACCTTAGTTCCGCCTGTGATTACCATGTGCTTATATTTCATCATCTTTGGTAATCTTATTGGTTCGCGTATTGGTCAGATGAACGGATTTAGCTATATGGAATACATTGTTCCTGGCTTGATCATGATGTCGGTCATTACCAACTCATATTCAAACGTTGCTTCGTCATTTTTCAGTGCAAAAATGCAGAAAAATATTGAAGAATTGCTTGTGGCTCCGGTGCCTAACTATGTCATTATTGCAGGTTATGTCATGGGTGGGGTTACCCGAGGCTTGTTGGTTGGCACCTTTGTCACTTTCGTCTCGCTATTCTTTGTTGATTTGAATGTGGATCACTGGGGAATTATATTCCTGACCGTATTTATGACTTCTGTTGTTTTTGCGTTAGGTGGATTAATCAACGCTGTATTTGCTAAGACGTTTGATGATATTTCTATTGTCCCTACGTTTGTCCTGACGCCATTAACCTACTTAGGCGGGGTTTTCTATTCGATCAGTCTGCTACCAGAATTTTGGCAAGGCGTATCAAAAATCAATCCGATCGTCTATATGGTCAACGCATTCCGTTATGGATTTTTAGGCGTATCGGATGTGGGCATCGTGACATCGTTTAGTGTACTAGGGGTTTTTGTTGTATTGCTGTATGCCGTGGCGCATTACTTAGTAACCAAAGGTAAAGGTTTACGCACCTAAACTTTACCGATGAAGTGACAACAAAAAAGGTCGACTCGAAGTCGACCTTTTGTTTTTACTTTTGCTTGCTAGGCATCATTTGACTTGCCATCGCTTGATTCTGAATTATCTTTAGCGTCAATAACCATATCGACGGTTTGATTGTCGATCAGACGAACATTACCTAAAAATGCTGACATCAGAATAACGGCTTGTGTTGTGTCTGCTGTTATCACATCTAAGGTGCGAGCATCACGGATAAATATTTCATCCGGATGTAACCCCGCCGCTCTGAGCTGATCACTTGCATCTTCAATGATTGAAGCGTAATCATCACGCCCGCCACGCATTGCACTGCTAATCCAACGCATGGTACGTGCAAGCACTGGTGCACGCTGACGTTGATCAAGTGTAAGTAGACCATTGCGAGAGCTCATCGCAAGCCCGTCCATTTCACGAACAGTCGGTACGCCTACGATTTCAATATCCATTGCCAGGTCATCCACCATCTTGCGAATAACAGCAAGTTGCTGGAAGTCTTTTTCGCCAAAACAAGCCAGATCTGGTTGGACAATATTAAATAATTTATTGACGATAGTCGTCACGCCGCGGAAGTGACCCGGACGAGAGGCACCTTCTAAAGTGGTCGAAAGACCAGGTACATCGACAAAAGTCTGCTTATCTAATCCTTCAGGGTAGATGATCTCCGGTGTTGGAGTGAACACTAGCTCAACCCCTTCAGCGGAGAGCTTGCTGAGGTCTTCATCCAATGTTCGCGGGTAGTTACTTAAATCGTCGGCACGTTCAAACTGCATCGGGTTAACAAAGATGCTTACGACAACCACATCAGCGTATTCGCGAGCTTTACGAACAAGTGTTAAATGACCGTCATGAAGATTGCCCATGGTTGGGACAAACGCGATTTTACGTCCTTCACGCTTATAGGTTTTTACCTGTTCACGAACCGCTGAAATTTCCGCAAAAGTTTGCATTCACTTATCCTCTAAGCAATGGTATGTGCATCGTCTGGGAATACACCGTTTGCAACATCTTCCATGTATTTTGCAACGGCTTTGCGCATATCACCTGTTTCTGCAAGAAAGTTTTTGGAGAATTTAGGCATGTAGTTGGCAGAAATACCAAACATATCATGCATGACAAGAATTTGACCGTCAGTCGCATTACCGGCACCGATACCGATGACTGGTACGTCAAGCAACTGAGTGATGCGTTCTGCTAAAGCTGCAGGAACACATTCTAGTAGGATAATTTGAGCACCCGCTTCTTGAAGCGCCAGTGCGTCTTTGACCATGCGATCGGCGTTTTCCTGCTCGCGACCTTGTACTTTATAGCCACCAAAGATGTTTACAGACTGAGGCGTCAGACCCAGGTGAGCACAGACAGGAACCGCACGTTCAGTAAGCATTTTAACGGTATCAACTAACCAATCACCGCCTTCGATCTTCACCATGTTTGCGCCAGCACGCATGATTTTTGCTGCATTTTCGCAGGCTTGCTCTGGCGTTGCGTAGCTCATGAATGGCATATCAGACATCAGCAAACAGTTTGGGCTACCAGCACGAACGCAGCGAGTGTGGTATACGATATCTTCTACGGTAACTGGAAGCGTATCGTTTTCGCCTTGAAGCACCATGCCTAGTGAGTCACCCACTAGTAGAACTGGCATTTCCTGGCTTTCAAAAAGTTGGGCAAAACTTGCATCGTAAGCTGTTGAAGTAGCAAATTTACGACCTTCTTGTTTGCACTTAATAAGGTCGTTAATGGTCATTTTTTTCATTGTTTTATCCTTACTAGGAGTTGGCTATGACTGCCAAATATTGAGGCCGTTTCTATCTACTTGATTCAGTAGTGAAGAGACCTCGGTCCCATCAGGGAGTTGTAAACTTGGTGCAATTTCCGCAAGAGGGTAGAGCACGAACTCGCGCTCTTTCATTCCGTAGTGAGGAATGGTCAGTCTTTCGGAATTAATCACCTCATTGCCGTAAAGTACAATGTCGAGATCCAATGTTCTTGGCCCCCAACGTTCATCTTTACGGACACGCCCTTGCTCTTGCTCGATCGCTTGGGTGCAATCAAGCAGTTGCAAAGGCGTCAAATTGGTTTGAATCGCCACGACCGCATTAATGTAATCCGGCTGATTTTGTGGCCCCATAGGCGTGCTGCTGTAAAGCTGTGAAGCTTTCACAAATTTTGATTCAGGTAGTGTTTTTAGCGCTTCGATCGCTTGTTTTGCTTGGCTGACAGGATCAGCCAAGTTGCTGCCTACCGCAATGTACGCTGTGATCATGACTTAGGCTTACTCTTTTTCTTGCGATAGGTTTTACGGCGACGCTGGCCTTTCGGCGCTTGGTCGTCGAGATCACCAGCCATTGCCTGGCGCATTTCTCGGCTTGCATTTTGGAAAGTTTCCCACCACTTGGCAAGCTTCTCTGTCTCCCCGCCTTCAATTTCGCCGCGCATTTCAAGAAAGTCGTAACCCGCGCGGAACTTGTTTAATTCCATAAGGCGTGAGGCGCGCTTACCATTGCGTCGTGGCAGGCGTAATTGCAGTTGCCAAATCTCGCGAATAGTCGCAGTGTGACGTCGTGGGATCGCAATTGTGCGAACCTGCTCATCAAGGATGATGTTACTGGCTTCCATGATGGCATCGTAGTAACCAAGATGGCGTTGTTCCATCAGTTTCTCGGCAACGGCACACAGTGGATACCACAGCATCGCTGCGAACATAAATGCAGGGTTGATGCGTTTACCTTCTTCGATTCGCATATCTGTAGAATCGAGGACCAGATCCAGCATCTGTTCGGTGTGTGATGAGTAGTCTTCAGTGAAGTGCTCAGAAATCGTCGGGAAAAGCTGTTGGAATAAGTTGTATTCGCGCAGCAGGTGGTAGGTTTCTAAACCTTGACCAGACTGTAACAGCTTTAAAGATTCTTCGAAAAGACGTGCAGATGGGATATCACGCAATAGCGTCGACATTTCTTCGATTGGCGCTGCGGTGTCTTCTTCAATATCAAAGTCGAGCTTAACGGCGAAACGAATCGCACGCAGCATGCGTACCGGGTCTTCACGGTAGCGAGTTTCTGGATCACCAATCAGGCGAATCAGACGATCTTCTAAGTCCTCGATACCACGAGCATAATCGTGAATTGAGTAATCCGCGATGTTGTAGTACATCGAGTTGATCGTGAAATCGCGACGTTCAGCATCTTCATCGATGGTGCCGTACACGTTGTCGCGTAGCAGCATGCCTTCTTTTGATTGCTGAGAAATACTTTTGTTTTTCTGTTCTTGATGGTGACCACGGAAGGTCGCGACTTCAATGATGTCCCGGCCAAACATGATGTGAGCCAAGCGGAAACGACGCCCAATCAAGCGGCAGTTTCTGAATAGCTGTTTTATTTGCTCTGGTGTTGCATTGGTCGCAATATCAAAGTCTTTTGGTCTCTGTCCAAGCAGTAAATCTCGAACCCCGCCACCCACAAGAAAAGCATCGAAACCAGCACCATTAAGGCGGTACAGTACCTTCAGTGCATTGTCACTGATCTGCTTACGCGAAATGTTGTGCTCTTCACGAGTTATTACATTGAGAGCGAGCTCTGGGATTGTGGCAGGTTCGCTTGGTGTATAGTCGTTTGTATTCATGTGCATCTGGCAATAACTGGGTTTAATCCAATTTTGCTTTGGTTAGTTTTGGTGCCCTCGGGCAGATTTGCGGCTAATGATAGCACTACACAGCGCCATTTGAGAATCATGCTGTGATTTCGATCTCTGTTGGTAGCTGTTCTAACTGCCAGTTTTCGCTGCCCCAGCGAAGGATATTCGTAATATCTGAGGCGCGTATTTCTTCTGGTATATCAAAGCCTAAAAACGTCATCGCTTTTAGTAGTGCTGGCTTCGGATTGTCAATATCAATAGCCGTCGCGTGATTTTGTTTCGACAGTTTATTGCCGTTGTTATCTATCGCCAATGGTAAGTGCAAGTAACTGACTTCAGGTTGCCCCAGAATTTGGTACAAGCTGATTTGGCGCCCAGTCGGTTCGATTAAATCTGCGCCACGAACAACTTCAGTGACCCCTTGGTCGATATCATCCAATACTACCGCAAGATTATAAGCAAATAAGCCATCTCGACGCTTAATAATGAAATCTTCATTAACCAGTTGTTCTGGAATCTGAATAGTTCCATGTTTCAGGTCGAAGAAACTGGCGATAGGTTTGGTCATTTTTAGGCGTATTGCGCCTTCTTTCAAGTTTTTATCTCGGCAAGTGCCCGGATAAAATCCACCATGTTGCTTAATTTGCTTACGTGTACACTGGCAATAATACGCGTCACCATTTTCTAGCCAAGTATCTATTTGAGCCTGGTAGAGATGATGACGCTGACTCTGGTAAACCACCTCGCCATCCCAATGTAATTGGTAAGCTTGCAGTGCTTCCAGAATGGCTTGTGTTGCGCCGGGCATTTCCCTTGGAGGATCGAGGTCTTCTATGCGAACTAACCATGCTCCATGGTTAGCTTTTGCCTGAAAATAACTGCCAAGGGCGGCTACCAGTGAGCCAAAATGCAGTGGCCCTGAAGGAGATGGGGCGAATCGGCCAACATAGCTTGTCATGTGTGTGTATCTCGAACAGATAAGCCAAAACAAAAAGGGAGCCAGAGCTCCCTTCCATAATCAAAATGCGTGGTGATTAGCCTTGCATCTGCTTTTCTTTGATTTCTGCAAGTGTTTTACAGTCGATACAAAGATCGGCAGTTGGGCGTGCTTCAAGACGGCGAATGCCGATCTCTACGCCACAAGACTCACAAAAGCCGAAGTCATCTTCTTCGATTTTGTCTAACGTCTTTTCAATCTTCTTGATCAAACGGCGCTCACGATCACGATTACGCAGTTCTAGGCTGAACTCTTCCTCTTGAGAGGCGCGGTCCACTGGATCAGGGAAGTTTGCTGCTTCATCCTGCATATGGTGAACAGTACGGTCCACTTCAGATCTTAGCTGATCACGCCAAGCCGTTAGGATTTTCGTAAAGTGTTCAACCTGCTCTGGTGACATGTATTCTTCACCAGGCTTTTCCTGATATGGCTCCACGCCTGCAATGGCTAGGATGCCAATCGTTTTTTTCTTTGATTCTGGCATACAGCATCTCCTACTTACACCTAGTCAACTGCTTCGCAGTCTATTTAAGGCGGGTATCTATAGCAAAAAGAGGCGGTGCAGGCAAATACTGATTTGCAATCTTATCGTCAATGTGAAGATAACATCATTTTTTCTCTAAATTGATGAAATCAACAGCGGAAATTAGCGATATGTCAGTACTGCTTAGTTCAGCTTTATAGCAGAGAACTTCGACTCCAGCGTCTTGTGCTTGTTTGAGTAATTGTGAATATTTTGCGTCTATATGGTGTGCCGCAGATACTTTTTCAATACCCGAATGTAAAACAGTAAATAAAAGTATGGCTCTACTTCCATTTTGTGCCATTTCTGTGAGCTCTCTCAGGTGCTTTTGTCCTCGAGTAGTGACTGCATCGGGGAAGTATCCTTGCCCATCCGAGTGAGTTTCATCAAGAAGAGTGACGCTTTTCACTTCTATATAACACTTTGGTTTATCACTTGCGCTGAGCAAGATATCAATTCGGCTATTTTCATTGCCATATTTCACTTCAGTTTGAAGTGTGTCATAACCGCAAAGTTCTGAAATGACGTTATTTTCAATCGCCTCAACCGCTAATTGGTTGGCACGGGCGGTATTGATACAAATACGATGACCGAGCTTGGTTTCACTGAGCTCCCAGCTATTAGGGTATTTACGCTTAGGGTTATCGGATGTCGAGTACCAAACTTTATTTCCAGGGGTGGCACAGCCAGTCATCGCGCCTGTGTTGGCACAATGGATGGTGCGAATTTCACCGTTATCAAGCTCAATATCGGCAAGGAAGCGTTTATAGCGTTTAAGTAGAGTCGCTGACTCTAAAGCGGGTTCGAAATGCATTTTGCTTATTTAGACAGGAATGTTTTTATGTACAATGTTGCCATCATTACACCATAAGGTATTTCCTTTGTCACAATTGCCGATTGAAGCCGTGATGCCTCAGTTACTTGCCGCGGTCAAAAACCAACATCAGGTCATCCTTAAAGCTGCGCCAGGTGCAGGTAAGTCGACTTACTTTCCTCTCCAACTAATTAAGCACCAATTGGTGACTGGCAAAATTATTATGCTGGAACCAAGACGATTGGCAGCCCGCAATATTGCTCGTTATTTGTCTGAACAATTAGGGGAGCAAGTGGGGCAAAGTGTTGGGTATCGTGTTCGCGGTGAGACAAAGGTAAGCGCTGCAACGCAATTGGAGATCGTGACGGAAGGGATCATGACGCGCATGATCCAAAATGACCCTGAACTGGATGGTGTCGATCTACTGATTTTCGATGAATTTCATGAGCGCAGTATTCATGCGGATACGGCGTTGGCATTCAGTTTAGAAGTTCAGGAAGCGCTACGCGATGATCTTAAGCTGGTGGTGATGTCGGCAACGCTCGATCAAGATGCTTTGCAAGTGTTGCTACCCGAAGCGAGTTTTATTGAATCAGAAGGGCGCAGTTTTGATGTTGAAACGCGCTACGTACCGCTCGCCGCTAATGATCATCTTCCCGTTGTTATGGCCAAAACGATTGAGAGTCTGATGAATAAAGAGTCCGGCTCTTTACTGGCTTTTCTACCTGGCGTTGCTGCAATCAAACAGGTTGAAGAACGTTTATCGCATTTGCCAACGGAAGTTGAAGTGTGCCCACTATACGGCCAGCTTAGCTTTGCTGAGCAGCAAAAAGCGATCTCTCCGGCGGTAAAGGGGAAACGTAAAGTCGTGCTGGCAACAAACATCGCGGAAACGTCCCTGACTATTGAAGGTATTCGCCTTGTTGTGGATTCTGGTTTAGAGCGTATCGCACGTTTTGATCTCAAGAATGGTCTCACCCGTCTGGAGCAGGTTCGTATTGCCCAGTCTTCGGCGATACAGAGGTTGGGGCGAGCTGGTCGAATTGAAGAGGGGATTTGTGTTCGCCTCTATTCTGAAAGTCAGTTCAAACAGCAACCGACGGTACCGCAGCCTGAAATTCTGCATTCTGATCTGGCGAGTTTGGTTATGGAGCTGGCTTTCTGGGGCGCGAGTGATATTCAGGACCTAAAATGGCTCAATATCCCCTCTCAAGCCGCTTTGAGTCAGGCGAAGCAACTGTTAGTTTCACTTGGGCTTTTAACTGAACAAGGTCAATTGACGGCGAATGGCAGACAGGCTCATGAGCTTGGTGTGGAACCTCGCGCGGCTGCAATGTTGATAAAATCTTCGCAGCACAGTGAGAAGATGTTAAATACTGCGCTTGCAGCGGTCGCCCTTATAGAAGAGCCAGAAAGAAACGTCACCAATATTGCCCATAGCTTGCATCGCTGGGTAACAGGAACACATCCGAAAAGGTCGTTGTTGCTTAAACGCGCGCAATCTTTGTCTCACAAGCTGGATGGTGCCTTTTCCGTTGCTGATGTTGATGAGAGTGCTTTACCTCTGGTGTTGAGCCTGGCGTTTCCGGATCGCATTGCGCAGCAACGCAGTAATCAATATGGTCGATTCACGCTCTCGAACGGTCACGGTGCGGAATGTCGCCCCGACGATACCTTAGGCGCCAGCGAGTATTTAGTTGCGGTTGATCTTATGCGTTCACATTCCAATTCGAGTCAAATTCATTTGGCGTGTGAATTGGACGTCAACTTACTGCAAACTACGTTTAAGTCGCTATTTTCCTCTGAAGAACTGGTGGATTGGGACGAAAAAAGAGGGCGTTTAATCGCGCAGCGGCAGCAAAAACTCGGTCAGTTGGTGATAGAGAGTGAGTCGTTGCCAAGCCCGGGCAAAGAAAAAATGACACAAGCTTTACTCACTTATGTCCGCCGTCAGGGATTGAGCAGTCTAAACTGGTCGCCGACAGCAGAGAGTTTGATCGAGCGTATTCGCTGCGCAATAGACTGGCTTCCAGAGCAACCTTGGCCAAGTTTTGATAACGAGAGTTTGCTTGAATCACTGGAAGAGTGGCTAGAGCCATACATGGCGTCCGTATCGTCAGTAAAAGATCTGAATAAGGTTAATTTGACGGAAGCTTTGAATGCGCGTTTAGGCTGGCCCTTAAATCAGAATATTGATGAGTGGCTACCTGAGCACTATCAGCTACCGACAGGTACAAAGAAATGCATTCGATATCAATACGGTCATGAGCCCGTGTTATCAGTCAGAATGCAGGAAGTATTTGGCGAAAGCACATCGCCAACCGTTGCTTTAGGGCGTAAACCTTTGGTGCTGGAGTTACTTTCTCCCGCGCAGCGTCCATTGCAAGTGACCACGGACCTCGCTGCGTTCTGGAAAGGCAGTTATAAAGACGTACAGAAAGAGATGAAAGGGCGCTACCCAAAACACGTTTGGCCAGATGATCCTGCCAGCCATGTAGCGACAACGAAAACAAAAAGACAATTGAATAATGACTGACACTAAAAAGCCAAGCACAAAAAAAGCGCCTGCGAAGAAAAAAACAGCAGCGAAAAGTACGGCAACACGTAACAAACGTAGCCCGGGTAAAAAGCCGGACAATGGCAAACGTTCGTGGTTGAAAACGTTGTGGTCGTTTGGCTGGAAAGCGGGTGTTGCGCTGGCTGCGGTATTGTTGTTCGTCGGAATCTATTTAGATAGCGTGGTCAAAGAGCGCTTTGATGGTCAGCTATTTGAACTGCCAACCGTTGTTTACGCGCGTATTCTGAATTTGAGCCCGGGTGAGAATATCACCATCAAAGAGCTGCGTAATGAATTGGATGTACTCAACTATCGAAAGGTGAGCACGCCTCGTTATCCGGGCGAATACTCTTCGTCTTCTACCCGCATTGAATTAATTCGTCGTCCATTTGAGTTCGCTGATGGCCCGGAGCCAGATCGTCACGTGATGCTGCATTTCTCTGACGGTGGTTTACAGCGCATTCAGTCTTTGGAATCCAAAGGGGATCTTGGCTATCTGCGTCTTGAACCTAAAATGCTGGGTATGTTGGAGAAAGATCAGGACGAGCAACGACTGTTTTTACGCCGAGACCAGTTCCCGGAAATTTTGGTGGATGCGCTACTGGCTACTGAAGACCGAAACTTTTATCAACATGACGGTGTTTCTCCGCTGGCCATCGGGCGAGCGCTGGTTGCAAATATAAAGGCAGGCCGTACGGTTCAGGGTGGTAGTACACTGACTCAGCAGTTGGCGAAAAACTTATTTCTTACCCGCGACAAAACATTGTGGCGTAAGCTACGTGAAGCCTACATTGCGTTGATTCTGGATTATCGCTACAGCAAAGATCGTATTCTGGAAGCGTACTTAAACGAAGTGTATTTAGGGCAAAGTGGCGGTGAAGCGATCCATGGCTTTGGTTTGGCCTCGCGTTACTACTTTGGCCAGCCGATCAGTGAGCTACGCGTCGACCAACTTGCCATGTTAGTCGGTATGGTCAAAGGACCGTCTTATTACAACCCTATTCGCTATCCAGAGCGAACCAAAGATCGCCGTGACCTGGTATTGCGTCTGTTGATGCAACAAAATCTACTGACGGCACAAGAGTATGATCAGGCAGCCAGTCGTCCGCTTGATACGCAAAGCAATCCTCGTATTGCCAGCCGTCAGCCTGCTTACTTCCAGCAATTGAACATCGAGCTGAAAGAAAAAGTCGGTGAACGTTTTAAGGCGGAAACAGGGTTAAGAGTCTTCACCTCTCTCGATCCGGTATCGCAAAGCAAAATGGAAAAAGCCATCGCGAAAAAGATCCCAGAGTTGGCGAAGCGTGGTGGTAAAGATCTCGAAGCTGCAGCGGTGGCTGTTGACCGCCACAGTGGTGAAATCCGCGCGATGGTTGGCGGTAAGAGAGCGGGTTATGATGGATTTAACCGAGCACTGAATGCGAGCCGTCCTATTGGTTCTTTGGTGAAACCTGCAATTTACCTGACTGCACTGGAGCAACCGGAAAAATACAATTTGGGAACAACGCTGCATGACACGCCACTAAGTCTCAAAGGCAGTGAAGGTACGGTTTGGACTCCGCGTAACTACGATCGTAAATATCGTGGTGATGTGCCACTGTACCTTGCGTTAGCGAAGTCGCTTAATGTGCCAACAGTGCGTTTGGGTATGGAGCTAGGTATTCCTGAAGTGACGAATACGTTAGAGCGCTTAGGCGTAAGCAAAAATGAAATCCGCCCAGTGCCTTCTATGTTCCTTGGCGCGTTTTCATTGACGCCGCTTGAGGTGGCTCAGATGTACCAGACTCTGACAAACTCAGGCAAACGAGCAAGGTTAACAGCACTTCGCTCTGTCATTGATATGGAAGGAAATGTTCTATACCAATCACTTCCTCGCTCGTCTCGTGAGGTTGATGAACAGGCGGCCTGGCTCACCACTTACGCGATGAAACAAGGCGTTGCTCAGGGAACGGGGCGCTATTTGCAGAATCAATTTTCTTGGGCTGCATTGGCTGGTAAAACAGGTACTAGTAATGATACCCGCGACAGTTGGTTTGTGGGCGTAGACGGTCGAGAAGTTACCACTATCTGGCTGGGCCGTGATGACAACAAACCAACCAATCTAACCGGCGCGAGTGGTGCTTTACGTGTGTATGCCGAATATTTGTCTCAGCGTATTCCTGAACGTTTAGCATTACCTTGGCCACGAGAAGTAACAACACTGGGCTTCAAACAAACAGCCGAAGGCGGGTTGGAAATGAACTGTCGTAGCGAATATAAACTGCCGGTTTGGGATAAAACAGGCCTGGTAAAGCAGCAGTGTGAGAAAAAATCCAACTGGATTAATGATTTATTTAATTGGTAGTGTCGCTAAACTGCAAGTGGAAACTTGTTTCACTGGTCAATTCTTAGTACATATTAGTGCGTATAACCTGGGAGCTTTGGCTGACCAATGCAGCCAATGCGCTCCCTGTGACCAGAGATTCGATAAAGGAAAAATGAATGTTCAAAAAGTTGTCATGTAGCCCGTTAACTCGCCATTTCGCGCTTTGGGTAAGCTTCTTTTTGATCGCTGCGCCTTCGGTTGGCCGGGCTCAGGAAGAGACTTCCGCATCGCGCCCTAAAATCGCAGTGGTTCTCGCTGGTGGTGGTGCAAAAGGTGCCGCCCATATAGGCGTGTTGAAAGCACTGGAAGAGATGAACATTCCGGTCGATATCATAACCGGAACGAGCATGGGCGCGTACGTCGGTGGCTTGTATGCCACTGGTATGAGCGCCGATGAGATTGAGAGCTTTATTTACACCGTGGATTGGAACGGCGGTTATCGAGACCGTGTAGACCGAAGCCAGCGCCGAGTTCGTGATAAAGAGTATGAAGACCGTTATCAGATTTACACCGACCTTGGCCTGAGATTGACTGAGGTTAGGGCACCAACTGGTGTCGTGCTAGGGCAAAACATGCTGCGTATTCTGCGTGAAAGCACGGGTAATTTGGGGCGTTTTGATTCCTTTGATGAACTCGCCATTCCGTATCGTTCTGTAGCAACGGACATATTAGAGCTTGAAGAAGTCGTCATTGGTAATGGCTACTTGGTGGATGCGATGATGGCGAGTATGTCTGTGCCAGGCGCGCTCCCACCTTATCAGTTAAATGGTCACATGCTGGTCGATGGCGGCGTAGTAAATAACATGCCGGTTGATGTGGCTCGTGCAATGGGCGCGGACGTTGTTATCGCCGTAGATATCAGTACCGATTACAAAACCAAAGAAGACTTTACCGGGCTGTTTACCGTAGCCGACCAACTTTCCAATTATCTTGTGCGCCGCAGTACTCAAGAGCAAGTCGAAGCACTCCAAGAGCAAGATATCTACATTCGTCCGAATGTTGGTCAAATGGAAACCGTTGAGTTCGATAAGATGCCTTCGGCGTTTCAGTCAGGGTATGAAATTACTAAAACGTTGGCACCGAAATTAGAAGGCTTGAGTCTATCCAGTGCGGATTACCAACGTTACATCGACCATAAACAAGAAGCGCGGAAAACCTTAGTCCATGGTGATGAACGTGTGGTTGATGAGGTCGTGATCATCAATAACACGCACTACAGCGATGTGTTGTTGACCAACCGTCTGCATTTGGAGACAGGGCGAAAAATCCCCACGCAAGAAATAGAAAAAGCGGTTGAAAACCTATACGCGCTTGATCGCTTTGAGCTGATTACTTATCAGTTTGAGGAAGAAGAAGGCGTCACACAACTGGTGTTTAACGTTAACGAAAAATCGTGGGGCCCTAATTACCTCAACTTTCGATTTTTCCTCGAAGATGATTTTGATACTGACAGCCAGTATGGCATCGGCTTATCAACCAATTTCACCAACCTAAATTCTCATGGTGCAGAGCTGGCATTTAATGTTGAAATGGGTACGGATAAGCTGATTGAGGCTGAACTGTACTCGCCAGTCATGTCCAGCCAGCAGCTTTTCGTTTCCGGACGACTCACCTACAGCAATGAAAGCCGAAACTTACCGCTGAGTGACTTCCAAAACCCGGACATTGGTGCAGTGGACGACTTCCTGCCTGTGTCGTACAGCGATTTTACATCAGAGCTTTCTATTGGCCTTCAACCCACGTTATGGCAAGAGTTACGATTGGGCGCACGATACTCAACAGGCAGTATTGAACTTTCCACGTTGGCATCGGCAGGTAATCTGGATTTTGACCGACTTGGCGCATTTGCAAGTTATCGTTTAGACACGCTCGATGACTTCGCTTTTCCTACTCGTGGCCTGTTGGTTGACTTGGAGTATTTCGTCTCTCATGACAAAAGCCCGGAAGGTGATAACTTCTTGGAATCCGAGTCTTCGGTTGAAGATACGGTGTATGAAATTTCCGCCCGATTTAAAGGTGCAGTGAGTCATCAGCGTCATACTTTAGTCGGACATGCTGAATACAGCTTTGTTGAAAGCAAAAACTCCACCATTCCACTCGATCCGCGAGAGTTAGGGGGCTTTTTAAACCTTTCGGGCATTCCGAGAAATAGCCTGATTGGGCAGGACTTATTCTTTAGCAGTCTGGTCTACCGCTATAAATGGTTCGATAATGACTTCGGATTGTTCGAAGCACCGGTATATATAGGCGCTTCATTGGAGTATGGTGGAGTATGGTCTGACAACGATCTCCATTTAGATGAAGCACCGCTGTATAATGCGGGCTCAGTATTCTTTGGCGTCGATTCCCCAATCGGGCCTATAATGTTGGCTTACGGTCGTACAGAGCAGAACTTGGAGGCAGTGTATTTGATCGTAGGAACCTCGTTTAATTAATCGGGACAAGAAGGCATAACCTAAGCATATTTGTTCAAAATTAGCAGAACTTTAGTCGTAAGTTGCTATGTTGGTCAAAATGATGAGATTTTAATTGAAGGTTAAATTTGCTATTCTTTGGCCCACAGTTTGGCCTCTACGGCGCTGTTTCTCAATCATAATTGAATGAAAACAAGGGCAATGGAGAGCCAAGTTTCCAAGGATGTTCACTCCTTTACTTTAAAAATAGTAATAATAAAGGAGGAACCGCAATGAGAGGAAAAAGTCGTGCTTGAAGCCTACCGTAAACACGTCGAAGAGCGTGCTGCCGAAGGAGTTGTACCTAAACCACTAGACGCTGAGCAAGTAGCTGGCCTTGTGGAACTTCTGAAAAATCCCCCTCAAGGTGAAGAAGAAGTCCTTCTTGACCTACTAGAGAACCGTATCCCACCAGGTGTTGATGAAGCCGCTTATGTTAAAGCTGGTTTTCTGACCGCAGTAGCAAAAGGTGAGGTATCTTCTCCGCTAGTAAGCCGTGAAAAAGCGGCACAGTTGCTAGGTACTATGCAAGGTGGTTACAACATCGAACCTCTAGTAGACCTACTAGAAGACGATGCTCTAGCACCAATCGCTGCAAAAGCGCTATCTCACACTCTGCTTATGTTCGATGCTTTCTACGATGTAGAAGAGAAAGCGAAAGCAGGCAACGCGCATGCACAGCAAGTTCTACAATCTTGGGCTGACGCGGAATGGTTCCAGTCTAAGCCTGCGCTACAAGAAAAAATCACTCTTACTGTATTCAAGGTTACTGGTGAAACAAACACCGATGACCTGTCTCCAGCGCCAGATGCTTGGTCTCGCCCAGATATCCCAGTTCACGCGTTAGCAATGCTGAAGAACGAGCGCGAAGGCATCAACCCTGACCAACCTGGTAGTATCGGTCCGATCAAACAGATCGAAGAACTGCAATCGAAAGGCCATCAACTGGTTTACGTTGGTGACGTAGTAGGTACGGGTTCTTCTCGTAAATCTGCAACTAACTCAGTGCTTTGGTTCATGGGTGATGATATCCCTAACGTTCCAAACAAACGTGCTGGTGGTTACGTGCTAGGTGGTAAGATTGCACCAATCTTCTTCAACACAATGGAAGACGCGGGCGCACTACCAATCGAAGTTGACGTATCGAAACTGAACATGGGCGACGTTATCGACGTTTACCCATTCGAAGGTAAAGTTTGTAACCACGAAACTGGCGAAACACTGGCTGAATTTAAGCTAAAAACAGACGTGCTTATCGACGAAGTACGTGCTGGCGGTCGCATTCCACTGATCATCGGTCGTGGTCTGACTGACAAAGCTCGCCAATCTCTAGGTCTAGCGCCTGCAGATTTCTTCCGCAAACCAGGTGACGTTGCTGATACAGGCAAAGGTTACTCGCTTGCACAGAAGATGGTTGGTAAAGCATGTGGCGTAGAAGGTGTTCGTCCGGGCACTTACTGTGAGCCTAAGATGACTACGGTTGGTTCTCAGGATACAACGGGTCCTATGACTCGTGATGAGCTTAAAGACCTTGCGTGTCTTGGCTTCTCTGCAGACCTAGTGATGCAGTCTTTCTGTCACACCTCTGCGTACCCTAAACCAGTTGACGTAAACACGCACCACACACTTCCTGATTTCATCATGAACCGTGGCGGTGTTTCTCTACGTCCGGGTGACGGTGTTATCCACTCATGGCTAAACCGTATGCTTCTGCCTGATACAGTAGGTACAGGTGGTGACTCGCATACTCGTTTCCCACTAGGTATCTCTTTCCCAGCAGGTTCTGGTCTGGTTGCATTCGCAGCGGCAACAGGTGTTATGCCACTGGATATGCCAGAGTCAATCTTGGTTCGCTTCAAAGGTGAAATGCAGCCTGGTATCACGCTACGTGATCTAGTACATGCAATCCCTTACTACGGCATCAAGCAAGGTCTGTTGACGGTAGAGAAAGCAGGTAAGATCAACGAATTCTCTGGCCGCGTTCTAGAAATCGAAGGTGTTGAGCACCTAACGGTTGAGCAAGCGTTTGAACTTTCAGATGCGTCTGCAGAGCGTTCAGCAGCAGGTTGTACCGTTAAGCTATCTCAAGAGTCTATCGAAGAGTACCTAAACTCGAACATCACTATGCTTAAGTGGATGATCTCTGAAGGTTACGGCGACCGTCGTACTATCGAGCGTCGTATCACTGCAATGCAAGAGTGGTTGGATAACCCAGAGCTAATGGAAGCGGATGCGGATGCAGAATACGCGCACGTAATCGAGATCGATCTAGCGGAAATCAACGAGCCAATCCTATGTGCTCCTAACGATCCAGATGATGCTCGTCTACTTTCTGAAGTTCAAGGTACACAAATCGACGAAGTCTTCATCGGTTCATGTATGACTAACATCGGTCACTTCCGCGCTGCAGGTAAACTGCTTGAGCAATGGGGTGGTCAGCTAGATACGCGTCTATGGGTGGCTCCGCCAACGAAGATGGACCGCGATCAGCTAACGGAAGAAGGTTACTACGGTATCTACGGCCGTGCTGGTGTTCGTATCGAAACTCCGGGATGTTCACTATGTATGGGTAACCAGGCTCGCGTAGCTGATAAAGCGACAGTAATGTCTACTTCAACGCGTAACTTCCCGAACCGTCTGGGTACTGGTGCGAATGTTTACTTGTCTTCAGCTGAGCTAGCAGCAGTTGGCGCAATTCTAGGCCGAATTCCAACTAAGGAAGAGTACCTGGAGTACGCAGCGAAGATCAACGCAACAGCAGCGGATACTTACCGCTACCTGAACTTCCATAAGATGGATCAGTACACTAAGAAAGCGGATACGGTTATCTTCCAAGAGCCAGCATAAGCTTTATCGGTGAAATACAAAAACCGCAGACAGTGTCTGCGGTTTTTTTGTTAAATGACTCAGGGAAAATCTATCTGTTAAAGCTTTAACTGCAACATCGCAGCGACATTACGTGCGGTTAGTTCAATGTTCTGTGCCGCTTCAGCGAATGCTGTTGGCAGGTCTACCGAGCGGTTTACAATCGAAAAAACTGCATCAATACCATGCTTATGAACGACGCCACAATCGTGAGACAAACTGCCCGCGATACCGATCACTGGTACAAAATGTTTATTGGCCACACGAGCAACACCAATAGGCGTTTTGCCATGAATGGTTTGACTGTCAATACGACCTTCACCCGTGATGACAAGATCTGCACCTTCGACGATTTCGTCCAGATTAACCGCATCCATTACGATCTCAATTCCAGGGCGCAGTTCCGCATTAAGCAGGCCCATTAGTGCCGCGCCTAAACCTCCCGCAGCGCCAGCGCCTGGACGTGTTAGAACATCTTGGCCGAGTTGCGCTTTGATTACGCTTGCGTAGTGTGCCAGGTTTCGATCGAGCTGTTCAACCATGTCAGGCGTCGCGCCTTTTTGCGGACCAAACACTTGTGATGCACCTTGAGGCCCGCATAGAGGATTGTCTACATCACACGCTACCTCCAAGCGTACTTGTGCAAGTCGGGGATCGAGACCTCGCATATTGATACGGTGAAGTTTGGAAAGTTCGCCACCACCAAAGCCAAGTGGTTCATGATTCTCGTCCAAGAGGCGAATCCCTAGTGCTTGCGCCATGCCTAATCCCCCATCATTAGTCGCGCTACCGCCAATACCGACGATGATGTGCTCGACACCTTTATCTAGTACGGCTTTAATCAGCTCACCAGTACCAAACGTTGTGGTAATCATTGGGTTACGTTTATCTGGATCGACCAAGTGCAAACCAGATGCAGCCGCCATTTCGATGATCGCTGTTTTGCCATCTCCCAGTAGTCCATAGAAGCCAGAAACAGGTTCGCCAAGTGGGCCTGTTACTGAGTGCTCAACTATTTCGCCACCAGTAGCATCAACAAGAGATTGAACGGTGCCTTCACCGCCATCAGCCATTGGCAGTTTGATGTACTCTGCATTTGGCAGGACGTGTTTAAACCCTTGTTCGATAGCGATTGCAACTTCCATCGCGCTTAGACTTTCTTTATAAGAATCCGGAGCAATAACAATTTTCATAGTGATACCTAAACGACTTAAACAAATAAACCAAACACACCAAACATCATGGTAGAGACAAACGCGATCATCAGACCAACCGCAGACTCATAAGGGATGAGCTTAAGACGCTCGCGGATATCCATGTTGAGTGCACCACCTGTAGCGTGGAAGAAGCTACCATGAGGCATGTGATCAAGTACGGTTGCACCAGAGTGAATCATTGCTGCGCCGGCGAGTGCAGGAACACCCAGCTCAAGAATCGTGTGGCTAAATACGCTCGCTGCTACTGCTGTACCAGCGGTTGTCGAAGCGGTAGCCAGTGACATCATGGCACCAGAAATTGGCGCAAGTAAGTATGATGGCAGACCTGAAGCAGTGAGGACTTCAATCAGGCCTCCTTTAAGACCAGAGTTAGCGATGATGCCTGCGAGTGTGCCAGTACCCAATAGCATGACAGCGACAGGAGCCATACGGGTTAGACCTGATACGGCAAAGTGGTTTGTGTCGTTAAAACGGCCCATGACAACCGTGCCGATCAGGCCACCAAGAGGCAAAGCGATAAGAGGGTCAACGTTAATACCAGCGATTGGGCGCAGTGCCAGTAGCGCGATAGCCACAAGAGGAGCTACGATGGCAGCGCCAAAGGTTGGTAATTTTTTTCGGTCAACAGAAACCACTTCGCTTGCTTGTACCATGCTTCCTTTATTGCTTAGACGCTTAGCTAAAAAGTAAGCGAGCGCAAGACCAAACAGGCCAGGGACAACACCAGCAAGCATTACGGAAGTTAGTGGTACGTCAAAGGCATCAGCGGCTGCGATGGCATTTGGATTTGGTGACATTACGTTACCGGCTTTACCACCGCCAACCATCGCCAATAGTATCGCAGTTTTAGAAATGCAAGCACGCTGGGCAATAGCTAAAGCAATGGGAGAAACCGTAATAACGGCAACATCAACGAATACACCAACGGAGGTTAAAATGAGAGTCGCTAGTGCCAGCGCTAGTAGTGCACGAGTTTCGCCTACTTTTTTGACAATCGTTTCTGCGATAGAAGTTGCCGCGCCAGATTCTATCAGCACACCAGCTAATACGCCGGCAGCCAGAATACGAAGTACCGCTGTCACGATACCTTGAGCCCCACCAATCATCAGAGAAACGGTGTCCGTCAGTGAGACACCACCAACAACACCACCAATTAAGGCACCGATGATCATGCCGTACGCTGGTGGGACTTTCTTTAGAATTAGAGATATCGCCACAATTAATGCGGCCAAAGCTCCAAGAGTAGAGACTTCAATCATTTTATATTACCCAAGCTAGTGATTTAGTCTGGCCAATATAAAAGGCACGATTCAGTCAGTCTTTGGACGATGAAACAATCTTTCTTTTAAAAAACAACTCAATTACTGTGCGTCTGCATATTTTTCGTTTTCCAAGTGACTAAACGAAGACCCAAGATATAGTTGAATTATCGAATCTAAACTGTTGATATCTAAAGATGTTATTTGTGAGATCTTATCAAGGCGGTAGCGCAGAGTGTTACGGTGAATATGAAGAGTGCAACAGGTTTGATGTGCATCGCAATTTTGTTCGAAATACACCTTGAGCGTCTTTATGAGAGTGCCTTTGGAATCACTCAGTTGCAGCAATTTATACGGCTGACACAATTGCTGTAGTTGCCAGGGTTCATTTTTTACCGCGCTGAGTAGTACCGGAATACGGTAGTCCTGACAGAAGAAGAGCTGTCCAGGCTGGTTTTGCGTCAACTCCATGGTGCGTTTGGCCGTTTGATAAGACTGGGCTAAACCTTGCAGAGAAGGGAAGTAATCGCCTAGCGTAATCCGGATTTTAAACTTACCTTGCGTTTTTACCCGGCGTAACAATTGGTTTGCGCTCTTGATTTCGTTCTCTTTCGACCAACCGTTTACCGTTAACGTGATAGGTTTGAGCACGACGACTTCAAGCTCTGATACGGAAATGATTCCGACTAAGTTATCGCGCTCTGGGTACTCGAGCAGGTGTACCAGCTGCTGCAAGTGCTCCAGCAGCATTGGCTTATCATTACTCGGTATGACTTTGACTACCGCAGCAATTCTTGGTTGAGACAGATCGAGATCAAGACGCTCTGCGATCGAGGTCAGTTGATTGTCATTTAAAGTTGAACCTTGGATGAGTTGAAGAACAAGTTCTTCCCGGTGACGTTTGTTCCATTCAATTTGTGACATGAGAGCAGCTTGTTCGATGATCAACTCTGCGGTCATTTTCACCAGCTCACCATAATGGTGAACCTCCTCTGGTGCACCGGATATACCAATAGCCCCGATTACCTGATTACGATAGATAATTGGCAGATTAATTCCGGGTTTGACGCCTTTGAGGTTATTAACCGCGGCCTGATTGATCTCGACAATACGTCGCTCATTGATTGCGAGAACAGCGCCTTCATGTTTTTGTTGTAAGCGAGTACTGTCACCTGAGCCAATAATACGCCCCTTTTCATCCATGACGTTGACCGAATGAGAGATGATTGTCATTGTTCGCTCAACGATTTGTCGGGCAATGTTTTCGTTTAACTGCATACTCGTTTTATAAACCCAGCTCTAGTGGTGGTTTAGCGAGGCATATTAACTGATAATAAAGAGTATAAGTATTGATTTAACTTATATTATTGTCAGTTAAGATAAATAAAGGAAATAGGATGGACTACGAATTTAAGAAAAACACCTTAGATGGTAGTTACTATTGTCACTGCTCAATGGAGCACGAAATTATCGGGCGTTGGTTACAAGAAGAAATTGGTAAGGAACGCCATCATATCGCAGAAGTAGATGCGCTTATTTCTTCGGCTATCAGTAAACCAACTCAAGAGTATTCGCTTTTGGGAAGAGAAATCAGTTTGATGATTTGTGGTGATGAAGTAACGGTACAAGATAATGCATTGCTGCATCATTATGAACAAGACAAAGACAGCGAGTTCGAATTGTACGACTGTGAAAGCACCGCTAGCTGTGGTCTCGAAGACTTTATGACTCTTATAGAGCAATGGAAAGAGTTTTTGAACATTTAATGCACAATTTTGGGTAATCAATTGTAGCTTGCTTTATATTTGGGAAAGAGGTGCACTATTATGGTGCGCCTTTTTTTGTTTGTATTGTAACCAATAGCCTTTAATTCCTTTAAATCAATAACTTAAAAACTTGGCACGTAGATTGGATTATTAGAAGTGTTTCAGGATGAATGCTTCGGAGAGAATTTAATGAAAATAATCAATGCCATTATAAAGCCATTTAAGTTAGACGATGTACGTGAAGCGTTGGCTGACGTAGGCATCGAAGGTATGACGGTATCAGAGGTTAAAGGTTTTGGTCGCCAAAAAGGTCACACAGAGTTGTACCGCGGCGCAGAGTACCAAGTGGACTTTCTACCAAAAGTAAAAATAGAAATCGCAACTCATGCAGATAATGTCGATCGTGTGGTAGAAGCCATCACAAAAGCGGCGCAAACAGGAAAAATTGGTGACGGTAAAATTTTTGTATACGACCTGAATCAAGCTGTTCGCATCCGTACCGGTGAAATGGACGCAGAAGCACTTTAAAAGTATTCAAGGGATTGGAGACACTATTATGGAATTAGCAACAACAGTAACAGAGTTACGTTACGCACTAGACACTTTTTTCTTCCTCATTTCCGGTGCATTGGTTATGTGGATGGCAGCGGGCTTTGCCATGCTTGAAGCAGGCCTCGTTCGCTCTAAAAACACAACAGAAATTTTGACTAAAAACTTTTGTCTGTACGCGATTGCTTGTACGACTTACTTAGTCGTTGGTTACAACATCATGTACGTTGATAACGGCGAAGGCGGTTGGTTACCATCACTAGGTGCCCTTATTGGCTCTCAAGGTGAAGGTGCAGACCATTCACTAGAATCAGATTTTTTCTTCCAGGTAGTATTTGTTGCGACAGCGATGTCTGTAGTTTCAGGTGCGGTTGCTGAGCGTATGAAGCTATGGTCATTCCTGATCTTCTCTGCAATCTTGACTGCATTCATCTACCCAATGGAAGGCTACTGGACTTGGGGCGGCGGTTTCCTATCAGAAGCGGGCTTTAGTGACTTTGCTGGCTCAGGTATTGTACACATGGCAGGTGCTTCTGCTGCACTAGCTGGTGTTCTGCTACTGGGTGCTCGTAAAGGTAAATACGGTAAAAATGGTGAAATCCACCCAATCCCAGGTTCAAATATGCCTCTAGCAACGCTAGGTACATTCATCCTATGGTTTGGCTGGTTTGGTTTTAACGGTGGTTCTCAGCTAATGGTCTCTGACTTCGAGAACGCAACAGCGGTTGGTCAAATCTTCCTAAACACGAACGCAGCAGCGGCAGCAGGTTCTATTGCGGCACTGTTTGTATGTAAGACAACTTGGGGCAAAGCTGACCTAACTATGATCCTAAACGGTGCATTGGCTGGTCTGGTTGCAATCACAGCGGATCCACTATCACCATCACCACTTTACGCAGTTGCAATCGGCGCGGTAGCAGGTGCAATCGTAGTATTCAGCATCATTGGTCTTGATAAACTTAAAATCGATGATCCAGTTGGCGCGATTTCAGTACACGGTGTATGTGGTTTCTTCGGCCTAATGGTTGTTCCTCTAAGCAACGGTGACGCGACATTCGGTGCTCAGCTTCTAGGTGCAGCAGTTATCTTTGCTTGGGTATTCGGTGCAAGTCTGGTTGTTTGGGCAATCTTGAAAGCAACAGTAGGCATCCGTGTAAGCGAAGAAGAAGAGATGGAAGGCATGGACATGCACGACTGTGGTGTAGGTGCATATCCAGAGTTCGTCACAGCGAAATAAAATTTACCATGTAGCATATTGTTACACTTCACATAATGAAAAACCTGCCACTATTGGCAGGTTTTTTTGTATCGATCATTGTTTTACTATTGAAGATAAATATAATAACGCAACTGATAAACGTTATCATTACGAATACTTAAAGGATTGATCCATGAAAAAAGTGCTAACTCTTTCTGCTTTAGCTTGTGCAACACTTGCTCCAACAGCCATGGCTGCTGAAGAAGTAAACGTATACTCATACCGTCAGCCGTTCTTGGTTGAGCCTATGTTTAATGAGTTCACAAAAGAGACAGGCATCAAAGTAAACGTTAAGTTTGCTAAGACAGGTATTGCAGAAAAGCTGGTTCAAGAAGGTGAATACAGCCCAGCTGACGTGCTTCTAACTGTTGATATCGCACGTCTAGCAGAGCTAACCCAGAAAGGTGTGGTTCAGCCAGTGGATAGTCCAGTTCTAGAGAAGAACATCCCAGCTCAATACCAAGATTCAGCAAACGAGTGGTTTGCTCTGACGACTCGTACTCGCAGCGTATACTCTTCTCGTGACCGTGTAGGTAAACTAGGTAAAGACTTCACTTACGCTGACCTGGCTAAGCCAGAATTTAAAGGCAAGATCTGTACTCGTAGTGGTAAGCACCCATACAACGTATCTCTCGTTTCTTCTATGATCGCTCACCAGGGTGAAGCGGCGACAAAAGAATGGCTAGAAGGCGTGAAAGCTAACCTTGCTCGTAAACCTCAAGGTAATGACCGTGGCCAAGTTAAAGCGATCAAAGAAGGTCTATGTGATGTTTCTCTGGGTAACAGCTACTACTTAGGCAAGATGGTTAACGACAAAGAGCAGAAAGCTTGGGCTGATTCTGTATACATCAACTTCCCTAATCAAGAAACGACTGGTACTCACGTAAATATCTCTGGTATGGCGATGGCTAAGTACGCGCCAAACAAAGAAAACGCACTTAAGCTTATGGAGTTCCTAGCGGGCGACAAAGCGCAAAGCATGTACGCAGAAGTGAACTTTGAATACCCAGTGAAAGCTGACGTTAAGCCTTCTGAGCTAGTAGCATCTTGGGGTGAATTTAAAGCAGATACTCTTTCTCTAGATGAGATTGCTGATCACCACGAAGCTGCGATCAAGCTACTAGACGAAGTTAAGTTCGATCTTTAATCGTTCGCTTGATATCAGTCGGTGAGAAGTTGAACCACCGATGATAAATTTACAGCCTCAAGTCGCTCTTTTATCAGGGCTACTTGAGGTTGTTTGTTTATAAGGGTATAACTAGCCCTAATTAATTAAAAGGATATGAGATGTATTTGCAGGTGCATTTATCTCTCACTCAGCCTGGCTGTAATTAGGCAATGAAAGAAAAGAATTATATATGGAAAACCAGTAGCGGAGCGTTGGCTTTGCTACTGGTTTTACCGATCTTAGCGATCTTCTACACCGCCGTTGGTGATACGGATGAGCTGTTTGCGCACCTTATGGCGACAGTCATGCCTACCTATATCTATAACACTATTACGCTAACTATAGGTGTGATGGTGTTGTCTCTCGTTTTTGGTATTCCGTGTGCCTGGTTTATGGCTATGTGTAAGCTGCCTACCGAAAAATGGCTGCAGTGGGCACTGGTTTTACCGTTAGCGATGCCGGGATACATCATCGGGTATATTTTTACCGATTGGTTCGATTTTGCCGGTCCGATACAAATCTTTTTACGCGATTTAACCGGATGGGGCCCCAAAGAGTACTGGTTCCCGGATATTCGTACTTTGTCCGGAGCAACGTTTGTGCTGGCCCTAGTTTTGTATCCATATATTTATCTGCTCTGTCGAGCTGCATTCATGGAACAAAACGTGTCACTGTTGCAAAGTGCGCGTCTTCTTAAATGCTCACCATGGGAAAGCTTCAGGCGTATTTCTCTTCCTTTGGCTCGTCCTTCAATGGCTGTCGGCTTATCACTGGTTGCGATGGAGACCATCGGCGACTTCGGCACTGTCAGCTACTTTGCCGTTAATACGTTAACAACCGCGGTATACGATACTTGGCTTGGATACTCTAACCTTAATGCTGCGGCCAAAATTTCCGCCATCATGTTGGTGATCGTCGTGCTGCTATTAAGCACAGAGCGTTACAGCCGAAGAAAGCAGAAACTATTTCAAAGCCAGTTCAACAGCCACGAAGATTTTCGTTATGAATTGAAGGGCTGGAAAAAATGGGCAGCACTGATTTGGTGTTGGGGACTGGTTTTAATCGCATTTATCCTGCCGCTAATGCAGTTGGTTGATTACTCAATTACTTACTTTGCGCAAAGTTGGACGCCACAATTCCGTGAGTATGCCTGGAATAGTCTGGTTGTGTCGGTTATCGCGGCAATCATTGGTGTTGTTGTTGCTCTTGTGGTGAATTTTACTTACCGAGTCAATGGCAAGAGGACAACGCTTACCTTTATACGCTTATCCTCAATGGGGTATGCAGTGCCCGGTACGGTACTCGCGATTGGTGTGATGGTGGCCGTTTTATTTATGGATCACCGCATCAATGATGTTGCCAAAGCAATGGAGTGGGGCAGACCTGGGCTAATATTTTCAGGTTCAATGTTTGCCATTATTTTTGCCATGGTTGTGCGTTTCTCCGCTGTTGCCATTGGTAGTATCGAAAGTAACTTAAACAAAATCTCCCCGTCCTTGGACATGGCATCACGTACCATGGGTTGCACACCGAATTCCATGTTATGGCGTGTTCACTTTCCGCTGGTTAAGCGTGGCGCACTTATCGTTGCTCTGTTAGTTTTTATCGAGTCGATGAAAGAGCTCAATGCGGCTCTTCTTTTGCGCCCGTTCAACTTTGAAACACTGGCAACCTACGTTTATAACTTTGCTTCGGACGAGCACTTAGAGTTGGCAGCTTTACCGGCTGTGTTGTTGGTTTTTGTTGGGTTGATCCCACTTGTTGTCGTTAACCGTTCACTGGAGCAAAATCACTAATGAGCTGCGCATTATCAATTAAAAACCTGACCTGCCACTACGATGACCAAACGGTTTTAGAGTCATTATCTCTTGAGGTTGAGCAAGGCCAGATTGTGTGTCTGTTGGGTGCTAGTGGCTGTGGTAAAACGACATTACTAAAAGCGGTAGCGGGATTGCTGCCTTTGTCTTCTGGGCAAATGAGTCTCAACAGCTTGATTATTGATGATGGTGAGAATTGGCTACCGCCAGAACAGCGCAATATTGGTATGATCTTTCAAGACTACGCGTTATTTCCGCACCTTACTGTGGCTGAGAATATCGCTTTTGGTCTGAAGAATGAAACGGCCCAACAGAAGCTTTTGAAAGTGGAAGAGATGTTGGGGTTGGTTCACTTAAAAGGCTATGGGGATCGCTATCCTCATCAGCTGTCAGGTGGTCAGCAGCAACGTGTGGCTATTGCCCGTTCTTTGGCGTACAAACCTGATTTGCTGTTATTGGATGAGCCGTTTTCCAACATTGATACGCAAGTGCGTCACGAGCTGATTCGCGAGATCCGTAAAATTTTTAAGCAGCAAGGTGTAACTGCGATTTTCGTGACTCACAGTCGAGAGGAGGCTTTTGCCTTTTCAGACAAGATGGCCGTGATGAACAATGGCATTATTGAGCAGTATGGAACAGCTTCAGAGTTGTACTACCAGCCTTCGAGCAAATTTGTCGCTGATTTCCTAGGCGGTGGTAGCTATCTGGCTGCAACCAGAGTGTCACAAGGCGAGTTTGAGACGCATCTGGGTGTGATAGAAGCAAGTGCTCAACAGGACATTCAATTGCAGGAAGAATGTGCGTTACTACTTCGTCCTCAACATGTTCAGGTTCAGGCCGATGAAGAAAGCGCCGTGAAAGTGCTGGAGCAACACTTTATGGGTGATCACTGCCGCTATGTGATTGATGTGAACGGAGACAGATTGCTGGCTACTTCCGTGCAGGCTTTGAATGTGGGTGACAGCGTTGCAGTAAAAATCGATACTCAGGGTGTATTGGCGTTTGCTTAACGTTTTTATTCCAGAAATAAAAAGGCCCGGCGGTGATGCCGGGCAAGTGTTCCTCTACTTGCGACTTAAGTGACTGCCAGCAACTTGAAGCCAGACAAGTTCAGGTTAAAGAGACAAGAAGTCTTTAAACTGTTGAAGAACACGTTCCGCAGTATCTTTATCTTCCATCTCGGCAAATATACGCAATAGCGGCTCAGTACCAGAGAAGCGAGCAATAATCCATCCACCGTTCTTAAAGTAGACTTTTGCGCCATCTTCGTAGCTGACTTTTTCGATTTCAAATTTAAACTCAGGTAACTGTTTATCAACATAAATCTTGTTGAATAACGCTTCTTTTTGCCCAGGTTTGAACTTGCAATCACCTTCAGCCATATAGGCATAGCCATACTTACTGTAGATTTCATCTAATAGCTCGGATAGCTTTTTACCGGTAACGGAAATCATTTCTACTAACAAGCTGGAAGCAAACACCCCATCTTTGCCTTTTATATGGCCACGAATGGTTAAACCACCTGAACTTTCCCCGCCGATCAACGAGTCATCTGCTTCCATTTGAGAGCTGATGTGCTTAAAGCCTACTGGTACCTCAAAGCACTTTTCACCGTGATCTTGTGCGATTTTATCGAGCAGGTGAGTGGTTGCGATGTTACGTACTACAGAGCCTTTCCAGTCTTTGTATTCCAGTAAGTAGTAATACAATAAGATCAGAACTTCGTTGGGATGAATGAAATTCCCTTTTTCATCGATAATGCCCAAACGGTCAGCATCACCATCAGTGCCGATACCAATGTCGTAACCTTGTTCCTCGACTAAGTGCATCAAACGGTAAAGCGTAGCTGCACTTGGTGATGGCATTAAGCCACCAAAATCTGGGTTTTTACCATCGTTGATGACATCCACGTCACAACGACCATTGATCAACACAGTCTGTAGTGCATTCTTCGCCACACCAAACATTGGATCGACAAGCACACGGAGATTGGCTTTTTTGATCGCTTCTATGTCGATAAAGTTGATGATTGAATCCACGAATTCGTTCATCGGGTTAATGACTTCAATTAAGTGATCATCGATAGCCTGTTCAAAGTCGACGCTTTTCACATCGCTTGCTGTAAGCGTGGCGATTTGATCTTCAATCTTCTGGGTGATGATTTCATCCGCGTCGCGACCGCCTTCGATAAAGACTTTAATCCCGTTGTAGTCGGCGGGGTTATGCGAAGCCGTGATGCATGCTGAGTAAGCGCAGTTCATCTCCTTCGCTTTGAACATAACAATCGGCGTTGGGACAAACTTATCGATGAAGCTGACGACAATGCCATTTGCTGCCAGTACCTCAGCAAACCAGCGGCCTGCTTTGTCAGAAAGAAAGCGGCGATCATAGCCAATCACAAAGCCGCGTTCCGCGACAGATTCTGCATTGGTGATGTTTGCGACTGCTTGAGCAACCAAGCGTACATTCTCTTTAGTGAATTCTTCACCAATGAATGCGCGCCAGCCACCTGTACCAAATTTGATCATGATTCGATCCTCAATAAGAACGGTAACGTGCCGTACCTTATTTATTTGCTAGCGAACCGATGTACCCAGTAGAGCCAAGTACACCGGAAAAATTAAAAGGGGAACGTTTCCCCAAAGAGAATTAACCTAGGGTAACGATCACTTCGTTTACTGAGCCTTCAGGTTGCACTGGTACTGATGTTCCATTCACAGTTTCACCGTTCAGAGTGATCGACTTCACGCCTTTGCTTACCGTGTCAGGGTTTACCACTTTGATGTTGTAAGTCGCTCCCAGCCATTGGCGCGTCACTTCAAAACCTGGCCAGTTGGTTGGAATACATGGATCGATAGTTAATCCATCAAAACCAGTACGAACACCGAGAATGAAGTTTGTGACCGCAAAGTAAGCCCAGCCAGAGGTACCCGTAAGCCAAGGGTGGTTAGCACGACCGTGATCCTGATGATCGCGTCCCATGATGAACTGAACGTATGAGTAAGGTTCTGCAACACGTTTTTCGATGATGTCGTTTTGGTTGTATGGGTTGAGTGCATCGTAGAACTTCATTGCACGGTCACCGCGACCGAGTTTCGCTTCTGCTACCCACGCCCAAGGGTTTGGATGTGAGAAAATAGCGCCGTTTTCTTTTACGCCTTGGTATACGCGTGTCACGAATCCGATATCGTCGTTTGGTGTTGCGAATGATGGCGAGTTCAAGTGCAAGCCGTATTCAGAGAACAGGTTCTCGTCTACCGCGTCCATTGCCTTTTCGCCACGTTCTTGAGATACCGCTCCAGATAGAACCGCTAGTGTGTTTGACTCAAGGTGTACGCGGCCTTCTTTTTGCTGCGCAGTACCGATCTTGTCACCGTTTTTCGTTAGACCACGGATGTACCAACCGCCTTCTTCGTCCCAAAGGTGGGTTTCACATGCTTCGCGAACGTTGGCCGCCATCTCTGTATATTTCTCAACGTCGGCGTCTTTGTCTAGGAATTTTGCCAGGTCGATGAATTCTTGTAGTGCCCAGAAGTGTAGGAAAGACACCATTGATGATTCACCACCACCTAGGTTGAGACAGTCGTTCCAGTCTGCGCGCAGACCTTTACAGATCCCTGTCTGGCCCACGTATTCAGCAGAGAAGTCTAACGCTGCTTTCATGTGCTCATAAACCGATGCATCGCCGCCATCTGCGTAAGGGATCACTTCATCAAAGAAGCTGTGCTCGCCTGTTTCCATCACATATTTACAGATGGTTGGCACTAACCATAGATGGTCATCAGAACAGGTGTCCTCAATGCCGTGAATCTTGTCTTCGTCAGACGGAGTCGGAACCACTGTTGGTGACTTAGATGGTTTCACATCCGCTTTCTCTGGATCGAACCAATCAGGATCAAACAGGTGTAGACCGTAACCTGCTTTAACTTGGCCTCGCAGAAGATCAACAATGCGTTTGCGTGTCATTTGTGGGTTAGCATGAGGCACCGAAATCGCATCTTGTGCCGTATCACGGTAGCCAAGGCCCGTACGACCGCCAACTTCGATGAAAGAAGCAAAACGAGACCAAACCACACACGTCTCTGCTTGGTATAGCGTCCAAGCGTTGATCATGGTGTCCAGACCTTCGTTTGGTGATTTTACTTGGAATTTGCCACAACGCTCATCCCAGTGTGCTTTGATGCCAGAAAACGCGTTGTCTACTTCTGCTAGGTCTTGGTATTTAGTGCGCAGACGCTCACCATTGCCTTTACCGATACCTAGGATGTAAGCGAAGCGAACTTCCTCACCTGGTTGGATAGTAAATTGCTTATGCAGGGAACCACAGTGGTTGTAACAGGTTTGTGCGGTGTTAAAGCACTTGCCTTGTTCTACGGCAAGTGGGTTTGCTTCGTCACGGTATAGCCCTAGGAAGCTGTCACGCTGGCCGTCGTAAGAGTCAGGATCAAATGTAGAAGCTAAGTAGTAGAAGCCTTCAAAATCGTTCGTGTTGTAGAACAGGTCGTATTCGATAACGCCTTGTTTGTATTCCGTTCCTGCAGAATACAGAGACATTTGATGGTTTTGGTTGTCTGACTGAATGTGACTGAAAGAGAACTCAACAAATGAGAAAGCACTGATGGTGCGTGGTTTGTCAGAGGTGTTCTTGATGACCACGTCCCAAATTTCGGCATCTTCACCTTTTGGTACGAATAGCGTTTTCGTTGCAGTAATGCCGCTGTATTCACACTTAAATTTAGAGTATGACAAACCGTGGCGAACTTCGTAGCTCGCTTCATCAAGGCTTTTTGCTACAGGTTGCCAAGAAATAGACCAGTAATCACCCGTTTCGTCATCTCTCAGGTAAACATAGTGTCCCGGGCGATCAAAGGTCGCATTGGGACGGAATTTGGTTACACGGTTGTATTCTGGTGAGTTGTAGAATGAGTAGCCACCTGCATTGTGTGAAATAACCGTACAGAACTTTTCAGTACCCAGATAGTTAGTCCAAGGAGCAGGTACATCTGGACGGGTAATGACATATTCACGATTTTCGTTATCGAAATAGCCGTATTTCATTTGTGTCGTTCCTTTTTACAAAGCTGCTTGAGCAGCCAAAAATTAAAATTCTTTAAAGCGCACTGTCGTCGCGTATGTTTTCGTTACTTCCACGGTTGGCGGTAATTCACTCCCTGCAGATCGAGCAGTGGAAGGTGCCCCTTCAAACGTGATAGGTAATCAGTCCAGTTGCGGTGCTGCTTATCGGTCCAGCATGCTTCTGCTAATGCCGTCAGGCGGGGAAATATCATGTAGTCCATACGTGGCTGGTTATTGATGATTTCGCACCAAAGTGCAGCCTGAATGCCCCGAATACGTTTTCTAACCGGATCGTCGTCTGCCACTTGTGCTAACGGCTCGTAGCTGTACGCTGTCTCCAGTGGAATCGGGTTTGCCCAATCCACTCCAGGTTCTTCTGGCGCGTAGTCTTGAGTCATATCCAAGTAGGTGGTTTGGGCGGGTTGCAGCACCACATCGAAACCTTGGCGAGCACAATTGAGAGCCGCTTCTTCACTTAGCCATGAGTAGATAACGGTATCTTTACTGACCTTGTTGCCATGCTGAGCTTCTTCCCATCCCAGCATTCGTTTACCAAGCCCGCGAAGTTTGTCTTCCGCATGACGCAAGAAGTGACCTTGCAGTTCTTTGTAGTCGCTATAGCCTTGTTGCTCCATCAACGCCTGACAGGCTGGGCTTTGCGACCAGACACCATGTGGTACTTCATCGGCCCCAATGTGGATATACGGTGCAGGAAATAAAGTGGCAACTTCTTCCAGCACTTTGTCGATAAATTCGTAACTGCCCGGTAGCGCTGGGTTAATCACGTTATCGTTGTAGTGCTGAATACTGCGATATTCGGTGGTGTCCTCTGCCTCTACAAGCATGTGGGGCAGTGACTTAATGGCAGCGCGGCAGTGGCCTGGTACGTCAATTTCAGGGATGACGGTAATACTGCGCTGCGCCGCATAGGCAACCACTTCTTTTATTTCTTCTTGGGTATAAAACCCGCCATAACGCTGAGACAAATGCGTATATTGCGGTTCAATGGACTCATCTAACCCGCGCCATGCACCAATATTTGTCAGTTCTGGCAAGGATTTAATCTCAATTCGCCAGCCTTCATCGTCAGTAAGGTGCCAGTGGAAGGTATTAAACTTGTAGTGTGCCAGTTGATTGATAAGACGTTTCACTTGCTCTACGGAATGGAAGTGTCGTGCACAATCGAGCATCATTCCGCGATATTTGAAACGAGGTCTGTCTTTAATTGAGCAACAGACCACTTCCATAGAAGTATCTTCCCCATTTCTTCTGATAAGTTGGAGCAGGGTCGCACTTGCATAGGTGAACCCAGACTTTGAACCAGCCTCGATTTTTATCGATTCTTCGGTCACTTTGAGCCTATACGCACCTTTATCTAAAGTTGGATTACTTTTAAAGATAACCTGACTGTTATTAGACGCAGTAAGCTCAAACTGGTGAATACGTTTTAGTTCATCGAGCAACCAATCTTTTGCTGAATTGGCTAAATCGGAGTAAGTACTGATTCCAACACGGTTGTGAAGAGAAAAATAACTCTCGTGAACTTCAATATGGTTTGGCTTAGGTAATAAAGGCTGAGCGTGAATCAAACTCGGTGGAATGTCACTACGCTCGCGGTATGGCGAAGCCAGCACGATAGGTGTTACGTCAACCTCGGCTCGCTGAGTATTACCATTGACGACAAAATCAACCAGAGCTTCATTCAATCCGTCTGAATGATAGCGAAATGGATTTGAACCAATACTGAACTCACAATAGAAATTGTGATTAGCCGCCAGTACCATACTTTCTGGTTTGAGAGTACAGAAGCTCCCAATTTGGTTAAGTACACCGTTAGATACGCTGTCAGGTAAAATGAAGCGATCAAAAGCAAACGTCAGGTGCCAATCATGAAGATCTTGGTCACTTAAGTTATGAAAAGTCAGTCCAAAGCGACAATTTTGCTTTAGCTCAGATAGGACGACGAGGTCAACGCGATATTCCATATCTACTCCTGTTCTACCGATAGCGAGTAAAGGTTATGTTCAGGCTTGCCAGCAAACATAAGGGCTCCTTCAATCGCATCAAATTGAGGTTCTACAATCCACTTTTGAACGGGCGGAGATAGCCAGTGGAGAATGCGTTCAGCAATGCTTCCCATTAAACAAATACGGGTCGCTCCACGCTTGTTAAGTGCCATGAGAAACGTTTCTATATCAGCAGCGGTTTGTTTTAACATTTCAATGGCGAGCGTATCGCCTTGTTGTGCATGCTGGAAAATAGCTGGAGAAAACTGCCCGTAATCACGAGGTAATGCTTGTTTTGACCAAGCAACGACGTTGTCTACGTCATTTTTGAAGTGTGCCATGACGTGCTGGGAGAGCGGTGTTTTCTCTCGGATACCATCTTCAGCCAATAAAACCTGCTGAATTAGGCGCAGCCCCATGACAGCACCACTACCTTGGTCTGAAATCGGAAACTCTCGGCCTCCGACAACATGTTGTTGCAATCCTTTGAGGTAGATGCCGCAAGATCCCGTTCCTGCAATCATGATCGCGCCGTCTTGGCCGTTATGTGCGCCGATGCAAGCTCCGTAGGCATCTGTGTTTAATGTCATGCTGGCGAAAGGATGAGCGAGAGACATAAAAGCATTCCAAGAAGCTTTGTGTTCAGCCCCTGCGAGTGCTAACCCAACATGCATAGACGAAAAGTCTTGCTCAGATAACCCGCCTTGCTTAGCTGCCAACGAAATTGCCTCAATGATAGAAGTCATCGCTACTTCAGCACCAAGCATGATGTTGGCGCTGCCAGTTTTCGCCTCACCAAGAAAATTACCCTGGGCATCTTTAATGCGAGCGCGGCAAGAAGTACCGCCACCATCAATACCGACAAAATAGAACGCCATGGTATTACTCCTTAACGTCTACTGATAGGTGGTGAGCTTGGCTCATGATCGCGAGTAAGTACCACGCACCATGTGGGATCCATTGCTCTCCCCAACGCCAGTTTTGTAGGATGTCGTCCTTTTGTGCTGGTGGGTTAAAGGCGATGTCATTCTCGTCTTCAAAGCCACCAGTGATGCCATTACAGATGCCGCCTTTCGCGTTAAAGAACCCATATTGTGGAAGGTAGTCTGGGTTGTTTCGCCCATGGCCATCGAGCATGCACATGTCGTATGGATTTAAGCCAACGATCCAGTTAAGCGCATCTTGTCCAAGGCGTATCAGCTGTTGTTGTGTCTCATGTGATTCGATATAAGGCTGAGCGAGGTAAGACATTGATGCTAGTGAACCCAAGCGAGCATTCTCACCTTGCCACCAATAGCCAGATTCATTGTTGTGGGCAACAAAGAAGGCATCACGTTTCGATTCTTCAACGCCTTTGACATATTGACGAGGGTAACCAAATGGATTGGTGACACGACTGGTGAGATCTAATTCAAATTCGCATGCCTGGTTGACCGTCTGTTTTATGGACGCAGCCAACTCGGAGTCGTCTTCGATAGATAGGTATTCACAAAGAGCAATCACTGGTAATCCAGCTTCCGCTGCATGGAAGTAAGGGCGGCTACCATCTTGATTGGCTGACCAAAAATGCTTGAATTTATCATCACTCATTTGGCGGTCTGCCAGGCGTGAAGCCCACAGACGGCTTTCGTCCAAGTAACGGCTTTCTTTGGTTGTTTTAAACAGTTCAACACTGGCAAGCAGGGCACAGTACTCGTCTATGATGTTCTCTTCGCCATCATTGAGATATTGCTTGTTATGCTCTTTTAGGTGCCAGTAGCCATTCTCTGCGGTATTTATATATTCCTGTTGATTGAACTCACCATGAACGGCTAAACGCGATGCAGCAGCAAGCGCCGCTATCGCGACTCCGCCACCTTGTCGGAAGCCTGCTTGATAATCATCGAACTTGTGACCAAGTTGCGTTTCGAAAGCACAGATTTCACGTTGGGCGGTATCTTTGCTCCATTTATCAAATACCGTCATATAAAAGAAACCTTTCTCGTTTTGCATGCGAACAAGGAAGTCTGCACCATACAGCGCTTCTTCAATGAGGCGTGTGCGGGTGAAAGCAGCGATACTGTCGCTAGATTGGTGCAGAGAAAGTCCTTTTAGCATGTTCCAAACCACCATAGGGGTTTGTTGAGGATTAAGGTAGTTTGCGTACGAAAGGTGACTTAGATATTTGCTTACATCACCAGACGCATCGTACCAACCGCCATGAACATCGGTTGTCTGTTCGGAATTTAATAGCGCAGCCTGACGATCGGCATGATCGAAAATTCCGCCGCAACGCTGAGATTTAAAGTAGTAGATCACATCGGACAGAGTGCGATCCAGAAGAAGTTGTTCAGCAATTTCTAGCTGAGAAGAACTTACGTTACCAAAGCGAAGGTAATAGTGGCCTGGGATCTCAAAGGACGAAAAGTCGATAAGATAAAAATACCCCTGATGCCAATTCGCTACTTTCCCTTGCTCTTGTACCGAAAAGGTAGCAACGATTTGCTCGCTTTTGGCACAGACCAGTGTGGCAGTATCAGAAGACAAGTGTGATTGTTCTGTCTGTATTACCGCTTTTTTCGGCCCCAGACGCTCATAACCAATGTGGTTAGTCAGTAGCAGCATTTAATGTCTCCGCGAAACAAAACAATTGGAAATGGGCCAGTGTTCTCTGGCCCTAGTTATGCTTAGTTCTCAAATAGGTAACAACGGACAAAGTGGTTTTCAGATAGTTGGGTAACGCCTGGTAGTTGTTGGCGACACTTATCTGTTGCGTGTACACAGCGCCCCGCAAATGGGCAACCGACAGACTCCGGAGTCCAGAGAGGGATCTCTCCTTTGTTTCCTTTCAGTTTCTCGTGAATGGATTTAGATGGATCGGGTACTGCAGAAACCAACAATTGAGTGTATGGGTGTTGAGGATCATGAATGATTTCCTCTGTGTCTCCCCATTCCACCATGTGTCCGACGTACATTACTGCCAAATCTTCCGCGATGTAGCGCGCCGTTGCGATATCGTGCGTGATGTAGAGCAGAGACATTTGTTTCTCGAACTTCATCTCTTCCATCAGGTTTAGAACACCTGCTCGAATCGAGACGTCCAGCATTGACGTAGGTTCGTCTGCTAGTACGACTTCTGCACCAACTGCAATGTTACGCGCTAGGTTTACACGCTGACGCTGACCACCAGAAAGCTGGTGAGGGAACTTTTGCGCGGTCTCTTTAGGCGGAATAAGGCCAACTTGTTCCAGTAAGTCATACACGCGTTCTTCCAGCTCTTTCTTGTTGCCCGGTGACACTTTTTTATGGATAAGCAGTGGTCGTGCAATATGGTGGAAAATGTTGTGCGTCGGGTTTAGTGAGCCAAACGGGTCTTGCCAGACCATTTGCACTCCTTCTCGGTAAGACATTAGATCTTGTCTTGATTGAATATCTTGAATATCACGTCCTTTGTATTCAATGATGCCTTCCGAAGGGGCGTACATTTTCGCAATCATTTTTGCGGTTGTAGATTTACCTGAGCCAGATTCACCTACAACAGACAAGCCGCGACTTTTATACATTTTGAATGATACGTCGTTGATCGCGCGCATCTTGGACTGCTTGATAGAATTGCTATTTAGCGGGAAGTCTTTAACGACATTTTTACCCTCAATCAGCAACTCGCCGAGTTGTTTGCTCATAATTCTCTCCAGTGTAATTTTGTTCGTAGCTAACGTGATTTCGGGACGTTAAACCTTAGCCTGAGCAATGGTTTCGCCATACAAATGGCAGTTTGAGAAACGACTTGGCTCTATCTGACGCAATTGAGTCGGTATTTTCGTGCATGCTTCGTGAACACGGTCACAGCGAGCCTGAAAACGACAACCTTGCGGAATTTCAAGCAAGTTCAAAGGGTTTCCCGGGATACCCGTTAGTTTGGTCTTTGGACCTGTTAGTGGAGGGAAAGAGCTACCCAAACCTTTTGTGTATGGGTGGTAAGGACTTTCCAAAATTTGCTTTGAAGGCGCGACTTCAATCAGTTCACCTGAGTACATAATTCCGATGCGATCGGAAAACTCAACCATCAACGATAAGTCGTGAGTGATAAACAGAATTGAGAAGCCAAACTCTTCTTTAAGCGCATAAATTTTTTGCAATATTTCACGTTGAACCACAACATCGAGAGCGGTTGTTGGTTCATCCATGATGATCATTTTTGGATTCAGAGCCAAAGCGATCGCAATCACCAAGCGCTGACGCATGCCACCAGAAAACTGGTGAGGGTAGTCACTAAGTCGGCTAGGGTGAATATCGACAATTTCCAGTAAACCTTCTGCGCGTTTCTTGGCTTGCTCGCGAGTCATGTTTGTGTGGCGCATAATGACATCGCAGAACTGCTCTTCCATGGTTAGGACAGGGTTCAGGGCGTTCATCGCGCTTTGGAACACCATTGACATCTCACTCCAACGGAATGATTGCATACGGCTATCACTGTATTGAAGGATGTCTTCACCATTGAAGATAACTTCCCCTCCAGTGATGAACGCTGGCGGCTTATGGAGACGCATTAGCGAGAAAGCAACAGTTGATTTACCACAGCCAGATTCTCCCGCCAGACCAAAAACTTCGCCTGGTGCAATGTCAAAGCTGACGTTATTACAGGCGCGGACATCGCCCGCATCTGTAATGTAATCTACGCATAGGTTACGGATAGAAATTAGTGGTGCAGTCATGATTATTTATCTCCGCTCCATAGTGCATTTTGTGGTGCCAATTCAGGCTCACGTTCTTTCTTGTCTTTTGCTGCTAGCTTCTTCCAGCGTTTCATACCTTTATGAGAACGAAGTTGAGGGTTAGCAATCTCATCAACGGCAAAGTTCAGTAGAGCCAGGCCAGTCACCAGTACTGTCAGTGCAATACAAGGTGCTAATACTTCCCACCATGCGCCGATCAGCATTGCTGAAGAGGTTTGAACGTTGTAAAGCATGATGCCCCAGCTGATGGTGTTTGCATCGCCTAGTCCCAAGAATGAGATAACGGCTTCTGTGTTGATGGCCAGCATGACTGAACCGATAAAGCTTGCACCTACGATAGGAATTAGGTTTGGCAAAATCTCAACAAAGATGATTCGGAATGAAGACTCGCCAAGAACTTCTGCTGCTTTAACGAACTCTTTTTCACGCAGAGCCATAGTTTGTGAACGGACAACACGTGCGCCCCATGCCCAGGATGTACCTGCGATAATTAAGGCGATGGTGAGTGGACCTGCTTCACCGATAAATGCGGCAAGTACGAACAGCAATGGATACTGAGGAATAACCAACATGATGTTCATGGCAGCACTTAGAATGTCATCCACTTTACCGCCGAAGTAACCTGCTGAGATACCAATGACCGTCGCTAGGAAACACACGATTATACCGGCACCGAAACCCACACCTAGTGATACGCGAGCACCGTAAGCTACTTGTGACCAGATATCGCGGCCCATACGGCTGGTGCCTAATACATGATCAGCCTTTTTCGACATGATCAGTGTTCGACGGTCATCTGCCAGATTTTGGGCAACCCAGCCATCAGGATTACTTTGTGCCTGCTTTACTACAAACCCCGGATATTCATGAGGGTTGCCTGTGCGTTTGTCTGGCGCATGTTTGGTAATGAGAGGCGCAGCCACAGCGATAAAAATGAAGATGGTAACGATGGCAAGGCCAATACGTGCAAATGAGTTACCTAAAATAAGTTTAAAGAGTTCTTTCATGATTATTTGCCTCCGGTACGTAAGCGAGGATCTAGAATCATGTACAGCATGTCAGCCATCAGGTTGAAGCAAAGCATGAACATCGTCATGATAATTAACTGACCTTGAAGTACTTGGTAGTCACGTGCGTGGATCGCATTTAATAGGACGGTGCCTAAGCCTGGATAGTTGAAGATCATTTCGATGATTAGCTGACCACCAATCGCCATACCCAAAGACATTGAAAGTGCAGTGACACTTGGAAGTAACGCGTTACGCGCTGCGTAATTGAATACCACACGGTTTTCACTAAGACCCTTACCTTTAGCCATTGTGATGTAGTCTTCAGCTAACAGGTTAATCATGTTATTACGCATGTTGACGAGGAAGCCGCCAATTTGAACGATGGTTGCACAGAACAGAGGAAGTATTGCGTGGTAACCGACGTTCTTGATGAAATCCCAGCTTGTCCAATCCGGAATGGTACCCGGAGTGTACGCGTAACCAGATGGGAACCACTTCAAGCCAATTGAAAAGGTAAATAGTGCTATCATTGCGATAACCATTTGCGGAATAGCTTGAATAATAAGAGTACCTGGCGTGACGAACGCATCGTATTTGCTACCACGTTTCCATGCCGCAAAAATACCTAGTACTGATGCGATAGAAAACGAAAGTACAACTGCAGTACCGGCTAAGAAAAGTGACCAACCAAAGGCACTACCAAGCAAAGAGTTGACTGAAAGTGGGTAGAACTGAATTGAAGTCCCTAGTTCCCAGCTCAGAATGTTTTTGATGTATGACAGGTACTGGATATAAATAGGGCCATCCACAAATCCCATCAGCTCCTTCATAGCTGCGATTCGTTCTGGCGTAACCTGTACTGAAGCGTTGGCAAACATCATGGTAACAGGGTCACCAGGCATTGCTCTCGGAATGATAAAGTTTAACGTCGCTGCAACTAAGAGCGCGACAAGATAGAACGACAAACGTCTTAAAAAATAACCCATAACTTACACCTTACTCACCCAGATATTTTTTTCTGTTTCTGGTTACAGGTCGCTCCTAGCGAAATTTAGAGCGAGAAATCCCCTGACGACGAGCGCCATAAATTGGTTCCGTGATGAGGGGATTTTTTATAGGCGGCATACAGGTGTATGCCGCTAGAAATGAACTTCTACTTATTTAACTGGTTTTAGGTCCAGTACGTGCAGTAGACGCTCTGGGATACCAGCCCAAATGTTTGGACGGCCCTTAGGATTTTCTTCGTTCCACCAACCAGTGAAGCGCTTCGTGTTGTATTGGTACATGTAAGCGCCAGACAACACAGGGATAGTTACTTGATCTTCTGCGATGATTTTTTGGATGCCGTGTGCGATTTCTAGCTGTTCTTGCTTATCAGCCGTTTTGTAGAAGCTGTTAAGTAGTTTGTCTAGTTCTTCGTTTTTGTAGAAGTGCATCGCGAAACGAGGCATACCGTCGCCAGACTGTAGCTTTGAGTTGTAACCGCTATCCCAGTACAAGTGTGGATCGGCACCGTGGAAGTAGTTTGTGTATGCTACGTCATAAGTACCTTCAAGCATTGCTTGGTTGTATACCGAGAAGTCTGGTGTACGAGCACGTGCTTTGATACCAACTTCTGCTAGCTGCTCAACTGCCAGTTGTACTGTGTTGTTAAAGTCTGTCCAGCCATTTGGAGATTGAATCAGAAGCTCAAAAGACTTACCTGATGGTGTGTCTACAAAGCCATCTTTGTTTACATCTTTAAAGCCAGCTTTAGCTAGAAGTTCTTTAGCACCTTCAACATTATACGTGTTGTAGCCTTTGTATTTGTTGTGCGTAGCTTCGTCAGACCAAGCTTCGAATGCGTAGCCTAGACCTGAAGCGAAGTCATTCACCGTACCACCACCGTAGAAAGCGATATCAATGATAGTTTGACGGTCAAGTGCCATAGAGAACGCACGACGGAAGTCGACGTTGGTCAGTGCTTCGCTTTTCGCAGCATCTGGGTTTTTGAAGTTCACCACGAACGCTTGCGTACCTGATGGCGGGTACCAGTAGTGGTGGCTAGGGCTAGCTGCTGCGTATGTGCGGTCGATGTCTGGTACGAAAGAAGAAGTCCAGTCCATTTCACTGTTTACGATTTTCCCTAGGAATTGGTCGTTGTTCGCGATTTGTGGTACGCGTAAACAGTCAACATCTAAGTTATCCGCATCCCAGTAGTTCGGGTTTTGACACTGGATGTAAAGCTGAGGAGTGAAAGTATCAATGACAGTAAATGGACCTGAACCTACAGGGTTTTCATTTGTGAATGTTGATGGATCTTTCACTTTGCTCCATACGTGCTCAGGTACTACAGGTACTTTAACAATTTCGTAAGGAACGTTTGAGTTTGCTTCTGTTAGACGGAATTTAACTTGGTAGTCATTAACTTTTTCTACGCCAGTGATCCAAGAGTTGATGCCTGATTGGTCTAGCTCAGGTTTCTCTTTTACCAGATTGAAAGAGTAAACCACGTCATCAGCAGTAAACGCCTGACCATCAGACCACTTCACGCCCTTACGAATATCGAAAGTCACGCTCATCAGGTCGTCAGCCATTTGGAAGTTTTCTGCTAAACGAAATACAGGAGTGTTACCGTGCATTTCGTTGAAAACAACAAGAGGCTCGTAAATAAAGTCAGTTGTTGTGTGCAGGTTGGTTGCACCCAAGAAAGGGTTAAAGTTACGAACAAAGGTTGTCAACTCTTTAGGGTGGATAGTCAGTTCACTGCGTTCAGCCGCAGTTGCTACCGATGCAAAACCTGTAGTAGCTGTAGCAATAATTGCTGTTGCTAGTGCTGTTTTTTTAATATTGGCAAGCATAGCTGTTCCTTACTGTTTGCTTCATTTCACTATATGGAATTGAATGTCATCAATTGATAAACACTCGCCATGACCCACCTCTAGTGTTATTGCAACTTAAGCTTTCACCTTCATCACATGTAGAGTGGCCTGTAGGTCTTCGGCAGGAGTAAGAAAACACCTTATCCTGAAAATAATCAAACCTGCATCCCGTTAAAAACGTCAAAAAAGGTGGATATCACGTTATAAACGTCACTTTGTTTGCTTTTGAACCAAATCTGGCTAAAAAACAAACCTTGATATGCGTCGCAGTTTATATCCTTAATAGTAATGCGTGTTAGTGATTACTTACTTGTTGGGCTTTATTATAAAGTGCATTTGCCTATTGAAGTACGTTAGGAGATCTCGATCACGCACGCCTTTCATGTTAATTCATAAGGTGAAATTTAATCTGCCGTTCTGTTGTGATTGACTTCGCAATCTATGTCATTAGTTTATAAATCTATGCTTTAAATGATGGAATTTTCGCCTTTTATCATTTTGTGTATTGGTGAACATTATGCTTTTTTTACTGAGTAAATAAAGAGGATTGCAATGATCTTTACAGTGAAATAAGACCATATGAATATGGTCCAAAACACAGAGTTCATGTCTGGATAATAGCGTCTGAAATAGCTAAATTGAGCCCCTGTCTACTGAGTTTTACTCTGTTGGGTGAAGGGTATGATGGTTTTGCTGGTGGGATAGGTAGCAAGCCCTTTTAGTCCTGTTTATATTCACTTAGAAATAAGCGATTGAACGCCGGAACAGAAGTAGCCCAGATATAAAAAGCCCCCAACAATTGGTGTTTAATTGTTGGGGGCTGTTCAAATGAAGTGCGGTAGTGGATAACGCCGCTAGCTGGTAAGTAACCTTTGCAGCTTGTCACGCTGCGCTTCAATGTAAGCACGCTCCGGACTTTGTTCTTTACAGTGCTCAAGGATGAACTCGATAGAGCTTAAAACCGTTCTCCAGCGCGGAGTTTTAGGTAAGGTTTCAATGCGCATGTATTTATCTAGAGTACGGGTTTGTAGCGTACTTCTATCAAGGTAAACGCGCCAAAGACCACTTTGCTCGGCAAAGGTAAACTTACTTTCTCCAGTGACAGACTCCCAGTATTCCAAAGCATGTGTCATCGCTTCGACCAGTACTTCACGCATAACTTCTTGTTTGTCTTTTTTATTGCCTAGTGCTTTGTCTGCCAGTCGAGTGAACTCGCCTCCAAGCTCTTTAAGCTTCTGTAGCTGTTCTTTGTCGCCGTCAAAGGCATAGCGAGAAAGTACCTCCACTGCCGTTTCCAGATTGTGAATGCGCGCTGTATTTGCGCCGCCACCGACATTAAATATGTACATAACGTCTAGGCCGGAACCTTCTGGAAGCTTAAGGATGTCCGCTTCAATATTTTGGCGAATGTCCCCGATATAAATATCAATTTTCCCGCAATAATGTGGCTGCTTAACGGTCAGAAATTTTGGAGCAATCAGCTCATCGGCAGACGAACGTTTAATTTGCTCTAAGCTACGTTTAAACAGCTTACATGCGGCTTCGTTGGCAAAACGAACACGTTGATCTTCGCGCAAGCAAATAATCGCCTCAGGAGCGGACTCAAGCTGCTCTAGCAGACGCCCCTGAGTTTCAAGCAAGCTCGCTTCTACTTCAGCTCGTTGACGAAGTTCCGACTCAAGTACTTTATTCTCAATATGGCGCATCTCTGCTTTACTTGCGGTCAAATGAGCTCTAATTCTGGCTGCAAGCTCTTGTTTGTTAAAAGGCTTCGACAAATAATCGTTTGCTCCGGCTTCAAAGCCTCTAACTCGGTCTTCAGTTTGACTTAAGGCGGTTAGCATAATGATTGGCAGCTCAGCATGATCAAAGGTTTGACGCAATTCATTACATACTTGATAGCCACTCATTCCTGGCATCATGATATCGAGCAGCAGCAGTTCCGGCTTTTCTTGTTCGACAAGAGCAAGTGTTTCTGGACCATCTGAAACGGTTCTTACACGATAGCCTTCTAAGCGTAAAAAGCTTTCAAGTACTCGTAGGTTGACTGGTTCATCGTCTGCTACATAAAGTAGCGGACCTTCTGGGTTTTCTGGTAGCGATAGGTCGTCTGTGTTCTCAAGGTTAATTTCTGGAACCTGGAAGTGCCCACAGGCTGCCTGCGTCTGTGTTGCTAGGATCTCTTCTTCACTGGCGAGAGGCAGAGTGAAGCTGAATGTGGTCCCTACCATAGGTTGGCTGCTGACATATAAGGAGCCTCCCATTAGCTCAATCAACTGGCGGCTAATTGATAAACCTAACCCCGCACCTTGACGATATCGACTTTCGTCCTGTCCTGCTTGAATTAAAGGCTCAAAGATGTGCTCAAGGTGCTCAGCAGGAATACCTTGTCCGGTATCGACCACTTGAACGCGAACTAAATCGTCTACGACTCCTGCAGAAATAACGATCTTACCTTCAGAGGTGTACTTAATTGCGTTTCCTATCAGATTGTAAAGCACCTGTTCAAGTCGTTGTGGGTCCGCTGAGACTGCTTTGAGATCATTAGGTACTTGATTGATGATTCGAATGGTCTTGTTTCCAAGTAAATGACCCGACAACTCCAGCACCAATCGGGTTGAACTTGCCAGGTTAACAGCCGACTTCTGGATGTCCATGCTACCGTATCGCATTTTATGGTAATCCAGTAAGTCGTCGACCAGGTTAGCCAAACGTTGGCCACTTTTAATAATTATATCAAGCTGATACTTCTGGTTTGCCGGAATTGTACCGTTGGCTCCGGATATCAAGGTTTCTGCAATACCGACCATGCCGTGCAAAGGTGTACGCAGTTCATGAGAGGTCGTTGCCAGAAACTCATCTTTTAGCTTGTCTGCCAGTTGCAGCTCGTCATTTTGTTTTTGAATTAAGCGGATGTTGCTTTCCAGCTCTTCATTTTGCTTCTTGATCGTCTGAATTTTTTCACGAATGGAACGTTGCATGCGCTCAAAACTGATGGCTAAGCGACCAATTTCGTCTTTTCTAACAGTATCAAATGTGTTTTCGTCCAGATCGCCTGCTGATACTCGCTCTGCTGCCCAGGTTAATTTAAGCAGTGGCGAGGTGATGAAATTCGATAAATAGTGCGAGGCAATCACAACCAGTATGATCGCCGTAAGCATCGCAATGACGAAGAGTTTTTCCAGCTGGTGAATGCGAGAAAAGGCGTCTTTTTCTGGTAACTGCACGACCAACGCCCAATTCACACCACGGGTTTTAACTGGCGCATAGGCGGCGATAATGGCTTCATCGAGCCCGTTTGTATAAGTACCTACGCTTGTTTGACCTGAAAGTGCCTGAGTGATGACCTCCATACTGTTTTGGATATCATCTAGCTTGGTGTTAATGGTTCGAGGTTGTTGATCTCCTCCGACTAATAGCGTCTCAATCGATGACTCGCGGTTTTTGTCTGCGACTAGTTTAGTTATGCCATTATTTGGTAATCGGAACATGGCATAGCTATGGAGATATCCTTGTTGAACGATAGGAGCGCCAAGCCACGCGACTTGCTTGCCATTTTCAAGTTCAAAGTCAGAGATAAGGATTGGAGTATAGTCTTCGTTTACTTTACGGCGCTCGCTGACATCATTGGCCAAGCGCTGAAACGCTCTACCTAGGGCAGCATCTTTATAGCGGCCAGTGAGAAGATTAGTGCCGTAATTGTCGTCTTTTTTGATTGAGTAAGTAACGTTACCGTTGATATCGACTAAAAGTATGTCATTGAAGTCAGAGCGTTTTAGAAGTTCTGAATAAGCCCAATGATAGCGCTTGTGTAACAGGCGATAACGCTCGCTCCCGACAAAGTTAGATGACTCCGGCAAGATTGACGTTTTTGTCTGATCGCCACTGCCTTCAATATAACGTTGCTGTGCATTTTGACGTGACTCTTCAATGTCGTTTCCTAAGCGACTGAACGCATTGACTAAACCATAAAAGCGTCCACCGCTGGCATAAGCTAACTCCGAACGGACAAAGCCCATGACTTCGGTTTCGCGTGCTTCAAAATAGTCAATAATTTGCTGCTGTTTGGTATCTCGTACAGACAGCAGGTGCGACGTGCTCTGTTCTTGCAGATCTTGACTGTGTGACTGCAGGAAAAAAAGCGCGGTAATGGTTAGAGGCGTAAGGCTGAGGACAAGAAACGCAGTCATCAGCGTACTTTGTAGACGCTTAAACTTCTGTTTTTTGTAGAATTTGAACATGGATAAGATTGCAACTCATAAAGGGCAGCAAAAAGTTTACTTATTGCTACCAAGGTTCTCGTTAAAAACGGATAAGACGTTAAATTCGATAGAAATAACAAAATTAACGAGTTTTTTTTCTTTGACAAGAAAGTTGATTGCAAAGCGTGCAGAGTCACGCAGTTTTTTTATGTTTGATGAGTTTTTAGCGGGAAATCGCGCAGGTTGTCGCCTGCGCGGAGGAGAGTTAAGACTTTTTAGCGTAATAAATTGAGAATTTTTTCGTCTTATTTAGCGTCTCGCAATTATTGAAAGCGCTTTCAATAATTGGTGGATACTTCAAGAAACTGTTCGCTACGATAATCATTTCCCCTTGTCTTTGAAGGTATCGTGGTGCATCACCAAGTAAGCTTTCTGCGGCATTGTAATTTGTATCCAGGCCACTATGAAAAGGCGGATTACTGATGATAAATCGGTAGTCGTTTGCCGTATCTGAATAAATATCAGAAGCAAACACTTTACCTTCTAATTCATTAGCTTGCAGTGTTGCTTGGCTGGAGGTAATTGCATAGGCGTTGATATCGCACATTTCAATTTCTATTTCAGGGTTGGCTTTCGCCATAAATGCGCCAAGCACGCCGGCACCGCAACCAAAATCGAGAACTTTACCGGACAATGGCGGTAAGGTTTCCAATAACAGCTGGCTACCTAAGTCGAATTCACCATGGCTGAATACCCCAGGTAAGCTTTTCACTAGCAGTGATTGGTTGCCTAAGCTGACAGTGTAGGACTTAAACCAGTCGATCTGATTAAATGGCGCTGGTTCGTTTACGCATTGGCCCCAGTAAAAGGAGCAGCGACGGGCGGAATCGTATTTGTTGATCGGGCCGTAGTCTTTGAACATCTGTTCGATACTTTTTACACCAGAGCGGTTTTCTCCGACGACCACGATTTCAGTATCGACACCAAGTTTCGCCATGAGCATTGCCAGTAAGTATTCGGCTTCTGCTTTAGCTTTGGGCCAGTAAAGTAACACCATGTCTGCTTGGGTATCGACGTTATACTCTGAACCAAAGTGGCTTTTGATCTTGTCAGATGTACGAATTTGACGGTAATAGCTGTAGTTAGAAGTAAAAACTTCAACAGACTCACAGTAGGAGGCCAGCTCAAGAGGGAATAGGTCTTCAACTTCACCGGCGACTAAAACGTGCTTTCCATTGAAGTATTCCAGCTGGCGTTGCGCTATTTGACTTGGAGCGATATAAGCAGACATAAATTTTGTTCGTCAGAAATAATTAGGGCCAGATTTTCTCACAATCTGGCCCAAGCTTGAAGTCATTAACGAGTAACTAGCTGTTGTCTTGATCGTTAAGGAAGTCTTTAAATTCCTCTTCATAGATATTAAATAGCACCATAGTGATGGCAAAGATCAGTGGGCCATAAATCAGGCCGATGAGTCCAAACAATTGCAGACCACCCAATAGTGAGAAGAAAATCATTAAGGTGTTCATGCCAGAACTGCCTTGCATCAGCAGTGGGCGCAATAAATTATCAATTGAGCCAACAATAACCACACTCCACGCCGTTAGGAAAATTGCCCAAGTTGTATCACCCGTTAGGAAAAGGTAACCCGCCGCTGGTATCCAGATTAAAGCGGTGCCCACAACAGGAATGAACGAGGCAAAGCCCATCATAGTACCCCAGAATAGTCCCGGAAAACCGGCGAGCCACATGCCAATCCCACCAGCCATACCTTGTGCTATTGCGGTAAGAAATGATCCCATTACTGCGGACTTTGATACCTGCTCAATTTCGGTCAGAATTTTGTCTTCCTGACTACGTGAGAGGGGAAGTATATGTCGAATGGCGGAAATTATTTTGTCGTGATCGCGCAACAAAAAGAACAGGACAAACAGCATCAGGAAGAAGTCCATTAAGAAGTTTGTCGCATCACCAAGTATTTTTGCGCTGATGGTGACTAAGTTTGAACCAAATGATGTGGCGAACTGGGCAATTTTTTCCGCAATGGCTTTTGGCTCTACTTTATCGAATGGTAGGTACTCATTTACCAACGCTAAAGCCTTGACAACTAAAGGGTGCTGGAAAATATCCTGAATTCCGCCATTCGTTACCCACTTATAAGTATTTTGTGAAAATAATGAGCCTTGCTGAACGATAGCAGCAAAAACAAACAGAAGCGGAATCACAATAATAAAGGTCAGAACCACACAAGAGAGTAACGAAGCCATGTTCCTATGCTTTGGTATCTTTTGCTCAAACCATTCGTGTATAGGGAACATGAGTAATGAAATGATGAATGCCATTACGATCGAGTTGATGTAAGGTTCGACTAATAAGTAGCAAGCAAAAGCAGCGGCGAGCAGAGCGACCATTAGAACGCGATGACTCGACGTGATTTTCACATTGTTTGGCATAAGATAAGTCCAAATTACAGATGATATTTACGGTTTCTAGCTTATAACACGGGCTGTGAACCTTTATTACGGTATGTGCTCGCGGTCTTATAATACCGTGCAATTAGAGCCTAGTAGCATACCTTGTTATAATGACGACAAATCAGTCGGTTATCAATCAGGAGATGTAAAATGGGTTGTTGTAATAGTGACAAGTCGTGTCAAAACGAGAAAAAAACCAAGCGCACTCCGTGGTTAGGTATTGTGGTTGGTGTACTTGTTGTCTTAGTTATTTTGAATTGGCGCTAAAAAAGGACCATGAAGGTCCTTTTGAGATTTGTCGTTACTGCCTTTGCTGAATTATTGTGCTTCAGCAGCCAGCGTTGCAAAACAGCGGTCTGCTGCTTCTAGTGTGGCATCGATTTCTTTTGAACCGTGAGCGAGAGATGTAAAGCTTGCTTCAAATGCTGAAGGTGCAAGGTAAACGCCGTGATCAAGCATAAGGTGGAAGAATCGTTTAAAGCGTTCAACGTCGCACTTTGTCACGTCTTCGTAGCAAGTTACGCTATCTTGATCGGTGAAGAAGAAGCCGAACATGCCACCCACTTGGTTTACCACCAACGGAATACCATGTTTTTCAGCCAGAGATTTAAAGCCATCTGCTAGCTGCTTCGTTTTTGAAGCCAGACGTTTTTCATTGCCTTCTTCTTTTAGAAGACTCAAACAAGCAAAACCTGCTGCCATCGCTACTGGGTTACCAGATAGAGTACCTGCTTGATATACAGGACCTGTTGGTGCGACATATTGCATTACTTCTTTACGACCACCGAAAGCACCAACTGGCATACCGCCACCAATCACTTTACCTAATGTTGTTAGGTCTGGTTTGATGTTGTAGTGTGCCTGAGCGCCGCCAAGGGCGACACGGAAGCCTGTCATTACTTCATCAAAAATCAGTAGAGCACCTTCTTGATCACAGATTTCACGCAGGCCTTCATGGAAGCCTTCTACTGGCGGAATACAGTTCATGTTGCCAGCTACAGGCTCAACGATGATACAAGCAATTTCACCTTTGTTTGCAGCAAATAGCTCGCGAACTGAATCCAGATCGTTGAATGTTGCAGTTAGGGTATGTTTAGCAAAATCTGCTGGAACACCCGGAGAGCTTGGTTGGCCTAGAGTCAACGCGCCAGAGCCTGCTTTTACTAGCAAGCTATCAGCGTGACCGTGGTAACAACCTTCGAATTTCATGATTTTGTCGCGGCCAGTGAAACCACGAGCAAGGCGAATCGCACTCATGGTTGCTTCGGTACCAGAGCTAACCATGCGGAGTTGTTCCATTGATGGTACAAGTTCAGAAACCAGTTCTGCCATTGAAATTTCTAGCTCAGTTGGCGCACCAAAGCTAAGGCCGCGTTGTGCAGCGTCGATCACGGCTTCACGAATTACAGCGTGGTTGTGACCAAGGATCATTGGCCCCCAAGAACCGACGTAATCAATATACGCCTTACCATCGGCATCAAAAATCAGAGCACCGTCTGCTCGTTCGATAAATAGCGGAGAACCGCCTACGCCGTTGAATGCACGAACAGGTGAGTTTACACCGCCTGGAATGGTTTTCTGGGCTTTGTCATACAGTTCTGATGATTTGGTCATGGGGTTATCCTCTTTTGATTGCTCGGACCAAGTGGTGCGCATTGTACCTAGCTATAATCAACTTAGAAACGTTTTGCTTAATTTATGTGTTGTTTCGCAATGTAATTTTAACTATCCGATATAAAGAATCGACGGTGAATACTTGAACGAGTTGGTCAGGTATTAGATAATCGTACCCAATAAGCACAAATTTGACGTCTTGCTTCAGGCTCGACGCATTACACGAGTGAGAGAGGTTTTTCGTGAGCGAAGTAAACGTACCATTATCTTTTTCCGATGCTGCAGCATCTCGCGTTAAAGCGCTGATTGCAGAAGAAGAAAACCCAGCATTGAAACTGCGCGTATACATCACTGGTGGTGGCTGTAGCGGTTTCCAATACGGTTTCACTTTCGATGAGAACGTAAATGATGGTGATACAACCATCGTAAATAGTGGCGTAACACTGGTTGTTGACCCAATGAGCTTGCAATATCTTATTGGCGGCATCGTGGATTACACTGAGGGGTTAGAGGGAGCACGCTTCTTCGTAAATAACCCGAATGCAACGACCACTTGTGGTTGTGGTGCATCATTTAGCGTTTAATATCCCGTATAAGTTATTCATAAGGCTGCATTTTTGCAGCCTTTGTTTTATGTATTGATGAATTTCCTGAAATTGCGACGTAGTTAAGAATCCAAGCCGCTATTATTTTCTTTTTAGAAAGTTAATTCGTATCATAAATTATTCGACTAAGATTGATTTGTATATTGAATTAATTCTCGCAACATTACTTATTGCAAGAGATTATTATGGCTAGCTTCCCCTTTACGCGATTTTTCGCTGAACGACCTTATATCGTGTCGTTGCTCATTATTTTAGTAATGTCAGCTTGGTTAGGACTTGGTTCACTTCAAGCCGACGATGTGTCACCACAGCGTGCATCGCAAGATATTCCTCTGGCAAAAGTCTCCTATCAAACATTTACCGCACAAAATACCTATAAAACGATCGAGTTGTACGGCCGTACCGCACCAGACAGACAGGCTAATTTAGGGGCGGAAATTGCCGGTAAGATCATTGCGCTTAAGGTTGAAAAAGGTGAGTCGGTTAAGCAAGGACAAGTGATAGCGCAAATTGATAAAGGCGATCTCGATATCCAATTGGAGCGCGCGCATGCACTACTTAAAGTCCGTGAAAAGGAATTCAACGCGGCAAAATCGTTAAAAAATAAAGGACTACAAGGGGAGGTTGCATTCAGTAATGCAGAAGCTTCTTTAGTAGAGGCTCGAGCGCAAGTCACCAACGCTAAGATTGCGTTGAGAAATACCAATGTAATCGCACCGTTTAGCGGTATTCTCGATCATCTATTTATCGAAGTGGGTGATTTTGTCGGTGTTGGCGATCCAGTTGCGACGATTATTGATCTCACTCACTTGGTGATTGAGGCGGACGTCAGTGAGCGCCATATTCAGGACTTGTCATTAAATCAGCCTGCAAAAGTTAAGTTTATTTCTGGTGACACGGTTGAAGGCACTGTGAGTTATGTTTCACGGGTGTCCTCACCAGCGACTAACACTTTCCCAATTGAAATTCGACTACCCAATCCTCAACAGTTGATTCCCGCAGGGATAAGCACCGAGGTTGATTTAAACCTCAAACAACAATTAGCGATCAAGTTAACTCCAGCGATGCTGGCACTCGATGAGGCCGGTATTTTAGGTGTCAAAGTACTAGAAAATAAAAAAGTAAAATTTATCCCCATTCAATTGGTTAAAGCCGAACAAGATGGTGTTTGGCTGACAGGGCTGGGGGATAGAGTCGACATTATCACCACAGGTCAGGGTTTTGTACGTGACGGTGATGACGTGATTGCCGTTAAGCAAGAATTGTAAGTGGGGTTGATATGTTACGTTTGATCGACGCCTCTTTATCACGCGCACGAACGATGATGGTACTGCTGGTCTTTGTTCTGATTTCTGGCGTGCTTACCTATCTGACGATTCCGAAAGAATCGAGCCCTGATATCACCATTCCAATTATCTATGTTTCTGTTAGCCACCAAGGTATCTCACCTACCGATGCAGAACGCTTGCTCGTGCGTCCGATAGAGCAGGAGTTGCGTTCTATCGAAGGGGTTAAAGATATGACCGCAACCGCATCTGAAGGGCATGCGTCGGTAGTGCTGGAGTTTAGCGTTGGCGTAGACCTTGATCGAGCTATGGCAGAAGTGCGTGATGCGGTTGACTTGGCAAAGCCTAAATTGCCCGCCGATAGTGATGAGCCTACCGTCAATGAAGTTACTTTAGCGTCTGAAGAAGCAGCTTTGTCGGTGGTGCTCTACGGAACCGTGCCGGAAAGAACCATTGTACATCTTGCGCGCCAATTAAGAGACAAGCTGGAGAGCTACAGACAGATCCTGGAAGTGGATATCGCGGGTGACCGAGAAGACATCGTTGAGATCATCGTCGATCCGTTGTTGATGGAAAGTTATGGTCTGGATCAGGCGAGTATCTATAACTTGATCGCGTTAAACAACCGTGTGGTGGCGGCGGGGTTTGTTGATACTGGTTACGGCCGATTTTCGGTCAAAGTACCGTCGGTGTTTGAGACGCTAAAAGATGTGCTTGAGTTGCCAGTTAAAGTCGATGGTAAACAAGTCATTACCTTTGGTGATGTGGCGACGGTAAGGCGTGCGTTCCGTGATCCGGAAAGCTATGCACGTTTGGATGGTAAGTCCGCGATTGTGCTCGATGTTAAAAAGCGTGCGGGCGAAAACATCATCGAGACCGTAGATCTGATCAAAGCGGTGATGGCCGAAGCTCAAAATCAAGAGCAATGGCCGGATAACCTGCTGGTGAAATACACGAGAGACCAGTCAGATGATGTCAAGATGATGCTCAACGACCTACAGAACAACATCTTGTCGGCGATCATCTTAGTCGTAATTGTGATTATTGCGATTCTTGGTGTTCGCACAGCGCTACTGGTCGGTATTTCGATTCCTGGTTCATTCCTCACAGGCTTGCTGGTGCTCTCCGTGTTTGGCCTGACCGTGAACATTATCGTCTTGTTCTCGCTGATAATGGCGGTCGGTATGCTGGTCGATGGGGCGATAGTGGTCACCGAGTTTGCCGATCGTCGCATGCAGGAAGGAGCGCCGCGTAAAGAAGCTTATCGAGATGCTGCAAAGCGCATGGCTTGGCCGATCACGGCTTCGACAGCGACGACGTTGGCAGCCTTTGCTCCGCTATTATTCTGGCCGGATGTTACTGGCGAGTTTATGAAGTATCTTCCGCTGACATTGATCGCGACGTTGGCCGCTTCGTTGGCGATGGCACTGTTATTCGTACCAGTGCTCGGTAGCCTTATCGGTAAACCTCAAAATGTATCGCCTATCCAACACGAGAAAATGCTGGCTCTGCATGAAGGCGATTATGACAAAGCTACGGGTATTACTAAGCTGTATTACCAGACGCTGAATGTTGCGTTGCGTCACCCGTTAAAGATCTTGCTGAGTGCTATCTTACTCTCGGTCGGCGTTGGTTTTACTTACGTTAAAGCGGGACTAGGTGCAGAGTTTTTCCCTGAAGTCGACCCACCATTTTTTACGGTTAAAGTGCGCTCGTACGGTGATTTATCTATCGATGAGAAAGACCAAATCATGCGCGATGTTGAATCGGTGATGTTGGGGCATGATGAGTTTGAAAGTGTTTACACCAAAACAGGTGGCGATGATGAGATTGGTTTAATCCAGATCACGCCTGTGGATTGGCAGTATCGTCGTAAGGTGAAAGCCATTATCGATGAACTGAAACAAACCACAGACCAGTATGCTGGGGTGGAAATTGAGTACAAGTTTCCAGAGGCGGGTCCACCAACTGAGCACGACTTGGTTATTGAAATGTCTGGTTCAACGCTCAGTGGCTTAGACGAAGGCGCGAAAATCGTTCGTCATTGGGCGGATGCTTACCCTGCATTTACCAATATCAGTGATAACTCAAGCAAAGACGGTATTGACTGGCAGATCGATATTCGCCGTGATGATGCCGCTCGCTTCTTAGCAGACGCGACATTAGTTGGTAACACAGTGCAGTTTGTTACCAACGGCTTAAAGTTGGGAGATTATCTGCCGGATGACTCCTCAGAGGAAGTCGATATATTAGTGCGCTACCCAGAGGATAAGCGTGATATTGGCCGCTTTGATCAGTTGCGGGTCAAAACCGCTGCTGGACTGGTTCCGATCACCAATTTCGCCAGCATTATTCCTGAACATAAACAGGATACGATCCGTCGTGTCGATGGGCATAGAGTGATCAGCGTGTTTGCAGACATTAGAGAAGGTTACAACCTGGCGCTTGAACTGCCTAAAGTTGAAGAAGCGCTCAAAGAGTTAACCTTGCCTGAGGGAGTCGAGTTTAAAATCCGAGGTCAGAACGAAGAGCAGGAAAATTCCTCTGCTTTCTTACTCAACGCATTTATCGTGGCGCTGGTTGGTATGGCTCTGATCTTAATTACTCAGTTCAACAGTTTCTACCAAGCGTTTCTTATTCTGAGTGCGGTATTGTTTTCTACGGTTGGCGTTTTTGCGGGCTTGTTGATATTCCAGAAACCTTTCGGTGTGATTATGTCGGGTATCGGCGTGATTGCATTAGCGGGCATTGTAGTGAATAACAACATCGTCTTAATTGATACGTACAATCAGCTGCGCAAACGAGGGTTGGATAAGCGTGATGCGATCCTAAGAACAGGTGTGCAGCGTCTGCGCCCGGTATTACTGACAACGATCACGACGATTCTTGGCCTGCTGCCAATGGTACTGGAGATGAACATCGATTTGATTAATCAGAAAATCGAATTCGGTGCGCCAAGCACCCAGTGGTGGTCTCAGTTAGCAACCGCTGTTTCAGGTGGGCTTGCTTTTGCTACATTGCTGACGCTGGTGTTAACTCCCTGTCTGCTTATGCTAGGCAAAGAGCATTCTTCTGATGAGATGATTGGATCAGAAAAAGAGGTGATATAAATCGCCTCTTTCCCTGTTCGAGCCGCTTACTTCATGGTTAGAAGCTCGCTGTATCGGTCGAGCTTAGCCATGTTGATTTTCGCATTCGCTAAGAAGGTTTGTCTTGCTTGCCCAGTTAACGATTTTGATTGAGGTAAATTAACCGTGCGTGGGTTTTTGTGCACGCCGTTAACCAGGAACTCATAGTGTAGGTGAGGGCCGGTCACTCGGCCTGTACCACCTAACGTACCAATGGTTTGGCCCTGCTTAACACGCTGACCGGTTTTAACGGTACGTTTGGTTAGGTGCAAATACTTGGTAATGTAGGTATTACTGTGTTTGATGAACACGTAGTTACCATTAAATTTGTTGTATGACGATTTTTGCACCACACCATCACCTGCGGCCCAAATTGGCGTACCCACTGGAGCGGCATAGTCTGTGCCTCGGTGAGGACGAACTTTACCCGTGACAGGGTGCAGACGACGAGGGTTGAAGTTTGAGCTTACACGACGGAAGTCCAATGGTGCGCGTAAAAACGCTTTCTTCATTGCTCGACCATTTTCATCGTAATACTTACCTGATTTTTCATCCAGAATCGCAGTGAAGGTATCCCCCTGGTTTTTGAACACGGCCGCGATGATTTTACCGCGTCCAATCACTTCCCCTTCGACAACCTCTTCCTGATACAGGACTCTGAACGTGTCGTTCTTACGAATATCTAATGCAAAGTCGATATCCCAGCCGAAAATTCCCGCTAACTCCATAATTTGGTTCGCGTTTAAGCCTGAAGAAATGCCTGCATTCCAGAAGTTAGATTTGATGGTTGCTTCAGCAAAGTTGTATTGATAATCGACCTCTTTTTTGTCGATTTCAGAGACGTACTTGCCATCTTGTAGCTTGATTCGGAAGGTTTCGAATGCGCTCAAGGTACGTCGTAATTGAACTAAGTTATTGTTTTCATCAAAGCCGAATTGCAGCCTGTCGCCAGGTCGAAGACGGGTTAGCTGCTGTTCCACTTCTTTATCTGAGGAAACCAGCTCATGCAGAATACGCGCTGATAGACCGACACGGCTAAAGAGAATGGCCGCACTTTCACCATTTTTAACTTTGTAGGTCTCCCAGCGTAATACCGAGGAAGTAGACGATGTCCCGTTTAATGTCGTCAATTCCATAGAAATTGGCACAGGATAATATTGCCCCACTTTTAAGCGGCTTTGCTGAGGGTTAAGTTCTTGCGGATCGGGTAAAAAGAATAGTGCGAAGATGATTAGCGCACTAAAAAAACCGATCAATACTTTGTGCAAGAGTGGAAGTCGGACAAAAATCGAATGCATGACGTACTTGTTTGCTAAATTAAACATAAAAAATGACAACTACCTAGTCTAACGTGTTTCAAAATGCATCGCTATTCAAGTAATATGTCCAGCTATTATATTTTGCCAAATCTGTGGGAGTGAACAAGAATGGCGAGCATTGAAGCTGCACTAGCCGAGATTAAGCGCGGTGTTGAAGAGCTGATTCCAGAAGAAGAGCTGATCGCAAAACTAAAAGAAGGTCGTCCTCTACGTATTAAGTTGGGCGCGGATCCAACGGCACCTGACATCCACCTGGGCCATACGGTTATTTTCAATAAGCTTCGCTTGTTCCAAGAGTTAGGCCATGAAGTGACGTTCCTGATTGGCGACTTTACTGCAATGGTTGGTGACCCGACAGGTAAAAACTCAACTCGTCCACCACTTAGCCGTGAAGACGTACTGCGTAATGCAGAAACGTACAAAGAGCAGGTGTTTAAGATTCTAGACCCAGCAAAAACTAAGATCCAATTTAACTCAGAGTGGCTTTCTGAACTTGGTGCTGAAGGCATGATTCGCCTAGCGGCTAACCAGACAGTTGCTCGAATGCTAGAACGCGATGATTTCAAAAAGCGTTACACAGGCGGCCAGCCAATCGCTATTCACGAGTTCATGTACCCATTACTGCAAGGTTGGGACTCAGTGGCAATGGAAACCGATGTTGAGCTCGGCGGTACCGACCAGAAGTTCAACTTGCTAATGGGTCGTGAGCTACAAAAATCTCACGGTCAGAAGCCTCAGGTTGTACTAATGATGCCTCTTCTTGTTGGTCTGGACGGCGAGAAGAAGATGTCTAAATCTGCGAACAACTACATTGGTATCAGCGAAGCACCAAGCGAAATGTTCGGTAAGATTATGTCGATCTCTGATGATTTGATGTGGAGTTACTACGAACTTCTGTCTTTCCGTCCGCTGGAAGAGGTTGCTCAGTTTAAGGCTGATGTTGAAGCTGGTAAGAACCCTCGTGACATCAAAGTACTGCTTGCCAAAGAAATCATTGCACGTTTCCACAGTGAAGCCGACGCTGATGCGGCGGAGCAAGAGTTTGTTAACCGTTTTGCTAAAAACCAAATCCCTGATGAAATGCCAGAATTTGAGTTCGAAGCAGGTCGTCCGGTAAGCAACCTACTGAAAGAAGCGGGTTTATGCCCATCATCTTCAGATGCGATGCGCATGGTTAAACAGGGCGCGGCTAAGATTGACGGTGAGAAAGTGGCAGACAGCAAATTCACACCAGAAGCAGGCACTTACGTATTCCAAGTTGGTAAACGTAAATTCGCTCGTATTACAATTCAGTAATTATTAACTGAGCAAAATGAAAGCGCCGAATAGGGCGCTTTTTTTGTTTAAAACAAACGCAAAATATTAACAAAGCCAGACTGTAAAAAGTGAGTAACTTTGCTACCATACGCTAGCTGCTAACAATGGCAGCGTTATCGGAGATTTACATGAACAATACCGACCATCCTCCCAGTTGTTGGGTGAGTAAGATTAAGGGAGCGAAATAACCCGCTTCGGTATTGGCGATCTCCGCCTTACCTGAGTGGTGAGGCATCTTTTCAAGTTTCTTCTTATTATTTCCTTCATAAATTCTGAATAGACTGTGCGATTGTGAGCGTGATTGCGCGTATCCTGATTTACCTGTTTCAGTAAAGGATGTGCTGAGTCATTTTTGCATGCATAGTTGATGGTCGTTACCAATGCCAATCGGGAGATTCGCCATGACGGTAATGAACAACACTTTTATTGAAACAACACCAAACTTCTCTGCAGTCGAAATTGGTGCGGCTCGCAATGCGTTTTTGCAGTACGAGCGAGATAAGCAACTGCAGTTACTCTCTATCATGCCTATTGATGAGGCGGTGGGGATTTTACAACACTGTTCCGTTGCTTATGTGAACAGCCTTATTGCTCAGTTAGAGCAAGCGGGGCATGACAAGCGTGCTCGTCATTATGCGCACCAATTGGGTTTGCATATTTCTGAAGTGGATACGCCAGATGGTTATTTGTCTGCTGGCGTATTTGAGCATGTGAAGCAACGTATTGGCTGGATAATTGCGCTTGCTTTACTCGGTATCGTATCGGGATTGATCATCGCTCAATATGAAGATACGTTGAGCCAACTGGTTTTACTTGCAGTCTATATGCCTGTTATTGCTGCTGCTGGTGGCAATACTGGCACACAGGCTGCAACCTTGGTTATTCGGGCTCTCGCAACAGGAGAGCTGAAAAAACGCCAGTGGTTAGCGGTACTTTGGAAAGAAAGCCGAGTCGCGTTATGTCTCGCTCTAGCCATCGCTATTGTGATGGTCGGCCGCATTCTGCTGTTTAGTGGCGGACAACCTAATGGCGGATTTGATTTGGTAGACATAGCATTAGCGATCGCTGTGGCTCTGTTTATCCAAGTAACAATTTCGACCACGCTTGGTGGTCTACTGCCTATCATAGCGCGAGCATGCAATTTGGACCCTGCCGTGTTGGTGAGCCCCGTGCTTGCTTCAATCGTCGATATATCAGGGATGTGGATTTACTTCACGGTAGTGAACTACTTCTTAGGCATCGCCTGACTAAAGTTCACAACATCGCTATAAAATAACTTTTCAAAGCTAGTAATAGGGGCGACAGCAGGCTTGCTTCCGTCCCTTTTTTCTGGGAAGTAATCAGAGACAAACTGAACAAAGATAGTATTCGGCTTGCCGTTTTTATCTAGCCCATATCCCGCCATATTGTAAGTCCCATATAACGAACCACTTTTGGCGATCAGTTGTCCTTTAATAGGTGCATTACGCATGCTTTGTCGATACTGAAGCGTACCCGATTCCCCTGACTTTGGCATAATTGCAATAAGGTTGAGCTGTTTCTCATTCTTCCATATGTAGCGCAGTATCTCTGCCATTTTGGTTGCGGATATTCGATTGTTTCTCGAAAGCCCAGACCCATCTTCCAGGCGTGCTTGTCGAATGTCGACCCCTGTATTCGCGAAGATGATTTGTTTTATGGCTTCAGTTCCATTGACAAAACTGCCGGGTTGAACAAAAAACTTCGCGCCAAGTGTTTTAGTCAGCGTATCGGCGATCAGGTTGTCTGAGCGTTTTAGCATCTGATCCAGTAAAACAGACAATGGCTGAGACTGATGCAGTGCGAATAGTTTACGCTGTTTCTTAGGGGCGGAACCTACCTTTATTCTGCCTTTAAGTTCAATATTGAGTTGAGCAAGCAGCGTTGCGATCTTTTTGCTGGTATACATTTCAGGGTCTTGGACCGCGAATTTCAGAGGTAACGGCTTTTCTCTTGCGACGAGGCAGCCATTTAACTCATAACGATTGTCAGGGTTGGGCAGAAGGTCTAAATCACAGTGACGACTTTTCTGAACGGCCCTTGTTACCGTTTCTACAGAGCTTTTTACATGGATTGGTTGATGTTCGGGAACAAACACCCGAGTTCCACCATCTTTTTGTGTGTAAATGGATGCTTGTACACAATTTTTATTTAGTGTGATGGCGGACGCTGGAGCGCTATAACACACACCAAGAATATCCCATGGCCATCCGACGGCGCGGTTATAACCAGTAAACACGCTGTTATCGAGCCACAAGTCACCTTCAATGCGTTTTAAGCCATTCTTTTTCGCCAGGGTTAGAAGGTCTTTTAAATCTTTGGTTTGTAACGTTGGATCGCCAACAAAGGTGATCACTGCATCTGATTTAGAGGCTTCTAGTTTAGTACGAAATCTAAAGCTATCACCCAGTTCCAACTTGGCTGCTAAAGCGGTCACTATCTTGAGCGTGCTGGCTGGTGGAAATAGCTGCTCGGTAGGGTGAATACCAGAAAGCTCTGCATTATCAGTGAGTTTTTCAGCAACCAGACTAATCCGTGCGCCTTCAGGTAGCACCTCTTGATGTGGGTATGCTTGTGTGGCTAACGGACATAGCAGTGAAAGGAAAAATAGGGACCAACGTAAACGCATAGAGACACTTTCTGACGTGAGTTATGTAGTTGAGTATATCCAAGTTCCCCCAAGATGCTAGGTGAAGGAGAAATGGTTTTCTCATCAATTATTAATGAGACAATAATAAGGAAATGAAGGACACGGTTTGTTAACTGACGATAAAAAAATGCCCGCAAGATGCGGGCATTGAGGATTCAAGTCTAAGACTGGAATTAGAAGTCGTAACGTAGACCTAGGGCTAGCTCGTCTTCTGCATCGATCTTAGTTGCTGTTGTTTTAGTACCAGTAGAACCAAACTTGTCGCCAGAGTCGATTAGGTTAAAGTTGTATGAAACGTAACCACGGAAGTTAGGCTTGAAGTAGTAAGACGCGTCAATAGCGATGTTGTCTGCAGAAGTTTCGTCGTTTGTCTCTGCGTTGTTGTACGATGTTGTGAACACAGTTTGACCAACAGTGTAAGCACCTGCTAGTTCGTAACCTGTGTAGTCAACCGTACCTGCAAAATCGTCAGTCATCTTCTCACCGTCAGTGAATACACCGGCGAAGTATAGATCGCCCATAGTGTAAGATGCTGCAAGCATGTACTCGTTAGCTTCGTCTTGATCTGCGTAACCAGCACCTAGCTCAAGGCCAGTGTTTGCTACTGCGTAGATTGCAGATAGAGAGTAACCGTCTTGGTCGTTGTCTGAGAAGTCACCGTTAGCGTTTTCTACACGGTCCGCGAAACGGTAGCTTGCTTTAACGCTTAGGTTCTCGAATTGACCTTTGTAAGACATCATGTTGTCTGCACGGTCAGCCACTGCTAGTTTGTCAGCTGCTGAGTTACCGTGGTAAGCCATGATATCTGTGAAATCTGTGATAACGCCTAGCGCACCTTCGTTTTTACCGTAAGAGAACTCACCCCAAGCGCCGCCTAGACCAGCGTATGCAAGACGAGTGTCTAGAGAGTCTTCGCCGCTGATGTCTTTGCCATTTTCGTCAAAGTCAGCAGTAGTAAACTCACCTTCCCAGAAGCCAACGCCGTATAGGTTGTCACTTACTTGCTGTTTGCCAAGGAAGTTTAGACGGATGCGAGAGTTGTCTTGAGCGTCGCCGTCTTTCATAGATAGACGTGCTTCAGCGCGGCCACCCATTTCTAGAGAAGTGCCATCTTGGTTGTAAAGTTCCGCTGCGTTTACGCCAGTTGCCATTGCTGCTGCAGATACAGAAAGAGCAATTAGAGTCTTTTTCATCTTATTTGTCCTAGTTAGCTGTCCATAATTCATTGTTGTATGGGGGAGAGGTTCTCTCTCAGAAGCTATTGGTCTCAAAGAAGTACCTAGTAAACGAAGACATCGCGCTGGTAAGTCTTTGATTGAACAACTTGCTGGACACGTTTTACCGCTAAAGTTTCATGGTGAGTTAGTAAAATGATATAAATTTGGATAGTGAACACTGTTCGATTGGTTTGATTGTTGATTTATATTTATGATATTTAAGTGGTTTTTGTTTTTATCTGATTATTGAGAGTTGATTAGATTTTATGTTTTTTGAGGTTTTTTCTTTAATGAACTGTGTTGTTTTTCAATAAATTGCAATAATAATTAAACTAAAGAGTGACGAGCATCATTATGCGCGGGTTGCATAGCGACACTCGATATCGAATTAGGGTGATTTCGCCCCTGAGTTTGTTTAAACTAGATAAAACACATCTTCAAACGCACTACCCAGTCAACAGACAGGGTAGGGTTTTTTTGTCCAAAATAGACTTGGGCATGAGGTTATATAATGGAAAAGGTTCCAATGACACTACGTGGCGAACAGATGCTACGTGAAGAATTAGATCGTCTACTTAAGCTACGTCCTCAAATCTCAGCAGCGATTGCAGAAGCTCGTGAGCTAGGCGATTTAAAAGAGAATGCTGAATACCACGCCGCTCGTGAAGAGCAGGGTATTTGTGAAGCGCAGATTCGCGATATCGAATACAAGCTGTCTGTCGCGCAGGTTATTGATGTCACTAAGATGGAAAACACAGGTAAAGTGATTTTTGGCACAACTGTGACTTTGATTGATGTCGATACTGACGAAGAAAAAACCTACCAAATTGTTGGCGATGATGAAGCTGACATCAAGGCGGGTCGTATTTCTGTTAGCTCCCCAATTGCTCGTGGCCTGATTGGTAAAATGGAAGGTGACGAGGTGGTTATCGAAACCCCGGGTGGCGCAAAAGATTTTGAAATTGACCGAGTTGAGTATCTGTAATTACAAAGCATCACTCTGTCTATAAACATAAAAAGGTCGCCATTGGCGACCTTTTCTTCAGCAACGTAAGTAGTGATTACTTACGAGGGATTTCGATTTTACGCTCTTCAGATTGGCGGTACAGTACGAGTACTTTACCGATAGTCTGAACTTTTTCTGCGCCCGTCTCACGTACGATAGCGTCGATGATTAGCTGTTTTGTCTCACGATCTTCTGAAGCAACTTTTACTTTGATCAGTTCGTGATGGTTTAGAGCGATTTCAATTTCTGCTAGCACGGCTTCTGTAAGTCCATTTGCGCCCATTAGCACAACAGGTTTTAAACTGTGAGCCAGGCCTTTTAGGTGCTGCTTTTGTTTGGTGCTTAGGTTCATTACGCGGCCAATTTTCTTTAAAATAAGGGTTGAAAAAAGCTATTTTAACGCCATCTATTGCTGAAGACTATAATTTATTGAGTAATAGGTTGCGCCTATTAAAACAATAGCTCCTATTTGTGCCTTGTTAGGATTAAAATGAGTAAACAAAAACATTCGGCGAGTTCTGGTCGTTGGTTGAAAGAACACTTTGATGATAAATACGCGAACGAAGCTCGTAAAAAAGGTTACCGTTCACGTGCTTATTTCAAAATTGATGAAATACAAACCAAAGATAAGCTGTTAAAACCAGGTATGACTGTGGTCGATTTGGGTGCAGCTCCAGGTGGTTGGTCCCAGTATGCTGCTAAAATAGTAGGAGATAGTGGACAAATTATTGCGTGTGATTTGTTACCAATGGATCCGATTGCTGGTGTAAGCTTTTTACAAGGTGACTTTCGTGATGATGCGGTATTAGACGCTTTGTTAGAAAGAATCCAGCCATCGATGGTAGATGTAGTAATGTCTGATATGGCTCCTAACATTGCTGGCAACAACTCGGTCGATCAACCTAGAGCTATGTATTTAGTTGAATTGGCCTTAGATATGTGTCGACAAGTTCTAGCGCCTAATGGTAGCTTTGTTGTTAAAGTTTTCCAGGGTGAAGGCTTCGATCAGTACGTGAAAGAAGTCCGAGACATGTTTAAAGTCGTAAAAGTCAGAAAACCAGACTCATCGCGAGCTCGCTCTCGAGAGGTCTTTGTAGTAGCCACTGGTTACAAAGGTTAACCATTTTGCTCTACTAAGAGCGTGTTAACACTATGGCTACAGTTAATGAACTGTAGTACCCTACCTTTAATTACAATTAGTTATCGAGAGGCTTACACCTTGAGTGACATGGCAAAAAATTTAATTCTGTGGCTTGTTATCGCTGTCGTATTGATGTCGGTATTCCAGAGCTTTGGCCCTGGAGAAAGTAATGGCAGAACCGTGGATTACACCACGTTTGTACAGGAAGTTGGCCAAGGCCAGATTCAAGAAGCAACTTTTAAAGACGGTGAGATTAGCTTTGTTCGTCGTGGCGGTGGTGCCAAAATGGTCACTTACATGCCAGTGTATGACCAAAAGCTTCTTGATGATCTAATTAACCAAAACGTGAAAGTGCAAGGTACGCCTCCTGAAGAGCAAAGCTTGCTCGGCACTATCTTTATTTCTTGGTTCCCAATGATCTTACTGATTGGTGTATGGATTTTCTTCATGCGTCAAATGCAAGGTGGCGGCGGTAAAGGCGCCATGTCTTTCGGTAAGAGCAAAGCTCGAATGATGAGCGAAGAACAGATCAAAACCACGTTTGCAGATGTTGCAGGCTGTGATGAAGCGAAAGAAGATGTAAAAGAACTGGTTGATTACCTGCGTGATCCAAGCCGTTTCCAGAAGCTGGGTGGTAAGATCCCAACTGGTGTTTTGATGGTCGGTCCTCCAGGTACTGGTAAAACACTACTTGCTAAAGCGATTGCTGGTGAAGCAAAAGTACCATTCTTTACGATTTCGGGTTCTGACTTCGTTGAAATGTTTGTTGGTGTCGGTGCATCTCGTGTGCGTGACATGTTCGAACAAGCGAAAAAAGCCTCACCTTGTATCATCTTTATCGATGAGATCGATGCGGTTGGTCGTCAGCGTGGTGCTGGTGTAGGTGGTGGTCACGATGAGCGTGAACAAACATTGAACCAAATGCTGGTTGAAATGGATGGTTTCGAAGGTAACGAAGGTATTATCGTTATCGCTGCGACTAACCGTCCAGACGTTCTTGACCCTGCATTGCTACGTCCTGGTCGTTTTGACCGTCAGGTCGTTGTTGGTCTACCAGACGTGCGTGGTCGTGAGCAGATTCTTAAAGTCCACATGCGTAAAGTACCTCTAGCGGGTGACGTAGAGCCTTCTCTAATTGCACGTGGTACTCCAGGCTTCTCAGGTGCGGACTTAGCAAACCTGGTAAACGAAGCAGCGCTATTTGCGGCTCGTGGTAATAAACGCAACGTATCAATGGTTGAGTTTGAACTGGCTAAAGACAAAATCATGATGGGTGCTGAGCGCCGTTCAATGGTGATGTCAGAAGAGACGAAAGCGTCCACTGCCTACCACGAAGCGGGTCACGCCATTGTCGGTCGTTTAGTTCCTGAACATGATCCTGTGTACAAGGTATCGATTATTCCTCGTGGTCGTGCACTCGGTGTGACGATGTACCTGCCAGAGCAAGACCGCGTAAGCATGTCTCGTCAGCACTTAGAATCTATGATTTCTAGCCTGTACGGTGGTCGTCTTGCTGAAGAGTTGATATACGGTGCCGAGAAAGTCTCAACAGGTGCTTCTAACGATATCGAACGTGCAACAGATATTGCGCGTAAGATGGTAACGCAATGGGGTTTCTCTGAAAAACTTGGTCCTTTGTTATATGCAGAAGATGAAGGTGAAGTGTTCCTAGGTCGCAGTGTAACTCAGACGAAACATATGTCTGATGACACTGCTAAGCTAATCGATGACGAAGTTCGCCAAATTATCGATCGCAACTACGACCGAGCGAAAAAGATTTTGCAAGACAACATGGATATCATGCATGCGATGAAAGACGCGCTAATGAAGTATGAAACCATTGACGCGCACCAAATCGACGACCTAATGGAACGTAAGGCTGAGATTCGTGAACCTGCTGGCTGGGGGGATAACCCTTCAAACAAACCTCAGGTTGATGATAAACCGCAAGCTGCGCCTGCAGCAAAAGAGGAAGAGAAAAAGGCTGATGCAGATAATGATGCAGAGCAGTCTACTTCCCAAGAAGCGGCTTCAGCTGACGCACCAGAAAAGAAAGATTCTGAATAACTATTGTTGATATTGATAAACCCCGAGTTCGCTCGGGGTTTTTGTATTTATTATGATTATTAAAGTAAAAAACAAATCTCTGGACCTTTCTCGTCCACACGTAATGGCCATTCTCAACGTCACGCCAGATTCCTTCTCTGATGGAGGCAAGTTCAACTCTCTAGATTTAGCGCTTGAGCGCGTTGAGAAAATGATAAAAGCAGGCGTCAGCATTATTGATGTTGGTGGTGAATCGACCCGACCGGGAGCTCCGGAAGTCACCTTGGAAGATGAACTGGAGCGAGTTATTCCAGTCGTTAGAGCTATCAGAGCGCACTACCCAGACGTGTGGATATCAGTAGATACCAGTAAAGCTGAAGTGATTCGTCAGTCTGTTGAAGCTGGTGCGGATCTTATCAATGACATTCGTTCTTTGACTGAGCCTGGTGCATTGGAAGTGGCTGCAAAAGCGAATGTACCGGTGTGCATCATGCATATGAAAGGCCAGCCGAAAACCATGCAACAGAACCCGCAATATGATGATCTCATGCAGGAAGTGGAGCAGTTCCTGGTGGAGCGAATGGCAGTGTGCGAAGCCGCAGGTATCGCGCGAGAAAATATCATTCTCGATCCTGGTTTTGGCTTTGGCAAAACCATAGAACACAATTATCATATGCTGGCTCATCTTGAGAAGTTTCATAAATTTGGCTTGCCTATCTTGGCAGGCTTGTCTCGTAAGTCGATGATTTTTAAATTGTTGGATAAGCCTGCGGCAGAGTGCACAAACGCTAGTGTTGTTTGTGCCACGATTGCAGCGATGAAAGGCGCACAGATCATTCGAGTACACGACTTTGAAGAAACGCTTGAAGCGATGAAAGTTGTTGAGATGACGAAGAACAATATTTAAAAAATAACAAAGGAAAGTTTATGTCTGATAAAAGACGTTACTTTGGTACAGACGGTGTGCGTGGCAAAGTTGGACAATATCCAATTACTCCCGATTTCGTACTGAAACTTGGCTGGGCGGCAGGTCGCGTATTAGCGAAGCGAGGCACAAAAAAAGTAATTATCGGTAAAGATACTCGCATATCTGGCTACATGCTGGAATCTGCACTAGAAGCGGGTTTGGCTGCGGCTGGTCTTAAAGCGACCTTTACCGGACCAATGCCAACTCCAGCGGTTGCCTATTTAACACAAACATTCCGAGCAGAAGCTGGGATTGTAATCTCGGCATCTCATAACCCTTACTACGATAACGGCATCAAGTTTTTCTCTTCTGAAGGCACTAAATTGCCAGATGATATTGAACTTGCTATTGAAGCGGAATTGGACAAAGAGATTGAATGTGTCGAATCGGCTGAGTTGGGTAAAGCAACACGTCTAAACGATGCGGCGGGTCGCTACATTGAGTTTTGTAAAAGCACTTTTCCTTCAACACTAAGCTTAGCGAGCCTTAAAATTGTGGTTGACTGTGCACACGGCGCAACTTACCACATTGCTCCAAATGTCTTTAAAGAACTGGGTGCTGAAGTGATTGCGATGGGCGTTGAGCCTAATGGTACCAATATCAACGATCAAGTTGGTGCAACTGACGTACGCGCACTTCAAAAGCGTGTAGTAGAAGAACAAGCTCACCTTGGCCTTGCCTTTGATGGTGACGGCGACCGTATCATCATGGTTGATCACTTGGGCAATAAAGTCGATGGCGACCAGATTGCCTACATCATCGCAAGAGATGCGCTACGTCGCGGTGAACTAAAAGGTGGTGTCGTTGGTACGCTGATGACTAACTTGGGCATGGAAAATGGCCTGAAGCAGTTAGGTATTCCATTTGTTCGTGCTGCGGTAGGCGATCGCTACGTGATGGAACAGTTGCTAGCGAAAGGTTGGAAGATCGGTGCTGAAAACTCAGGCCACATTATCTTGTTAGACAAAGTTACAACCGGTGATGCTATTGTTGCTGCATTACAAGTACTTGCTTCGATTGTCGGCAATGACATGTCGTTACATGATCTTTCTCAAGGCATGACGTTGTACCCGCAAGTGCTGGAAAACGTTCGTTTCTCTGGCGATGCTAACCCACTAGAAGCAAAAGCAGTATTGGACTCTGTTGCTGAAGTGGAAGCTGAACTTGGCGATAAAGGTCGAGTATTGCTGCGTAAATCAGGTACTGAGCCTCTTATCCGTGTCATGGTAGAAGGCGAAGATGCAGAACTTGTCCAGAGCTCAGCGCTTAAAATTGCTGACGCGGTAAAAGCAAGTTTTTAATCATTGCTTTAACCGATAGCATATAAAGAAAAGGGCGTTTTTTGCCCTTTTTTTGAGCGTTCGGCTCAATGGCGTTGTTTTTTTACTAATTTCCCCTTGTCAGCGTTAATGGCTTTCGCTAGTATTGCACCGCCTCCCGTTAGGAGGTCGCTAGCCTTGTTCATTTAATAAGATTCATTATTTTTGGGCGGCGCTGGCTCAACAATTTGGAACATAGGTGGAAAAAATGTTTACAGTTCTACTTGTGATTTACCTGTTGGCGGCGCTTGGTGTGATTGGCCTTGTGTTGATTCAACAAGGTAAAGGCGCAGATATGGGAGCCTCGTTCGGTGCTGGTGCTTCAAACACAGTGTTTGGTGCTAGCGGCTCAGGTAATTTCTTAACCCGAACAACTGCTATTTTAGCAACCGTATTTTTTGTCATTAGCTTGCTACTTGGTCGTATGTCTACGCACAAGACTGAGTCACAATGGGTAGACCCAACGTTAGGTCAGCCAGTTGTTGAACAAGTTAAGGACGCAGCGAGTGAAGTGCCAGCACCAGCTGGTGATGAAATTCCTCAATAAGCTGCAAGGTTTTGATGCCGAGATGGTGAAATTGGTAGACACGCTAGCATGAGGTGCTAGTGCCTTTGGTGTGAGGGTTCGAGTCCCTCTCTCGGCACCATGTATTTACAAACTTGTAAATCACTTGTTTGCGAGTATAATGCTCAGCAAGTCGGACGCGGGGTGGAGCAGCTTGGTAGCTCGTCGGGCTCATAACCCGAAGGTCGTCGGTTCAAATCCGGCCCCCGCAACCAATCTCTTTCTTTGAATAAGAAATCGAGGGTTGGCAAGTTTGCGTAGTACTAACCACACTACGAGTTAAGGATAGCATTTTTATCTATTCTTAACGTATCAGGGTCCAGCAGCATAAAACCCCGACTATCGGGGTTTTTTGTTATCTGAGTTTTTTAAAAATCTCAGATTGCTGCTTGGTTTTTTGATTGGGCTCTGAGCCCTTTTTTTGTTTCTGGAGTGGTTTAAATGACTGGTTTAGAAAGACAACTTACTGAAATGCTTGAAGCTCCTGTTGAGGCGTCGGGCTATGAGTTGGTTGGATTAGAATTCATTCGAGCAGGCGCGCACTCAACGCTACGCATCTATATTGACCATGAAAATGGCATTAACGTGGACGACTGTGCAGAAGTTAGCCACCAAGTAAGTGCGGTACTAGACGTTGAAGATCCAATTTCTGTTGCTTACAGCCTAGAAGTGTCTTCTCCAGGTTTAGAAAGACCGCTTTTCAAAGCAGCACATTACGAGCAATTTATTGGTCACGAGGTCAGCATCGTTTTGAAAATGGCTGTAGCAAACCGTCGCAAGTGGAAAGGTATTATCCACAGCGTTGATGGCGAAACAGTGACAGTTACTGTTGAAGGCCAGCAAGAAGAGTTTGCTTTAAGTAATATTTCAAAAGCTAACCTGATCCCTAAATTTTAGTTCCCTAAAAAAGTTTAAGCTTAGAGGCTAAATACAATGAGTAAAGAAATTTTAGCGGTAGCAGAAGCGGTATCGAACGAAAAAGCGGTACCTCGTGAGCGTATCTTTGAAGCTCTTGAGATTGCTCTAGCAACTTCTACAAAGAAAAAATACGAAATCGAAATCGACGTACGTGTTGCTATTGACCGTAAAACGGGTGAATTCGTGACTTACCGTCGCTGGTTGGTGGTAGATAATGTTGAAAACCCAACCAAAGAGATCTCTCTAGAAGCTGCACAATATGACGATGAGTCAGTTGAGCTAGGCGATTACGTAGAAGACGAGATCCAATCAGTAACGTTTGACCGTATTACGACTCAAACTGCTAAGCAAGTTATCGTACAAAAAGTTCGTGAAGCTGAGCGTGCACAAATCGTTGAGCAGTTCATTGATAACGAAGGTGACCTAATCACTGGTGTTGTTAAGAAAGTAAACCGCGACACTATCGTACTTGATCTAGGTAACAACGCAGAAGCGGTAATCCTACGTGATGACCAACTTCCTCGTGAAAACTTCCGTCCAGGTGACCGTGTTCGTGGTCTTCTGTACAAGGTTGCTCCAGAAGCGCGTGGTTTCCAACTGTTCATCACTCGCTCTAAGCCTGAAATGCTAGCAGAGCTATTCCGTGTTGAAGTGCCTGAAATTGCTGAAGACATCATCGAGCTTAAAGGCGCGGCGCGTGATCCAGGTTCTCGTGCGAAGATCGCAGTGAAAACTAACGACAAGCGTATTGACCCTGTTGGTGCGTGTGTTGGTATGCGTGGTGCACGTGTACAAGCGGTTTCTGGCGAGCTTGGCGGTGAGCGTATCGATATCGTGCTTTGGGATGATAACCCAGCTCAGTTCGTAATCAATGCAATGGCTCCAGCTGATGTCGCATCTATCATCGTTGATGAAGATGCGCACGCAATGGATATCGCGGTTGAAGCAGATAACCTAGCACAAGCTATCGGTCGTAATGGCCAAAACGTTCGCCTTGCATCTCAGCTCACTGGTTGGGAACTGAACGTAATGACAGTAGCTGATCTTCAGAAGAAACACGCTGAAGAATCACAAGCGTCTATCGAAAACTTCATGAAGTACCTTGATATCGAAGAGGACTTCGCACAGCTACTTGTTGAAGAAGGTTTCTCAACATTAGAAGAAGTTGCTTACGTACCAGTAAACGAGCTACTTGAAGTCGATGGCCTGAATGAAGAGCTAATCGAAGAGCTACGTGGTCGTGCGAAAGATGCACTAACAACAATCGCATTAGCGCAAGAAGAGTCTTTTGAAGGTCTGGAGCCGGCAGAAGATCTACTAGGACTTGAAGGTCTTGAGCGTGAAATGGCATTTAAATTGGCAGCAAAAGGTGTAGCAACACTTGAAGATCTTGCTGACCAAGGCATTGACGATTTAGAAGGTATTGAAGGCCTGACCGAAGAGCGTGCAGGTGAGCTAATTATGGCCGCACGTAACATCTGTTGGTTCGGCGAAGAAGCATAATTCAGCAAGGAGGAAGCGGCATGACACAATTAACAGTTAAAGCACTGAGTGATGAGATTGGTACGCCAGTCGACCGCTTGATTGAACAACTTGCTGACGCTGGCATTAAAAAGGCGAGCTCTGACAATGTTACTGATGAAGAGAAGCAGCAGCTTCTCTCTCATCTGAAAAAAGAACACGGTGATAAGTCTGGTGATTCAGAGCCTACTCGCCTTACGCTACAGCGTAAAACTCGTAGTACACTTAGTGTGAACGCGGGTGGTGGTAAGAGTAAGAATGTTCAGGTTGAGGTGCGCAAGAAACGTACATACGTGAAGCGCAGCACAATTGAAGATGAAGCGAAACGTGACGCTGAAGAAGCGGCAAAACGTGAAGCAGAAGAAGCAGCAAAACGCGCAGCTGAAGAAGCCGCAAAGCGTGAAGCTGAAGAAGCTGCAAAACGTGAAGCTGAAGAAGCTGCAAAACGTGACGCTGAAGAAAAAGCGAAACGTGAAGCTGAAGAAAAAGCGAAACGAGACGTTGATACGAATGCACAACGTGAAGCTGAAGAAAAAGCGAAACGTGATGCTGAAGAGAAAATTAAGCAAGAAGCAGCGCGAAAAGAGGCCGACGAGCTTAAACGTCGTCAGGAAGAAGAAGCTAAGCGTAAGGCTGAAGAGGAAAGTCAGCGCAAGCTTGAAGAAGCTCGCGAATTGGCTGAAAAGAATAAAGAGCGTTGGTCTGCTGCAGAAGAGAAAAAGGGTGATATGGAAGATACAGATTACCATGTAACGACTTCACGATACGCACGTGAAGCGGAAGATGAAGCAGATCGCAAAGAAGAAGCTGGTCGTCGTAAGAAGAAGAAAAAACCTTCTCAAAAGGATGATCAAGCTCGCAATGGTGGTCGTACCCAGCGTGGCGGTAAAGGCGGTCGTAAAGGCAAGCTAGCTAAGCCAACATCAATGCAGCATGGCTTTGATAAGTCAGCAACAGTTGCTAAACAAGATGTTGTGATTGGTGAAACTATCGTCCTATCAGAACTTGCTAACAAGATGTCTGTGAAAGCAACAGAAGTTATCAAAGTGATGATGAAGATGGGCGCAATGGCGACTATCAACCAAGTTATCGATCAAGAAACAGCTCAGCTTGTGGCTGAAGAAATGGGTCACAAAGTTGTTCTTCGTAAAGAGAACGAGCTAGAAGAAGCGGTTCTATCTGACCGTGACACGAATGCAGAAGCTGTTCCTCGTGCTCCAGTTGTAACTATCATGGGTCACGTAGACCACGGTAAAACATCAACACTGGACTACATCCGTCGTACACACGTTGCTTCAGGCGAAGCGGGTGGTATTACTCAGCACATCGGTGCATACCACGTTGAAACTGAAAACGGCATGATCACGTTCCTTGATACTCCTGGACACGCGGCGTTTACTGCAATGCGTGCTCGTGGTGCTCAAGCGACAGATATCGTTGTACTTGTTGTTGCAGCAGATGATGGCGTAATGCCACAGACAGTAGAAGCTATCCAGCACGCGAAAGCGGCAGGCGTACCTTTGATTGTTGCAGTGAACAAGATCGATAAAGAAGATGCTAACCCAGACAACGTTAAGAATGAGCTAGCTCAATACGACGTAATCCCTGAAGAGTGGGGCGGTGAGAACATGTTCGTTCACATCTCTGCAAAACAGGGTACAAACATCGACGGTCTACTAGAAGCAATCCTTCTACAATCTGAAGTTCTAGAACTTACAGCAGTAAAAGAAGGCATGGCATCTGGCGTAGTTGTTGAATCACGTCTAGATAAAGGTCGTGGTCCAGTAGCAACAGTACTTGTTCAGTCTGGTACGCTAAACAAAGGCGATATCGTTCTTTGTGGTCAGGAATACGGTCGTGTTCGTGCTATGCGTGACGAACTAGGTCAAGAAATCACAGAAGCTGGCCCGTCTATCCCAGTTGAGATCCTAGGTCTTTCTGGTGTGCCTGCATCAGGTGACGAAGCAACAGTAGTACGTGACGAGCGTAAAGCGCGTGAAGTTGCAAACTACCGTGCTGGTAAGTTCCGTGAAGTGAAACTTGCTCGTCAGCAGAAATCTAAACTAGAGAACATGTTCTCTAACATGACTGCTGGTGAAGTTGCTGAATTGAACGTAGTTCTGAAAGCAGACGTACAAGGTTCTGTTGAAGCTATCGCAGACTCACTACTTAAACTGTCAACTGACGAAGTTAAAGTGAACATCGTTGGTTCAGGTGTTGGTGGTATTACTGAGACTGACGTAGTACTAGCAGAAGCTTCAAATGCAATCATTCTAGGCTTTAACGTACGTGCTGATGCATCTGCTCGTCGTGCGGTTGAAGCAGCAGCTGTTGACCTACGCTACTACTCAATCATTTACCAATTGATTGACGAAGTGAAACAGGCAATGGGCGGTATGCTTGCTCCAGAATTCAAGCAAGAGATCATTGGTCTTGCTGAAGTACGTGACGTATTTAAGTCACCGAAACTGGGCGCAATCGCTGGCTGTATGGTTACTGAAGGTCTGATTAAGCGTAACAACCCTATCCGTGTTCTACGTGATAACGTTGTTATCTACGAAGGTGAACTAGAGTCACTACGTCGCTTTAAAGATGACGTTCAAGAAGTTAAGAATGGCTACGAGTGTGGTATCGGCGTTAAGAACTACAACGATGTTCGCGTTGGCGACCAAATCGAAGTATTCGAAATCGTTGAAATCAAACGTACTCTAGACTAATTGACTAAGATTACTCATATTGTCTTTGATAGATAAGTAGTAATTGGTTGTTGAATACACCATGGGGGGCTGGCTTAGACCAACCCCCCATTCTTTCTATATAAGAGAAAAGATATGTCAAAAGAATTTAGCCGCACGCAGCGCGTTTCACAGCAGCTGCAAAAAGAACTTGCCATGATCCTGCAGCGTGAAGTTCGTGATTCACGTTTGGGTATGGTTACTATTTCAGATGTTGAAGTATCTCGTGACCTCGCTTATGCAAAAGTATTCGTTACTTTCCTATGTGTAGGTGAGCAAACACCAGAATCATGTCTAGCAGCGCTCCGTGAGCATGAAGTTCATATTCGCATGATGCTAGGTAAGCGTATTCGTCTGCGCCTTACGCCAGAAATTCGCTTCCACTACGACAATACTCTTGTTGAAGGTATGCGCATGTCTAACCTTGTGTCTGAAGTGGTTAGTGCAGATAAACAAAAGCAAAAAGATTCTGGTCGTGAGGACGAAGAATAATGGCTCGTCGTCGTAAAGGTCGTCCAATCAATGGCGTTATCCTGTTAGATAAACCGACAGGTATCTCATCTAATGATGCGTTGCAAAAAGTGAAGCGCATTTACTTTGCTGAAAAAGCGGGTCATACGGGTGCATTGGATCCTCTAGCGACGGGCATGTTGCCGATCTGTTTGGGAGAGGCAACAAAGTTTTCTCAGTTCCTATTGGATTCAGACAAACGCTACCGAGTGATCGCGAAACTGGGTGAACGTACCAACACATCAGATTCTGATGGTGAAGTCGTAGAAACTCGTCCGGTCGATGTGGATCTTGAGAAGCTAGAAGCGTGCATTGACAAATTCCGTGGTGAATCGGATCAAGTACCTTCAATGTTTTCAGCGTTGAAATACCAAGGTAAGCCGTTGTACGAGTATGCGCGTAAAGGTATCGAAGTTCCGCGCGAATCTCGTAAAATCACGGTCTACGAAATCATCCTTCATCGTTTTGAAGGTGATGAAGTCGAGATGGAAGTACACTGTTCAAAAGGTACATACATTCGAACCATCGTCGATGACCTTGGTGAAATGTTAGGCTGTGGCGCTCATGTCACTATGCTTCGCCGTACTGGTGTTGCTAAGTACCCATATGAGAAGATGGTTACGCTTGAGCAACTTAACGAGTTACTGGAGCAAGCACACCGCCAAGAGGTCGCGCCACGTGAGCTTTTGGATCCGCTGCTTATGCCAATGGACACGGCGGTAGAAGATCTACCAGAAGTGAACCTGATACCAGAGCTTGCGGACATGGTTCAACATGGTCAACCGGTTCAAGTAAGTGGTGCTCCTACCGAAGGTTCTCTTCGCCTTACCATGGGAGAAGAGCGCTTATTCATCGGTGTTGGCGAGATGAACAACGACGGAAAAATCGCACCAAAACGTTTGGTGGTTTTTCGTGACGAAGAGTAATTTCGCACTACTTGAAAAATACCGGCCTTAGCGCCGGTATTTTTTATTGCGTGAATGCAGAAACTTCCCTATAATTCGCGCTTCTCGTGTCGGCTGAATCAGAGATTGGCTGGCACAAATATTAACTTACTCTTATTAGGAGAGAATTATGTCTCTGAATGCAGAAACTAAAGCAGCAATCGTAGCAGAATACGCACAATCTGAAGGCGACACTGGTTCACCAGAAGTTCAAGTAGCTCTACTTACAGCTTCTATCAACCACCTACAAGGTCACTTCAAAGCGCACAAAGGCGATCACCACAGCCGTCGTGGTCTTCTACGTATGGTTTCTCGTCGTCGTAAGCTTCTAGATTACCTAAAAGGTAAAAACCTAGCTCGCTACCAAGACCTAATCAAGCGTCTAGGCCTACGTCGCTAATCAGCGACTGCTTAGCAGTTTGTCGAAAAAGGGGCTTTATGCCCCTTTTTTGTTGCCTAAATTTAGCCAAATCATCCTTAAGCCGTTATAATACTGGCGGCTTAATCTTTTGATGCGGTTCTAGATAAGTGAATGGTCACTGTTTAGAACAGTACATCAGATTTTTCACTAAACTCTTTGCATTACAGTCAACCTCGTCGACCAAAAGGTCGCGGCTATTAAAAAGAAATTTGTTTGAGTTTCTTTTCACTAGTCGCGATTCGTAATGCCTTGAGTGTTTATTAACACACCTAAGCGGCTGATTGTCAGCGCGTTTAGAAACAAGGAATAACAATGTTCGAAAAACCAGTTGTTAAAACGTTCCAGTACGGTAACCACACGGTTACTCTAGAAACTGGCGTTATCGCACGTCAAGCTACAGCAGCAGTTATGGTTACAATGGACGATACAGCAGTATTCGTTTCAGTTGTAGGTAAGAAAGAAGCAGTTGCTGGTCAAGACTTCTTCCCTCTAACAGTAAACTACCAAGAGCGTACTTACGCTGCTGGTAAAATCCCTGGTGGTTTCTTCAAGCGTGAAGGTCGTCCATCTGAAGGCGAAACGCTAACAGCTCGTCTAATCGACCGTCCAATCCGTCCGCTATTCCCGGATGCATTCAAAAACGAAGTACAAGTTATTGCTACGGTTGTTTCTGTAAACCCTGATGTTCAACCAGATATCCCAACAATGATTGGTACGTCTGCGGCACTAGCTATCTCTGGTATTCCATTTAATGGTCCTATCGGTGCAGCACGTGTTGGTCACATCGACGGTCAACTTGTTCTTAACCCAAGCCAAACTGAACTAGATGCATCTCGTTTGGATCTTGTTGTTGCGGGTACAGAGTCTGCAGTACTGATGGTTGAGTCAGAAGCTGACAACCTAACTGAAGAAGAAATGCTAGCAGCGGTTGTTTACGGTCACGATCAACAACAAGTTGTGATCAACGCAATCAACGAATTTAAAGCTGAAGTGGCAACTCCAGCTTGGGATTGGGTTGCTCCAGAAGAGAACACAGTACTTAAGAACAAGATTGCTGAACTAGCAGAAGCTAAGCTTGTTGAAGCTTACCAAATCACTGAGAAGATGGCTCGTTACGAACGTATCCACGCGATCGCAGCAGAAGTTAATGAAGTGCTACTAGCTGAAGATCCAGAAGCGGACACGAAAGAAATCCACACTATCTTCCATGACCTAGAGAAGACAGTTGTACGTCGTAGCATCATCGCGGGTAACCCACGTATCGATGGTCGTGAGAAAGACATGGTTCGTGCGCTAGACGTACGTACTGGTATTCTTCCACGTACTCACGGTTCTGCTCTATTCACTCGTGGTGAAACTCAGGCGATCGTTACAGCAACTCTTGGTACGCAGCGTGACGCGCAAATCATTGATGAGCTGACAGGTGAGCGTAAAGATCACTTCCTACTACACTACAACTTCCCTCCATACTGTGTAGGTGAAACTGGTTTTGTAGGTTCTCCAAAGCGTCGTGAAATCGGCCACGGTAAACTAGCTAAGCGTGGTATCGCAGCAGTAATGCCATCTGTTGACGAGTTCCCATACACAGTTCGTGTTGTATCAGAAATCACTGAATCTAACGGTTCATCTTCAATGGCTTCTGTATGTGGTACTTCTCTGGCTCTTATGGATGCTGGTGTGCCAATCAAGTCTTCTGTTGCGGGTATCGCAATGGGTCTTGTTAAAGAAGGCGACGATTTCGTTGTTCTTTCTGACATCCTTGGTGACGAAGACCACCTAGGTGACATGGACTTTAAAGTAGCAGGTACTAACACTGGTGTTACTGCACTTCAAATGGACATCAAGATCGAAGGTATCACTAAAGAAATCATGCAAATTGCGCTTAACCAAGCACAAGGTGCACGTAAGCACATCCTTTCTGTAATGGATGAAGCGATTTCTGGTGCTCGTGATGATATCTCTGAGTTTGCTCCGCGTATTCATACAATGAAGATCAGCGCTGAGAAGATCAAAGACGTTATCGGTAAAGGTGGTGCAGTTATCCGTGCTCTAACTGAAGAGACAGGTACAACTATCGAAATCGAAGACGACGGCACGATCAAAATTGCAGCGACTGAAGGAGCAGCAGCGAAAGAAGCGATCCGTCGCATTGAAGAGATCACTGCTGAAGTTGAAGTTGGCCGTATCTACACTGGTAAAGTGGCACGTCTGGCGGACTTTGGTGCATTCGTAACAGTACTTCCAGGTAAAGATGGTCTAGTGCATATTTCTCAAATCGCAGAAAAACGTGTTGAGAAAGTGTCAGACTACCTAACTGAAGGTCAGGAAGTTCAAGTTAAAGTTCTTGAAATCGACCGTCAGGGACGTGTACGTCTAAGCATGAAAGAAGCAGTAGAAAAGCCAGCTGAAGAAGCAGCGGCTGAAGCACCTGCTGCTAAAGACGAGTAATCTAATACTCGACTTTCGGTCTTTTATTAGCTTAAGGGCCTGAAAGCATGCTATAAAAGGGGAGCAATTTTGCTCCCCTTTTTTTGTTTTGTTTCGAGGCGTTTACCCTCAGGTGAGGCAATTTATTCTACTATTGCATATAAAGATAAGGCATAAGAGAAACAGACTCGGAGCAGTCCAAATTAGGAGTATCAATTAGTGAAATGGTTTCAAACCGCAAGTTTATGTGTTGCTATCGCGCTGACCGGTTGTGCAAATACTTCTCAGCAATCGGCCATGCAGTGGGTTTACCCACCAATGGCGGTACCTCTGCAACCTAGCGTGCAGCAAGAGGTGCAAATTGCGCGTTTATCTCAGCTTCTTCAACGCCCTGATCTGAGTGATGAAGTTCGTGCAAAAATGCACTATGAGCGCGGCAATTACTATGACAGTGTTGGCTTACGTGACCTTGCTCGTTTGGATTTCAACCAATCTTTACAATTGAACCCCGCTCAACCTGATATCTTCAATCTATTAGGGGTTTACTTTACTCAGGTTGGAGAGTTTGATGCCGCTTATGAAGCCTTTGATTCAACCTTAGAGCTGGCTCCTGATAACACGTATGCCGAAAGAAACCGTGCCATCGCATTGTATTATGGCGGCCGGATTGAACTCGCTCTGGAAGACATGAATAAGCACTACGAAGAGATGCCAAGCGATCCATTTCGTGCGTTGTGGCTTTACATCATTGAAGCTGAACAGGATCCGGAGCAAGCAAAAGCGAATCTGAAGAAGCACTATAAACGAGATCGAAGTGAAGAGTGGGGATGGGTCTTAGTGGCCATTATGCTGCGTGACGTTTCAGATGAGCAAGCGCTGAAATTGATCATGGATGGTACACGAGAAAACTACCGTCTTGCTGAGCGACTCACGGAGACTTACTTTTATTTAGGGAAGCGTCATCAGTTGCAAGGCGATTTGGCGAGTGCAATATCACTGTATAAATTGGCGATATCCTTCAACGTTTATGATTACGTGGAGCACCGGTACTCATTTCTCGAGTTAGCTCAGATTTATGAGCGTTTGCAGCAGGACAGGATGGCTAAGCTGAAAGCTGAGCAACAACCAGATAACTAGTCTAAAGCCGCTCACTGAGCGGTTTTTTGATGCTGGTGTGATTCGACGAATGTTCTTTTCCGGTAAGTAAAGGCGAGTGTCTTCTCTGGTTAGTCTTACGTGATTAGAACTCATCTCGTTTCCTGTTCGTGTTTTGTTATACATGTTTTTGTCCAGATAGAACAAAATAATTATTAATATTAATTAGTTAGCTTTGCTAACTGCTGGTGGTTGTTATGCAAGGCTCGATATATAGACAGTTTTGGAAGTACACGATTCCAACCGTTGCTGCCATGTTGGTGAATGGTTTGTATCAAGTGATCGACGGCATTTTTATTGGCCGCTATGTTGGTGCTGATGGGCTGGCTGGAATCAACGTAGCGTGGCCTGTGATTGGGACAATCTTAGGCGTCGGTATGATGGTTGGCGTCGGCACGGGGGCTCTTGTTTCCATCAAGCGTGGTGAACAAGACCAATACGGTGCCAAACGCATTTTATCTACCGGGTTATTATTACTCGCCGCATTAATGCCAGTCGTTGCTGCGGTTCTTTTCTACTTTGCGGACGATTTTATTCGTTGGCAAGGGGCGCAAGGTCAAGTATACGAGCTCGGTCTACAGTACTTACAAATATTGATTGTGTCGTGCATATTCACGCTTGGATCGATCGCTGCGCCATTTTTATTGAGAAACGATGATAGCCCTAACTTAGCCACGATACTGATGGTGACAGGTGCTGCGATAAACATCTCGCTAGATTATGTCTTTATTGCTTGGTTGGGGTGGGAGTTGACAGGTGCTGCCATTGCAACTGCGTTGGCACAGATGGTCGTGACGGTTCTTGGTATTGGTTACTTCTTCAGTTCTAAAGCCAAGCTGCGCTTACATTTTAGCGATCTGCAAGTACAGCTTGATATTGTGCCTAAGGTCGTGATGATCGGAAGCTCGAGCTTTTTTATGTACGCTTACGGCTCGATCATGGTGGCACTGCATAATTCGTTGTTTGCTCAATATGGTAGTGCGTTATTGATCGGTGCGTATGCGATTCTCGGTTATATCGTCACGGTTTATTTCTTAGTTGCAGAGGGCATTGCTAATGGCATGCAGCCTCTGGTGAGCTATAACCATGGGGCGCGTAATCCGCAAAATATTCGTAAGCTGCTAAAGATAGCCATGGGCACCGCGGTGCTGGGAGGCTTTGCTTTTGTTTCCTTGTTGAATGTTTTCCCTTATGAGGTCGTTTCGGTCTTTAATAGCTCGGATCAGCAGTTAATTGAAAGTGCAGTGATGGGTATCCGCTTTCACATGTTTGCCTTGTTCTTAGATGGTTTCTTAATGGTCTCGGCCGCGTATTATCAGTCGATGAATAAAGGCAGTAAGGCGATGTTCATTACAGTTGGTAATATTATGGTTCAGCTACCATTTCTGTTTATCATGCCTAAAATATTCGGCGTGGTGGGGATTTGGATTGCCTTCCCATTGTCTAACATTGCGTTAAGTTTGGTGGTAATGAGTATGTTGTGGCGTGATGTGAAGAAGTTGCTTAGTGAGAGCCCAGTTGAACCTAGCATGCAATCGTCTTGACAGAAACAAGCAAAATAAAGCGAGGCATTGACCTCGCTTTATTTATATCTAGAGTCAGATATTTTTGACGTCCAGACCGGCTAGTTGGTGCCAGTAACCATTGCATTGACGGTCTTCGAGTTTCTGAGGTTTTTCGCCCTGTTCATTGGCACGGAATTGATCTAATTCCGATAGAGTGCTGATACCAAGTGGGCTAAGTCGTACCACATCCACTAATCCCTGCATGCCAGGTAAGTCATTGATTAAGTTGTAGCAGTAACCAGACTGAGTTTGGATACCATTAAGGTTGAAAACTTCCTGGCCCTCTTGGCTGCTTACCTGAATGCCTGTCGGGTACTTAATGCAGCAGGTCTCGCAATCGTCTTTTGCACGGTTTTCAGCGCGCGCCGTAAAGCAACGAGCCGAGTAGGCCAGTGGCAGATAGCCATGGCTGAACACTTCCACTTCAAATTTATTGCGGATACCAAGACTCTCACATTGCGCTAATGTATCACGTAACCAATCACGCGACAGTTCCACAGGCATACACCAGCGCGTCATACCCTGTTTGAGGAATAGGTTCAGTGTATGGGCATTGTAGGTATTAATCGCCGGGCCAACAACAAACGGCACTCGGTGCTCTGAGGCTAGCTGAACCGCAGAAACATCATTGGCCTCAATCGCGAAATCACCATTATCGATGTATTTCTTCATGATGTTGACTTCACTTGGTGCTTCCAGCAACGCCATGGTTGATAGCACGACCTGTTTACCCGCAGCGGAGAGTTCTTTTGCGATATCAAACCAATGGGCTGGTTTCATTTCTCGTCGTTTAGAGCAGACCGTTTCACCTAGATAGATGATGTCCGCGGTACTCTCTTTTGCTTCCTGATAGAACGCTTCCACATCTTGTTTTGGCCAGAAATAGAGTAATGGACCAAGTGCGTATTTCATTGAATTTTCCATTTTTACCTCTACTGCCATTGGCGGTGATAAGCGCCTAATGTGGTTTGCGTGCCTTCTGATACGTTAGCTAACGTTGCATTCCAGGCTTCTTCCACTTGGTACGCGGCGGGGTTTGCCTGATAACGGTCAATCGCAGCTCGCCAAGTGCGAGTTACTTGTTCTACGTAAGCAGGGCTTCGCTGACGGCCTTCAATTTTTACTGACGCAACATTGGCTGCAAACAGTTCCGGAAGCATAGACAGTGTATTCAGGCTGGTTGGCTCTTCCAGTGCGTGGTAGCGCTTTTTCTCACCTTCGATTTCCGCTTCAAAGCGGCCTTTACATAAGGTCGGATAACCCGCGTTTTCCCCTTCGCTGTAACGGTCAATCAGAATGTTATTGAGTCGCGATTCCAAACCTTGCTCGGTCTCTTGCCAGCGTACGTATTTTGCTGGTGAGCAAGCGCCAACGGTATTCGGTGATTCACCCGTCATGTACGACGATAAATAACAGCGGCCTTCAGACATGATGCATAAACTACCAAAGGCAAACACTTCTAGCTCTACATCGCTTGTGATATTACGCGATAACTGTTTAACCTGATGAATAGACAGGACTCGTGGCAGTACGACACGTTTAACGTTGAAATTCTGTTTATAGAACTCAATGGCTGCCACATTGGTGGCTGAGGCTTGTACTGAGAGATGAAGCTCTAACTCTGGGTATTTTCGCGCCGCATACTCCAATACCGCGATGTCAGCGACGATAAGAGCATCAACGCCCAATGATGCGGCGTTGTCTACGGCATTTGTCCAGCGTTCAAAACCATTTGGATGGGCAAATGTGTTGAGCGCTACGTGGATTTTTTTGTTGCGGTCGTGAACGTATTGCACCGCTTTCTCTAGCTTCTTGCCATGAAAGTTTAATCCAGCAAAGTGACGTGCATTGGTATCGTCTTTAAAGCCGATGTACACGGCATCTGCGCCACAATCAATAGCAGTCTTTAATGCAGGCAGGTTGCCCGCAGGACACAAGAGTTCCATATGCTCATAATCATTGAGAAAAAGGTGTTCGCATTTTATGAAGGATTATGAATAGCAAAATTGACCTAAGTTAGGTTTAGCTCAATAAACTCAATATTTACTCTTTGGGAGTAACGAGTTAATTCTTGTGACGACGATTTTGTACAAAGAGCTCTTCAATTTCGTGTTTAGGTTGCGGGCGGTAAAAGTGGAAGCCCTGAATCGAGTGACATTGCAGGTTTGAAAGCAACGTCGCTTGCTGATGGGTTTCGACCCCTTCCGCGACCACGGATAAATCTAAGGATTTACCCAGGTTGATGATGTTTTCGATAACGGTTACTTGTTTAGGCAGTGTGTCAATATCACTAATAAAAGCGCGGTCTATTTTGAGCTCATCAATAGGGAAGCGGGCTAAGTAAGAGAGAGACGAGTACCCGGTTCCAAAGTCATCAATCGACAGGGCAAATCCCAGCTTTTTGATGGCGTTTAACATTTGCAATGTATGTTCACTGTCGCTCATTACGGCGCTTTCTGTTAGCTCAAACGTAATACAGCTTGGATCCAGCTCTGTCGTGCGCAGTAACTTTTCCATAAAGTCGATAAGTTGTGGGTTGCCAAACTGCTCGGGAGATAAGTTAATCGCGACACGCCCTGGCAATACACTTTGCTGCTTCCAGCGTTTTACTGTATTGAAAACATCACGCATCACCACTCGTCCAAGATGCTCGATCAACCCAGCTCGTTCGGCGACAGGAATGAATGCACCAGGGCTAATATAGCCTTCGACAGGGTGTTTCCAGCGCACCAGTGCTTCTGCACCGTTGATACTGAAATCGCGCGCGTTTACTTTTGGTTGATACCAGACTTCCAAACCATTTTGCTGAAGTGCTTTTTGTAGCTCAATTTCCAGCCACAAACGCATGCGCGCTTCTTTATTCATTTGATCGTTGAATTTGATCAGTCGGTTTCGCCCGCGATCTTTCGCCTCGTACATCGCAGTATCGGCGTTTTGCAGTAAAATTCGGGCATCTTGGCCATCTTCTGGATAGCGGACACTGCCAATTGAACAAGCAAGACGTTTACTAAAGTGATGTAGATCGAAAGGCTGGTTGATCAGAGAAATAATGCGATCCGACAGAATTTCAGCCATTCGTGCATTTTCAGGCTCCGGTAACAGAATACCGAATTCATCACTCCCCAGGTGCCCAAGAATTGCCTGACTTGGTAATAATCGCTTCAGGCGTGCTGAGACCTCTTGGATCACTTTGTCACCAATATGATGGCCCAGTGAATCGTTGATATTTTTAAAGTTATCGATATCCAGATAGAAGAGCAGTAGTGGTGTCTGCTTTTTGATCAGTTGTTCCAGGCGTTTAGTAAAACCAAAACGGTTGTACAACTTGGTCAGGGAGTCAATATTCGCATCTTCACCCAAAGACGCCGATAAATTCTTGGGTGCATTGTCGGCATCCTGAATCAAAATGATTTGTGAGGCACTACCCAGAATGGCCGTTGAATCAGCATGAAGCTGTACTTTACGCTCAAACCCACATCGCGCGCTGGTTAGGCAAATAAAAGGTTTGTCAGAAATCAGTGTACTTAAAGGGTGGCCGAAGACTTTTTTAGTATTTTCATCAATGAACAAACGGCTAAGCTTTTCGCCAAGCAGATCATGCGGTGAGTTTATCCCGAGCAACCTTGCCGATGCTGGATTCGCCGAAATAATCACATCTTCTTCGATAAGTAATAAACCATCGGGCAAAAGTTGGGTGAGTTTGGCAAACTTGCTCTCGGACTCTTCTAGGGAGCGGACAAGAATTTGTTTCTCTGAGGTATCGACAGCATGAAAAACCACATGCCGGATTTCATTACCCTCATATACAGGCGACAAACTAAAATGCAGGCTGGTTTCTAGATCCGTTTCATCCAGAGTAATCTCGGCTTCTATATGCGTACCATCAAAAGCACGTTGATAATAAGGCGCCAGCTTTTTATAGAACTGCTCTCCCAAAACGTGGACATCGTTGAGTCCAATGATCTCTGCATTACTCAATCCGGCGATATCACAATAGCGATCACTCACCATTCGATAATTGTGTTTTTTATCAAGGATGGCGAAAAAGAAAGGGCTATTTGAGGTTAGCGTGGCAAACCAATGTTGTAATTGCTGGGAAGGCATTAGGTTGTTACCGATCTCCGATGAGCCAGATTGCTCGCCCGTTTTAAACGTGCTAGTTGAAAAAAGTCGCTACGGTGACGTTCAACGAGTTAACCGACCACCATTCGTTAAGTCATTGACTTATTTGAATTGCGTTGTTAATTGCCACCAAAATACGGTCGTTCACTATAACTTTGAAAATAGAGTTGTTAAAGCGTTTATCTCATTGTTCTCATCAATAATACACGTAAGGTCAAAAAACGAAGCATTTTTGGTCATCTGAAAACAAGCTGTTTATTGATGCATAACAGGAATCAGTTTCACACAATTGCTTAATATGATCGCCCTGATGATAAAGTAACGGATAATGAACGTGTTAAACAAGATTCGCAGTCAACTAGTCAAGAACGCAGCCAATATCTTGCGCTCTCCAGTCCAGTTATTACCTCAAACGGTTCAGAAAAAAGCCCTACTTGAAGGTCTTAAAATGATATTCAAAGAGGCGCTGGAAGATGGCGATTTTGAATTTCTGGAAGATAAGTGGTTAAAAGTTGCGATTAAAGACTTGAATTTAGCATGGTACATCAGCTATCAAGATGAAAACTTGCTTGTTGCTGAAAAACCAGTTCAGGAAGATGTGAGTTTTAGTGGTAATCTAAACGACCTAGTATTAATTGCTGGTCGTAAAGAAGACCCTGACACGTTGTTCTTCCAACGTCGCCTTTCTATTGAAGGGGACACTGAGCTTGGCTTAGAAGTGAAAAACTTAATGGACAGTGTGGACTTAGAGCAGTTACCAAAAGCCATGCAAGTCGCTCTGAATCAATTGGCGGATTTTGTCCAAAAAGGGGTTCAAGAGCCTGCACAACAACCCGGAGTAGCGAATGCTTATTCGAACTGAAGCCCCTGCGGACATTCTAACCATTGACCGCTTATTGAAACACGCTTTTCCAACTGACGCAGAAGCTAATTTAGTGATGCGTTTACGTGAAAATGGCAAGCTGACCTTGTCATTGGTGGTGTGTACGGATGAGGGGGAAGTTATTGGTCATGCTTTATTTAGCCCAGTTACCTTAAATGGTGAAGATTTGTCATGGCAAGGACTCGCGCCATTAGCGGTACACGAAGACTATCGACGTCAGGGTATCGGAGCCGAGTTGATCAAAGAAGGCTTCGACTCTTTGCGTGATTTTGGTTATCCGGTATGTGTTGTACTTGGCTCGCCAGATTACTATGCTCGTCAGGGCTTTAAAGCTTGTGATGAGATGGGGTTTGAATGCGCATGGGAAGTGCCTCAAGGTGCGTTCCGTATTGCTGAAGTTGTTGAAGGCCAATGTGCAGGACGTTCTGGTCGCATTGATTATTCGCCTGAGTTCGACGACTTATAAGCATCTGAGCAGCTGGTGGTTATGAACCGGCTGCTTTTACAATCGCTGTAGTAAATCGCAAAGTGATGGCTTTGCTATACGTATTAACGTCGAATTCTAGTTAAATCTTTTCCTTTCTTTTTATTTCCCTTATTCCTTCATCGATACATCCAATGTCTTTGGTTGTTAGGTATCGTCACTATAATTTGATAGTATTGCCTGGTTCAAACAGGTGACGAAAAATGTCGATTAACGAGAAACAGTACTTACATGAAATGGGAATCAGCACTTGGGAGTTGATTCATCCAGATAGGTTAGCGGGCTATCAATCACCAATGATTGATCTGCCAAGTGCTTGCAAGCTTCTACTGGTTTCCCCAGTCTGTCCTGTGAATGAGTCAGCGATCCTATTCGAGAAAATACTTAAGAGTATGAAGTTAACCCTCGATCAAGCCATGCATCTGGAACCTGAACGCTTCTCTTTACTAGGAGAGCATCAGTTGGAGTGGGTATGGTTTGCCGGGTGTGATGTGAATGGGGATTCAAACATCAAGCAACTCACTTCACCATTACTTCAGGACATTGATGGGAACAACGAACAAAAAAGAGCACTTTGGCAGCAAATTTGTTCTTATTCGTAATGCTGATAAAAGCTCTGGTGTGCGATACGAATCTAAGGCGTATCACTAGCTAAGCATTAAATAGGTTAAATCATGACGATTGAAATTATTCCGATGTGTGACGCGCATTTGGAACAGGTTTGGCAAATCGAACAGCAAGCGCATTCTCACCCTTGGGCTGAGTCATTAGTTCGTGACTTATCAAGCCGAGGTGCTTGTCACCATGTGATGGTAGAAGGTGACTCGGTCCTTGGTTATTTTTATGCTCAGAACATTGTCGGAGAAGTAACACTGCTGAATATTGCGGTCGATCCTTCGCAACAAGGCAAAGGCCATGGTCAAAAATTGCTGGATGCATTTCTATATCACTGTGAGCAAGTAAAAGCAGAAAGTGCTTGGCTGGAAGTGAGAGAAAATAACCACGCAGCCATCCATATTTATGAACAAGCGGGGTTTAATGAATTGGACCGCCGTTATAACTATTACCCTGCCAAAACAGGGAATGGTAAAGAAGATGCGATCATCATGAGTTATATCTTCTTCCATTAGTTACCCACAGACTTCATTCGGGATGTTGCCCCTAGAGCAATCAGTTGCCCCTAAAGCGATCTGTTGCCCCTAAAGCAATAATAAGCGAGAATACCGCGCAAAATTGAATCTAAAATGTGTGTTTGTTTTTCAGGCAAGCATGCAGACATCAAAGAAGACCAGTTTCATGTCAAATACACCTTTTCTAGGCGAAGTCTCTAAACGTAGAACATTCGCTATTATTTCTCACCCGGATGCGGGTAAAACAACCATTACCGAAAAAGTACTTTTATTCGGAAACGCGATCCAAAAAGCAGGTACCGTTAAAGGTCGTGGTAATGCTCAGCATGCTAAATCTGACTGGATGGAAATGGAAAAGGAACGTGGTATCTCGGTCACCACTTCTGTGATGCAGTTTCCTTACAACGATTGTCTGGTTAACCTACTGGATACTCCGGGGCACGAAGACTTCTCTGAAGATACTTACCGTACATTAACCGCGGTTGACTCTTGTTTGATGGTTATCGATGCAGCGAAAGGTGTCGAGGATCGTACTCGTAAACTGATGGAAGTTACGCGTCTTCGTGATACACCAATTGTCACCTTCATGAACAAACTTGACCGTGACGTTCGCGATCCAATGGAAGTTTTGGACGAAGTTGAAAACGAACTGGGCATGATGTGTGCGCCAATTACCTGGCCGATTGGCTGTGGTAAAGAGTTTAAAGGTGTGTATCACATTCACCGTGACGAGACGATTCTTTACGAATCTGGCCATGGCCATGAGATTCAGGAAGTTCGCATCATCAAAGGTTTGGATAACCCAGAACTGGATGAAAAAGTTGGTGCAGATCTAGCTGAAAGCGTACGTGAAGAGATTGAACTCGTAATGGGTGCTTGTCCAGAGTTCGAACTGGAATCATTCCTGACTGGTGAGCTAACACCAGTTTACTTCGGTACGGCATTAGGTAACTTCGGTGTTGACCACATGTTGGATGGTTTGACAGAGTGGGCGCCTGCGCCGAAAACGCGTCAAGCGGTTGAGCGTGAAGTTGAAGCGACAGAAGAGAAGTTTTCTGGTTTCGTATTTAAGATTCAGGCAAACATGGATCCAAAACACCGTGACCGTATCGCCTTTATGCGTATCGTATCGGGTACTTACACTCAAGGCATGAAGATGAACCACGTTCGTCTAGGCAAACAAGTAAGTATCTCTGATGCGGTAACCTTCATGGCTGGTGACCGTTCACGTGCAGAACACGCTTACGCTGGTGATATTATCGGTCTGCATAACCACGGTACTATCCAGATTGGTGATACCTTCACGCAAGGTGAATCACTTAAGTTCTCTGGTATCCCGAACTTTGCACCGGAATTGTTCCGTCGTATTCGTCTGAAAGATCCACTAAAACAGAAGCAGCTGCTGAAAGGTTTGGTTCAGTTGTCTGAAGAAGGTGCGGTACAGGTGTTCCGTCCACTGCAAAACAACGATCTTATCGTTGGTGCGGTTGGTGTGCTTCAGTTTGATGTGGTTGTGGCTCGTCTGAAGTCTGAATACAACGTAGAGGCAATCTACGAAGGCGTAAACGTGGCAACGGCTCGTTGGGTTGAGTGTGGCGACGCGAAGAAACTTGACGAATTCCAACGTAAGAATCAGAGCAACTTAGCACTCGATGGTGGTGACAACTTAACGTACATCGCGCCGACAATGGTTAACCTAAACTTGGCGAAAGAGCGCTTCCCGGATGTTGACTTCCGTGCGACTCGCGAGCACTAATCGACGTTAACTGAAGCTCGCTTACACCGCGACTGGATTTTAAAACGCCCTTGGCTATAGACTTAGTCAAGGGCGTTTTTATATCAGCAGAAATGATTTGGATTGGACGATATCCATTAAAGTTAATAAGTGATTAGAGATAGAGGAGTAAACATGAATTGGTTGAAAAGAGGCATTAAGCGCTACGACGATTGGTGCAAAGAGATGGGGCTCACGCCGGATCAAAAACGCAGTTGTGTGCCTTATAGAAAAGATCCAGCTCATCAGAGTGAGGAGCCAAACGCAGCACCGAAATCTGCCGAGAGCAATAGAAAGTCACAAGATGAAGCTCTTTGATACGCACTGTCATTTTGATTTTGACGTGTTTCAGGATGATTTTGAGCACAACCTAGCTCTTGCTCAAGAACAAGGGGTGAGCCGAATCCTGATACCCTCAGTCGGACCTTCAAACTGGTTACGCATTCAAACCTTAGCCGAGAAATACTCACACTTATACTATGCGCTCGGGTTCCATCCGTATTTTCTGGAAGAGAACTTTGAGCAGCACCTTGCTGAACTGGAACTTTATCTCAAACAAAAAACGCCACAGTGCATTGCAATAGGAGAGTGCGGATTAGACTTTGCGATTGACGTCGATCCTCAGTTGCAAGAAAAGGTGCTTGAAACTCAATTTGAGCTCGCCAGACGTTTCGACCTTCCGGTCATTTTACATAGCCGAAAAGCACACAATCGACTTATTCAAATGGTCAAAGCGGCGAAGCTACCTAAAGGCGGTGTCGTACATGCTTTTGCTGGTAGCTATCAGCAAGCGATGGAGTGGGTCAGATTAGGTTTTTTCATCGGTGTAGGGGGAACGATCACCTACCCACGAGCCCAAAAAACCCGCGACGCAATTCAAAAATTAGCCCTAGAAAACCTACTTATCGAAACAGACGCTCCAGATATGCCTATACTTGGATATCAGGGGCAGCCCAACCACCCGGCGAAACTCATTCATGTATTAAATGTGCTCGTAGAGTTGCGTAGAGGAGAAAAGCAATCGATTGCGTCGCAACTGTGGAAAAATAGCAATTTTGCCTTCTCAATATGTGAATAGAATTCAAAGAAACTGTTTAGATTCGAAAACGTTTTCCTTTTTATTGTGAGTTCTATCACAAAGATTAGTGAATCAATAATGAATCTTATGGGAAAGTGTGAGGGCGGCATTACTTTAATTGATGATGCATGAGTATAATTGCCCCGCTTTTATAGCTCCATTTTGTTACACGCCAATAAATAACTTATAAGGAAGTCATAAACTATGAGCCTGTTTATGAGCCTGGTTGGTATGGTTGTGCTACTTGCTATCGCACTAGCATTCTCATCTAACCGCAAAGCTATCAACTTTAGAACTGTGGGTGGTGCATTCGCTATCCAATTCGCATTAGGTGCATTTGTTCTTTATGTACCTTGGGGCCGTGATCTACTAAACGGTTTCTCTAGTGGTGTATCTAACGTTATCAACTACGGTAACGATGGTTCATCATTCCTGTTCGGTGGTCTTGTTTCTAACAAGATGTTCGAAGTATTCGGTGGCGGTGGTTTCATCTTCGCATTCCGTGTTCTTCCTACACTGATCTTCTTCTCTGCTCTGATCTCAGTTCTGTACTACATTGGCGTTATGCAATGGGTTATCAAGATTCTTGGTGGTGCACTACAGAAAGCGCTTGGTACTTCTCGTGCAGAATCAATGTCAGCAGCAGCTAACATTTTCGTAGGTCAAACTGAAGCGCCACTTGTGGTTCGTCCATTCGTTCCAAAAATGACTCAATCAGAGCTATTCGCGGTAATGTGTGGTGGTCTAGCTTCTGTTGCTGGTGGTGTACTAGCGGGTTACGCATCAATGGGTGTACCTCTAGAATACCTAGTTGCAGCATCATTCATGGCAGCACCTGGTGGTCTACTATTCGCTAAAATTCTTCACCCTGAAACCGATCAGCCTCATGAAAGTATCGAAGAGGCAATGGACGGCGGTGACGACAAACCTGTTAACGTAATCGACGCGGCAGCGGGCGGTGCAGCTTCTGGTCTACAACTAGCACTAAACGTAGGTGCAATGCTAATCGCATTCGTAGGTCTGATTGCTCTTGTTAACGGTATGCTAGGCGGCATCGGTGGTTGGTTCGGTATGCCTGAGCTGACTCTTGAGCTAATCCTGGGTTACGCGTTCTCTCCACTAGCATTCCTAATCGGTGTTCCATGGGCTGAAGCAGTAACTGCTGGTTCATTCATCGGTCAGAAAATTGTAGTGAACGAATTCGTTGCATACTTGAACTTCACGCCTTACATCGGTGAAAACGCTCAAGTAATCGCAGCAACTGGTGAAGTAATGTCTGAGAAGACTACGGCTATCATCTCATTTGCACTGTGTGGCTTCGCGAACCTTTCTTCTATCGCGATCCTACTAGGTGGTCTGGGTGGTCTAGCGCCAAGCCGTCGTCCAGATATCGCTCGCATGGGTGTTAAAGCAGTACTAGCTGGTACGTTGTCTAACCTAATGGCAGCGACAATTGCAGGCTTCTGCTTAAGCCTAGCAGCTCTGTAATTTAGAACTGGTTTTTAATATATAGACGCCATATTAAATCATGCCCTGTAGCAAGAAATTGCTGCGGGGCTTTTTTCGTTTTCAGGGCTGAAAATTTTTAGTGCGTCAAATGTAAGGGGTCTTAACTGACGGACTAGAGAATAGAAACCTGGAAATTTTGAGATACAAACCGTTTGCGCTCTATTTGGTGCTACAGTTTTGCGATGAATATCTATAATGTAGACATCACAAGGTGGATACAACCTAATCGATGGGTAAATGAATTACCCTGAAATATTAGATCTCAACGGCATTTTGTTGGGGAGATATGATATTAAAGACACCGCAATCATAGATTGTTGTGCCATAGGCCAAATTGGTACTGTGCGGTGACAAGGATAGCAATTGGCATAAGAAATTTTCGCTGTATATGCCGAGTCTTCATGGAACCAAGTCCGTTCATAAATAGACTGCTGAGTCATTTTTTACACAATCTCAACTCGTTGATTATAGTTAGAGTTGCGATGTAAGGCTGAGTAGTGAATTTTTTGAATATTGATCGGAGATAGAAATGAGCGATTTAAAAGCAGCAGCACTACGTGCACTAAAACTTATGGATCTAACTACGCTGAATGATGACGACACTGATGCAAAAGTGATCTCACTATGTCATGACGCGAAAACAGCAGTAGGCAACACGGCTGCAATCTGTATTTACCCTCGCTTTATTCCTATTGCTAAGAAGACACTTCGTGAGCAAGGCACACCAGAAGTTCGCATTGCTACCGTGACTAACTTCCCACACGGAAACGACGACATCGAGATCGCAGTTGCTGAAACTAAAGCAGCGGTTGCTTACGGTGCAGACGAAGTTGACGTAGTGTTCCCATACCGTGCACTAATGGCGGGCGATGAGAAAGTGGGCTTTGAACTGGTTAAGCAATGTAAAGAAGCTTGTGGTGACATTCTTCTTAAAGTGATCATCGAAACGGGTGAACTAAAAGAAGAAGCGCTAATCAAAAAAGCTTCACAAATCTGTATCGAAGCGGGTGCAGACTTTATTAAAACTTCAACAGGTAAAGTGCCTGTGAACGCAACACCAGAATACGCTCGAATGATGCTAGAAGTAATTCGTGATATGGGTGTAGCAGAAACAGTAGGTTTCAAACCTGCTGGTGGTGTGCGTACTGCAGAAGACGCAGCGGCTTATCTGGCAATGGCAGATGAAATCTTAGGTGATAACTGGGTTGATGCTCGTCACTACCGTTTCGGTGCATCAAGCCTGCTAACTAACCTGTTAAATACATTAGAAGTAACAGACGAAACGGCTGATCCAACAGCGTACTAACATACCCGTCATATTTGACGCTGCAGCGTTGTTGACTGTGTAAGTTCACCGGAGCGCCGGCCGCCCTAATCACATAGAAAACCTATGCTCATAGGGCTGAACTTACTTGTCGCCTAGCTGCAACGCCAACTATTTAGGGTATGACGAATAAAAACTTAACGTCTGTTTTAAATTTAGGGTGGTGGAACATCGCCCTCTGTTTTACCTCTGTCCTACTTTGACCACAGCTTTCATCGAGCTTGGGAGGCACTAATGTATTTACCGCAAGAAATCATTCGTAAAAAACGTGACGGCGAAGTTCTTTCTGCTGACGAAATCAACTTCTTTATTCAAGGCGTAGCAAATAACACAGTATCTGAAGGTCAGATAGCGGCATTTGCTATGACTATTTTCTTCAATGAAATGACCATGGATGAGCGTATTGCCCTGACTTGTGCAATGCGCGATTCAGGCATGGTTATCGACTGGAGCCACATGAACTTTGGCGGCCCTATTGTCGATAAGCACTCTACAGGTGGCGTGGGTGATGTGACCTCCCTCATGCTTGGCCCAATGGTGGCAGCGTGTGGTGGCTTCGTACCAATGATCTCTGGCCGTGGCCTTGGTCATACTGGCGGTACACTCGATAAATTAGAGTCAATCCCAGGCTACAATATCACGCCAACTAACGACGTATTTGGTCAAGTGACGAAAGACGCTGGCGTTGCGATTATCGGCCAAACGGGCGATCTCGCTCCGGCAGATAAGCGCGTGTACGCAACACGTGATATTACCGCCACTGTTGATAACATCTCTCTGATCACGGCCTCGATTCTGTCTAAGAAATTGGCTGCGGGCTTGGAATCTCTAGTGATGGACGTAAAAGTTGGTTCGGGTGCATTCATGCCAACATATGAAGCATCAGAAGAACTAGCAAAATCTATCGTGGCGGTAGCAAATGGCGCTGGCACTAAAACAACAGCAATCCTGACAGACATGAACCAAGTATTGGCGTCTTCAGCCGGTAATGCGGTTGAAGTGCGTGAAGCGGTTCGTTTCCTGACTGGTGAATACCGAAACCCACGTCTGCTTGAAGTCACAATGGCGTCGTGTGCGGAAATGTTGGTGCTTGGTAAGCTGGCAGAAAATACAGATGACGCACGTGCGAAACTGATGGAAGTGCTCGACAACGGTAAAGCGGCAGAATGCTTCGGCAAGATGATTGCTGGTTTAGGCGGCCCTGCAGACTTCGTAGCAAACTACGAAAACTACCTAGAAAAAGCAGAAATCATCAAGCCAGTGTATGCGACGGAAACAGGCATTGTCTCTGCGATGGACACACGTGCTATCGGTATGGCTGTGGTTGCGATGGGCGGTGGTCGCCGTGTTGCAACGGATGAAATCGACTACGCGGTTGGTTTTGATGAGTTCATCCGTTTGGGTGAGGTCGCTGATAGTGATAAGCCTCTGGCTGTTATCCACGCTCGTACAGAAGAGCAGTGGGAAGAAGCGGCAAAAGCACTACGCAGTGCAATCAAAGTAGGTGGTGAATACACACCAACCCCAGAGGTTTACCGTCAGATTCGTGCAGAAGATATCTAGGTCACCAGACCCTAACTGATTAAGTAATTACATAAGGCCTACTCAACCATACTTATTCGCCGAGTGGGCCTAAGGAACGAGCAATGAAAAGAGCATTTATTTTAGTACTAGACTCATTCGGTATCGGTGAAACGGCTGATGCTAAAGAATTTGGTGATGTAGGTTCAGACACTCTAGGTCATATTGCGGACCAGTGTGAAAAAGGCTTAGCAGATAACGACAAACGTCAAGGTGCACTTCGTCTTCCAAACCTATCTAAACTTGGTTTGGCGATGGCACATAAAGAATCAACAGGTCGCTTTGCTCCTGGTCTAGACGCAGATGCAGAAATCATCGGTGCTTACGGTCACGCGGCTGAGCTGTCTTCTGGTAAAGACACTCCGTCTGGTCACTGGGAAATTGCTGGTGTGCCTGTTTTATTTGATTGGGGCTACTTTAGTGACAAAACTAACAGCTTTCCTGAAGAGTTGACGAATCGCATCCTTGAGCGTGCTGGCTTAGATGGCTACTTAGGTAACTGCCATGCTTCTGGTACTCAAGTATTGGATGATTTGGGTGAAGAGCACATGAAGACAGGTTTGCCTATCTTCTATACTTCAGCAGACTCGGTATTCCAGATTGCGTGTCACGAAGAGACATTTGGCCTGGATCGTCTATTAGATCTTTGCCAAATCGCTCGTGAAGAGCTCGCTGATTACAACATTGGCCGTGTTATTGCGCGTCCATTCATTGGCCCGGGCAAAGGTCAGTTTGAACGTACTGGTAACCGCCGTGACTTGTCAGTTGAGCCGCCATCAGCCACTGTTCTACAAAAATTGGTAGAAGAGAAGCAAGGCAATGTTGTTTCTATCGGTAAGATTGCCGATATCTACGCAAACTGCGGTATCACTAAGAAAGTGAAAGCAACAGGTATCCCAGCATTGTTCGAAGCTACGTTAGAGCAGATCAAAGAAGCAGGTGATAACACCATCGTATTCACTAACTTTGTTGATTTCGATTCAGCTTATGGCCACCGTCGTGATGTGGCGGGTTACGCTTCGGCTCTTGAGTACTTTGATGGTCGCATCAACGAAGTGCTAGAGCTGATGGATGAAGACGACGTACTTATCCTAACCGCGGACCACGGTTGTGACCCGACATGGCCAGGTACAGACCATACTCGTGAGCACATCCCAGTATTGGTTTACGGTCAAAAAGTGCCTGCTGGCTCTCTTGGTCGCCGCGAAACGTTCGCAGATATCGGCCAAACGTTGGCGAGCTACTTCGGTACTTCACCAATGGAATACGGTAAGAACTTCCTGTAATCGGGATACTAAAAACTGGGAGCGTAATGCTCCTGGTTTTAGGTTTGCAGTATACAAGTACTGCTTGTCGGAAATGAGAAGACTCTGGCTGACAGCGCCTTAAGCGCGGAGCGCTAGAGAAAGGTTAAGGAGAAAAAAATGGCAACTCCACATATCAATGCTGAAATGGGTGCATTCGCAGACGTAGTACTGATGCCGGGTGATCCGCTACGTGCAAAATACATTGCAGAAACTTTCCTTGAAGACGTTGTTCAAGTGTGTGACGTTCGCAACATGTTCGGTTATACAGGAACATACAAAGGTCGCAAAATCTCTGTAATGGGCCACGGTATGGGCATCCCATCATGTTCGATCTACGCGACTGAACTTATCAAAGACTTCGGTGTGAAAAAGATCATCCGTGTTGGCAGCTGTGGCGCTGTGAATGAAGACATCAAAGTACGTGATGTTGTGATCGGTATGGGCGCGTGTACGGATTCAAAAGTAAACCGCATTCGCTTTAAAGGCCATGACTTCGCTGCTATTGCTGATTACAAAATGGTTCGTGCCGCAGAAGACGCAGCAAAAGCACGTGGCATTGATGTGAAAGTGGGTAACCTTTTCTCTGCAGAGCTTTTCTACACGCCTGATCCAGAAATGTTCGATGTAATGGACAAGTACGGTATTGTGGGTGTTGAAATGGAAGCGGCTGGTATTTACGGCGTAGCAGCAGAATACGGTGCTAAAGCACTAACTATCTGTACGGTTTCTGACCACATCAAAACTGGCGAGCAAACCACTTCAGATGAGCGTCAAACCACGTTCAACGACATGATGCTGATTGCACTGGATTCGGTATTACTTGGTGATAAAGAGTAAGCCCCAGTAATCGCAACTAAGTACCTAAAAAACAGCCCGCACAATGCGGGCTGTTTTTATATTCAATTCTGATTACCGGTGAGTTATTTGGTTAGCAGGAGGTTTTCCGCCTTCTTTCTGCGAATTGGTTGCCTGCGTAAAATCATAATGAACAGCATGCCACACACAAAACTCATCAAGACCATCATGTACATGTAGCGATCACTTTTGCGATAGTGGTGGTCAGAAATCGCGGTAACACGGCCTGTTTCGAACGTCACTCGGACAAAACCGACAACAGAACCGTCAGCAATGACAGGCTCAACCAGTTGTTGTCGACCAATTGAAGCGGTTGCCAGTGGGGTGTCTAATCCTAGAACTTCTCGTACTGATAATGCTTCTTCACTAGAGGCCAGGCGCACGCCTTGTGCATCATAGATGGTTGCATCAAATACCAGACGATCTTGTGCGAGTTGATTCGTCAACTGCAGTAATCGCTCCTGATCATTGTTCACAATCATTTCACTGGCAGACAAAGATGCCTGCGAGATCAAAACCTTGGTGAGTGTCTCAAGTTGATGTGCTTGAATTTTTTCGTTGCCCTTACTGATCACTACACTGTTTTTTATCGTGATAAATAGCATCACACACAGTAGTATTAGCGCCAGAATTCGTAGGGCATTCCTTACTGAGAACAAGGATTCACTCATGCTCTTTACTCATCCATTTAAAATAAAACAAAGACTTGCCTTTTTAGTTTGTTGAGGTAACGTTTTAGCAAAGTCACCAAGGATTATATACATGGACGCGTCAAAAAGCTTGCCTATAAGAAAACATACGACACTTTTAAATCGACTGCCTGAAACTCGCTTTGCCTCTCAGTTGGACAGAGCCAAAGCAAATTGGATTATTTTTTCTACTTACCTTTCACCGCGTCATTTTGAAGACATTGACTTTTATACTGGTTTTTACAATCCGGTCCTAGAAACATGGAAGGTGGGCCAGTACGAAGTCGCATTGATGTCAGGTGAACTTACGTCTCAACACGAAACGATTTTAAAAAGCCTTAACTTAGATTACGCATCACTCAATGAAGTTCCTGATTTATCGACTACAGGACTCATTGTGTTTGATATGGATTCGACAGCCATTCAAATTGAATGCATTGATGAGATTGCGAAGTTGGCTGGTGTTGGTGAAGAAGTCGCTGAAGTTACAGAACGTGCGATGCAAGGAGAACTGGATTTTGAACAGAGCCTTCGTCAACGAGTTGGCAAACTCAAAGGTGCTGACGAATCTATTCTTGAACAAGTACGCTCGCAACTTCCATTCATGCAAGACTTTGAAGCACTGATTGCAACAATGAAAGCGTTGGGTTGGAAAACCGCGATTGCTTCTGGTGGCTTCGACTACTTCTCTGATTACATCAAAGATAAAGTGGGGTTAGATTTCGCTCGCTCGAACAAGCTGGAAATCATCAACGGAAAACTCACGGGTAAAGTGCTTGGTGACGTCGTCAACGCGCAAGTGAAATCCGATATCTTGGTTGAATTAGCGGATGAGTACGAAATCGAGCAGCATAATACGGTTGCGGTAGGTGACGGCGCGAATGATTTGGTGATGATGTCTGCTGCTGGTTTGGGTATAGCGTACCATGCGAAACCGAAAGTCGAGGCACAGGCTCAATCTGCGATTCGTTACTCCGGTTTGGGGGGTGTGCTTTGTATCCTGTCAGGGGCGCTGGTTAAACAACAGAAAATTAGCTGGAAGTCTAAGCCATAGCCTATTGGTAAAAGACAGCTGACTTGCATCAATATTGAAACACCGCCGAACAGGGCGGTGTTTTTTATTCGGTTAGCTCTAGCCTAACGAGTACTTCTTCCGTGATGTCTTCAAACTCACTGTAACCGATAAGTGCAGTGAGCTCCTTTTCTAGTTTGCTTGCCTGATGCACACTAAACTGAGTTAACTCACTCAAGTCTCTTTGCAGTAGAGAGGTCATGGGTTCAAAAATAGGCGCGGTAGAAAGACGCAGAACATAGAAATCGCCCATCATGCGCGCTTTTTTTATAAACTGAATGCGCTCTTTCAGGCTGCTAAAATCCTGATGCAGCTTGGACTCTATACCAGTAACCTTGTTACCGATTTTTGAAGCGCTGATGTAAATGTCTTCGTGTTTTTCCTGTACGCCTTCTATACGTTTGATTAGGTCTGCGATCAGAGTGCTCGTACGACCTTTAAAGATCGGATCCAGAATAAACTTATTGTCATGACCAATCTGAGCAAAAATCTCAACATGTTTGGGCAAGGGCAGGTTTACACCAATAACTGGTGTTTTAAATGACCCCGTTGACGTTTTACTAATGAAGATTGGAGAACTAAGGCTTCTGGAAAGAATAGTACTATGCAGCCTCTCCAGTAGCTCATGGCTTGGCAGCACATCTGCCTGCTGAACCAACTTGTTCTTATTATGCTCAATGACTTTATTAAGAAATGCGATCACTCGACGAGCTTTGCTGCTTTGACCAATGACCAATTGAACTCTATGACCATCGGGGCTGACTCGCACGACTCGATAAGGCACGTCGGATAGCGGCAAGTTACTATCGTACAATTGCAGTTCACGAAAGTTAATGGCGATCTCTTGACCTGCGCGCAAGGAGGCTGGAGTTTCTAGCTGAATTCCGAGTCCTCGCTTCGAAATATCAACACTGTATCCCGAACTATTTAATTGCCCCGACATTAACGCGAGTGGCGTTTTAAATCGATATCGAGGCTCTTTACGCCGAGATTGCGCATCAAAATACATCCCTTTGGGTTGGCCGGTTATTCGTCTCGGATGTCGAAACGCATTTAAGGTGTTTGAAGGCAACCGAGGCTTTTCGGTTAACAGATAGTCTTGTCCTGAAGCTTCGTCCGAGATTTCTTGCAAGATCCCCACGTGAGTAAGTAAATTCGAGGTTTCTGCCAGCTCAGAAGAGAATGAAGCGAGTTCCTCTTTTTCTTGCTCGGAAAGTTCAAAGATAGACACGCGAAACACTCGCCAGCTTTTTCGCTTTGCTCCTAAATGCCAGAATAGTTGGCGTTGCTCTCTGGTTGCTTCCGGTCTCAGCATCGAATAGAAATAAGTTTTGTTATCGTGCTCGTGAGTAAATGAATAGAGAACGTTAGTGGTGCCTTTTACTCCCGGTGTAATCAGCGATGTCATTCTTTCTTCATGGAACAGGGACCCAAAAACTTGTTGGTTGCGTTCATCGTGCCAGTATTGCCATAGCTTTTGATTATTCGGCGTTAGCATGGCAAGTTTGAGCTCGCTGCCTTGAAAGAACAGCGGCAAGTTGCTGGTGTGTTTAAGAGCCAAATGCTCATATCCGCGCGTACGAGCCCGAATGATTTTATCCTGATTATCATGACGTGTGCGTTTCGCATCGCTATTTAGCACTTCATCAATGACTCTGTCGATCACATTGGTTTCGGTTAGGAGAATGGTTCTCAGATATCGAATGGCATCATTTTCGTAGCAGTCTTCAACAGCCAGAATCCGATAAGTCAGAGGCTTTTCTATTCCGGCTAATTGAGATTTACTGGCAAAGTCGGTAAAAGTCACCTCAATGATTTCACCAAGGTTGTATTTAAAGGCGCTGGGCACTTTGAATTTTGCGCCAGAGCTGGATAGATCAATGCTCACACCGTGGAGCAGTTGGCCTTTTGAACGATGTATTTCTACTTGTGACTGGACTTTTAAACGCTTCTCCTGACGCTTTAAGTCAAAACCTAATTGGATAGGTACGGCACTAAACGGGCTTTGAGTCTCAGATAGGGAGGAGTGATGTTCTTCGACAGCTTGTTTGCCCATTACTCGAAAATTATTCCGGGTGCTAATAAGCGTTTCCCAGACGCCTTCGGTATAGCCACCATACTTTCTGGTGCTTTTGTGATAGGCATTGAATGCAACATCATCTAACCAGTGTGGAATGCCATCAAATATGTATTTTCTGCATTCCCCGTTAACACGGCCGCGTAAATCAATGCTTTTTTTGCACGGTGCCATTAATCGGTTTAATTCTATCTTGACCAAAATTTTGGCTGAAGGTGGCGCGTCCTCGGTCAGTTGGCCAAGGACAAAATCAAAGTCTACAGAACCATAGACTGGGATGAGCCGTTCCGCGAGCGAGAGAATTTCAGATTGCAGCATTATTTCTGTTAGAGTATGTCGTTATTTGAATTGTATCGGCTAAGCGCAGTAAACCTTGAGTATATTCAGTTCTCAAGTCAGTTGGCAGTGCTTGGTCACATTTGTTAAAAATTGAGGCATCATGGCGAAAGCAAAACGAGCGTATGTTTGTAATGATTGCGGCGCAGACTTTCCGCGTTGGCAGGGGCAATGTAATGCGTGTGGTGCATGGAATACGATTACAGAAGTACGAATTGCTGCTTCGCCGACCGTCGCCCGCAATGAACGCTTAAGTGGTTACGCAGGTTCTGCGACAGAATCTCAGGTACAAACGTTATCAGAAATTAACCTGCAAGAAGTGCCACGCTTTACCAGTGGCTTTAAAGAGCTTGATCGCGTACTTGGTGGCGGTGTCGTTCCCGGCGCTGCGATATTGATTGGTGGTAACCCCGGAGCAGGTAAGTCAACGTTGCTTTTGCAAACCATGTGCTCTTTGTCGGGACAAATGCCGACTTTATACGTAACGGGTGAAGAATCGCTGCAACAGGTTGCGATGCGTGCTTCTCGTCTTGGTTTGCCAAAAGATCACCTGAAGATGTTATCTGAAACCAATGTGGATAAGATCTGTCAAATTGCTGAGAAAGAGCAACCTCGTATTATGGTGATTGACTCGATTCAGGTGATGCACGTTTCTGATGTTCAGTCTTCGCCTGGTAGTGTCGCGCAGGTCCGTGAGTCCGCGACAGCGCTTACACGATACGCGAAGCAAAACAATGTTGCGGTATTTATCGTTGGTCACGTAACCAAAGATGGTACGCTCGCTGGTCCAAAAGTTCTCGAGCATATTATTGACTGTTCTGTGTTACTAGACGGCGGCACTGATAGCCGATTCCGAACGTTGCGCAGTCACAAAAACCGTTTTGGTGCAGTGAATGAACTTGGCGTATTTGCAATGACAGGGCAGGGCCTCAAAGAAGTGAGTAACCCATCGGCGATTTTCCTTTCTCGCGGTGAAGAAGAGACTTCAGGGTCTTCAGTTATGGTCGTTTGGGAAGGGACTCGCCCTCTATTAGTCGAGATACAAGCTCTGGTGGATTATTCGCAACTCGCTAACCCACGCCGAGTGGCTGTAGGCCTCGAACAAAACCGTCTATCTTTATTACTGGCTGTGCTGCATAAACACGGCGGGTTACAAATGGCAGACCAAGACGTGTTTGTTAATGTCGTCGGTGGTGTAAAAGTCACCGAGACCAGTGCGGATCTTGCGTTAGTCATGGCGTTGTTATCGAGCTTTCGTGATCGTGCTCTACCCAAAGATGTGGTTATCTTTGGTGAGGTTGGCTTAGCGGGGGAAATTCGTCCTGTACCGAGTGGGCAAGAGCGATTGAATGAAGCGTTTAAACACGGCTTTAAGAAAGCAATTGTACCAGCTGCGAATATGCCAAAAGGTGGCATCCCGGGCATGCAAATTCATGGGGTTAAGAAATTATCAGAGGCAATCGAAGCTTTTGATGAGTTATAAAGCGCTAAACTAGGCGTTTCAAATATGTAAAATCCATTTTCAAAGAGAGCGAATAAAGCACACAAATCGTTATATTTGGCTATCCTTTGAGGATGGAAAATTTACGTTAAAAATTTTTTTCTTCCATCTGCACGCAAGGGTATCAGTATTGACAGAATATGATATACTCTGCGCGCACTTTATACCTTATTAACAGAGTAAGACAATGACTGATTTATCAAAATACAGAAACATTGGTATTTTTGCTCACGTAGACGCGGGTAAAACTACCTCTACAGAGCGTATCCTAAAGCTAACTGGTAAGATCCATAAGATTGGTGACACTCACGACGGTTCAACTACTACTGACTTCATGGAGCAGGAAGCTGAGCGTGGTATCACTATCCAGTCTGCAGCAACAACTTGTTTCTGGAACGATCACCGTCTAAACATCATCGATACTCCTGGACACGTTGACTTCACAATCGAAGTTTACCGTTCTCTAAAAGTACTTGACGGTGGTATCGGTGTATTCTGTGGTTCTGGTGGTGTTGAGCCTCAGTCAGAAACTAACTGGCGTTACGCTGACGAATCACACGTATCACGTCTGATCTTCGTTAACAAACTAGACCGTATGGGCGCAGACTTCTACAAAGTTGTAGACCAAGTACAAAACGTTCTAGGTGCAACTCCTCTAGTAATGACTCTACCTATCGGTATCGAAGAAGATTTCGTAGGTGTTGTAGACGTACTAAGCCAAAAAGCTTACGTATGGGATGAGTCTGGCCAGCCAGAGAACTACGAAGTTCAAGATATTCCTGCAGACATGGTAGACAAAGCTGCTGAATACCGTGAAATGCTAATCGAAACTGCTCTAGAGCAAGACGAAGATCTAATGATGGCTTACCTAGAAGAAGGCGAAGAGCCATCTCTAGAAGACATCCAACGTTGTATCCGTAAAGGTACACGTGACCTAGCATTCTTCCCAACTTACTGTGGTTCAGCGTACAAGAACAAAGGTATCCAACTTATTCTTGACGCGGTAGTAGATTACCTACCAGCGCCAACAGAAGTAGATCCTCAGCCTCTAACTGATTCAGAGACTGGCGAACCAACTGGTGAAGTTGCAACTGTATCTGCAGATGAGCCACTAAAAGCGCTTGCGTTCAAGATCATGGACGACCGTTTCGGTGCCCTAACATTCATCCGTATCTACTCTGGTAAGATGAAGAAAGGTGACACAATCCTTAACTCTGCAACTGGTAAAACAGAGCGTATCGGCCGTATGGTTGAGATGCACGCGGACGAGCGTAACGAGATCGATTCAGCACAAGCTGGTGACATCATCGCTGTTGTTGGTATGAAGAACGTTCAAACAGGTCACACTCTATGTGATCCTAAGCACGAATGTACTCTAGAGCCAATGATCTTCCCAGATCCAGTAATCTCTATCGCTGTTAAGCCTAAAGATAAAGGCGGCTCTGAGAAAATGGGTATCGCGATCGGTAAAATGGTTGCAGAAGATCCATCTTTCCAAGTTGAGACAGATGAAGAATCAGGCGAAACTATCCTACGTGGTATGGGTGAACTTCACCTAGATATCAAAGTTGATATCCTAAAACGTACTTACGGCGTTGAGCTAGAAGTAGGTGCTCCTCAGGTTGCTTACCGTGAAACTATCACTCAAGCAATCGAAGACAGCTACACGCACAAGAAGCAGTCTGGTGGTTCTGGTCAGTTCGCGAAAATCGACTACCGTATCAAACCAGGTGAGCCAAACTCAGGCTTCGCGTTCAAATCAACAGTTGTTGGTGGTAACGTACCTAAAGAATTCTGGCCTGCAGTTGAGAAAGGCTTCGCTGGCATGATGCAAACTGGTGTTCTAGCTGGCTTCCCAACTCTAGACGTAGAAGTTGAACTATTCGACGGTGGTTTCCACGCAGTTGACTCTTCAGCTATCGCTTACGAAATCGCTGCTAAAGGCGCATTCCGTCAGTCTATGCCTAAAGCTGGCGCGCAACTTCTTGAACCAATCATGAAAGTTGACGTGTTCACTCCAGAAGATCACGTTGGTGACGTAATCGGTGACCTTAACCGTCGTCGTGGTATGATCAAAGACCAACAAGCTGGTACTACTGGCGTACGTATCAAGGGTGATGTACCTCTATCAGAAATGTTCGGTTACATCGGTACTCTACGTACAATGACTTCTGGTCGTGGTCAGTTCTCTATGGAGTTCTCACACTACGCACCATGTCCAAACAACGTTGCAGAGCAAGTAATCTCTGACGTTAAAGAGCGTAACGCTAAGAAGTAATTCTTAAGTTAACTCTATGACTTTAAAGCCCCGCCTAGTGCGGGGCTTTTTATTAATCTCAAAAACTAATTTTGTCATTCAATTGGAACGATTCAGTCTGATAGCGCGATAGTTTTAAAGTCTCGATTAACCGATTTTTCAAAACTGTCTATCTCTGCTTTTAACCACTTTGCAAACTGCTGTGCTTTAGGCCGTTGCAGGTATCCCTTTGGGGCACATAAGTAGTAAGCGAATTTAGGTTTGATGGCGATGTCGCCAATCCGTACCAATTTGCCCGTTCGAAAATATTGATAGGCCAAGCTGTGTTTCACAAGCGCCACCCCTTGTAATGATAAGGCAGCCTCAAGTACCAGGTGGGAACCGCTGTATTTTAGCGCTGGTTTGGCAGCATGTTGTCCTAGTCTTTCTAACCACATATTCCAGTCGAGATCAGGCCAAAGATCTTCGATAAGCTCCGCTTTGCTCAAATCTTCGATGTTATAAATGCTGTGCTCTTTTTGATAAACCGGATGACAGGCAGGATAGAAAGCTTCATCCATTAACCATTGCGATTCTAAATTAGGGTAGTTTCCTGAACCGTAACGAACGCATAAATCTATTTGACTGTCTTGAAAAGAAACCAGTTCATTCGTTGGCTCCAGCAAAAGTGATAGTTCAGGATGACGTTGTCTAAAGGCCGTTATTTTAGGAACTAGCCAATGGTGTGCAAACGAGGGAAGTGTTGAGATAGAAAGTTGGTTTGGGTTGGGATCTTGGTTAATTAGACGAACACCTTGTTGTATGTGGCTAAATCCTCGTTCTGCTTGAGCAAATAGCAACTCTCCCTGAGGTGTTAGCAGTATCTTCCTGTGTTGGCGAACAAACAGGTCAGTACCCAAAAATTCTTCTAACTGCCGGATTTGTTGGCTAATTGCAGCGGGAGTAACAAACAAATTTTTGGCTGCGGATTTAAAGCTGCCTTCTTTCGCTGCGATGAAGAAATAGTATAAGCCTTGTAGAGGTGGCATCCGATCTTTCACATTAGTTTTCCTTAACTCAATGGCAGGTTCTATCGTTTGAGATTATTAAGGTAGTCGTTGATTATTAACTGGTCAATAGAATAAAAGGGTGAAAGAGATGGAAAACATCACGAAAAACTGTGAACGAGCTTTGCTAACGACACAACAAAATTGGATTCAGTTAATTTTTTCTAAACTCTATTTATGGAAAAGAAATCATAGGACTCGTCGTCATCTAAGAGAGTTACCTGAACATCTTTGGAATGATATTGGTTTGGAAAAGCATGAGGTGTTAAAAGAAAGCCACAAACCATTTTGGAGGCCCTAGTTTGAAGCAAGGTTGAGTGGCACTCCCCAACGGCTATTGAGGAGTGCTGGCTTAATTATAAGTCTTCTTCCCAGAGTACTAATTGGCCTTTCGGCCAGTTATGGCCAAGTTCGTGGTACTTTTGTTCAAGTACGTGGCGCTTTATTTTCAGAGTTGGGGTAAGAACGCCATTTTCGATATTCCATGGCTCTTTTATCATCAACACGCCTTTTATTTGCTCGTGAGATGCCAGCTCTTTATTCATTCGCTCAATGACTTTACGAGTGGAACGCTCATAACGCTCTTTGTCGAAGTGAGGGAAATCATGAGGCACGACCAACAATATTGGGCCTGGTAAGCCAAGACCAATCAGACACATCATTTCTATACGACTGTATTCGAACAATTTCTTTTCTATCGGTACGGGAGAAACGAACTTCCCTTTCGCGGTTTTAAACGTGTCTTTTTTGCGGCCTTGAATCGTAAGATAACCATCAGCATCTATCGCTCCGATGTCACCAGTGTGCAGCCAGCCTTCTGAATCGAAGGATTCTTGAGTCGCGATATCATTTTTATAGTAGCCAGAGAATAATCCTTTACCTCGAACCATGATTTCACAGTCATCAGCAATTTTAAGTTCTATACCAGGCCCCGCATTGCCGACAGTACCAATTTTATCGGCTCTAAAAGGATAATTGATCGTGCTGTAAGCAAAGGACTCCGTCATCCCCCAAGCTTCGGTAATATTAAGCCCAACGCTGTGGTACCACTCTAACAAAGCTGGTGATACGGGAGCAGAGCCACACCCTAATACTCGGGCTTGGTCTAAACCTAACCCAACGGCAAGTTTCTTCTTAATCAGCGAATTCACAAAGGGGATCTTGAGAAGAATGTTCAAAGACTTTTGCGGTAACTTATCCTGAATTCGCTGCTGGAATAATGTCCATAACCTTGGCACTGAGATGAACAACGTTGGGCGGTGCATTTTTACATCTTCAATAAAGGTGTCGAGTGACTCTGGAAATGCTGTGGGTACGCCACCCATAATCGAAGAACCAAATATATACACTCGTTCAGTAATGTGCGCGAGTGGTAGGTAGGAGAACAAACGGTCGTTCGGTTGTATGCCAATATGATTGATAAGCTGTTGCACAGACCAACTGAATGCGCCGTAGGTCAACATTGCCCCTTTTGGTAAGCCTGAAGTACCGGATGTATAAACCAGTGACATGAGCTTATCGTCGTAATGTTGTGGACGTTCTACACTTGGCACTTCATTTGCTATAAGCTCTGCATATTGATGCTGGCACATCGGTGCAGTGTTATATGGCAGTGCGATACTGATCAGATCGCCCATTTCATTAATTACTTGCTGAGTTGCCTTTGAGTCGTCCAACTTACCGCCGATAAGCACCTTACTTTCACTGTGCGTGAGGCAGTACTCGATGGTGTCTGCTCCAGCCGTTGGGAAGATGGGTACACTAACGTAATCCCCGAGCATCATAGCAAGATCACAGATAAACCACTCTGCGCAATTTTTGGAGATTAACGCTACCTTATCACCTGGATTAACACCAAGGTTGCGTAATGCGCTCACCAGCTTTAGAGCTTGGTCTGCGACTTCAGCGTAAGTGAATTCAACGAATTCCCGATTAATGATTTGCTTTAAGTAAACCTCATTTGGACGCTCTTCTGCCCATTTTAGAATCATTTCATTTGGCGGAGGGAGAGCGCAACCAGCAGAGGAGTTGGCTACATTCGGCTGTTGCATCATAAGTGACTCCATGTCTTCTCGTTTTTATATTTGTTAACATAATGTTAACTTTAGCATGTGAGTTACTGTACGGGAATGTATTTTGATGAAATATGCGGCCAAGGCAGTGCTATATCTTTTGCAAAACCTACCTAAAAAATGAGTTCTAAAACTGTTGTCGGTAGCTTGCTGGTGAGAAGCCAGTCTTTTTCTTAAAAATCCGAGAGAAATAAGAAACATCGTGGTAGCCACATTGGTAAGCGATGTACGCAATTTTCATTGAATTGTCTTCGGTGAGCATCTTCTTCGCTAATGCAATACGCTTCGCGGTAACATAATCACGAAAGCACATCCCAACCTTACGGCGAAACACTTTCGAAAAGTAGGTGGTAGAGTAGTGGCAGAGAGCTGCTGCATCTTCTTCGCGCAACTCTCGATGTATATTATTTGAGATATAATCGACGACCTCAGAAAAGTTGGCTTTACCATTCTTAGAGCATGATTTGTTTGGTAACGAAAGAGAGCTTTCAACGCTATGATTGAAAAAGTATTTTAGCTTTATCTGAGATAACCAATGTGACAGATAGTTATCGTCTAATGCGTAGTATTCAGCGGTTATATGTTGAGGTGGTAGTTTGTTAGCTTCGATACCTTTCGTGTATACAACAATGAGTTTTTTATCTAGATTTTCACACAGCGTTACAACGCTTTGTAACAAGTCAAATGGACGATCTGTTACGTAATAAAAAAAGTAACTGAATTCTTTATCGCTGATCACTGATATGTCATTGCCGTGGTCGAGTAATTCGAAGTACTGTGTAAATACCCATCGAAATTGCTCTGGCAGGGATGGTAAGCCCCCCCCAATCCAACATGCTTTAACAAGCCTTTCCATATAAAGTCCATTTAATTCATACTTATACAAGAATTTAACGTGGATCAACCCATCTGAACCTCAATCCTTGAGTGTTTAGATTAACCCTTTCGTTTATTAATTTCTGATTCAAATCATATTTTAGTTTTATCAATTAACTGATTATGGTGGGGATTTTAACGATTAAGTGTGATTTCTATCTCATATTTCATAGCCACTAATCTCATAGTTAATACAGCATACTGATAAATACATTGATAGCAAAAAAGTACCAATGAATAGCAAAAATATCCTAACGTTCTAACACTTTTCTAACCTAAATTGATTCCGAAACCCCTGCTTTAGTAGGGACGTTTCATGAGGGGTTAAAATTAATATCAATCATTAAAGATCTCTAAAACGGATCTTTAGGGGGCATTTAAAATGGACAAATTTACACAAGTACTTAAAGACTTTTGGAATGATGAAGAAGGCTTGACACTTCTTGAATATATTCTTGGTGCGGCGCTGATTGTGGCAGCAATGTTGCAGTTGGGTTTCTGGAAAACGTTGGCGAACGCATTTACCAATGTTTCGACTGACATCGACAATTTATAAAGTTAAAGGCGATTTTGATTTTGATAGTGCTTTTGGGGTGTGGTTATTCCCACCCCGTCAGTTGGAACTAAAGGTAAGTCATGGTTATTAATCTTGTTATTTGGGGACTTATCTTTGCTATAGGTGTCTCTGACGCACAGAGGCACCGAATTCCTAATCAATTTGTGGGACTTTTGTTACTTGCGGTAATAAGCGATATTTTGTTAGATCCAAACGCAATGCTGTGGCTACATGTCAAAGGTATGCTTTTAACCTTTATTGTAGGGTTTGCGCTGTATTTAGGGCGACTGATGGCAGGTGGTGACGTGAAGCTTCTAACCGTATTGGGGCTATGGTTAGGAGCAGAAACGATGTGGTCAGTGACACCTTTTATTATTGTCGCTGGTGGAGTTATAGGGATCTTTTATTTAGCGCTGTACTTGGCATCCTCGAGCTATTCTATAACTGAGCATGCAAGAGCTTATGCGGTGCAAAAAGTCACTCCGGGTTGGAAAAGCAAGCAGCCTTTAGTCATTCCTTTTGCTCCGGCAATAGTGATCGGCTTGGCATACTATTTTTACGCTTATTAAATATACGTTTTTTAAACCACTAGATTTTAGTCAAAGTGATTTTTAGGTTTGGCAAGGAGTTGCCACGCATAACCACGCAAAACGTGCCAAACATTAGGAGGGCACAGCCCATGTCTACAATACCTAAAACCAATTTAGTGCCACAAATTTCACCGCCACCAACGCCAACTTCAGAAGATGATTTAGGCATACCGAGTGCGGTTATCGAACATCTTCTTATTAAGCATATTTCTGCCTATCCAAAATCCAATTTGGTCGAGCTATCCAGCCGAATGTGTGTGGTTTCATCCATTGTCGAACATTCGCTTGCACAGCTTCGTGCCCGCAGTTGGGTCGAAGTTTATCAGCCGCTAAATGCAACCAGCTCTTATTCTAACGTTCGTTATGGTTTAACAGAATTAGGTATGGCAGAAGCTGAGTTGGCGTTTCGTCGTGAGGCGTATATTGGTCCGGTGCCTGTTTCTTTGGAACAATATTGGGATGTTGTTGAGCGGCAAAATCTGCGTAATCAACCAATTGCTCGCGCGGATGTTGAACGAGCACTTGACGATGTTTATGGCGCAGAGCGCTTGATACCTGTTTTGGGGCCAGCAATCAACTCTGGCCGAGCATTATTGCTTTATGGGCATGCTGGTACCGGTAAAAGTTATGTTGCGGCACGAGTGTTAAATGCTTTAAATACTTCGGTGTTTATTCCTCATGCGGTCTATGCTGACGGCAATATTATTAAATTGTTTTCTGAGCATCATCATAAGCGGGTGGACAATTCAGAGAGCAAAACATTTGTCAAACTAGGTGACCATTATGATAAGCGCTGGGTGTTGTGTGAAAGACCGAATATCCAGGTCGGTGGTGAATTGACCATGGATATGTTGGAGGTCAACCACACTGAGCACAATCGCGTCTGGAACGCACCACTGCAAATGATGGCCAATAACGGCATTTTTGTGATTGATGATTTAGGACGTCAGTCTATGCCAGTGGCTGCTGTGCTAAACCGTTGGATTGTTCCGATGGAGTATTTCGTTGACCATTTGGGGTTACCGAACGGACAACAAATATCAGTGCCATTTCTGTTAACACTCGCTTTTTCCTCGAACCTTCCACCAAGTTCTATTGCGGATCCGGCATTTTTGCGACGACTTGGATACAAGATTGAATTTAATCCTCTAGAGTTAGAAGAGTACCTCCAGTTGTGGATGGATTTGTCAGAAGCTTATCAACTGGTTTTAGAGCAAGGCTTTTTTGACCGATTAAAACAGCTGCATGATGATTCTGGTACTGGGTATTTCCCATGTCTACCAAAAGATATTTTAGGGATTAGCAGGGATATTTTGAAGTTTGAGGAAATAGGGGAGCAGGTGTCGCCAGAGATTTTGACACGTGCTTGGGGGCTCTATTTTACCGTTGATGAATAAAAATGAGGGGATGTCATGAGCAGGACACAAATCGTCATGCTGTTGTTGCTATCAATCGCTTTTGGTCTAGGTGCGGTGATGATTGCAAAGCAGTGGTTAGATAGTCAGACACAACCCACAGTGAAGCTTGAAGAAGTAGAGCGACACCCGGTACTCGTGGCTGCTATGGAAATAGAACCAGGTGTAATTATCGAAGAGAAGCATCTGAAAACGAGACTAATGGAAGTTGACTGGATTGATGAGACTACACTGACAGAACCATCGCAGGCGGTCGGTAAAGTCGCTTCTAACTCAATTTATGAGGGCGAGCTAGTTAGCCCGAATCGAATCGCTGTCCTTGGTGAAGGGGTGACATTAGCGGCTATGATTCCTGAAGATAAACGTGCGCTTACCATTCGTGTAAACGATGTTATTGGCGTGGCGGGTTTTCTATTGCCAGGTAATAAAGTCGATGTTCTAAATACGAAAGGCAATGGAACCACTACTGTATTGAAGAATATTAAGGTGCTGGCGGTGGACCAAACAGCAAGAACAAAAGATAACAAGCCAGTTATCGTACGAGCGGTTACCTTAGAAGTTTCACCAAAAGAAGCAGAGAAACTGTTAACTGAAAACAGTAAAGGAAGTATTCAGTTGGCATTAAGAAACCCGCTAACCGTTGATAAAGTGCCGCCGAAAAGAACTTACACACCACGTCCAAGTGTGACAGTGATTAAAGGTTCTCAAACTTCTAATGTACGCGTGAGCAATTAGGTGAATTATGAAAATAACAATTTTACTTTTAAGCCACTTAATCATGGTATTAGCCAGCGTTAATGTTTATGCCGCTGCTCAATCGGGGCGTGTCGTCGCTGTACCTCATCACCAGTCTACTCAACTGATGATTTCAGGTAGTGCTAAAAAAGTGACCTTAGGTGACCCTAGTATACTGGATATCTTGGTACTGAGATCTAACGAATTGTATTTGATTGGCAAAAAGCTTGGTACCACCAATGTATCGGTCTGGGATCGTAGCGGTCGAATTATTGAATCGTTCAATGTCGAAGTGACGCATGATCTTAATACATTGAAATCAAAGCTTCATCAGTTTTTGCCTGATGAGAATATTGAGGTGCATAGTACTCAAGACAAAATAGTATTACGTGGCTTGGTAAGCAGCCAACAAAATATGGATGTGGCGATTAAAGTTGCGGAAACTTTTGCAGCAGGTAAACCAGCTGACGAAAGCGATGATGATGAAGAAGTAAATGAAAGCTCAATAATCAATTTGCTGTCTATTGGTGGTGCGCAGCAAGTGACGCTTGAAGTGACTGTCGCTGAAGTTCAGCGCTCACTCGTTCGTACTTTTGATTCTAATTTTCACTTTTTCCAACAAAGTGGCGATATTACCTGGGGAGCGACAACGATAGGAAGCGCGATTGATGATATTGGACCTATATTGAGTGGTAACGCGGGTGTTAATGAGTTTGGTTTCCTAGGCTCTTTTTTAGATAGCAATACTTTGTTTACGTTTGCTCTTGATATCGCGAAACAAAATGGTGTGGCGAAGGTATTAGCCGAACCTAGTTTAACAGCACTGAGTGGTACGAAAGCCGAATTTGTAGCGGGGGGGGAATTCCCAATCCCAGTACCTAACGAAGATGGTATCACCATTGATTACAAAGAATATGGCGTTACATTAGATTTTATCCCCTATATTCTCAGTGATAAAAAAATAAATTTAAAACTCAATGTCAGCGTGAGTGAATTAGCGACATCTGGTGTGGTTACCTACAGCGTCGGTGATACCAATGCAGCATATTATATCCCCCCACTCACTAAGCGTAGTGCGGGCAGTACCCTAGAGTTAGCTGATGGGCAGACCATAGGCATTGCAGGGTTACTGAGTGAAAATGCACGTAATACAGAGGAAGGCTTACCGGGCGTTTCCGATTTACCTGTATTAGGGCGTCTATTTAAGAGTGAGCAATTTACCTCTGGTGAGACCGAGCTGGTTATTTTAGTGACGCCTCGACTAGCTAAACCAGTAGACAGACGCAGATTTACATTACCAACAGACGGTTTCGTTAGCCCCAATGATGTGGAGTTCTATCTACTTGGTAAGGGAGCGAGTTTAGACTTTGATAAGTATAAGCTAGACGACAATTCCAATGCTAGTGTTCAAGACCAAACCGAGTATCAATTTACGACAGGCGATGGTGGGACAGAGGGCCAGTTTGGTCACAGCTTATAAGAGGGAAGCAATATGAAGAAAGCAATAGGACTAACTGTCTGTTTTGTAGCTCTTACCTTAGTCGGTTGTGCCACTGAACCTGAGCTGGGGGTTGCTTTAAATCAACTACAGCAAGAACAGACGCTAAACTCTAATGCATGGTATGAAAATATAGATTACCTGCCAGAGGGCAGTGGAGAACGTACGCAAACGAGTTTGGAAGTGTACAACAATAATGGTGAAAAGAAAGATTAAGTGATGCTATCACTTAGGAGGCAGCTATGAGGCGCACAACACCAATAGCAATGAAGCGTTCTCAACAAGGGATCACTTTAGTGTTAATCAGTTTAATTATGCTGATATTAATCGGTATGGGCGCCTTGGCGATGGACTTGAATCATCAGGTTCTGAATAAAGCGCGCTTGCAAAATGCGGTAGATTCAGCGGCTTTAGCATCAGCGGTTGTCGCTGATGAGACAAGCGATGTTGTTCTCGCTGAAGCTGCTGCTAACGAAGCGTTGCTGAGTTTTGTCACCGCTTCGGGAAATAACGAACTGGCCGATAATGAGGTAGTTAAGGGAAATGTTTCTATCACTTTCTCGAATACAAAACAAGTAGGTTCATTTGTTAATGCAGATGATTTTGAACTAGTCACCACCGACGGAGATGACGACATTTACGTACGGGTCGTCGTCTCTGATGTCTCGTTGACTCAGTACCTGAGTTCTGTATTTGGCATAGGTAAAAATGTTTCCGCTAGTGCGGTTGCAGGACGTAGTGCTCCAATTGTGGGGACTTGTAACGTGTCTCCAATAGCAATGTGTGGTGATATGAATATGACCGACGAAGAAGGGGACGCGACTGTTTGGGGTTATGTTCCAAATTCCAATTATAATGCAAAGACAGATAGACTGGGTAGCACCGTTCATATCGTTAAACCTGCGGATAACAAGTCGGGAGAGTTAGGACCAGGTAATTTCCAATTACTCGACTTAGGGTTGAACGGGGCTGATGGTATACGTGATGCTTTTGCTGGAGACACTAATATCTGTATTGCTAAAGGTGAAGTGGTCGATACGCAAACCGGTAAAGCAACGGGTCCTGTAGCACAAGGGGTGAACACTCGGTTTGATCAATTTAATGGCCCTACTGAAGAAGATGAAGTAGTAAAGTCTGACTTGTATACCAGAGAATCTGACGTGAATGCTGATAACTACGAGTCTATTTATGACGATAGTCCGGAGAACACTGAGCTCCAAGATGATAAAGCATTTTATTATGCAGATTATCATTCCGAGTTGACGAACTGTAGTGAGGGAGGTACTGGTGACAACTGTACGCAGTATTACCATTCTAACGGTTCTGAAGGCAGGCGTGTTTTACGGGTGCCGATTATAGATTGCTCTACGGCAACAGAAGGCAAAAGCCAGGTTGAAGTCATTGGTTTAGGGTGCTTTTTCCTAACTCAGAAAGTTAAGCAACAAGGTAATGACTCAGAAGTTTTTGGGCAGTTTTTAGAAGACTGCTATGTTGAGAACGCTTTTACTGATATAGAACCGGACAATAGTAAAGGGCTATATAAGATTCAGCTCTATAAAGATCCTGAAGGTGGAGCGTCTTAATATGAACATTCGCAATCAGAGTTCTTTACTCAGAAGAGGTAAGTACAGCCAAGCTGGATTAGCTGCACTTGAGTTTATTATTTGTCTGCCAGTGCTACTCATGCTAACAGTATTGCTGATAGATGTTAGTCGAGCATTTATTCAGTACACTGAAATCAATAAAGCGCTGCAAAATGGAGTTCGCTATGCCGTGGTAGCAACCTACGGTTCGCTAGATTTCGGTAGTATTGCAAATAAAGATAGTATTAGGAACATGGTAGTGTATGGCAAACCATCCCCGACGGCTGACGATTCTAAAATTCTGAAATACTTAGAAACGACAGATGTCGTTATCGATGATACAACCGTACCCAAAGAGGTAACTATTTCCGCCAGTTATAAATACGAGCCTATTTTTAGCCGTCTACCTTTTACTGACAGCTCACTCGAATTTGAAATCGGGGCATCAAGTATGATGAGGACAGCGCCATGAGTCGATGGATCTTTAGACAAAAAGGGGTAACTCAGGTTGAGTTTATGCTAATCGCTTTAGCTGTGTTACTGGTGATTTTTTCGATTATAGAATTTGCGCTCTACTTTTATTCTATACAGATGGCTAATGAAGTAACCCGAAGAGCGGCTCGTTTAGCAACAGTCTGTTATATTGCTGATCGCGATGATATTAAAACACTCCCCTCGGTTGAAGGTTTGTACCCACCTGGTTTTACTGCAGATAATTTGACGATAAGTTATCTAGATGAAAATGGTGATGATGTCAATGTCGATGCATTTTCTTCAGCGTCATCAGATTCAGACACACTAAATGCAATTTTTGCGAATATTCGTTTCGTGAAAGCAGAGGCCGACTATACATTTAAATTTTTCGTTTTATCTTTATTGCTTGATGCTGTTGGTGTCAGCCCTGAGTTTCAGACCATTCTGCCTGCGGAGAGCTTAGGCGTATTAAGGCCTGAGCCCGGGGGCGAAGTTCATGAAGATTGTTAAGGGAGTAGTTATGTTGAAACCAGTAGAATTAAATAAAGAAATTAAAACAAACAGCATCCATTCCCTAAAAACCAATATCACTGTTTGGGTGATTTATGAAACGTCTGAATTCAAAATTAATATGGAATCAGAACTGTCCAAGTGCGTGAATATTAATATTGAGTGGCTGGATTTAGGCAAGATTACGGTGACCTCGTTAGGCGAGCGACGGACACCGGATGTAATTTATATCGAAGCGGGAAGCAGTTGGGCACAAAAGTTATCGCACATTTATTCAAGCGAAGGAAACTTGCAACGCAATCAGACTGCATTGGTGGTGTTTGGTGATGAGCATGACACCACGTCGCTTAAATTAGCCTTAAAGTTAGGGGCCTCGGACTACCTGCATCGCGAAGTGGGCTTTTATGAATTGCTGCCACTTTTAGAGGATATCGCAAACGAAAAGGCTTCGAGCAGCGAGATAGGTGAATTGTCTTTATTTATTAATACTAAGGGTGGTTCCGGAGCGACAACCGTGGCACTAAATACTGCGATTGCGTTATCTGAGTATTCAAAAGGCAAAGTGCTATTGATTGATCTCGGTATGCAGTTTAGCGATGCGGCGGATTATCTGAATAGTAAGCCTAAATACAGTATTAATGATGTCATTGATGCGATGAATGATCTCGATGACTTATCATTAGATGGCTTAGTATATAAGCACTCTTCGGGTGTAAATTATTTATGTTTTAGTGCTGACAACATCAAAGATAATTATGACCGAGCGACAAAGGTGAGTGCCTTGATCCCTTTGTTACGCCAATACTATAAACATATTATTGTCGATATGTCTCATGGGGTTGAGCATGTTTTTCAACATATTGTTGCTCCTGCCTCCTATGTTTATTTGGTTATGCAGCAAAATGTAACGTCAATTAAACATGCAGCAAATTATTTGAAATCTTTGCAACTTGACCACGGTTTAACCGGTGGACAAGTACGATTAATTATTAATCGTTACGAAAAGAAAACATCGATAACGATTAAAGACATCGAACAAGCGTTTCCAAATCAAGACCTTCTTTTAGTACCGAACAACTTTTCTATTGCGATGGAGTGCTCCAACCTGGGCAAGCCTATAGTGCAATCTAAAAAGAATAGTGCGATTAAGTCGTCTCTGATTGATATTTCACATCAGTTGGAAGAACCAGCAGATAAACAGACCCAAAGTTGGTTAGGTAAACTATTTTCTTAGCAGGGAGTCGCTATGTTTTTTAAAAGGAAAAATGTCGGCAGCAATTTTTCACAAGCTGAACTGCTGAATACGAAATTAGAGACTCATACTAAACCGGTTTCTAAGCCGAATAGTAGTAGTGCTGTTCACTCTTCAGTGATAGAAGAAAAAGTCCGCAAAATGGAAGCGGAGAGAAAGCAGTTAGAGCATGACCAGACCATAAAACACTACTATCACAGCAAGTTACTGGATACCTTAGATTTGGGGCTATTGTCGCACCTTCAAGAAGACAGAGCGAAAGAAGAATTACGCGAAGCGGTCGTACATCTAATAGCAGAAGATCAGACGCATCCATTAAGTTCGGAAGCTCGAAATCGAATGATTCGTCAGATTGAAGACGAAATCTTTGGTTTAGGACCGCTTGAACCGTTACTGGCTGATTCCACCGTTTCCGATATTCTGGTTAACGGTCCGAAAAGTATTTTTGTCGAGCGGTTTGGTAAACTGGAAAAAACACCACACACATTTTTAGACGACCGACATCTCCGTAGCATTATTGACCGAATCGTCAGCCAAGTAGGGCGACGAATTGACGAATCTTCTCCTATGGTAGATGCGCGACTTAAAGACGGTTCACGTTTTAACGCAATCATCCCGCCGTTAGCCATTGATGGTGCTTCCGTATCGATTCGTCGTTTCGCTGTCGAACGACTTAATATGGATAACTTATTGCATCTTAACTCGCTTTCGGAGGAGATGGCTAAGTTTCTGAATGCGGCAGTGGTTGGTGAACTCAATATTCTTATATCTGGTGGTACCGGGTCTGGTAAAACCACCACACTAAACATTTTATCTGGCTTTATTCCTTCTGATCAACGCATCGTAACCATAGAAGACTCAGCTGAGTTGCAGCTTCAGCAGCCTCATGTGGTTAGGCTCGAAACTCGCCCAGCTAATATTGAGGGTAAAGGTGAAATCTCTCAGCGCGAGCTAGTAAAAAACTCCCTGCGTATGAGACCAGACCGAATCGTCGTTGGTGAGGTGCGGGGCAGTGAAGCGGTGGATATGCTATCTGCAATGAATACAGGTCATGACGGCTCTTTGGCAACCATACACGCGAATACCCCAAGAGACGCTTTAAGTCGTGTGGAAAATATGTTTTCAATGGCGGGCTGGAACGTATCGACGAAAAACCTCCGCTCTCAAATTGCGTCAGCCATCAACCTGGTCGTTCAGATGGACAGGCAAGAAGACGGTAAGCGTCGTATGGTTAGTATTCAAGAGATTAACGGTATGGAAGGGGAAGTAATCACCATGTCAGAAATTTTTAAATTTCAAAGGCAAGGTGTGGATGAAGAGGGCAATGTGATAGGCGATTACATTGCGACAGGGATTGTTCCTGATTGCCATGATCAACTTATTAAACGAGGCTTGGACGTTCCATTTGAAATATTCAATGAGAAGGTTCGCTAGGAGGCTTTATGGAAGGTCAATTATCGATATTTTTGCTTTTGTTATTCCTTTCTGTATTTTTTATCAGCCAAGCGCTGATCATGCCTTCTGCTGGGAAAAAGGTAAAGCACCGACATTTAATTCAACGTATTAAAGAAAGTCATAAGCACATTGACCAAGAGAGTATTTCTTTGCTAAAAGAAAACTCCCTTAAAAACCTATCAGGGATAGAACGTTTTTTAGTGCAGTTTTCTTTGTTTGAAGTGTTTAAAAAGAAACTTGAACTGGCGGGTATAGATACGACGTTTGGTAAGTTCTTATTCTTGTCTCTTATTTCAGGTGTTATAGCCGGCCTGGTGCTTATATTTTTTGACCAGCCTTGGTATATAGGTGTTGGAGTGGCTGTTTCTATATGGCTTGTTGAGTACTTTATGATTCAAAAGCGAATCGGAGACCGGCTAATGAAGTTTGAAGAGCAGTTGCCCGAAGCGCTAGATATTATTAAACGTGTTCTTCAGGCTGGTCAACCTATCAACCAGGCCTTTGGTGAAGTTGGAAGCGAAATGCCGGCACCGATTGGGCCGGAGTTTAAAAACACCTTCAGCTTACTCAATTATGGTTATGATATGCGTTTGGCAATAATGCAAATGAGCGAGCGCGTGCCAACTGTTTCAATGATGGCATTTTCAAGTGCGGTTCTGTTACAAAAAGAGACTGGTGGTAACTTAATCGAAAATATAGAGAAGCTTTCTCGTGTACTAAGAGACAGGTTTAAACTTGCCAGGAAAATTAAGACGGTTTCTGCAGAGTCGAGAATGTCTGCTTGGGTTCTCGTTCTAGCGCCATTTGCAATGTATATTATTATTACAATAATAGAACCAGAGTATATTTCTACCTTACACAATCATCCCACTGGAATTAAAATGATTATAGGCGGGATGATATCGCTATTTATTGGCTCAATGTGGATTCGTAAGATCGTTAACTTTGAGGTGTGATTATGGATATGATCAATAACTTTCTTGTGAATTTTAATATAAGCCAAGATATGTTTTTTATGTTGTTTATTCTAATAACAACTGTGCTTTTTGTTTTAACTGTTGGATATATCATTATTGGTGTTAAATCTCCAGTAAAAAGAAAATTATCAGAGATAGCTTCAGGTGGTCAGGCTCAAACTACATCATCGCGAAACGAAAAAGTGATGAATACGCTAGAATCTTTAGCACCTCTGACTGCAAGTGGTAATGAAAAAGATCGTCAATCCAACAGAATGCTGTTAATGAATGCTGGTTTTCATCAAAAAAATGCGCTGTCGCTTTTTTATTCGATTAAATCTTTGACAACAATCGTAGGCTTATTAATTTCACTTGGACTTTACTTATCATTAACGGAGTCGACTAATCTATATATTTATATCGCTGCATGTGCTTTTATAGGTTTGGTATTACCAGACTTCATATTAAAGAGAATGGTAAAGCAACGTCAAAACCGTATTAGATCAGGTGTCGCTGATATGTTGGATCTGTTGGTAGTGTGTACTGAGTCTGGTCTTGGCTTCAATGCCTCTTTACGCCGTGTTGCCGATGAGATGGTGATATCCCATCCTGAACTGGCTGACGAAATAGATACAGTTTGTATGAAAATTCAAGCGGGTAAATCCATGCCGGATAGTCTCAGAGAGTTTGTAATACGGACCGGGTTGGACGAATTTATGGGGTTAGTCAGTATGCTTAGTCACGCATCACGAGTTGGTGGAAGCCTGGTTGATTCATTAAGAGAATATACCGAAGATTATCGAGATAAAAGGCAGCAAGCCGCAGAAGAAATTGCCGCAAAAATTCCGGTAAAAATGATGTTTCCTATGGTACTGTTTATTTGGCCTTGCTTTTTTATCGTTGCGATAGGACCCTCATTGATTCAACTCGCAGAAGCATTTAAGCAGTAAATATAATAACTAATATAGATATAATAACGTATAAGGGAAGATTATGTGGAAAGTTTATTCGCTTACTTTGTGTATACTACTGATTTCTGGGTGTGCAAGCAACGAGACAAAGAAAACAGACTTTGATAAAAGTTTGTATTCTGGAAAACCTGTTGAGGCTTTGACCAATGATGAACCACCCGCTAACGAAGAAGAAGCAATATCTCGTGGTGATGCTGCATTAACCAGTAATAATACTGACCTTGCCTTGTATGAATATATACGGTCGCTTTCTTTCGATGACGGTGTTCACAAGGACAAAACGCTTTATACTATCGGACGAATACATGAATCACGAAATGATTTTGAGTTAGCAGATAGGTCATATAGAGCTTCTCTGGCCGAAAACCCAAATAATATTGGTTCACTAGAAGAGCTTGGAAAACTCAATACCAAGCAGGGACGTAAGGATGTTGGACTAAGCTATTATTTACGCGCTCTAAATGCGGATCAGTTGCGTCTTGGCGCCCAGGGGAACATAACGGTCAACAATATATCTCGAGAGAATATTTCATCTCTTAGATATGATGAAAAATCACCTGTCAATGCTTATATAGGCCTAGGTGTACTCTATGATATAAATAATAACCATGAGATAGCTCACGCCTTTTTACATAAAGCACTAGAAATTAAACCCTATAATGAAAGGGCACTTGTAAGCCTTGGTTATTCTTATTATATGGTGGGTGCATATGGAAAAGCAACTTATTTTACTAATGCCGCTTTAAACTTAAATAATAGTAACGAAAAAGCGATTAATAATTTGGGTCTAATAGCTATAGCTCAAGGAGAGCCGCGTAAAGCGCTAGGTATTTTTGGGCAGCACATGTCTACATCTGAGGCACTAAATAGTGTTGGCTACTTCCTCATTCTAAGAGGGGAACCAGGAGAGGCGATTCCTTATCTTCAGGAGGCTATTGACCAAAGTCCATCCTATTATGCAAAAGCGAATGAAAACTTAGAACGTGCATTAGCTATGGTCAGGGCTGATAGAGATACATCTAAAGCAGTATTACAATGAGCAACTTTTCTCGTTTCAGAAGGTTTAGATGTCTCATCTCGTCCTAAAATACGTTGAAAGTTTTCATCCTAAGCCAGCAGCGTTTGCTGCTGACTTTTTAAGTGTCGGGATATGAGTTGGTATTAAGTCGTAAGAATTACTGATTATTATCCACTTTAGAGTGAAGAATATCTCTGATTATATATCTTGGTCTTCGTTTTGTTTCCATATAGACACGACCAAGATATTCTCCTATAACACCGATCCCAATTAGTTGAATTCCGCCTAAGAAAAGGATTGATACCATTATAGATGGATAACCGGCGACGTCATTGCCAAAGATAAGTTTATCTAATATTAAATTTATTGCGTACAAAAAAGAACTTAGTGAGATGGCTAGTCCTAAGTAAGTCCATAGTTTTAAGGGGACTGTGCTAAATGAGGTTATTCCTTCAATCGCTAGGTTCCATAATTTTAAAACACGAAATTTAGTATTTCCTGCGGAGCGCTTTTCTCGCCTATATGTAACGATAGTAGTATTGTAACCTATCCAAGAAAGTACCCCTTTCATAAAAAGCTGAGTCTCAGATAAAGATATAATTGAATCAACGACGGTTCTACTCATCATTCTAAAGTCGCCAACATTAGGCTCAATTTTTATATCTGATATTAAATTGTGAACTTTATAAAATAAGTTAGCAGTATTTCTTTTAATATAGCTATCTGATGACCTGTCAATTCTCTTAGCTAAAACTACATCATAGCCATTATTTATTTTATCAAACATAACTTCAATCATATAGATAGGATCTTGTAAATCTACATCTATAGGAACAACAAATTTCCCTTTAGAAGCTTCTAGTCCTGCAAATAAGGCTGATTCTTTCCCAAAATTTCTTGAGAGATTTATTAAAGTAATATTAGGATCTTTTTTTATTATTTTGCTTATTTCAATTTCTGTATTGTCAGTACTACCATCATTGATAAAAATTATTTCTATATCCTTTTTTGATAAGAACTGGTTATTTTTCACTTCATTGAAAAAAAAATCAATTGTGCTCTCTTCATTAAAAACTGGGACGATTAGAGATATGTCCATGCAATCACCTAAAAATAAAAAAATTCGAAACTATAAAGCCTAAGAAAAGACTTAAAAATGAGGATATAACCAATGTAAGCAGAGGAGATAACTCAATATTTTCTGAATTAAGACCTATTAAATAATTAATCACTCCCATGATAATCACAAAATAAATATATTTATTTGTTTTTAATTCTATTTTAAAGTTATATTTAGAGTTTAATATATATGAAAAAGATGCTGCGCATACAAAGGCCACTAGGTTACAGTATGATTGTTCAAAATTTAATGAATAAAAAATATAAAAAACAACCCAATGTATTGTGGTATTAAGCACTCCTATTAATGCATAAATACTAAAGTTTATTATCATAAAGACTCCCAAAGTTGTAGTCTCGTTAGTTGCATTATCAGTAGTATTGTTATCGTAAACATAAAATTAGTTGCTTTAAGTCATTATATATAGCGTAACTAGTTAGTAAGGCTAATGCAATAATAAAAAAGGCAGAGATTCTAAGCCTACGAGTAAAGACGTAACATTCTGTGAGCAGTATGTAAAAAGTGGAAGAAAAATAATCACAATTGACTGCTGAAGGTAAGCAAGCACACTTTGTTTCAATGCCAACAACAGATGTATTCGATAAGGATGTTTGCTTTCACTAATGAAAACGTAGTAAACGCTGCGAAAGAGTTGCTTGGTTAAATCGTCAATTAAATAAAAAGCGAATCTTAGGACTCGTTTTTTATTAAAAAAGCATTTAACATCGCGTTTTTTGAAAACTAATCTACTATACTTAGTAAATCTAACCTTGTGCTTGTGAACTTGAGTGAGGAATGGATGTTTCTTCAAGCTAAGACGTCAAAATTTATCTTGATTGTTGGTATGTTAGTCGGCTTTTTAGGCAGTTTTAAATTTGTATATTCCGATAATCAAGATTTTTTTAAAGGAGAGTTATCTAGAGGTCAAGTTTTAGGAAGAGATTTTCTTAATTGGTGGACTGTTGCTAACTTAGCCGCAGAAAGTAAATACAATGATATTTATAATCCAGAGTTATTAGTTTCTCATACTTCTAATGATATCAAAAAATCAGGAGTTGTTTTTAATTTTGCATATCCTCCACAAACCTTATTTCCAGTGTCAGTATTATCAAATTTTAGTTATATAAAAGCATTGATACTATGGAGTTTTATCGGTGTATTTATTTTTAGTATTCCAGCTTTTATTTTCCAAAAAAGTAAATTGTTTAGTCTTTTAGTCGTTTTTTCTCCTACAACCTTTCTTAATTTAACTACAGGACAAAATGGGTTATTTACCGGAGCATTATTGATTTGTGGGTTGATGTTATTAGAAAGTAAACCTATTTTATCTGGTCTTTTATTTGGACTTTTAACTATTAAACCTCATTTAGGGCTATTAATACCTATCGCTCTTATTGCAGGTGGTTATAGAAAAGCTTTTATTTGGGCTGTAATTTCAACCGTTTCGTTGATTATTGTCAGTGTTATTTTTTTTGGCGTTGGAGTATGGGACGCTTGGTTTAATAACTCCCCTTGGGACTATTCTAAAAATTTTATAGAAAGTGGAGTTGGACTTGCTATATTTATGCAGCCATCTCCATTTGTAAGTATTAGAATGTTATTTGATAATATTAATTTGGCTTGGTTTTTTCAGGCACTTAGCTCTATTTTTACTGTTGGATGTGTAATATATGCTTTTAAAAAGTGCAAGTTGTTAGAATTAAAAGTATCAGTTCTTATTGTTGCAACATATTTAGTCACCCCTTATATCCACTCTTATGATATGACTGCATTCAGTATGGTAATTATATGGCAACTCAGTAGAGGGATTCAGAGAGGCTTCATATACGGTGAACAAACTTTACTAATGGTTGCATGGCTAATGCCTATTTCTATGATGCCACTGGGATACTTAGGATTTCCAGTATTTCCTTTAGTTACTTTAACTTTATTGATTTTTTTGATGTATAAAATTAAAGATTACGAGCGTTTTAATGATGATCTGATTTTTAAATAGTCCTCATTCATTTTTTGCAATTAGAATTATTGAAACCCCGAAGGGAAAAGAAATCGTAGGCAAGAATGTTTTTTCAAAGCTAAATATTTTTTTTAATAAATTATTTACAGGTTTGGATGGTAGATTGACATCACTTTCTGTATTCTTATTAAGAATGTTATTTATAATTCTTACGGCTGCTATTATAGGGAATAAAATAGTATTAAAGTATGACGTATATATAATACTTAACCCTGACGCAGAAACGATATCTTTTAGCTGTTTTCTTGTATAACGTCTTTTATGATGATTAGCTTCATCATGGGCACTCCATAGAAACATATAGGCGGGTACTGTAATAACAAGTTTACCTTTATGAGTTAATTTTTTTCTCAAAGATTTTAATGTTTCCAAATCATCATCAATATGCTCTAGAACATCAAAAATACATATTAAATCAAATCTATCATCGAAAGGTATATCATTTGGAAGTATCCCTTTCTTTACATCACAAATATTCCTACGATTCGCAATTTCTCTTGTATTATCATCTAACTCCATCGCAAATAAATCTCCATACGCTTTTAACATCTGGAGGTTTCCGCCGGATCCACAGCCTACTTCGAGAATATTTTTAGGGTTGTTGTACCGACAATGTTGATTTAATACTTTTTGTAAAATTGATCTTCTGGCAGTAAACCACCAATGGACATCTTCATAAATGTACATATCATTATAAGATTCACGTTCCATCGATACTCCTAACTTTAAAGGAAACTTACAGTACCATTTAAAGGTATAAATAATCACAAAAATTAATTGTGATATACAAAGTAATCACGATTTTATTTAATTTCAATGTCTAAATTAATTATATCAAACTGTATTGTAAATATAAATAATATTTATGTTTTATATTAAATAATTAGATTGAAATTTTATTTAAAATACAGTTAATTATGATCTAAATTCTTAATGCTAATGATAGATCCTAAAAATGATATGCAAAAAGTCTGTATTCCACTTGCCAATAAAGTCATTGATAAAATCATTACACGGCTTACTATATCTGACTTTAAATCACCAAAGCTAACTTCAGACCATTGTATTACACACCATATAAACCCAGTTAATCCTACTCCTGATAATGATAGTCCAATAAATGATCCACTTTCTAAAGTTATCTTATTTAGCCAAGATTTATATTTAGAATCTGGTAATAAATTTCGTTCAGAAGCATATCTTCTGACAAATAGACCTATAGAAAAACATTGTATGCTTATTAGCATGCATAAGCATCCAGCAAAAAATGTTTTATTTTCAAAAGTAACATTATTAATTGTTAATGGGCCGGTAAATAAATTGATTATAGTAGTTAATCCAATTATAAATAACAGAGTGGATGGATAAAGAAATAGCCACTTTGGTGAATACATGAGTAAAAAACAAAGATGTCTCCAGCCATCCCTCCAAGTTCTTAGATGGGGGGGCCTTGTTCTTCCATCTGGGGAAAGAGTGGTAGGGACCTCAGTTATTTTTAGGTGACTCAATGCAGAACGGACTACCATTTCACTCGCAAACTCCATTCCCGTAGTTCTTAAATTAAGCTGAATTATT
[truncated: 2,921,100 more chars]
