# Supplementary material for: A multifunctional system for genome editing and large-scale interspecies gene transfer
Source: Nat Commun. 2022 Jun 14;13:3430. doi: 10.1038/s41467-022-30843-1 (PMC9198041; doi:10.1038/s41467-022-30843-1)
Supplement: Supplementary file 5 — Source Data [file 41467_2022_30843_MOESM5_ESM.zip › Vibrio_natriegens_14048_RP4new.fasta]

>Vibrio_natriegens_14048_RP4new  (3,298,160 bp)    Accession: CP016345
tattcactggatcgtcgatcaattgctggcgatcttggttatcaacaggtaaaattgccagtcttttccgataattcaactactcagtgggggcgccgtgtcatcttcgctttggctgcaatgcttgcagcagcttcaagaagagctaccagcaacagaattcagtatgtgggttcgtccgctacaagcggagctcaatgacaatacgctcactctattcgcaccaaaccgttttgtgttggattgggtgcgtgataagtatctgaacagtattacacgcttactgcagcaatattgcggtaacgacatccctaacttacgttttgaagtgggtagtcgtcctgtttcagcacctaaacctgcgccgacgcgcacgcctgcggatgttgccgctgaatcttcagcgccagcacaattacaggctcgtaaaccggttcataaaacttgggatgatgacgcacaagcgatcgcagacatcaatcaccgctctaacgtgaacccaaaacataagttcaacaactttgtcgaaggtaaatcgaaccagttaggtttggctgcggcacgtcaggtatcggataacccgggcgcagcgtacaacccattgttcctttatggtgggactggtctgggtaaaactcacttgctccacgcggtgggtaatgcgattgtggataacaacccgaacgcgaaagtggtgtacatgcactctgagcgtttcgtgcaagacatggtaaaagcactgcaaaataacgcgattgaagagttcaaacgttactaccgcagtgttgacgcacttcttatcgatgatatccagttctttgccaataaagagcgatcgcaggaagaattcttccataccttcaacgcgttattggaaggcaaccaacagatcatcctgacttctgatcgttatccaaaagagatcagtggggtagaagatcgcctgaaatcgcgcttcggttggggtcttacggttgcgatcgaaccgcctgagctggaaacgcgcgtagcgattttgatgaagaaggcagaagatcaccaaattcacctggccgacgaagtggcattctttattgctaagcgcctgcgttcaaacgttcgtgagctggaaggtgcactaaaccgagttatcgccaatgcgaactttactggtcgcccaattacgattgattttgtacgtgaagcgctgcgcgatctactggctctgcaagaaaagctggtgactatcgataatattcaaaagaccgttgcggaatactacaaaattaaagtggcggatctactgtctaagcgtcgttctcgttcagtcgcgcgtcctcgtcagctagcgatggcattggcgaaagaactgactaaccacagcttgccagaaattggcgatgcgtttggtggtcgtgaccacaccacggtactgcatgcatgtcgcaagattgagcagctgcgtgaagagagccacgatattaaagaagattactctaacttgattcgcaccctgtcctcttaatcggttagaataacggtattctaagcaaatcatttattgagctgacagcgtaaagagccaagcatgaaatttactattgaacgtagtcatttaatcaaaccgctacaacaggtctcgggtgctttaggtggccgaccaaccctgcctattctgggtaacttactactgaaagtagaagagaacgtgctttcaatgaccgcgaccgatttggaagtggaattggtgagcaaagtgactctggaaggggattttgaagcgggcagcattaccgttccttcgcgtaagtttctcgacatctgccgcggtttacctgacgatgcgatcattaccttcgtattagaaggtgatcgcgtacaagttcgctctggccgcagtcgtttctcattggcgacgctacctgcgaacgattttccaaacattgaagactggcaaagtgaagtagaagtctcactgagccaggctgatctgcgcacactgatcgacaaaactcagttctcgatggcgaaccaggacgttcgttactacctcaacggtatgttgtttgaaattgatggcacgacattgcgcagtgtcgcgaccgatggtcaccgtatggcggtgtctcaaactgaactgggcgcggactttgcgcaaaagcaaatcatcgtgccgcgtaaaggtgtccaggaactcgttaagttaatggatgctccagagcaaccggtcgtattgcaaattggtaactctaatgtacgtgctgaagtgaacaactttatcttcacttctaagctggttgatggtcgtttccctgactaccgccgcgtattgccgcaaagcactaacaaaacgttaatcgcaagctgtgatgagttgcgccaggcattttcacgtgctgcgattttatccaatgaaaaattccgtggcgtgcgagtaaatctcgcggatacggaaatgcgcattactgccaacaacccagagcaagaagaagcagaagaaatgctggacgtaagctttgatggcgaaccgatcgaaatcggctttaacgtcagctacgtactggatgtgctgaatacgctacgttgtgaaaacgtgcgagtgtcgatgtcggacgcgaacgcaagtgcgctgattgaaaacgccgacgatgacagtgccatgtatgtggtgatgccaatccgtctataagcgaacagaatgcctctttctcgccttattattcagcaatttcgaaacattaaagcctgtgatattcagttatcaacaggctttaactttcttatcgggcctaatggcagcggtaaaaccagtgttctggaagcggtctatttacttggacatggtcgctcgttcaaaagctctctgactggccgagtgattcaaaatgagtgtgatgaactgtttgttcacgggcgttttttgaactctgatcaatttgagctaccaatcggcattaataagcagcgcgatggttcaacagaggttaaaataggcggtcaatccgggcaaaaactcgctcagttggcacaagtattaccactgcagttgatacatacggaagggtttgatttacttactgatggccctaaacatcggcgcgcatttatcgattggggtgtgttccatactgaacccgctttttatgatgcgtggggtcgttttaagcgtctcaataagcagagaaacgcgttattaaaaacagccactagttaccgagagctcagttactgggatcaggaaatggcacgtttggctgaaaacatcagccagtggcgcgcgttgtacatcgaacagatgaaaagcgtcgcagaaacgatctgtcagacatttttgccagaatttgagatccaattaaagtattatcgaggttgggataaagacactccgtaccaagatatactggaaaagaatttcgagcgtgatcagtcgttggggtacacctttagtggcccaaataaagctgatttgcgcattaaagtgaacggaacacctgttgaggatgttctttcacgcggtcaattaaaactcatggtgtgtgcattgcgagtagcgcaagggcagcacctgacagagatgaccggtaaacaatgcatttacctaattgacgactttgcgtcggaattagatagccaacgtcgcaagcgtcttgctgactgcttgaaagagacgggcgcacaagtatttgtaagctctatcactgaaaaccaaatcgccgacatgttggacgagaatggaaaattgtttcatgtggaacatggcaggatagagtcaaactagaagagagaaactcatgtctgaaaattacgattcatcgagtattaaggtactgaagggtctggatgcggtacgtaagcgtccaggtatgtacatcggcgatacggacgacgggaccggcctgcaccacatggttttcgaggtggtggataactcaattgatgaagcgttggcaggtcactgtaaagacatcgttgtgacaattcatgaggataactcggtttccgttagcgacgatggtcgtggcattccaacagaaatgcacccagaagaaaaagtatcagcagccgaagttatcatgacggtacttcacgctggtggtaagttcgatgataactcatacaaagtatcgggtggtctgcacggtgtaggtgtttcggtagtaaacgcactgtctgaaaaggttgaactgaccattcaccgtggtggccatatccatactcaaacctaccgtcacggtgagcctcaggctcctctagcggttgttggtgatacggacaaaaccggtacacaaattcgcttctggccaagtagtgagactttcactaacacagaattccattacgacattctagctaaacgtctgcgtgaactatcgttcctgaactctggcgtttctatcaagctgtcagatgagcgtgaagaagataagcatgaccacttcatgtacgaaggtggtattcaggcatttgttcagcacttaaataccaacaaaacgccaatcatcgagaaaatcttccacttcaactttgaacgtgaagacggcatttcagtagaagttgcaatgcaatggaacgatggcttccaagagaacatcttctgttttactaacaacattcctcagcgtgatggtggtactcacctagctggtttccgtgctgcgctgacgcgtacactgaacactttcatggataaagaaggtttctctaggaaagcgaaaacagcaacctcaggcgatgacgcacgtgaaggtctgactgctgttgtttctgtaaaagtgcctgacccaaaattctcaagccaaaccaaagacaaactggtgtcatcagaagtgaaatcagcagttgagtcggcgatgggtgaaaagctttctgagttcttagttgaaaacccgagtgaagcgaagatggtttgttctaaaatcatcgatgcagcacgtgctcgtgaagccgcgcgtaaagctcgtgaaatgactcgtcgtaaaggtgcgctagacctagcaggccttccgggcaaacttgctgactgtcaggaaaaagatccggcactctctgaactatacattgtggagggtgactctgcgggcggtagtgctaagcagggtcgtaaccgtaagaaccaggctatcctgccactgaaaggtaagatcctgaacgtagagaaagcacgtttcgacaagatgctttcttcacaagaagtagcgacgcttatcacagcgctaggttgtggtattgggcgtgacgaatataacccggacaaactgcgttaccacaacatcatcatcatgaccgatgccgacgtcgatggttcgcacatccgtacgctactgttgactttcttctaccgtcaaatgccagagcttatcgagcgtggctacgtgtacatcgctcagccaccactatacaaagtgaaaaaaggcaaacaagagcagtacatcaaagatgaagaagcgatgaaccaataccaggtatcactggcactggacaacgcatcactgcacgttaacgcagaagcgccagctcttgcgggtgaatcgttggagaaactggtacagcaatacaatgctggcattaagctagctgatcgtatgagccgccgataccctaacgctttgatgcatgagctgatttacacgccgcgtttgacaccagaacaatgtcacgatgcagcagctgttgaagcgtggactaagcagcttgttgagcagcttaatgcaaaagaagtgggcgcgagccaatacagctttgaggttgaacagcacgcagagcttggtctgagcctacctaagattatcgtacgtactcatggtgtgacacatgagcatgcactaagcatcgacttcctgaattcgaaagaatacagcaaattggcggatctatctgaagagcttgatggcctgatcgaagaaggtgcttacattaagcgtggtgagcgtactctggcaatttcaagctttgcagaagcactagcgtggctggttaaagagtccatgcgtggtctaagccgtcagcgctacaaaggtctgggtgagatgaacccagatcagctttgggaaaccacaatggacccagagacgcgccgtatgatgcaagtaaccatcgaagatgctgttggtgcagaccagttgttcacaacattgatgggtgatcaggttgagccgcgtcgtaacttcattgaagagaacgcactgaaggtggctaacctagacgtgtagtcgaaagcttgcaactcattgtgattaaaaacgtcatctcgaatgagatggcgtttttgtttttggagaaggtcgaagataaacggaggtcctaagggctagaaactctgatctcaacatccctaaatttttttcttattatcccttgaaagcgtattttcagaccttatatctagaattgaagaggttagctgacttgctagagactagaagaacagccctctgcaaccgctgaaacaagatcgctcaaaagaggatgctttgttttggcacacaacttaacttaatgattcctgtcatgtctcggtgaaacgcgttttcactagcggaatgatttggattccttagctcggcgctggtttttgcataaacacgccaattagatgagtgtcatctgagctaagactattgcttaattaagaggatagattttatgcgtaatgtagatttctcaccactataccgtaatgcaattggctttgaccgtctgtttaacctgatggaagcaagctctgcgaaaaattcttctggcggttaccctccatacaacattgagcaaaaagacgagcataactaccgtattacaatggcggttgcaggatttgctgaagaacagctcgatctgactcaaaatgaaaacatgttgatcgtaaagggtgagcgtaaagcggaagaaggtaaaaactacgtttaccaaggtattgcagagcgcgactttgaacgtaagttccagcttgctgactacgtaaaagtaattggcgcatcaatggaaaacggcctgctacacattgatttggttcgtgaaattccagaagcgatgcaaccacgtaaaatcgctatcggcggcaataacttgctagaaaacaactaatcagcaagtagtttgcacatagagtgagaaagagcgccagttggcgctcttttagtttgtttttctatttaccttcttggtaagccttttcaacttcttcagcgatgattgcgatacctttctgcatcatctcgtcatcctgaacgtagttcatccgcagacattgatgcgcatgatcccattcatcttcctgaccgataaagaagtattcacccggtacaatcagcactccacgatctttcaggcgttggtacagttccatagtggtgattggtagttcgtcaaaccatagccataaaaagatagcgccttcaggtttgtgaatacgaaaacgtgggtcggtgatcgcttgctgcagcagttctaccgcacgtagagatttctgcttgtaataaggcttaatcacatccgaactcaatctaagcaggtcgccattaccaatgatatggttggccagtgcagggccgacactacctggagccagactgataatgccattcatattggtcaaagcctgggtaatcgcttcgttggcaattacgataccgcagcgcacgcccggtaagccaagtttggacaggctcatacacaggatcgtattgtcattccagaatggttcaacatcttcaaaaatgatgttcgggaacggcaaaccgtaagcgttatcaatgatcaacggaatattgttttcacgcgcgagtttatctagcttgcggacttcttcatccgttagcacgttgcctgttgggttggttgggcgagaagcacagatagccgcgacagagtcatcaactttcagttgttcaaaatcaacgtgatacttaaacaaaccattgtcgagcaactcgatctccgggtggtaagagacgaaaatatcttcatcaataccggcatcgccgtagccaatgtactctggtgcgattggcaacagcacttttttgtgtgaaccgtcaggctgttggccggcgagtaaattaaataggtagaagaaaccactttggctgccattggtcagactgatgttcttctcactgatgtcccaaccgtaggtttcacgaaacagttttgccagcgctttgataaacgcatctttaccttgggggccatcatagttggtgagcgcggcgatgagttctccgctggcgagcatttcctcactggcttggtgaaagtaatcgagcatggcaggaatggcggcagggttacctccaccgagcatgatggcacctggtgtgcgcagaccatcatttaaatcatccattaactgtgtgatacctgaatactgattaaatttttcgccaaactttgagtactgcatgtttacttatacctaattcattgtgattgctttgtgtaatcttgctgactgaacatcagcttatagtgtaatacttgaccttaccctaatgttattacgacgcaaagtgtgaattcactcgaagaagaaaaaagagtctgttcagaccagatgaatggattataaagcgaaaagagaaataaaaagggaagcctacgcttcccttgctggtggagagatggatgtgctattcgccagtgtagacaataagcaccttgtcatcctgatattggcgctcgaacgcgtagtagccttcctgattacgtgtaacgtgcttaccttgagcaacggctgggtgacgcttacggaattcgcccagtttttgccagtgctgcagtaagtctttacgttcgccatgaatcttatcccatggcatgtcggagcgggttccctggtgggtatctgaaccggtatgaccgaagtcacgggcaatctcatcaccgtaatagatttgaaccgcacccggcgctaacattaacgcatttgctgcgcgtgcctgatcatcgaagctgcggctacgtgcagaccagaacagctgagtgtcatgagaagaaaggtaactcaacacattgaactcgggatcgttgttgatttgctctgcatagcgtcggtaatcactgtcgaggttggcaaagcatttcagcgcttttggtgcgacatctgactggaattcgaaattaattatcgaatcgaatccgttatcgaagtacgggctcttcaccacgctgtgtgcccagacttctccggtcatccagaatggcaaatcgtccagcgccttctctgggttgttctgtttccattcggcaagagcttgtgtggtactggctttcaattctgaccacgcatccatttctacatgtttggcggtatcgacacggaagccatcaacgccataatcgcggacccaatcggatagccaagtgatcagatgttcgcgcggcgtcttttgttcatcacgtgcgccggtatctttgttgtggaagaagtttggcaaaccggttttctgagtcgactcggttttcagatccggtaagtagttcagagacatgctgatatcgttgtatcccggcgcatcgtaattaccgatgtcggtacgaatccacgctttgccccaccatttttcccacgcttcgttatcgctgtatttgacgtagtcgttgaagctatgccaactctgacctgatttgggctgccagtctgtccatttttcacccagcacttgtttcgcttcttggtcatcaaggtaaagttgaccaaagccaaactcctgcatatcggccagtgtggcgtagccagtgtgattcatcacgacatcccaaatgatgcgaatgcctttcttatgcgcggtatcgatgaaggttcgcagctcatcttcggtgcccatattggcatcaagcttagtccagtcttggtggtagtagccgtgatagccgtagtgtttgaaatcgcctttgtcaccgccgccgacccagccgtgaatttgctccagcggtgaggttagccaaatcgcgttaacaccgagagattcaatgtaatcgagctttttggtcagacccgccaagtcaccaccgtggaaggtgccgatttcgtatttaccgtctttactgcggccatagctgttgtcgttgtttggattaccattgtaaaaacggtcggtcatgacgaagtaaactgtggcgttatcccagctgaatggtttattcgcttgttgttcaacttcctctagcagtaggagcccctgactcattgggcccggcttaagggtgactgcaccatcggttacggttgtctcttgtccagtcagtgcatctcgtaccaaagtcccatcactaaaggtttccgcgacgttgatggttttagccgtatcggttgcgacagggcaagtgaagctggttacctgagactgttttggtttgatcttaaccgtcagctcattgatcgttgggttgagcgtaaattggtaggtattggctttgaaaatgcgcagcggcatagtggcatccgttgcacagttatccatttttaatggtgtgttgaatttgatgcggctttcttctgccagagtgaagctactgccacagctttgtttgctgtcggcaatcgtaaaggtgtaattgcctttatccagtttctgttctgcgacgagtaatccttgatcgttttgttcgaacatggctttgtcatcaccgacgcttaatacgatggcattttctggaatttggctgcaggcactaagcagaccaatagagagtgcgagaattgtttttttcattgtgtccttcccccgaataaacagatcttttataacaaaaagaagcctctacaatccgagcggtgcacccacaagttaaacctctctcaccctacaaatttttgtcctgttcacaaaatgagtaatatttctctctaaccttgtatttttgccaacaaaaaagggaagcagatgcttcccttttggttattttgtgacttctttttcagtcagtaactcagtttcggttacctatttttgcagaagcgagatgtctgcgatctgtaggaacaggttacgcagattgttcagaagggtcagacggttcttcttaagtgcttcgtcgtctgccattaccattacgttgtcgaagaacgcatccactggctcacgaaggtcagcaagtttgcttagggcttcttggtagttacctgttgcaaaagctggctcaagtgcttcagtcatcacttcaacgctttctgctaacgctttttctgcatcttcttgtagaagagacaagtcaatctcttctgctagttcgccatcgaatttcgctaggatgttacctacacgtttgttcgctgctgctaaagattctgctgcttctagctcacggaagtgagataccgctttcacgcgttggtcgaaatcagctggtttagtcgggcgacgcgccagtacagcttgaataatatcgacactgaaaccttcatctttataccatgcattgaaacgaccaagcatgaactcgatgacatcttgctcaacgttgtcgttagtcagttttgagccaaactgtacttttgcttcacggataaggtctagaaggtctaggttgtagccgttttcaacgatgatacgcagtacgcccagagaagcacgacgaagtgcaaacgggtcgctgcctttaggtgcttggccaataccgaagataccaacgatagtgtccagcttgtcagccattgccactgcagaagaaatcgcagtgcttggcagaacatcaccagcgaaacgcggcatgtattgctcgtatagagcgagtgctacttgctcatcttcaccatcgtgagttgcgtaatgcatacccattacaccttgagtatccgtaaactcgaataccattgaggtcattaggtcacacttcgccagcaagcctgcgcgagtcgatttctcaacatcggcaccaatttgtttcgcgatgtagccagcaagcgctgtgatacgatcggttttgtctttgattgtgcccagttgcttctggaaaatcgcgttttctagctcaggaagacggtcaatcagtggacgcttacggtcagtgttgaagaaaaactcggcatcagctagacgtggacgtacaactttctcgttaccttcgataacgtggcgaggttctttcgactcaatgtttgatacgaagatgaagttaggcagtagtttcttgtcttcagagtagacagggaagtacttctggtcacctttcatggtgtaaaccaatgcttcagaaggcactttcaggaattcttcttcgaatttcgctgttagtaccactggccattcaaccagagaggtcacttcttctactaggtcatcttctagatcagcgataccaccaaccgcggctgccgcttttttggcgtcagctaggatgatagctttacgagcttcgtaatccgccataactttaccgcgttcttcaagaatcgcagggtattgctcagcagagtcgatagtgaattcttgctcacccatgaagcggtgaccgcgaatggtgcgtgcagaagcgacgccaaggatttcaccttcgattaggtcgctgcccattagcatcgttagcgttttaaccggacgaataaattgagtcgtcttgttaccccagcgcattggttttgcgataggtaggtttgctagtgcttttgctgctagttcaacgatgatctcagatgctggctgacctttcacttcttgtttgaacagtagccattcacctttgtctgttaccatgcgatccgcttggtcaacggtaatgccacaaccacgagcccagccttgagctgctttggttgggttaccgtcagcatcaaatgctgcagagactgcagggccgcgtttttcaacgactttgtcagattggctttctgccaatgctgctactttaagtgccagacggcgaggtgctgcaaaccacttgatgccttcatgagcaagttctgcacttgccagttcagcttcaaagtttgctgcgaatgcttcagccagagtacgaagttgcgttggtggtagctcttctgtacccagctcgattagaaattcttttgccatgttagatcgaccccttacgcgttatcttcttttttacacattgggaagccaagcgcttcacgtgatgcgtagtatgcttctgctactgacttagtcaggttacggatgcgtaggatgtagcgttgacgctcagttactgagatcgccttgcgtgcatctagcaggttgaacgcgtggccagctttcaggatgcgttcgtaagcaggaagtggaagaggcttttcaagtgcaacgagctcttgacactctttctcacactgttcaaagaagccgaataggaaatctacgtcagcgtgttcgaagttgtaagttgattgttccacttcgttttggtggaagatatcaccataagtaactttgctgccgtctggcgcaatgttccaaaccaggtcgtaaactgaatctacttcttggatgtacattgcaagacgttcgataccgtaagtgatctcgccagttactggtttacactcaaggccaccaacttgttggaagtaagtaaactgagttacttccatgccgtttagccatacttcccagcctaggccccatgcgcctagtgttgggttttcccagttgtcttctacgaaacggatatcgtgtacaagtgggtcaataccaagaacttcaagggaaccaaggtacaactcttggatattgtctggcgatggttttagcgctacttggaattggtagtagtgctgaagacggttagggttttcaccataacggccatcagtaggacgacgtgaaggttgtacataagctgtcgacattggctctgggccaatcgctcgtagacaggtcattgggtgagaggtacccgcaccaacttccatatctagtggttgaacaatggtacaaccattttgagcccaataatcctgcagcgcgaggatcattccctggaaggttttgatatcgtatttttgcataagtcaggttcgcgcgattctcttgttactcgttaattcgccgtctatgccgagttttacaactctaacaagggcgataaggagtaattacggttgaataaattaacaatctagtatacccagatattgagcatgggagtagagctaatcttgattaattcgtgggcaattttctcctttaatggatttttaccgagttatctaccgtatttttcttaaaagggagttttcgtctgatttggtgcttgagatgcgctacaaggttggctagaattgcgcctgtctttggggagtagcttacccgatggagtttctatttcatccggttcgttcgtcaacataattggtgcaaaatcaccatggcgctcgagactcgaagcctttcgagtttagcaagaccttagacaaatcatcacgaaccggggtggggcgtgaggtttgtctatggttaaatattataatccctgccccaaagagcatgtcgtgagcgttttagctatttcaattactactgtcgcgttagcagaaattggcgataagacccaattgctttcgttgttacttgctagtcgataccgtaaaccggttcctattattgcagccatctttttagccactattgctaaccacgctttagctgcatggttaggtgtcgttgtagccgattatctttctcctgaagttttaaaatgggtgctggtggtcagttttgttgccatggcggcttggattctgattccggataaactcgatgacgatgaagagatctccaaccgcggcccgttcattgccagttttattgccttttttgttgctgagattggagacaaaactcaaatagcaacctctattctgggcgcgcagtatgctgatgccttgagttgggtggtattaggtacgacgataggtatgttactggcgaatgtgcctgtggttctgatcggtaagttatctgcggataaaatgccattggatcttatccgtaaagtgaccgcctttttgttcgtcttattggcgattggtgcggcagtcttctagtttgacctatgtgggtaaagctaacggcttagtgttactttgccccgaaacgtcgttgaaaatggagcgaattatcaataactagtgaattcgtggcttacttcaaactctggcataaattcgttcaatagcgtgacgagtggcatattagtgtcatacttgtcatggtagtttagtgctgtgaatgatagcgagagggcaagtttatgcttacacgttacatggggatgaccccaaagagtcagagttatttattcacttttggtttagtgctgtgcttgttggcattggtgctaaccgatatgtggttaccgattgtagcgggaactttcatactcaccgggttaacggtagaagcatggattcgggttgcacacatcataccgatgcatgaagaaatgcgggcgatgaagaaacagctcaataagctacagtcagaaatacgcacattagaatacgacgaataagtaaacggcagccagataggctgccgtttttgattattccaaacctttctttatcaggtattgatagggtaactgctctgtttgtgccgctatcaactggtgatccataaatcggcagaaactcggaatatctcgagtcgtcgatggatcgtccgctttcaccagcaaaatttcaccatcttgcatgttgcgaattgtcttcctgaccatcatcactggctctgggcagcgcagtccctctgcttctaacgtcttggttgccagttcaggattaaagctcatagtgtgactctcgtagctaacttagcgttgaattttacgttcgtggaaaaaatattcaataaccacttggcaaagtgttatttttgctttaccttaaattaacaaattggtaacaagtagtaaggagaggcgatgctgacagctttagacagactaacgatatattctgtgctgtgctttatttcgttctgtgcgttagtgctcagaactccagctgaaacctcactgatgcctttagtaggcgtgattgcaacgattttgggtatttggattgagatgcataaatggtcagatgcatccgagcaagaaaattaattttgcttaactcaatcaagatacattgattttgccatcttctttttaccaacacttcattccgacactatccccattttttcttgggcttccccgctgaaaggcgggattttttttgcctgaagagtacaatttatctaaacccattcataatatatggtcattgtggaattagaagacatttatcgccgagatctcaatttattagtcgcattacgcgtgcttattgaagaaagcagtgttagtaaggcagcaactcggctgaatttaagccagtcggcgatgagtcgagtgcttggacgactacgtgacttattaggcgaccctcttttcactcgtcaggggcagcatttaatccccacacaaaaggctctggaaattgatcgttctctgggagagccgttagagtcgctgcgccaattgctttcacctattgagtttgatccgttgcattgcgaccagacttttactatcgccacgacagattacgccatgcagaccatcttaccttttgccttgccgcgtatttatcaggaagcgcccaatgtgtcgtttaacttcctgccattgcagcacgataggctgtctgatcaactgacttatgaaggcgccgatctcgccatttgccgaccgaccggtcccattgagccattgcgtagtgaaatactaggccgggttggtgtgttgtgtttattgtctaagcagcacccgctggcagataaagagatgaatctcgaagattatttggggcatccacatgcaatgattgcgatcagtgatggggtaaatgcgctgattgaacaagctttgattgataagccacaacgcaaaatggtgctgcgtgcttatcacctggaagcggcactggcgattgttgataccctgccgatcattatcaccgttccggcagatttagcgtatttggtcgcggaacgttatgacctgatggtgaaacccctgccgtttgaatttactccgtttgattactcgatgatctggcatgcgcgttgtgagcattcacctgcacaagaatggttgagagggatagttaaagaagagtgcggacgtttgattgccaagcgcatcgaagatatggggttaggttgatcaaaaagagccagcaatgccggctcttagtctgtctaatttgtgacttttgatcttaaagcttgataaccacgcgaccagtgacttggccgttagtgatgtcttcggcgtatttaggtgcttcggctagctcgacttcggtacaagcttgctcaaagtagctatcaggtaatagctcaaccagcttttcccatgcggcgatacgtttttcagtcggacacattactgagtcgacaccttgcagacgcacgttacgaaggataaatggcatcacagttgttggcaggtcaaaaccacctgccaggccacatgctgcgacagcgctgttgtaatccatttgtgccagtacttttgccagcactttgctgccgacagtatcaactgcacctgcccagatttgtttctcaagtgggcgagctggttcttcaaactcaacgcggtcgatgatgcgacttgcgcccagcttttctagcagtggaccgttttgttctacgcgaccagtaacggctgcgactttgtaacccaattgagctaataatgcgactgcgactgaacccacgccaccacttgcgccagtaacaaggatttcgcctgcttctggtttgatatcagcatcaagcagcgcttgaacacacagcattgcggtaaagccagcggtaccgaccatcattgcttttttgctgtctagaccttttggtagcggtactaaccaatcggctttcaagcgagcacgttgcgccatgccgccccagtggttttcacctacgccccagcctgttagcaccactttgtcgccagcctggtagcgtccatcttcagagctcaccacggtaccagccaggtcaatgcccggaaccattgggaagttacggatgattttacctttgcccgtaatcgccaaaccgtctttgtagtttaacgatgagtagtcaacgtcaatcaggacgtcaccttcagggagttgggtttcatcaatttgttcgatgttggcgatagtacgtttgtcttcttggtttagaactagagcattaaacatgaggttctccgagtgtgcggtagtgtggctgggatgccacagcagcaagatattaactgcctctaagtgtatgtcttgtttagttatgaataaaatgaaagttcatcatttaatctatgcgtttagtgcatagatttctggtaaaaacttaaaaataaagggcgacacaacatgtcgcccttaagtctaatactaaatgactttagcatcggtgcatttcatcaggatgccgagtggatcactctgtcgttcaaagacctaaggtctctcaaaaacagtcgcgataccctgaccaagaccgatacacatggtcgcaaggccgtatttcgcgtcttttgcttccattaggttgatcagcgtcgtagagatacgagagccagaacagcctagtgggtggcccagagcgatagcgccgccattcaggtttactttttcgtccatcacatcaagcagacccaggtctttagcacatggtagtgactgtgctgcgaacgcttcgtttagctcgactacgtccatatcttcgatagacaaacctgcacgttttaacgctttttgtgttgctggtactggaccgtaacccatgattgacggatcgcagcccgcaaccgccatgcccttgatacgcgcgcgaatcttcaggccaagctcgttggctttttcttcactcatgatcagcattgctgaagcaccatctgatagtgcagaggaggtacctgccgtcacggtaccatttgccgggtcgaataccggacgaagctgagacaggccttctaccgatgtttctggacggataacttcatcgtaatccagagtaaatagtgtgccgtctgccgcgtgaccttcgattggcaggatttcgttcttaaagcgaccttctaccgttgctgcatgagcacgtgcatgagagcgcgcggcaaactcatcttgttgctcacggctaataccgtgcagtttacccagcatttcggccgttaaacccatcatgcctgcggcttttgctacgttcttcgccatacccgggtggaagtccacaccgtggttcattggtacgtgacccatgtgttcaacaccaccgatcaggcaaatctcggcatcgccagtcataattgcgcgtgtaccgtcatgcaaagcctgcatggatgaaccacacaaacggtttacggtaaccgcgctaatttcaattggcagaccagccagcagcgctgcgttacgtgcaacgttaaagccttgttccagggtttgttgtacacagccccagtagatgtcttcgatctcacttgggttaacttgtgggttacgcgccagaatgcctttcatcagttgtgcagataggtcttcagcacgagtatttcggaaagcgccacctttagagcgacccattggggtacgtagacaatctactacgacaacatttcttgtttgattagtcattttgggaatccctccttagatagagccttgctgttgtgcgccgtagaaggtctcgcctttggctgccatatcaatcagcatttgcggtacttggtacatcgcgcctagttcagcgtgttgttttgctgtttcgatgtattcagcaataccaacgctgtctaggtagcggaatacaccgccgcggaatggagggaagcccagaccgtaaaccagagccatgtccgcttcttgtggtgtcgcgataatgccttcctgtagacacagcaccacttcgttgatcataggaatcatcattcgttggatgatggtttgctcgtcgaagtcacgtttatctgcacatacgtcagctaacagtggcaagatttcttcagagaaggtcttcttcggtttacctttcttatcaactgaatagctgtagaaaccgctgccatttttctggccaaacttgttggcttcaaacaaagtatcaatcgcatcgcgaccttgcttgcccatacgctctgggaagccttcagccatgacggcttgtgcgtggtgagctgtatcgatacctacaacgtcaagcaagtaggctggacccattggccaaccaaacttgcgttccatgattttatcgatttgtgtgaagtcagctccgtcacgaagtagcatgctgaaaccaccaaagtacgggaacagtacgcggtttacgaagaatccagggcagtcattaacgacgattggtgatttacccattttcgctgcgtaagccacaacacggttgatggtttcatctgacgttttttcgccgcggatgatttcaaccaatggcatgcgatgcacagggttaaagaagtgcataccacagaagttttctgggcgttgtagtgactgagccagtacgttgattggaatggtcgatgtgttcgacgtgataaccgtatcttcgcccacgttttgctcgacttcgctcagtaccgccgcttttactttcggattctcaaccacggcttcgacaatcacatctgagttttcgatgccagcgtagtgcaagcttggagtaatagacgcgaggatgcccgccatcttgaagccgtcaagacgacctgtagcaagacgcttattcagcagtttcgatgcttcattcatgcccaaatctaatgaggcctgagcgatgtctttcatcagtacaggcacacctttcagtgctgactggtaagcgataccgccacccatgatacctgcgccaagtacagcagcacgtttagtgtctttgtttgctgattttgccgcttttttagcgatgcctttaatgtactgatcgctaaggaacagaccaaccaatgatttcgcttcttctgattttgctagtttaacgaagtgcttacgttcaacatccagcgcttcattacgtgcaaatcgagcgccttcttcaatagtaaggactgatgtgattggtgccgggtagtgtggacccgctttttgcgccaccaggccttttgccatggtgaagctcatcatcgactctagcttgcttagcgttagtggtgatgtcttttgtttgcggcgagcttgccaatcaagtttttcgttgattgcagacgtcagtgtttgcagagcggatgcatgcagagagtctgaatcgacaaccgcatccaacaggccaagttttagtgcttcatcagcacggagcgctttaccttgtgtaatgatttccatcgcgttatcagcaccgataacacgaggtagacgtacacaaccaccaaagcctggcatgatgccaagtttcgtttctggtagaccgatgctggtggttttatcaccgatgcgcatgtctgttgccaatacacactcgcagccaccaccaagagcgtggcccttgatgactgagatggttgggactggaaggtcttcaagtttgttgaagatgctgttggcgaattgtagccactgatccagttcttcatcagtcttagcaaacaggcctaagaattcagtaatgtctgcacctacaatgaacgcatctttatctgaagtcagcattacgcctttcagaccttggtgtgcgataagtgcatcaagggctttgtctagtgactcaagtgtcgctaaatcgagtttatttacggattttggcgagcagaaactcagctctgcaatgccatcctgtatttcctttacctgtagggtttcggcttggtaaatcattgtctatctccatgacatacaatctgggattgtctgtatacctattaaaatggtgcccttcctcgtataaatagcttcggataaataggtatcgaggaagtgttttattctaattctggcttgaccattgatgttagttttgatcggtggatgtttaatttcaatacatttttcaaacaagtgtttaacattgtgcgctgggccagatcttatgcgacttgtaaatcacactcgtggtagacttcaggcaaagagacaagcgacctaattctatgaatgaccagccttatttgattcctgcacaaccgactcaatttgaagaagagatcaaaaagagtgtgtttattacttatcttgcccatacgccaagtgtcgacgctgcgaaagcgtttgtggaacaagtaaaaacaaaacacgcggatgcgaggcataattgctggggatttgtcgccggaagaccagaagactcgatgaagtggggcttcagtgacgatggcgaaccgtctggaacggcaggtaagcctattctcgctcagctctctggttcaggggttggagaaattacggcggttgtaacccgttactcaggcggcatcaaattagggacgggtggtttagtgaaggcctatggtggtggtgtacaacaagcactcaggcagcttcaaactattgagaaaaaaataaccacaaagctcagactagcgttagactatgggtttatgcctatcgcacagtctattatgcctcagtttggggcggttgaagttgatgctgaatacagcgatcaggtcgtgctggtggtagaaattgagcttcgtgaagtgagcggatttacccaagctatcattaataaaagtggggcgaaggcaattgttaccccactagacggaaaataatgaaaaacagtaagcgacagggacagcttcgctagtcaatcaatccatgcaatttcgttcaattattcgtatcgtcgggctattgctcgcgctttttagtgtcacaatgctcgcgcctgcgcttgtcgcgctgacttaccgagatggcgctggtgtgccttttgtcacgaccttttttgttctgctgttttgcggggcggtgtgctggtttccgaaccgtaggcataagcatgagctaaaagcgcgtgacggattccttatcgtagtcttattctggaccgtattgggcagtgcgggctccattccttttttgattgctgataatcctaatatatcggtaacggacgctttttttgagtcattttccgctttgacgaccaccggtgcgacggtgattgttggtctggatgaattacccaaagcgatcttgttctatcgtcagctacttcagtggtttggcgggatggggatcatcgtattagcggtggccattttgcctgtgttaggtatcggtggaatgcagttgtatcgtgctgaaatcccggggccggtaaaagacaccaaaatgacaccgcgtattgctgagacagccaaagcgctttggtatatctacttaagcctgacgattgcatgtgcgacagcattttggttggcagggatgacaccgtttgacgccatcagccatagtttctctaccatcgcgattggcggtttctcaacgcatgacgcaagcatggggtatttcgacagttacgcaatcaacctcattaccgtcgtatttctcctgatctcagcgtgtaactttactttgcactttgcggcattctcgtccggcggggtacatcctaaatactactggaaagatcccgagtttcgcgcattcatctttatacaggtgatactgtttgttgtttgcttcttattactactgaagcaccactcatacacgtccacgtatgatgctttcgaccaagcgcttttccaaacagtctctatctcaaccacggctggttttacgacaacaggctttgcggattggccattgttcttacctgtcttgctgctgttctcatcttttattggtggatgtgctggctcgacaggtggtggtatgaaagtaattcgcatattgctgcttaccttacaaggtgctcgtgagctgaagcgtctggttcaccctcgcgcggtctacaccattaaagttggtggtagcgcgctaccacaacgagtcgtagatgccgtttggggattcttctctgcgtatgcgttggtgtttgttgtgtgtatgttgggactgatcgcgaccggaatggatgaactgagtgcattctctgccgttgccgccactttgaataatcttggtccgggccttggagaagtagcgctgcattttggtgatgtaaatgacaaagcaaaatgggttctgatcgtgtccatgttgtttggtcgtctagaaatctttaccttactcattctactcacgccaacgttttggcgtagctaaggggatatcgtggcaaaagcattgttcttatactcttctcgtgaagggcaaacaaaaaaaatcttcaactatatagatgagaagctaacggacttcgattgtgatttagtggatctacataatgtagacactattgatttcgaaccctatgacaaagtgctggttggggcttctattcgctatgggcatttgaataagaagttgtaccaatttattgaacgccaccttactcaactggaaaagcataaagtcgctttcttctgtgtgaacctaacggcacgtaaagaagaccaaggtaaagatacgccagaaggcagtgcgtatattcgtaagttcttgatgaaatcaccttggaaaccagagttaataggcgtgtttgctggcgccctttattatccgcgctacgggtggttcgacaaaatgatgattaagttcatcatgtcgatgacgggtggagaaacggatacaacgaaagaggtggaatacaccaactgggaaaaagtgactcttttcacggataaattcaaagaactgtagaaataacgtgctcttttaagtgtttttgatgctatttcattcgaatgatagaaaattcaaaaaaaacctcaaaaagggcttgccaatgtgatcgcaatctctataatgccacctcgctgacacggcaacgcttcgaaagaaacgagccagggttagcaagccaaattagccaagcggaaacgcttgaaaaaagtttgaaaaaagtgattgacactaaactttaactcgctaaaatggccgtccgatttgagcgaagctcaataggaaagctctttaacaatatagacctatcaatctgtgtgggcactcgttgatgataatccaattagaaacttcggtttcaaattaggtttcaatgatacgaagtgaccattgaatcttcggattcagcacagtcaattcaaacattactttatgtaatgttcagtattcattgagccgacaaaatcttaaattgaagagtttgatcatggctcagattgaacgctggcggcaggcctaacacatgcaagtcgagcggaaacgagttaactgaaccttcgggggacgttaacggcgtcgagcggcggacgggtgagtaatgcctaggaaattgccctgatgtgggggataaccattggaaacgatggctaataccgcatgatgcctacgggccaaagagggggaccttcgggcctctcgcgtcaggatatgcctaggtgggattagctagttggtgaggtaagggctcaccaaggcgacgatccctagctggtctgagaggatgatcagccacactggaactgagacacggtccagactcctacgggaggcagcagtggggaatattgcacaatgggcgcaagcctgatgcagccatgccgcgtgtgtgaagaaggccttcgggttgtaaagcactttcagtcgtgaggaaggtagtgtagttaatagctgcattatttgacgttagcgacagaagaagcaccggctaactccgtgccagcagccgcggtaatacggagggtgcgagcgttaatcggaattactgggcgtaaagcgcatgcaggtggtttgttaagtcagatgtgaaagcccggggctcaacctcggaatagcatttgaaactggcagactagagtactgtagaggggggtagaatttcaggtgtagcggtgaaatgcgtagagatctgaaggaataccggtggcgaaggcggccccctggacagatactgacactcagatgcgaaagcgtggggagcaaacaggattagataccctggtagtccacgccgtaaacgatgtctacttggaggttgtggccttgagccgtggctttcggagctaacgcgttaagtagaccgcctggggagtacggtcgcaagattaaaactcaaatgaattgacgggggcccgcacaagcggtggagcatgtggtttaattcgatgcaacgcgaagaaccttacctactcttgacatccagagaactttccagagatggattggtgccttcgggaactctgagacaggtgctgcatggctgtcgtcagctcgtgttgtgaaatgttgggttaagtcccgcaacgagcgcaacccttatccttgtttgccagcgagtaatgtcgggaactccagggagactgccggtgataaaccggaggaaggtggggacgacgtcaagtcatcatggcccttacgagtagggctacacacgtgctacaatggcgcatacagagggcggccaacttgcgaaagtgagcgaatcccaaaaagtgcgtcgtagtccggattggagtctgcaactcgactccatgaagtcggaatcgctagtaatcgtggatcagaatgccacggtgaatacgttcccgggccttgtacacaccgcccgtcacaccatgggagtgggctgcaaaagaagtaggtagtttaaccttcggggggacgcttaccactttgtggttcatgactggggtgaagtcgtaacaaggtagcgctaggggaacctggcgctggatcacctccttatacgatgattattcacgatgagtgtccacacagattgatacggtttatgaagtttaagagatagaacatcccccaagatgttcaacttagtgtcccgttcgtctagaggcctaggacaccgccctttcacggcggtaacaggggttcgactcccctacgggataccattgggtcgttagctcagttggtagagcagttgacttttaatcaattggtcgcaggttcgaatcctgcacgacccaccattcttcgccacgaagaattaaaacttatgtgggcgattagctcagttgggagagcacctgccttacaagcagggggtcactggttcgagcccggtatcgcccaccattctctaagcatttttggaataaaacgtccaaaccagagcaagcaattgacactggttggcatttttgactctgaaagtctttagaaaatgtacttcctcgtgaagaaacatagctctttaacaatttggaaagctgacaaaataatctttaagattatttgtaaagttctcaaagtattcttaattgaatacaactaaaaacacattcaagtgttcttggaatttgagtccggcaaaatcgaatgtctctcgctcattcaaataatgagagacaactttggttgtttaacttcaattcgaaactccttcgggttgtatggttaagtgactaagcgtacacggtggatgccttggcagtcagaggcgatgaaggacgtattaacttgcgataagcccagattaggcagtaaaagccacttgagtctgggatttccgaatggggaaacccacttacataagtaagtatcctgttgtgaatacatagcaacaggaggcgaaccgggggaactgaaacatctaagtaccccgaggaaaagaaatcaaccgagattccgaaagtagcggcgagcgaaattggactagcccttaagctttataagcgttaggtgaacaagctggaaagcttggcgatacagggtgatagccccgtaactgacgacgcatattcagtgaaatcgagtagggcgggacacgtgatatcctgtctgaatatggggggaccatcctccaaggctaaatactactgactgaccgatagtgaaccagtaccgtgagggaaaggcgaaaagaacccctgtgaggggagtgaaatagaacctgaaaccgtgtacgtacaagcagtaggagcaggctttgtcctgtgactgcgtaccttttgtataatgggtcagcgacttatattcagtggcaaggttaaccatctaggggagccgtagggaaaccgagtcttaactgggcgttcagtctctggatatagacccgaaaccaggtgatctagccatgggcaggttgaaggttgagtaacatcaactggaggaccgaaccgactaatgttgaaaaattagcggatgacttgtggctaggggtgaaaggccaatcaaacctggagatagctggttctccccgaaagctatttaggtagcgcctcggacgaatactactgggggtagagcactgttaaggctagggggtcatcccgacttaccaaccctttgcaaactccgaataccagtaagtactatccgggagacacacggcgggtgctaacgtccgtcgtggagagggaaacaacccagaccgccagctaaggtcccaaattactactaagtgggaaacgatgtgggaaggctcagacagccaggatgttggcttagaagcagccatcatttaaagaaagcgtaatagctcactggtcgagtcggcctgcgcggaagatgtaacggggctaagtagtaaaccgaagctgcggcaatatacttttgtatattgggtaggggagcgttctgtaagcggttgaaggtgtgtggtaacgcatgctggacgtatcagaagtgcgaatgctgacatgagtaacgataaagggggtgaaaaacctcctcgccggaagaccaagggttcctgtccaacgttaatcggggcagggtaagtcgacccctaaggcgaggccgaaaggcgtagtcgatgggaaacgggttaatattcccgtacttcttacaattgcgatggggggacggagaaggctaggtgggcctggcgacggttgtccaggttcaagtgcgtaggcttgagagttaggtaaatccggctctctctaaggctgagacacgacgtcgagcacctacgggtgtgaagtcattgatgccatgcttccaggaaaagcctctaagcttcagattgtaaggaatcgtaccccaaaccgacacaggtggtcgggtagagaataccaaggcgcttgagagaactcgggtgaaggaactaggcaaaatggtaccgtaacttcgggagaaggtacgctctcgacggtgaagtccctcgcggatggagctattgagagtcgcagataccaggtggctgcaactgtttattaaaaacacagcactgtgcaaaatcgtaagatgacgtatacggtgtgacgcctgcccggtgccggaaggttaattgatggggttagacttcggtcgaagctcttgatcgaagccccggtaaacggcggccgtaactataacggtcctaaggtagcgaaattccttgtcgggtaagttccgacctgcacgaatggcgtaatgatggccacgctgtctccacccgagactcagtgaaattgaaatcgctgtgaagatgcagtgtacccgcggctagacggaaagaccccgtgaacctttactacagcttggcactgaacattgaccctacatgtgtaggataggtgggaggctttgaaacgagtacgccagtattcgtggagccgtccttgaaataccacccttgtagtgttgatgttctaacgttgaccccttatcggggttgcggacagtgcctggtgggtagtttgactggggcggtctcctcccaaagcgtaacggaggagcacgaaggtgggctaatcacggttggacatcgtgaggttagtgcaatggcataagcccgcttgactgcgagaatgacaattcgagcaggtgcgaaagcaggtcatagtgatccggtggttctgaatggaagggccatcgctcaacggataaaaggtactccggggataacaggctgataccgcccaagagttcatatcgacggcggtgtttggcacctcgatgtcggctcatcacatcctggggctgaagtcggtcccaagggtatggctgttcgccatttaaagtggtacgcgagctgggtttagaacgtcgtgagacagttcggtccctatctgccgtgggcgttggagaattgaaaggggctgctcctagtacgagaggaccggagtggacgaacctctggtgttcgggttgtgtcgccagacgcattgcccggtagctaagttcgggatcgataaccgctgaaagcatctaagcgggaagcgagccttgagatgagttctccctgatactttaagtatcctaaagggttgtcgtagactacgacgttgataggcagggtgtgtaagcgttgtgaggcgttgagctaacctgtactaattgcccgtgaggcttaaccatacaacacccaaggggttttgatggactcaatgtaagaacgttgaatgtgtaataacgagaattaaaaacagctttccgaattaaagaatttgcttggcgaccatagcgttttggacccacctgacttccattccgaactcagaagtgaaacgaaatagcgccgatggtagtgtggggtttccccatgtgagagtaggacatcgccaggctttaaatttgcaaaaaagcccgctagaaatagcgggcttttttgttatttacgctttccaaaatatgcttcataagattaataaaacttaatctacgcacaaccaccccttaattatcaatcacgtatcctctctctagaatcaaaaagtaagaggatacaacgtgaacattttaggatatttacagaaaatcggtaaagcactcatggtaccgatcgctgtgctaccagccggcggtttaatgcttggccttggttatgccttggacccatctggctggggagcgaatagcccattagctacgatactggtgtatggtggtaaaggtattatggataaccaagcttggttattcgccgttggtgtggcttatggattggcgaaagacaataacggtgccgctgctttatctggattactcggtctattaattgttgaaatgattgttggtaatacggcagtaatttcacagatcaccggagttcctgttgctgatatgagctcttcagaggttatcgcatctggagccgctgtaagtgcatttacagggatcatgatggggatagtggctgccactctttacaaccgtttccacactatcaaattgccggcggcattaggcttctttggcggtaaacgctttgtacctattgtgacttcactggcttcgattctcatcagtattgttatggtttacgtgtggcctgcagtttatggttcactggttaactttggtatctcaatttctgaaatgggtgcggcgggcgctggtatctacggtttcttcaaccgactgttaattccaatcggtctgcaccatgcactcaaccaagtgttcatctttgaccttgttggtattaacgatatttctaaattctggtctggtactggtgagttgggtgttacgggtatgtaccaaggtggcttcttcccatttatgggttatggtctaccagccgcatgtctagcgatgtaccactgtgcgaagccagaaaataagaaaagagtcggcggcattcttggtgcatcagcgttgacggcaattttgacaggtgttactgaaccgattgaatttgcgtttatgtttgtggctcctgctctttatgttgtgcacgctttattggcagctctttctctctatattgcagcaagcatgcagtggttcgcgggtttcacatttagcggcgggttaattgacttcatcttgtcttataacttacctctagcgatcaagccttatatgcttatcgtacaaggtatttgctttgcatttatttactatgcggtattccgatttgcgattattaagttcgatttgaaaacgccaggtcgtgaagaagtggaggcagtagtaaagaatgagacttctactaatacgagagcagctcagtatctgaaagcgctgggtggccatagtaatcttgcttctatcgactcatgcattacgcgtttgcgtttaactttgaatgataccactattgttgacgaacgaactctcaaagccattggcgctatgggagtagtaaaaattggcgtgaataacctacaagttattgttggtactgaagcggaacaaatcgctcatgcgatgcagcaaattccagagacgcaagatctctcggatgtcgtcgttcctagtttatctgtataaaattatgtctaattaagttaaaagctgagtatctactcagctttttttgtatttatttaactctcaaaatagagtcgagcacgtaaccctggattgttgtcacgcaaaaacaggtgcgcattgtgcaaattggccacggcatcgaccaaagacaaccctaaaccattacctgattccgtgcggctctgatccgcacgatacattgggcggcaaacatacattttgtcgtaatcagaaattccgatgccagagtcggcgataacaacaccaaagcagtccgcaatcacttcgatctgtcctccgttaggtgtgtacttaacggcattttctaataggttaaacaccgctcgaaaaagcagagaacgatcgcctgtgataacacagggggtatcttgtctaaacgttattctctgatttttttcgtcggcgatgggagaaataaaatcaagggcatctcgggtgactttacctaaatcgacactattattgtcgatattcacctggccactgttgagttttgcaatttcaagcatgctattgaatagtgacaaaattagctctaattcatcataacaagctgaaaagctcctaactagggatggtgataaatcgctttgagctagaatgtcttctaagcgaagtttcaacctagccattggtgttctcatgtcatgagcaagcccagtggtcagcgatttgaggctagactcgtttttggccatttgctcaatcatgaaattgagatgaatggctaaaatatcaaactcatcatcctggcgagaaacggcaatctttacattgggctcgccacataggacgcgattcatggcgtgatttactttttctaattttttgagaatgagcaccgtaaaaaatagtgcagaaatgatcatgactgcagtaggaaaaatgatgccagagaaaaccattggggtaagtgacttcctgtactcttctaaggctcttttatctactcctatctctaattggaggttatttcctaccagaatattatgtttgtttgcttgcaggtcgatagggtaataatgctgaagatggtctgattcgttagcttcgatcagtctgtagtagaaaggtgtctccgttgcgcgtttggttcttaacagttgctcgacatcctcttggctctggttggctgcaaagttgaattccagaatttcttcattgagttgccgtgttaattgcttttggtgaaagttgttagaatcccgatacagttgatgtatgacgacgatattggtgatagtgacaattaaaaaaaggctcgccaatgttttaaataccgaagaacgggttaaagcatagtcatcgacgaaggacatagccgacccctctcactgtgtgtagtagctctgtacatccagcctcttccagtttacggcgcaagttagcgacgtggacatcgatgacgttagttttgggatcaaaatgataactccagatattttcgaacaggcgcatgcgtgataccacttgctcactatgctcaataaagtattgaataagctgaaactctttgggttggagcacgatctcctgctgattacaggtgactttgtgagcttttaggtccacctgcaaacaatgataattaagcatgtgttgatttgatgttggccgctgagtgcgattgatgatgatatcgactcgggcaattaactctgcaagggcaaatggttttattaggtagtcatcactgccagcctgcaaaccgtccactcgatcgtttacgctatccatcgcgcttaaaatcagaactggaagctgttcttccgcggctttgatggcggcgagtactttcattccgtcaagatatggtagcatcctatccaggatgatgagctggtattctgagctaagagccatcattaaccctttcttgccgtcctcggcttggtcaacgatataaccgtgctcggttaggcctttacttacgaattctctggtcgttgcgtcatcttcaatgatgagtattttcacggggattcctctgttttggctggtactttactgatgaagcagagagagggaaatatgaaaaagaaggctcgcgtgactaatgcgagccaacacgatttagggggataaatcgttaatattttgtcggtttgtatctataaattgtcatggggagtctactcaaccttctgttgagcagaccttttggaaagattaaatatcgttaatgtatttattgagcaataaagcttccttcggctaactcccacaacgctttgactaatgagttttccaattgcgatcgtttgcaacacacaccgagctggaatggtttgattggggcaaacgagagacgctgaatgctatctcgtacagggctgttattaatcaccacatctggcgcgattccgacgccacaacctaacgccaccatactgacaatggcttcatgaccagaaatttgcgcgtagatgttgggcttaattttcatttttttaaaccaagcattggctctgtctctggcggtaccagattcaggcacaatgaaaggaatcttattccagtcgggatgttctttgtgtagctcttcaacccaagaactgatgcctatgggggctattacggacagtggaatttcagtgatggtggtgaactccactttagatgaaaggtgctctggcatagctgaaatggcaatatcggcctcatcattcattatcttatcgatggcctgagccgggtcgcccgtcaaaagcttgaattcaatgtaagggtgctttaagcgaaacgagttgagcagctgaggcaagtggctgtagctggcggtcacggagcagaacaatcgaacttcacctttcagaacatcgtcttgcacatttatttgagattggaattgtgtccagtcgtgaaccatcttcatcgctactggctgaaatttctcgccagcgggcgttaactccacactccggttgtccctgacaaaaagcgggtggcctatctcttcttctaatttttgaatctgacgactcaaagcagatggactcacgtgcatagtggctgctgtcttactaaaattcttgctgtcacagatatcaaggaacagtcggatggtttttatattcatgaaattaccgtgttgcactttttgcaattactaattgtgaatatatcactttaagcaattaaatgtctgttctagtatgaactcattcggtaagaccaataccgacctctacggaagaatcttaaaggagcaccctaatggctaactatttcaatactctaaacttgcgtgagcaattggaccaactaggtcgttgtcgttttatggaccgcagtgagtttgcttcagaagcagactacctaaaaggtaagaaggttgtcatcgtaggttgtggtgctcaaggcctgaaccaaggtctaaacatgcgtgattctggtctggatgtgtcatatgcacttcgtcaggctgcaatcgacgagcaacgtcagtcatttaaaaatgcaaaagacaacggttttgaagtaggcagctatgagactctaattcctcaggctgatcttgttgttaacctgactccagacaagcagcactctaacgttgttgaaacagtaatgcctctaatgaaagaaggcgcggcgctaggttactcacacggcttcaacgttgttgaagaaggtatgcaaatccgtaaagacctaacggttgtaatggttgcacctaagtgtcctggtactgaggttcgtgaagaatacaaacgcggtttcggtgttccaactctaattgcggttcacccagagaatgaccctaaaggcgatggtatggaaatcgcgaaagcatgggcagcagcaactggcggtcaccgcgcaggttgtctagagtcatctttcgttgcagaagtaaaatctgacctaatgggtgagcaaactatcctatgtggcatgcttcaagctggttctatcgtatgttacgagaagatggttgcggaaggtatcgatccaggttacgcaggtaaactacttcagtacggttgggaaacagtaacagaagcactgaaattcggtggcatcacgcacatgatggaccgtctgtctaacccagctaagatcaaagcgtttgagctttctgaagagctaaaagatctaatgcgtccactttacaacaagcacatggatgacatcatttctggtcacttctctagcactatgatggctgactgggcgaacgacgacgtgaacctattaggctggcgtgaagagactggtcaaacagcatttgaaaactacccagaaactgacgttgaaatctctgagcaagagtacttcgataacggtattctaatgattgcgatggttcgcgcaggggttgagctagcgtttgaagcaatgactgcatcaggcatcatcgatgagtcagcgtactacgagtcactacacgaactaccgctaatcgcaaacacaattgcacgtaagcgcctatacgagatgaacgtagtaatctctgacactgcagaatacggtaactacctattcgcaaatgtagcaacgccgctactacgtgagaaattcatgccttcagtaggtactgatgttatcggtaaaggcctaggtgagacttcaaaccaagttgataacgcaacacttatcgcggttaacgagaagcttcgcaaccacccagttgagtacattggtgaagagctgcgtggttacatgactgatatgaagcgcatcgctgttggtggttaatactgtataagttacctattataaagtaacgcagtaaaagaactccaggcagactggggtcaataaatacaaaacacaacatctaatcaaaaggcttggtcgccgttgaccaagccttttttatttatggctcgtttggttggagtacaaaaaaggctgacacctgagtgtcagcctttgaatcttatcggaagatgatgcttatttgtctgctagcttagcttcaagctcggccagtttcgcttccatctcagttagcttctgacgagtacgaagcagaacctgagtctgaacatcaaactcttcacggctaacaacatcaagcttgttcagctgaccttgaatcacttggcgaactttctgatcaacatctgcacctagctctttcactggtgctggcatagagtcatgaatctgcttagcgatttgctctagtttctttggatcaaacatagtggttaaaactccttttgatttgtgctcattttaagtaattgatacgggaaagtcgctagttggaatgcaaaaaatcgagataggtacggcaaacgcaagccaataaaaaaggccaccgaagtgacctttttagcttggcagggaattagtggttgtccgctaatcctcgttgtgccgcttttgcttcatcaacacgggccaacttttccagatctttgtcttcaacaaacactggaagtggtttgtgtttttcagctaagtagctgtaaataacaggcagtacgaatagggtaaacagagtaccaatcgccagaccagcaacgattacgataccgatactaaagcgctgagccgcgcctgcaccagtcgcgtacatcagtgggataagacccgcgatcatcgctgcagttgtcatcagaataggacgcagacgaactttcgccgcttccattacagcttctgttttacccagtttgttttgcagctgctcttctttcgctacttcacaaatcaagataccgtgcttggtgataagaccaaccagagtaatcaaaccaacctgagagtaaatgttcatcgatgcagcaccccaggcaagcgcaatcaacgcgccacaaattgccaatggcacagacaccatgataaccagcggatctttcacagattcaaactgaatcgccagaaccaagaagatgatcgctagtgctaaaccaaatgtcgcgtataacgcgctaccttcagtcacaaactgacgagcttcacccatgtagtcatggttgtagccgcttggcagtttcgtttcagcgatgttctcaaaccagttaatcgcatcgcccattgccgtgcccggagctggtactgcacctaccgttgctgagttcagctggttgaagtgaggcagtgagcgtggctctgcaatcacgtcaatcgtcactaggttactcagtggaaccgcgttaccgtcagctgcacgtacgtagtagttgttcatcgactctggatttagacgccacttacgttctacctgagggataacttcgtaagagcggccattaaggtcgatacggtttacgtagccatctgccatcatggtgcttaaagtcacaccgatgtcttgcatggttacgccgtatgcgcccgctttgtctttgtcgatattaattttcatcgtcgccgagtcgtagttcagatcaagatccgaataaacgaacattgggctagatttcacttccgttaatacgtctgtcgcgatagagaacaaactctcaaacgcgtttggtgtggtcagaacaaactgaattggaagaccactacccgcacctggtaactcaggcatttggaaagcggtaactgccattcccggtacgtctgcaaccaatccgcctacacggcccgttacgtctgcctggcttgcttcacgctcactccaaggcaccatagaggcaataccgaacgcttggtgagagtttggtacacctgagaaaacctgtgcaaactgaacttctggctgttcagacagaatgttgtttacctggttcatggtgttctggataaagtctaagttcgaattagatggagcagtacccatcaatacaaccacgcctttatcttcagacggagccagttcacttgggatgaacttgaacagcatcggtaagctggcaaatacaatcaacgcgaaaccaatcacaactggacggtgttgcatgacagcacccaacattttggcgtatcggctggtcatgcgctctaacacgctatgcactttctgttcaaacttgcttggtgcctgatgagctttcagcatttttgaacacatcattggtgatagagtcagtgccacgatacctgatacaaataccgcacccgccagggttaacgcgaactctttaaatagcgagcccgtgataccacccatcaatgcgatcggcgcgtatactgcacccaacgttagtgtcatcgcgataactggaaccgcaatttcgcgcgtaccaataatggccgctcggaatggtgattcaccaagcttgatatgtcggtcaacgttttccagtacaacgatcgcatcatctaccaccagaccaatggcgagaaccattgccagtagggtcatcaggttccacgagaaacccatggattgcattaccatcgccacaccgatcaaagagagtgggatagttacaatagggatcactacggcacggaatgaaccaaggaatatagtgataacaatcagtacaatcactgcagcttcagcgatggttttgattacttcgttaatggattcgttaattgcgatagtcgaatcataaagaacattcatcttgatcgtactaggcaaattgcgctctagctgaggtaatagatcaagtacgtctgctgcgatattgattgggttggcacttggtgctgcattaattgcagcaacaaccgcctcctgaccatttgcactcgctcgatatgagtcgtggctcttttctagagtcactttagcaatatcgcttaagcgagtgacattgccgtcgtcgttgctaacaacaaggttcttcaactcatcaacattggatacctgtgtatctgcactgccgttgtaaagtacaaattcaccgatagcctgacccgtagcagactgatagttgttggcacttaacacacccatcacgtcagtcgcggttaagttaaacgctgccatttttgcagggtctagccaaacacgtagcgcgtatttcataccaccgtataggtcgactttcgacacaccgttaacggtaaacaactgtgggttgattacacgctcaaggtagtcggtgatctgacttgaagacaactcatcactggtaaaaccgatatacagtaccgctgttgtcgagccagtcgacatagtaacggtagggtcttcggcttctttcggtagttgcgagcgaaccgagttggtttttgccagaatgtccgagagtgccgcattcgggtcagtattcaacttcatttttacagtgatggtggatttacccagcaccgattgagaagtcatataatcgatattatcagcctgtgcgaccgcttgttccaatggctgagtaataaagccctggattaggtcggcactggcaccgtagtaactggtcgaaaccgttacttccgtattcgtcatttcagggtattcacgaacctgcattttgaagattgcttgcagaccaagcaatgcgatcaaaaagctgattgataccgctaaaactggacgtttaataaaaacatcagtaaagcgcatgaagcctccgattacagcattggtgtttcagttggtggagtcgttgcatcgctttctacgacacggactttagcgtggttactcagacgaatctgacctgaggtcactaccacatcacctggcttaacgccttcaagaatgtgtacgatgtcttttgtacgctcacccactttaaccacttgctgtgttacacgcttttcgccatcttcttcagatacgatgtaaatgctgtcaccgtaaagtgtgtaagtaatcgcggtttgtggaagagtcacctggttttcaagtttaggcaggatgatattcgctcgagcgaacataccactacgtagtttgccgtcgttatttggaatatctgcttgtacctggatcaggccactctgtacattaaccgctggctcaatggctgtaattgaacctttgaaggcgatttctgggtacgcatcgacaaaaatatcgacagcttggctgatgtggatacgagaaatatcggtctgcggcacggtgaaacgtagacgcataacgctggtatcttcaagacgcacgatatcggtacccgcttgcaggtactgacctaggtaaacattacggataccaaccacgcctgaaaacggagctttgatttcacgacggtctatcgccgctttcaagctctcgatgtcagcgctaagagaaaagtaattcgcttctgcttcatcataagactctttagaaatcgacccttttttgtacaggccttggtaacgcttgtattttgcttcagcagctggcagcttcgcttgtgcacttttcaggttggctttctcaacagctgagtcaagaagtaccaaatcctggccttctttcacttgagtgccagattcaaaagcgatttggtcaatgacgccacttgtctcgttcgctaccgttaccccttggttaggctcgataaagccaattgcctcaatcaccggtacccaatccactgactgtacgtcagtaacggttacgggaaattcaggttccgggcgattcgccatgtattcggcaatcttctgttgcttgaataagttgaaacctatcacactgccgaacagcaagattgcgataagtaacataaaaaaagtccactttttcattctggtcagaactccaattagtgttgaatgattgcgtcccaactggcttcaatggcagcttctatggctgcttcgtccagttgataaaaccccagagcatgatgtcgggcgagtgcaacggtcgcctcgaaactcagtcccgaaaggatcatattgtcgagtggcttaaacactccttgctctttaccttggtcaaatagtcggtctacctgatcaaacattttacgctcaagttccagcgttactctattgcttgcatagggcagggattgatattgaactctattgttcaatgtgtccacatttgagccagctaaacaccaaatgttaagccacatttttgtataacgttcttttaaaggcatatcgtcgctcacgcccgcttgcacttctattgcaatgcgctttgcgacgtttaatctaacttcgtctaaaaggtggttcttatcggaaaagtaacgatagatagtgccagccgccacacccgcttctttggctagcttttgcatcgaaaatccctgaaaacccagctcagcaatcagtttttccgccgcacaaagaatctgagcttttttatctaaagttgtattactcgacatagttccacttttagtgaatgaacgttcattcattatagatctaaagctatacgagtgtgcaataaaaaataattaaatttttactttgctataaatggagttagcaaacactgacaaactgagggctgataaacgtggtaatcgttcatactcactattatcataggcgccacgtttattgcccgctgagaaattctatgaagctgaaccctagtcaagatgaagccgtaaagtacgtatctggtccgtgtttggtgctggcaggtgctggctcgggtaaaactcgtgttatcaccaataaaattgcttatttggttcagcaatgtggctacaaagcgcgaaatattgcagcggtaacctttaccaataaagccgcacgagaaatgaaagagcgggtgggtcagacattaggtaaagcggaatctaaaggtttgatggtgtcgaccttccacaccttgggcttgaacatcattaagcgcgagtacaagcagcttggtttaaaagcaggcttctccttgtttgatgaccaagaccaactcgcgttattaaaagagctaacggaaaagcagctcgatggcgataaagatctgctgcgtcagctgatgagttcaatctctaactggaagaacgacatgctaacgccagagcaggtgaaagctcaggcgaaaggtgagcaacaacagttgtttgccttctgcttcgacatgtaccagaagcagatgaaagcgtacaacgcgctcgattttgatgatttgattctgatgccagtactgttgttacgtactaatgaagacgtacgtcagcgttggcagagccgcatccgctacctattggtggacgaataccaagataccaataccagccaatacgagctggtaaaacacattgtcggtgagcgtggccgcctaaccgtagtaggggatgacgaccagtctatttactcatggcgtggtgcgaagccacagaacctggtgctattgggtgaagactacccgaacttgcgcctgattaaactagagcaaaactatcgctctaccagtcgtattcttcgtgctgccaatattctcattgccaacaacccgcacgtgtatgagaagacgctattctctgagatccctgacggtgaaaaactcaaagtactgctagcaaaaaatgaagagcatgaagcggaacgtgttacgggagagctgatcgcacacaagttcctcaatcgcaccgaatatcgagactactcgattttgtatcgtggtaaccatcaatcacgcttaatagaaaagtcgctgatgcaaaaccgcgtaccatacaaaatctcgggtggtacctctttctttgctcgttcagagatcaaagacatcatggcgtatcttcgagttctggtgaacccggacgatgacaatgcctttctacgcatcgtaaacacgccccgacgtgaaattggaccggttacactagaaaaactgggcagttacgccaatatgcgtggcaaaagcctgtttgaagccagctttgaaatggggctcgaacagcatttaacagggcgtggtctggagaatttacgccgcttcactcagtggttagtcgctattgctgatcaggcggaaagaggcgataccgtggctgcggtccgttcactggttcgtgacatcaactacgaagactggttatacgaaacctctgctagcccgaaagcggctgagatgcgcatgaagaacgtgtcggatctctattcctggattgtggctgatttagaaggcgataattacgatcaggaagagaagacattaaaagaggtggttcagcgtttaaccttgcgtgacatgatggagcgaggggaagaggacgaagacagcgatgcagtacaattgatgacattgcatgcgtcaaagggtctggaattcccgtacgtttatctgattggttcagaagaaggcattttgccacatcaaaccagcattgatgaagacaacgtagaagaagaacgtcgcctgatgtacgtggggattactcgtgcccagcgagagctgacttttacgatgtgtaaagaacgccgtcagtatggtgagttaatcaagccgacacaaagccgctttcttgatgaattgcctttcgatgatgtggaatgggaagtcaacaaaaagcctgtttcgcaagaggagagaatggcaaaaggccaggctcacattgccaacttacgctcgatgtttaagaagtagcatcatccaaatcatcaaacagcaaataaaaaggcttgccaagtggcaagcctttctcttttaaagctttgattcaagacgaattacagacctgcaatcatatgatcgatagcggccgtgatctcgtcgtcagaacagtccatacacgtacctttagctggcatcgcgttgaagccttcaagtgcatgtttgatcagtacatctttaccttgagcgatacgaggcgcccattcgtcagcattgccaatctttggagcaccgtttacaccagatgcgtgacaagcaatacaaaaagtaccgtaaactgttgcgccatcacgaggaccggttggttctgcttttacaggctcagagcctgctagataaacatcgccgacaggtttgatgcgttctgcgatcgcatcgtattcactttggctgatgtcagaagctaaagctgccgtagaaaaagttaaggcagcgaacaaaacgctaatcatttgtcgagacatatccattaaacccacttcacattcccgaggtaagtgacttacctatttatatagttagagtattgataccgattaaagaagcccgataaaaccacttcaatggcatagaatgattagacaacttggttgcagctgttaaatcaatgtaaataatgagtgattatatcccgatagcttgttgcattaaacaacaagttatcgatgacagggcgtgaatcacatcaaaaattctctttaaaggcatataactgtcgaaaaagagaccaaacgataaaaaaagtaaaaaaagtactagacggcatagtgtgatatccgtattattccactccgccgatagggcatgcgcccgtagctcagttggatagagcgttggcctccggagccaaaggtcgaaggttcgaatcctttcgggcgtaccattaccccggaggataagtcggtaaaactcagtggtggctatagctcagttggtagagccccggattgtgattccggttgtcgcgagttcaagtctcgttagccaccccattctttcttttttaggaagaacaaggtagcattgcttcctgtcttgatttagagtcgagataaaacataagtcggtgaatagcgcagcttggtagcgcatctggtttgggaccagagggtcgggggttcgaatccctcttcaccgaccactattaaagtttatggcttacagtaagcggtaaacatgacaatttgatggtggctatagctcagttggtagagccccggattgtgattccggttgtcgcgagttcaagtctcgttagccaccccattctttctctaaagaatacatgctcggtgaatagcgcagcttggtagcgcatctggtttgggaccagagggtcgggggttcgaatccctcttcaccgaccaccattcgaaagccccgatagaaatatcggggcttttttacgtctgcagattgagaatagagcagcttgatagcacatctcattctttgaaatatagcggaccagaggggcgggggttcgcttgatgttcaaactctggctcttcaccgaccaccattcaataagtcttaactgtcaggtcaaatagcttttgaccaccagtaacccaaaagctttctcagccgataaaacaaaccccagcacagtggctggggttttgtgtttttaccattcaatccattctactgagcgagcgttttgaggatttcttttagctctacggtgtcttttacttcgtagtctggctcaatctccgtgagattatcggtaccttttggattcacccaaacgctgagaatatccatatcgttagcgcccgcaatatctgctgctaaagagtcaccgatatgaagcgcttcttctggtttaacgtctgctagcttaagagccttacggaagatgcttgccgcaggtttttcttccggttcttcaccaccaacaataatgtgatcgacccattcactcatctctgttgccgccagttttggatgttgagagaagatcggaccgttagtaatgacaacgagagtgtagtgttgacgcagttcaatcagcatttcctttactcctggtagaaaggagaatgcattcatgcgtgcagagtcaaaaaaactttgcgcctgttgagcttgcgctgcgcttatttcgatcccttgttccgcaaggatggtttttatcaggccacaacggaatgcattttcatccggtagcaaggctacaagctgagggaactctgcattgagctttttatacacgccttgtaagtagcgttgtaagaaggcattagaatccgcgagcagcggataggtttctttcatccaatttgcaaattcttgccctgccactttatcggcttgagatgtgccacataaagtctcgtccatatcaaaaaaaatcgctttaagcacaggggctcctatcatttacaactttgctactggggcttctatttaatccattatctcatgctcgatagtatcgtaaagccttaaaaccaaagtatggcagagccggctgctatcaatcgattcaaaccgagtggacgatttcagtgccattcattgtacgtttggccaccaaattcgaataactgacctaaaatagaatattaatcttttttgcaggaccgctcacgttttacttcagcctattgttattgatacttggttttttatttctctctactatttttagatgaaattttatgcctaagagatcgatttcatgccagatattgtttgctaaatgttaacaatgacctgtgaataatgtggctatttgtaatgttgggtttctgcctaaatttagagcatttttctgcttttattggtgcatagcgcacaaaaataggttgatatgaaaatggttgaatacttgttaatgcatttttattcgccagatatgcgtttaattaacattttcatggcggaatatactttaattgttgcttttttgtgtgatttttgccaaattgtgtccgcattaaaatttcagagcattattctgaatttgaacggattcattcaggtgatgaatagcgccctaggtgggcgagattcaataccacacagacaaggtagtagaggtctgaaatgtcactattagaagtgaaaaaccttcgtattgagtatccatcccgacacggtgttcacgcagccgtgaaatctctttcgttccaaattgaacgtggtgagattgtgggtgttgtcggcgaatcaggtgcgggtaaatccaccgttggtaacgctgttattgatttgcttagtcctccgggtcgcgttgccagtggcgatgtatttctggatggagaaaagatttccggtttatctccggaagcgatgcgtaaggttcgtggttcgaagataggctttattttccaagacccaatgacctctcttaaccctttgtttacggttgagcagcagctaaaagaaaccattcatgccaacatgaaagtgtcggatgaagaggcttatcaacgtgcgctttctctgatgcagcaagtgggtatccctcaaccggaaaaccgtctcaaacaatatcctcaccaattctcaggtggtatgcgtcagcgtgtggttattgccatcgcgctagcaggtgaacctgatctgatcattgccgatgagccaacgacggcattggacgtttccatccaagaccaaatcctgagcctgattcgtgagttgtgcatcaaaaacaacgtaggttgtatgttggtgacgcacgatatgggtgtggtttcgaacgttactgaccgtgtggcagttatgtatcgaggtgacctggttgaatttggtccgactgcaaaagtgctgggcaaccctgatcacccatacactcgcagcttgatctcagcggttcctcgctcagacagaaagctcgatcgcttccctctggtaagttacatcgaagaagcgacagaaatgaagtcgctagacattaagaatcactggttaggacaaagtcaggatcaacgtgagtacacaggtccgttgttggacgtgaaaaacgtaaacctaagattcgtaaccaaagactctctgtttgaaagccgccgtgagtacgtacaagcgtcgaataatgtcagctttgaagtccatgaaggtgaaacttttggtctggtgggtgaatctggttctggtaagtcgacaatcgcacgtgtgatcgcaggcttgtatgaaccaaactctggtcaggtaaaatttgaaggcctggacctgactgcaatgaagtcagaaaaagagcgtcgcccagttcgtcgtcaaatgcagatggtattccagaacccatatacgtcgatgaaccctcgtatgaaggtggcggatatcattgctgagcctattcgtttccataagctaactaaaaacgagtcagaaacacgccaaatcgtgaatgacttgcttgatcacgttggtttgggtcgtatggctggtcttaaatatccacacgaattctcaggtggtcagcgtcagcgtatttctattgcgcgtgcactggcaaccaggccccgtcttttgatctgtgacgaaccaacatcagcgttggatgtttcggtacaggcacagatccttaacttgctgaaagatctacaaagtgagctgaacttgactatgttgtttatcagtcacgacttaccggtaattcgtcagatgtgtgaccgagtcggtgtaatgcagatgggtacgctacttgaagtggcaccaactgagcagttgtttaccgatcctcagcatgaatacagtaagaaactgatctctctgatgccagaatttaccgggctaagagaagagattaaatcggcataaaccaagttttttgcttggctgatcttgaaataaaaacagacgcaaacacaacaagggactttgatcccagcatgaaggagttatgcaaatgaaaaccatgaaaagcaaattagcagtggcgctaatcgctgcgggactaagttttaactcgttggcagcagacattaaagttggctacgctgctgacccggtatcgcttgacccgcacgagcagctatctggtggtacactgcaaatgtcacacatggtatttgacccactagttcgtttcactcaggaaatggattttgaacctcgcctagcagaaagctgggagcgtattaacgatacgacagtgcgcttcaaactacgtgaaggtgtgaaattccactctggtaacacaatgactgcagatgacgttgtatggacattcgaacgtctgcaaaactctccagactttaaagctatcttcgacccatacgaaaaaatcgttaaagttgatgacaatacggttgatcttgtgactaaaggtccttacccacttgttctacaaactgcaacgtacatcttcccaatggacagcaagttctacactggtaagactgaagacggcaaagacaaatctgagctagtgaagcacggtaactcatttgcatcaactcacgtttctggtactggtccattcatcgtgacatcacgtgagcagggcgtaaaagtagaatttgaacgcttcaaagactactgggacaaagagtcaaaaggtaacgttgataagctaacgctagtaccgatcaaagaagatgcgactcgtgttgcagcgctactttctggcggcgtagatatgattcacccagttgcgccaaacgatcaccaacgtgtgaaagatgctgaaggtatcgatctggtaaccctacctggtactcgtatcatcacgctacaaatgaaccaaaacagcaacgaagcgttgaaagacgttcgcgttcgtcaggcgattgtacatgccatcaacaacgaaggcatcgtgaagaaaatcatgaaaggcttcgcaacggcagctggccagcaaagcccagcaggttacgttggtcataacgacaagttagttcctcgctacgatctgaagaaagcaaaagagctgatgaaagaagcgggctacgaagacggcttgacactaaccatgattgcgccaaacaaccgttacgtgaacgatgcaaaagttgcacaagcagcggcggctatgttgtctaagatcggtatcaaggttgatctgaagacaatgcctaaagcgcaatactggcctgagtttgatttatgttctgctgacatgctgatgatcggttggcactcagatactgaagattctgcaaacttcaacgaattcctaaccatgactcgtaacgaagaaactggtcgtggtcagtacaactgtggtcactactcaaacccagaaatggacaaagtagtagaagcagctaacgttgaaacagacccagcgaaacgtgcagaaatgctacaaggtgtagaagcaacgctatacaacgacgcagcattcgtaccgctacactggcaaagtgaagcgtggggcgcgaagtctaacgtgaaagcagcagacatcgtgaacccaatggttatgccttactttggcgacctagtggttgaataatcacattgagtagtgcttaggagggaattcgttccctcctgaatgagccccataacaagtgaattattgtggggctcaataccaggctcagttttatttcagtcggactgagcccgttttaaagactgaattttctctctaaatttagagatctatggatagttaaggggcaaggaatgttttcgtttctggtcaagcgcctgtttcaggcactgatagtgatgtttgtgatcagtttggtggcgtttgccattcaggacaacctgggtgacccgctgcgtgagcttgtaggtcaatcggtttcggagtcggagcgtcaagcgctgcgtgatgaactgggcctgaacgatccctttatcacaaagtacacgcgctttgttggtaatgcactgcaaggtgatttaggtacttcatactttttcaagcgcccagcggttgatgtcattcttgacaagctggtggcgacgctagagctcgtgtttggcgcgacgctcattattattgctttctcaataccacttggggtgtactccgcgattcacccgaaaagtatctttaccaaatttgttatggcgatgagtagtgtcggcatttcgattccggttttcctgaccgcaatcatgctgatgtacgtcttctccattgagctcggctggttgccttcctacgggcggggtgaaacatcgaaccttcttggttgggaatctggcttctttaccattgatggtatcaagcatctgatcctgccatgtattgcgctggcttctatcatgttgccgctgttcattcgtctggttcgttcagaaatgctggaagtattgagctctgagtacatcaagttcgcaaaagcgaaaggcttgaacttacaaaaaatctattaccaacatgcactgaaaaataccatgctgccagtactgacagtgggtggtgtgcaaattggtactatggtggcatacaccatcctaaccgaaactgtattccaatggccgggtacgggtttccttttcctagaggcgattaaccgtgtagatacaccgctaatcactgcctacgttatctttgttggtctgatcttcgtggtaaccaataccatcgttgacttgctgtacggcatcatcaacccaactgtgaacctaactggaaaaggagcttaatcatgagccaatcaaatgcagcggcagctccttctgcatgggagcgctttaaaaactcggactttttgtattactttaagcgcgacaaagttgcgatggcgagttttacggtattcatggtctttttggtgctggcacttgctgcgcctattctggcaccaactgatccgtatgacttaacgtctatcgacattatggactcggaacttcctccttcatggatggaagacggcgatgagcgctttgttttgggtaccgatgagcaaggtcgtgacattttatcgacgattctttacggctctcgcttatcactgaccatcggctttttggcagtgggtctgcagctggttcttgggatcatcattggtctgtcagcaggctacttcggcggccgtatcgacagcttcctaatgcgttttgcagatgttcagctttcgttctcaaccatgatggtagccattatcgtttcggcgattttcaaagccagctttggtagtgatttctacagccaatatgcggtggtcatgctggtggttatcatcggtgtggcagaatggccacagtacgcacgtactatccgagcatcggttctggcagagaagaaaaaagagtacgtagaagcagcacgtgtaatgggctttaaagcaccacgtattatgttccgtcacattctgcctaactgtttgtcaccaatcttggttatctcgacagttcaggtcgcaaacgcgatcatgtcggaagcggcgctgtcattccttggcttaggtctaccagtggatcagccgtctctgggtgcattgatcagtatcggctttaactacatcttctcaggcgcttggtggatcaccgctttccctggcattgtgttggtgacattggtactggtcatcaacctattgggtgactggttacgtgatgtatttaacccgaaactgtataaaggttaagaatctaaacattaagtgctgttaaatcacttaattccttcctaaactaagagccggatgaatttccggctctttttttgctagttattccttgttcaccgatttttggcggtctttcgccataatgaccttacccactagtttagaatgaagcgtatggaattgaagaaggcacaacactcatctcgacatatccaattaagcctcagcctaggtttagtcttgggttgcgctcagttttctccagccgtgttggctgaagaatttctttgtcaggcgactcaggccagcgccaaagagttaccaaggcttgagcaaacttgccctatcggaaccggagtatggggaaagaaagtgccgcagggtggcagtgatttttactggattcaatgtggtttgctgcctaagccgatgccactggccaaatccaagcccctctataatcaaattaccacggatgtttggatgaaatctgaacctaacggctatcgatgtctgattggtccgtataccgatcccgtgaaagccgcggctgatttacgtggagtgaaaactttaccgaactatagagaagcgtttattcgtgtggttggcaaaggtgggtcctcagcttcgaaacaacccaaagcagtgaagaaggccatggttgggacaacaccagcagcaacggctccgaatgttcgccctaacaccgatgcatttaaaccttcaactacggcttctcaaccaaagcctgtcgcagctaaacacgttgacgcgaaacccgtcgctaaagctcagcaagaaaagagaatctccaatcaagatggcattgttgttcgcttaaaaacagcacttcagggcaaaacttatgtcgtgccgtatctgatagagaatcataaccagttctacatggaatatggcaaaccatggaaccgactcaactataaaagcgcaacacagatttgcctgcaattggggatgtcgttggcaggttcggacgagttcaagaccttgagatcttccggagtgatggaaaaaaataattggccactgcaactcccgtattggggtaaaggcaagaaaggtttgtttaccgatcgcgaacccaatcaattaacaggcacttcgttgctgaatgtgatgtgtgtgaagtgatttcgagtactaaagaaaaagccccggtcattctgggcttatttgtatgaaagaattctgctttgttgcgtgatgtttagtttactgaagcttctcgatctgcgttgaaagagctcctaagcgcatgattttgtgaacggtatgaggaactctcttagtttacttgccgctatgcaatgtattcgtcataatgttactagtaacattgctgataattcacatatttatgactcaaaagaataagaaaacacgtgcgacattacaggatgttgctgaccaggttggcgtaacaaagatgacggtttcgcgttacatgcgtaacccggaatccgttgctgaaaagactcgggttaaaatcgccgctgcgatagaaaagctgggttatatagaaaaccgcgctccggcgatgttgtccaaatcctccagtaaagcgatcggtattttgcttccttcgctgtctaaccaaatttttgcttcttttgttcagggcattgagatggtcaccaaagcgaatggctatgagacgcttttggcccactttagctatgacgtagaagaagaagagcgcaagatcgcctcattactctcttatcaagttgatgggttgatcttaacggaaagcaaccataccccacgtacattgcagatgatcaaaaatgccggtgtaccggtggtagagaccatggaattgccggaacaacccattgatatggcggttggtttggaccacgaagatgcatcgtatagtgcagtaaaacgtatgttggattctggcaagcgtaccattgtctactttggtgctcgtttggatacgcgaactaagctacgtatgcaaggctatggccgtgcgatgtcggaagcaggcttagaagcgaaacacgtattaaccggcgaacactccagcttctctcttgcgcatgagttacttgggcgtgcattggagacttaccctgatctggacggtgtgttctgtaccaacgatgatatcgcgattggtacgatactcagtgcccagcaacgtgggattaacgtccctgagcaactggcagtggttggctataacgcattagacatcggtcagacgatcagtccgaagttgaccagtgtggatacgccgcgttttgagattggcaagaagagtgcagaactgctgatagcgcgattaaaaggcgaagagcagccagagttagtggtcgatatgggctatgacattactgcgggtgagagtgtgtaatactttgttgaataatacagaaaagcggagtgaacagtactccgctcttctatttttacgccctaaacaataaagctcgcgccctgatctgcactggaaacgttgtggcggatcacttcgaaaaatccacgtccccatgttttctgggttgattcagtatcaagctgaatgacttcacgtccactggtgtcggttaagttgttcagctcacccgtttggcaatccacgcgaataacatcaccatcacggactaaacctattgcaccaccgcgaatcgcttcaggtgatacatggatcgcggatggaattttgccggatgcgcctgacaaacggccatcggttaccaacgcaactttaaagcccattttttgcacattacctaatattggcatcaacttatgcagctctggcatgccgttcgcagctggaccgttgtgcgttacaacgacaatgcagtctttgttgagctcacttcgtttgtatgccgcttccacttcatgctggcactggaaaacgaccgcaggtgcttcgataatgcgctgttcttcttttactgccgagactttcacgaccgctttacctaaattgccatctaaaacacgtgtgccaccagtgtgttggaatactgcttccggggcagcgatgacatcgccatctaggcttcgctgacaggctgtccataccaactggccattgttcaaagatggaatcgtcatctgatcagagaactctccgaaaaccggttttacatcgcggtgcagtagctcggattcattcagtcgatgcaacaaggctggaacgccgccagcggcctgaaatgcattcatatccgccggaccgtttggataaacacgcgccagcagaggcaccacttcggacaagtcactgatgtcttgccaggtgagcaagatgcctgctgcgcgagcgacggcgaccatatgaatggtgtggttagtactgccgccagatgccagcagcgcaatgataccgttgattaaactcttttccgttacaacttcagccagaggacggaaattgctggagcctgcagtcatggacgctatcttcagtgccgcatggtctgttagtgctttacgcagttcactatgcgggtggataaacgcagagcccggtagcattaggcccatggcttcaaagaccagttggttggtatttgcggtgccgtagaaagtgcaggtgccaggagagtgataagcacggcactccatgtccagcagtgcttctttgcctacttcgccagccgcgtatttttggcgtacatcgactttttcttcgttgctgatgccggttgccattaaaccagcaggtacaaaggccgttggcaggtgagcgtaagagagcgcccccatcagttgtcctggtgcgattttgtcgcagataccaagcagcagggtcgcgtcaaagacattatggcttaaagataacgccgtcgattgagcaattaagtcacgagaaaacagcgacatatccatgccaggctgaccttgagtcacgccgtcgcacatggcgggtacgcagcctgctacttgagcggtgtgcccatattgcgccagtacttgtttaatttgcgctggatattcttggtaaggctggtgggcactcaacatgtcattgtaggcactgatgagcgcgatattagactgtgtaaagttgagaatattttctttctcggaagaacatgacgcagccaccgcatgcgctaggtttccacaggataaaccggtacgacctttacccgcttccgactgaatacgagtatgtgctaaaaattcggcgcgagcttcacggcttcgttcgataagacgttcggttacattgagaataacggagtgggtcatgatgcctcctcaaccggttgctgttttaagagttctgctgcagagcgctccacaacaccactgatgtcaccttcaatgcttaccactagggtttgcggttcattatctgggcgttcaagggtttcaaactggcttttcaccatgttttctttcatgaagtggccttgacgaagacgcatgcggttaaggatcaattccatgtcgccatccaaaaacaggaaagtcacgttgttgttgccttctcggatttgatcgcggtagatctttttcagagccgaacaaacgatcacgccgtgttcgtttttactttccaggctgtatgcggcatcacggatacgttctagccatggcttgcgatcgtcatcgttcagaggctggcctgatgccattttctggatgttcgctcgtgggtgaagatcatcaccatcaatgaattttcgtcctagctttttcgctagttgctcgccgattgtactttttccactcgcacaaacgcccataacgatgacactactaccagccataacttatcctcataactaaagttgcgcgtgatctcaatttttgaattcacttgaaaatatgggtttatcttattcatgttatcggtaacatgttaccggtaacttaaataaatgtgaaccaaaacacaaactataattcttaaaggtgaacctatggagcagctagcccaagccccagatcctacatacttactaacgattgcaggccttgctattgcagcgttactcgttctaatcattaaattaaaagtccatgcttttgcatccctgactatggtgagtttggggacggcaatcgccacgggcgtatcgactgataaggtcgtacccaccatgatgagtggcttcggaggcacgttagcttcggttgctttgctggttggtcttggtgcgatgattggtaaaattttagaagtgactggtggtgcgaaagtactggcagacactttgattggccgctttggtgaaaagcgtgcaccacttgcactcggtgtggcgtcgttgatgtttggcttcccaatctttttcgatgcgggtttagttgtgatgatgccaatcatcctgagcgtcgcggctcgattcggtggctcaccacttaaatacgctttaccggccgcaggtgcgtttgccgtgatgcatgcatttgttcctccgcacccaggtccggttgccgcagcagactttcttggtgccaacattggcctgctgttagtggtcggtattttagtcgcgattccgacttggtatcttggtgcttacttatttggcctttatgctggtaagaagtttgagattccactttccacagcattctttgaccgtgatgcgttcgcagatgaaagcaaagcgccaaaatttgcgacggtaatgacgctgcttatcctgccagttttgctcatctgtttagacacggttcttaacacgcttgcggttgctggagttattgatggcgattcatcactggtttcgttcctgcgtatgctgggtaaaaccccggtagcgctactgatcacgctgacggtttgtcttgttgtatttgctaaagactacggtatggcgaagctagaaaaactgtgtggtgagtcactggcaccgatttgtggtgttattctggtgacaggcgcaggcggcatgttcggcggtgtattgcgttcaagtgggattggtgatgcacttgctggtgtattaaccaatactggtatgcctgttattgttgcggcatttgttatctcaacctgtctgcgcgttgcccaaggctctgcaaccgtggcactgacgacaactgccgctcttatttcgcctgttgtggctgcgtccactggtttgagcgagcttgatctatgctttatcgtgattgcgattgctggtggtgcaacagtgctttcacacttcaacgactctggtttctggttggtttctcgcttgctggagatggatgaaaaaaccacattaaaaacttggacggtaatggaaacgttacttggcggtatcgcgtttattatcgtcgcaacattaagctttattctttagaggttacccatgacaactcttgaacaacgattaaaagaaatcaaaatcgtcccagttatcgctattaacgatgtcgctcacgcactgccactggcgaaagtgttagtagaaaacggcctgccatgtgccgaagtgactttccgtaccgaagcggcggcagaatcaattcgtattatgcgcgaagcgtatccagacctgctaattggtgcaggcacagtactgacgaccgagcaggttgatcttgctattgatgcgggtgcggactttatcgttagcccgggctttaacccaacgacagtgaaatactgtcagcagcgtaatatcgcgattgtaccgggtgtgaacaacccaagcttggttgagcaagcgatggaaatgggcctgcgtacactgaagtttttcccggcagaaccatcgggtggcgtgaacatgctaaaagcactgactgcggtttacccggtaaactttatgccaacgggtggcgttagccctgctaacgtagaagattaccttgcacttaagtcggttatcgcatgtggcggtacctggatggtaccaacgaaactgatggatgatggcgactgggaaggcttggctgaattggttcgcgcggttaattcataagcgagcttcgttctatcactctttactgtgtatcggtaatgcgaaagggccttgagtggccctttttatcaaacctctcctcgacaagatctttctctcaaaaactctttttctccgtcattgtcggctgtcattacgttaactgtatccgcaaagataccactccctttctccaattaatcaacctcttcattgctctaaaattgaaatataatgatactgaatgttatttgtgtttatatttttggtggttatcatcctgagtggttttgtatcgaaattttatcaattgagcattcattgttcctttgagtgttattgaatatagagaagtaattaggaataaacatgtacaccacttgttctgaagcagaagtaaaacaaaaagttgccgccgcattgttagaagatgcaacaatcccagtatcaagtatgtctgagcaattgggcttgaatgagggagcgattacgtttgcactacctgaagagatggtcacacgcgttgctggagaacatgcccaagtcattttagaacagttaccggaatgggggagcgttactacgattgttcactccttcggttcaatatttgaaaccaaagctaatttccctaaaggtaaacaagcacacggttactataacttgatgggcagagagggcgaactgcatggtcatttacgtttggatctaatggaacatatcgcattagttagtaaatcattccgtggcttggaaagtcactatattggtttttttgatgcggaaggtaattgtgtttttaaagtgtacttaggaagagataaaaagcgtcaacttttcccgaatcaggtagaagcgtttacgcagctaaaaaaggagtttgctgccttataacagcaagttatctaatgaatagtgataaattgacgaatttgtcgtcaacgactggaagagtgtcacatttacaaacggacaaattaataattaagctgagcctcttttatgcgctaacgttctaaacaattatccccgagcaagctcggggataattatgttaggcagagatgttgtaaaaggcttttacactatctcatagtaacgaactcttccgagcccgttgggtgaattgctacaacagagtcgaagtctgctttagttgcacccatcttcattgctacgccaaagccctgaatcatttcgtctaccgtgaaaccgatgccgtgcaggccgactaccgtttcttcttcaccagcacataccagcttcatcttacatggttgacggtgcttagtgaccgcggtgtacattgcagtgaagccagaggtgtacactttcacgttgtcttcgccgtacttcgcaatcgcttctggctcagtcagaccgatggtaccaattggtgggtggctgaatacgacagtcggaacgaggtcgtaatccatcttcgcgtttggcttgttgttgaacaaacgctcagaaagctgacgacctgctttcactgctacaggtgttagctcgataccaccttccatgatgtcacctacacagtagatgcctttcacgttggtttcttggtattcgtctaccttgatgtagcctttgtcgttggttgcaacgccagttgatgctaggttgatagcgtctgttgttgggtgacggccgattgcccagattagctggtcaacgttttggctttcaccattttccaggtgcagagtcagagtgccatctgcttctttaatgatttcttttggtacagaatgggtgtgcagttttggaccttcagcgtccatcacttcaaccaacgtttcgatgatcattggatcgaagctacgcagtggcgattctttacgtacgaacaggtgtgtttctgtacctagtgcgtgtagcacgcccgcgatttcaactgcgatgtagcctgcaccaacaaccgctacgcgttttggttgctcagccaggtcgaagaagccgtttgaatcgatgccgtattctgcgcccgggatgtttggaatagttggacggccaccaacagcgatcaggatatgatcggccgtgtagtgttcaccgtttacttcaacggttttttcgtcaacaaacttagcaaagcctttgataacatttactttgttgttgcctagaacacggtcgtaagattggtgaatacgaccaatgtacgcctgacgactctctaccagcttgctccagtcgaaacctttcacgtcgacatcaaacccataatcttccgcgtacaggttcattgcttctgcgatttgcgcgccatgccacatcactttctttggtacacaacctacgtttacacaggtgccaccaaggtcttgtgcttcaatcagcgctactttcgcgccgtacatggctgcacggtttgcagatgcgatgccgccactgccgccaccgatacagatatagtcaaaatgagtcgccattactttctccaagagcgtatgaatttctggttaacaaatacattggggtgatgagatgttaactcaatatcgccgcaacattttgttaagaagtctgcctatgataaatcgaatctgaccaatacctaaatgggaaaaagtgacaatgcttatgacaaatagcgatgagaggcacaaaaatgaggatttatggattgcgaggagcaaaagaaaagcgcaacgaggtcgtcattgcgcttcgaggtttctatgcagaacgtcttattctggtacgatccagtcgactttccagtgaccagtcgcaggtgcaatcgcctcttgcaggaacggcagaatctctttcatctggctttccagtttccatggcgggttaatcacaatcatgcctgatgcggtcatgccgcgctcgttggtgtcaggagagacgccaagttcaatttgcagaatcttacgaatccctagcgcttccaatccttcgatcatgtcatcaatgtcgatgcggttaaccaccggataccagatagcgtagatgcctgttgcccaacgcttgtgactctggtgaatagcgcgtactacatcacgatactcttttgctagctcgtatggtgggtcaatcagcaccaagccacgacgttcttgcggcggtaggctcgcttttaggcgctgaaagccatcctctttgtagatgctcacctgacgatcgcgatggaactcttgctccaatagcggatggtcggcagggtgaagttccgtcagtaccatgcggtcttgtgggcggatttgggcacgagctactcgaggtgaacctgggtagtaacgcaggttctcaccattgttcagtgctttgatagagtcgatgtagcttttgatgtcttcaggaatgttcgggttatcccaaatgcgagcgatgccttgtttgtattcacccgttttttcagaccactcgtgagtcagatcgtaacggcccacacccgagtgggtatcgtgataaacgaatggcttatctttttgtttcagcgcatcaagaatgaggctttgaacgatgtgtttgaccacgtcagcatggttgcctgcgtggaagctgtggcggtaacttaacaaattaaactctcgaaacactctgtaactgagtgtggtctgtgatgtcagataaaataattaagcgcattatatacccaactaaagccaatatgcagactatgctttcggctttgcataactaatgaactcatcactattgaaatatctttaagtcacccatacttagtaaacatattgaacctaagtgaatgccagtactccaatagagttagcctcatttaggcataacgaaactcaaggacagagttgctctcgctgatcacagtggtcatcgctgcatagagaaagggaacggatatctctccatccatgttgttggcattcctgtaccttgagtgaacctattttataggtagtcacacagccaaaacacaaaaggaattattcatgtctaatccacttctgacgtttacggacctgcctccgttttcgcaaattaaaccagaacacattaaacctgcggtggagcaggcgatagcggattgccgcgccaaagttgaagcggtgttaaaagaaagcacgcatccaacttgggaaagcatcattgcaccgatggaagaaacggatgaccgcttaagccgtatctggtcacctgtcggccacatgaattcagtggtaaacagcgaagcactgcgtgaagcgtacgaaagttgtctgccaatcttatcggaatacggtacgtgggtgggtcaacacaaaggtctgtacgaagcgtacaaatcgatcaaagccagcgacgaatttgcaacgctgactcgtgcccagcaaaaaaccattactgatgcactgcgtgattttgagttgtcaggtatcggtctgccatctgacgaacagcatcgctacggtgaaatcagcaagcgtatgtcggagttgagctcaaaattctctaacaacgtgttagatgcgacaatgggctggaccaaacatattactgatgaaaaagaattagcaggtatgccggagtctgcgctggcagcagccaaagcagcggcggaagcgaaagagctggaaggctacctgatcacactggatatcccatcttacctgccagtgatgacgtactgtgacaatcaggaactgcgcagagaagtgtacgaagcgtacgtgactcgcgcgtcggatcgtggtccaaatgcaggccagtgggataacactgaaatcattatcgaacagctgaagctacgccatgaaattgcgcgtatgttgggcttcaacacctttagtgagaagtcgctggcaaccaaaatggcagaaacgccagagcaggtgctaggcttcctgaacgatttggctactcgcgctaagcctcaaggtgagcgtgaggtggaagaactgcgtcaattcacgaagagcgagtttggcgttgaagaactaaacgtgtgggatatcgcatactacagcgagaagcaaaaacagcacctgttccaaatctcagatgaagagctgcgtccttacttcccagaatctaaggtcgtaagtggtctgtttgaagtcctaaaccgtgtgtttggtatgaaagtcgaagagcgtgaaggtgtggatacctggcacgagtcagttcgattcttcgatatcttcgatgcacaaggcacactgcgcggcagcttctacctggacctttacgcgcgtgaacacaaacgtggcggcgcttggatggatgattgccgtggtcgtcgcattacgctgtctggcgaactgcaaacgcctgtcgcttacctgacttgtaacttcaaccgcccagttggcgataagcctgcactgttcactcacaatgaagtggtgacgttattccacgagttcggccatggtattcaccacatgctgacgcaagtggacactggtgcggtatcgggcatcaacggtgtgccttgggatgcggttgagttgcctagccagttcctggaaaactggtgttgggaagaagaagcgctggcgtttatttctggtcattacgaaacgggtgagcctttaccaaaagcaatgctggacaagatgctggcggcgaagaacttccagtcggcgatgggtattctacgccaacttgagttcggcttattcgacttcacgctgcacacggaatacgacccagaagtgggcgcgcgcgtgctggaaaccctagcggaagtgaaacagaaagtggcggttgttcctgcggtagagtgggcgcgtttctcgcacagtttcgcgcatatttttgctggtggttacagcgcaggctactacagctacttgtgggcagaagtgttgtcttcagatgctttctcacgctttgaagaagaaggcatctttaacaaagacacaggccaaagcttcctgaataacatccttgagatgggcggcagtgaagagccgatggagctgttcaaacgcttccgtggtcgtgaaccacaaattgatgcgcttctgcgccattcaggcattgctgcataaacgcaaaaactaacaaaaaggccaaccatccggttggccttttttatgtctctgagtagtgggtatcctttaaggatttacgttgcggttgatagggttttgtaacgagattaacgtctcggtggattgaacttcatcaatcgcctgcaacttatcaatcaggacaaattgcagctcttcaatcgacttacacatcagtttaacgaaaatattgtacgcccctgtggtgtagtaagcttcaaccacctcatcgagtgcgttgagcttctctagtgctgagtgatagtcacgagctgcattaaggttgataccgataaaacaacacacatcgtagccaagcttcttggtattaacgatgacttcggttccctcgatgatctccgccgatttcattttctcaatccgcacgtgaatcgtggctgggctgacatcgaactgcttggccatttccgcataaggcgttctggcatcggccatcagggtttttaaaattgcgcgatcgaggtcatcgagtttcggcatgctcgtattcatacgattcgttccatggtttttgttatgggtttattttaaccagcttcgcatttactgcaagaaagccagtagtgaggtaaactcagcgccagttatcgcgattttttattggagcctccttttgcaactgcaattgatttgtgaagacccgtctcaacagtcccatcttgatgagcttgctgctcgctggcagttgacccattctgacgacagtgactttgctttagtactgactgatgaacgtttagagctgcgtaaagtggatgagcctaagttgggcgcgatttttgtcgatttgattggtggagcggtcgggcatcgtcgtaaattcggtggcggcaaaggtcaggcaatcgcaaaagcggctggcttaaataaaggcgcaacgccaacggttctggatggaacggctggcttaggccgagatgcattcgtactggcttctctgggctgcaaggtacagatggtagagcgtcatcctgtggttgccgcgctgttggatgatggtttggctcgcgcaaaacaagacccagaaattggagcttgggtttcggagcgaatgtcgttgattcacgcttcaagccatgatgcgctagaaaaactggcgcaggacagtgattttgtaaagccagatgttgtgtacctcgaccctatgtacccgcatccggagaataaaaagaaatccgcattagtgaaaaaagagatgcgcgtattccagtctttggttggcgctgatttagatgcggatgacttgctagagcccgcaatggcactggctaccaagcgcgtagtggttaagcgtccggattacgccaactggttgcatgacgaaaaaccaagtatggcgatagaaacaaaaaagaaccgcttcgacgtttatgttaaagcctcaatggcgtaactttttgactcctaactctttcactccatagcgcgaaatttcgcgctgtgatcccgcttttctttcgtgacaacgaacgacattttccacttgctaattcggcatactgacggtatatctaagtaagaattattattatttcacacgtcgatgaaataatgattagctatttggagtcgtcgtatggctaaacgcttatgtaaaatgaatcgcaaacagatcgcaaccaatctgggtgatatccaccgcttggtggtcgcgccaaaatttgtctgtcgctcgtgcgcgcgttcttctgcttctaaaaataccttgtgcaagcccgctgctattccgccgcaagcttgccaagataagccacttcacgagcagcaagcttgtgggctgttggctgaagcacttccagcagagcctattgcagtgacgccaaagcaaagcgcagaaaaagcagcgatcgttaaacgagtggtcgaaagagtaaaagagaaaaaactggctgctcaagtgacaccgcctgtcgctctcaaagcgccagacctattcgacttagccgacaaaaaatcactcaagaaagccaagaagacgctgaagaagcattacaagcaacagaagaagttgcttaaattggccaaaaagcagcaaaaactgcttaaacgccagcgcaagttagaggcacgcaatgccaaattggaagtgatgttgcccacgccattaacggctgtgatgagtgaaagccagcaagctaaagtgcattaatcgaatgaaaaaaaaacgctctccatttggagagcgtttttttattgtctgtggtttgttacttatttgcgtaactcatctcaacgcgttttttcacccaggtctcattaacccaaagcgaaaacataatgatggctccgccgatggccagccgcacaatgtcgacatctcggttccaaatcacgatgttgacaatcaggcctgctgggacgagcgcattattcatgactgcaagcgcgccagcgttgactaaggtggcgcctttgttccatgcgaagtaaccaaagcctgatgcgatcaaaccaaggtaggtcagtatgccccactgagtagcggtggttggcagcttgtctacgttccccatcaatgcaaatgcgaccgttgccacgcacaatgcgcccaagtagaagtaaccaaatacggtatgctgaggcaggtcgactggctcactttccatgatgtatttgtaacccacctgaccgatggcaaagcagaggttcgcgccctggacgaccaaaaagccgagcaggaagttttcgttgatgcctgcaaacttaatccatgccgcaccgacaaccgcaatcaatgccgtgactaaataccaaggcgaaaaacgacctttgagaaaatcataaatcagcgtgacgtaaataggggtgaaaaccgtgaacagcaggacttctggtaccgaaaggagcaagaaagactgatagtagaagcagtacatcaaaccgagctgaaagccgccgacaatcatcaatttggcgatcagcgatttaggtacgccacggaatttcagaaatggaataaatacgatgctggcgagcgccacacgcataaataccgaaaaccaagaatcaacctgaccggcgagatatacgccgatcaggctaaatgaaaatgcccaaagcagggtgactgcagatagataagccatggatgagaacttttatcaataacaaatatgtccgcagtctaaccaagttttcttaacgcgccaatcagtcttttagcggtatgaccagcatatcgacgggtgagcgattaattagctggcgtgtcgcagaaagaatcttgctccagaaatcctgatgatgaccacaaactaccaaatcaatgttgaagtcctgaatggtatcgcaaagctcattacttaaatcaccactaccgactaaagtatgggtgatcgggtattcagcgtattccgcaaaattggctaattgagtacgcgaggcttccatggcttggtgctgtgcttctgccatgttgatatcgataagcccggtgtagagctcggcatagttcacatcgatgtgaatgaaagagactttcgcatccagaggtttagccagagatacggctttcttaatcaacactttactgtcgtctgacaggtctactgccacaagtatgtgtttgtaactcatattgctatctccttgtaaggtcatatacccaagtaacctcgaactgaccccagggctaaggctctgacttaatgtatcttgaagtcacttgggtatagtttcagattagcactaacccccaataaattttgctaaagtgatctcatatcaatattctaggtagaaagtcttaatgtgttaatcatgttatagttgtatgaaatgcaggaatataaacaggagctaacatgctgtctcaaactatggtcgaacaattgaatgagcaaattaatctagaatttttctcatccaatctatacttacaaatgagtgcttggtgtgaagataaaggttttgagggcgctgctgaatttctacgcaagcatgcggtagaagagatggagcacatgcaacgcctattcacctatgtaagtgaaaccggctcaatgccaattctaggcgcgattgatgcaccaaagcatgattttgcaagcttgggtgatgtgttccgtgagacttatgaacatgaacaaatgatcacagaacaaatcaataagttggcgcatgtagcatttacaagccaagactactcaacatttaacttcctacagtggtacgtagctgaacagcacgaagaagagaagttgtttaaagggatcttagataagatcgaactcgttggtgaagatggtaaagcgttgttcttcatcgataaagatctagcacaaatggcgaaagaaggttcatcttcaatcatggatgctccagctgcataaagcgttccccagcgcgataagtagcggttaaaagacaaagcagtgatcgtctttttctcttgagcattgttgaagatgtagggaggaaaagatgatcagtggagacacaatcttatttgcgctaatggtagtaaccggagttaatatggtccggtatctgaccactcttcgttctttaattcacatcatgcgtgaagcccatccgttgttgtaccagcaagtggatggtaatgggttttttacgacccatggaaatgtcactaaacaagtgcgtttgttccactacatcaaaagcaaagagtaccatcatcaccatgacgaggtattcacgagcaagtgtgagcgtgtgagagagctgtttgtcctttcaactgcattacttggcgttacgctgctcgcggcttttatcctttaaattggataagaaaaggccttcgttcggtgcttggaatttaagcgcttttcccggtaaacatttctcggtagaatgtcgcccgaacaaagcaaggatgtgcattgagcacatccttttttattgttttggattttggatagagcctaagagttaccgatgagtaagaaatttgatgtagtagtaattggcgcaggcgctgcgggtttgatgtgtgctgcagaagccggtaagcgaggccgcagcgtattagtgctcgaccacgcgaaaaagcctgggcgtaaaattcttatttctggcggtggccgttgtaacttcactaactatgacgtgtcggccaataactacctatgccaaaaccctcattttgtaaaatcggcattgtctcaatacaccaattgggatttcatcgctatggtcagcaagcacggaatcgagtttgaagaacgtgaccatgggcagctgttctgtgtggatgcattcacagccaaagacattgtaaaaatgttactcgcagaatgcgatatgccaaatattcagcagcgctatcagtgcgatgttcactctatcgaaaaactggacgctggattccgactgcatgcaggcacagaagtggttgagtgtgaatcattggttatcgccaccggtggtctatcgatgccaaaactgggcgcgacgccatttggttataaagtcgcggagcagttcggacttcctgtcatttcaaccacggcaggcttggtgccatttacgctgcataaagaagacaaagaagatttcgcagacctgtctgggattgctgtgccagcagaaatcacggctgaagacggcactatgttcaaagaagcgctgcttttcactcaccgaggcttgtctggcccttctgttttacaaatctcgtcattctggcgagctgggcaaaaggtttctatcaatctggtaccgaatgatgatattgccgtactgctggagcgcagccgtgagaaacatccaaatcaatcactgaaaaatacactggcgaaagtcctgccaaagcgcttggtggaagtgttgatcgaacgtaaagagttaaccgacaagccactgaagcaatttaacccgaaagagctggctgacattgtcgcgcgtttagaaaactggaatgttgcgcctaacggcacagagggttaccgaactgcggaagtcacactaggcggtgtggataccgaccatctctcgtcgaaaaccatggagtgcaaaaacatccaaggtttgtactttatcggcgaagtgatggatgtgacaggttggttaggcggctataacttccaatggtgttggagctcaggtttcgttgccgggcagtgggtgtagtctcaatacaaaaaatgctcagccgcgctggctgagcatgtcacaatattcgtttctcaatcatttggcggtgttaactgcgctgaattattctttcggtatttctcgtaccaatctcaacataccgcttgttctgcgtaattggtttagtaaggaaccccatccgctgaagtcgaccgtatagtagtgtaaatagtcgcggtccaataaaacggtatccgacgtgattgtcatattctggtataccgcactcttttgtctggctgaaattgctgtgtgatatcctattatcgtttcatctgttgaatagggcgtattgcctaaatcctcaatttcactttgagatacgttgattgcgtaactgaacgctggatagtttgctggtacgcactgctcgttgtaaatccctattaactctttgatatttggcagtcgccaaggatgctcgagtgtacctagctgttggttttcactctcaacggcgtccatgctcgcttgtcggatgttcgagttataattactatcgcttagctcataaggtacggtaggaacgcctaaacacacatcttgttggctatcgaatgtttgaccgacgaaacagtagctccattgcaatcccgttgttgcgtcgttaattaccttatagtcaccaatatctgttgctaagacgtcgtgggaaaagcgattatttgggttgagatcagtgtcggccccacattgtagttctggctcagcggcgaatgcagacgcgacgaaaaacgttaggcttaaacttaaatatttcacactatagtccttgttactgttcgagataaaagccatcactgaccagaattagcgagttagaaagtccaatacttttgtgataagtaccgaaattgacggtgtttaatactaggttttcggtgctatttaagttttctgcatccagccacatggtttgcatgtttggaaagtattgggtgtcgacgttagccggtaaattcttgccaaacttacgtggattaccgaaattgagtatggagacggactcctgcaaagtaggtaagcgccagttacttaatccacaacgtttctctttatcgaaccactggatttgattggctactgtacactgatgagggttggtagaaacttcgttacttccgtgctccgtgcatgtggcgctgaattcggttgcctcttctacaggctggatgatgaactggttgtcgctgtcgtatactgagtacggatcttcttctttacggcgatgttttgtttcccaaacaagtccggtgtgagcatccaaaacacaggcaaaaggctgagtgttgtaactcaaatcctgacgagcaagaggttttccttgttgatcgagcttgacgtaacgcgcaccaagtaaaccatccttgttgctattctcatcttttcccgtgagtgggtcacaagcaaaactattgtctcgaccacgtgaactatcgtctccaactaagccttttgttgctcttgaatcagcggtgtggattcggcgaggagagtaagtcatctgtgcactagggctaccaatgttactttgcacacggaggtaatattgtgtgtttaaatccaggccagatatagtggcacgttgtttttcagttggtagagtattctgagcgtaagcaagctgagtaaagctgtcttctccccaagctaatgtatagcttgacgcgcccggttgagaatcccagccaatcgtcacccaagaacctgacgcatcttctcctcttccttcaattcgtaaccccagtagttgattctcgtcgactagcgattggcaactggcatctaaactattgactggatacaccgttacccagttacctggtcgaaccccacttggaaaataatattgatccggttctgaatcccctagcagagaggtcattgcttgaactatatgagaaatattgacgtcgatattctcaatcagaacctggccgatagcgtagtttgaagcaatacggtttaacagcgtttctattgtgggataggcattgctgtcactgacgcggtatttacttaggtcaatattgaggagtgcaagtaaatcttcgtatagatttgcccgttcagataaattaaccagtgaactaaacagttcgcctttggcctgcagcgctaaaaatgaagctaaaagctcaacttgctggcgtggcatttgattatatttttcaatgacttgttcattggtttgaggaacaaggtaggccagactccccgcggaggatattccagactttaatagcattgcggattgcgcagtgctgatatacccgacattaaggcgctgaaactcatcgtgttcaagcacaccgttactgttaccttgttgtgtatccagattggcaatttcacagaaggagcctagtacagaacgcagttccacactcgttttctcatcacgaagatgaatagtcagagtgtcttgcatttcatcggcagtgtactcatagccaaactcgtctaactttcctggggcacagcgtgcatagttattatcgatatcgcgcaaggcaatggtggtaacaaagctactttcagcgcttaagtctaagctgtggtgacgctgtccagtactgctgatcaagctcaccggctggtggcgaagagggtaacgaccggaatcgtcgtataaaacagaatctttacccggagagtggcggctacctagaattatactcagtgatacttgctccaactctttcggaaaacggccactgatttgaagctgacgttctggcgctatcgccaaaattgagtgcttcagtggatggttgtgattcgccatcaccaactcattcacccgccattgatagcgataagacttttgcagttgtgcagggatggattttgtgagctctttgtatatgccaggttgctcatccgctgacagtatttcgttttcataatgctgccataacgtataagaaggagcggttttagctttctctagaatttttgtacctatttcctctaatgaaagttcagcccgtgaccattgcattggcgcaaccgcaaagacgtagttgggataatcattggtttctagctctaattgataagcttgatacgcgcgacgcatctgttctgcactaaaggtcaatacggctttttcaccgttagggtggtcaaaaacacctaactcatcgagagtgtcagattcgacgtcgatgctgtagctgccttcaaatcttgtggcttcttgttggtcgggattaagtaatgcgatttgctcatcaagcgcctgtttttgtgcgccgctgatgggtagcgctatatcgctttgttcgctaagcatctggtatagcgcagccaactcaagcaccaaacgttggttgtaaacaagttttccatgcacggcgaaagcttgctcaacactcaggttgaactgattgtttgtcgcgacacgattaccatcctggatgaataaagtacgaagttgggcagtattgagcacgacaacacgctgctcttgtggcgtactcaacggtccattgattccagcccattgttcatctgtcagcgctaacgtaaaggtgccaaaaaagcgcggggaccactctgttgattgatcagaaatatggctctttattgcgcttttttgctcatcattgagctcaactaatgtcgtcctgctactgtctgacaagtaacggcgaaccgcttcatttttttccgcatatggtaggttgccataatgactgagctcaccttgcagcaggtgtttggcgacggtattgaatgcaattgtcactgggtctagtgagattgttggtagttctttttcatcgatatagccatcgtcgttgctgtccattttcaaaatgttggtcagcgtatccagttccgcttgaaagtacgatgcagcttgaacgtcaacgctcgcattcgcgtctacttgcgccaatttgctgctttctatggtcacaattttgtctagtggccattgcgataactgaaatgtgtattcgaatcccccttcagccatcgtgctttgccactgctcacaaacctggccagaacaaactttaaatgcgtatacatcgttttcatggctgcctgatacagggccggaaatagtcatagttgaccgaccgttgggtagcgttggcggtgtgatagtaccgccggtgcctgactgggtcgacgtacccgaatcggcatctgaatctgagggattactgctgccagaaccattatctacattagagggggctggcgctgatccctgtggttggtcactacaaccgctgatcgctagcacgattgttgcagacaaaacaagctgtctaaagagcatgaatattcctttatacgaaaatcaaagcaaacaagaaataacgcatatacgcaatgtggtgcttattggttggactgtgaaatccttcgttatttcgcttagtaaaagaggttaatgctaaaaaaatacatttatacgatcaatggatctaaatatgatcaataaactggcatttattatataaatgagattgatttttacaacagtattgataataattctcacatcaaaagaaatgtgaatgttttttatgaaggaattgattgtatgaatggttttatgtcgctagttaagcgttacatgcatgatgaggaaggagcaaccgcaatagaatacggtattttggccgcagggttagctgctggaatattggcaatttttggttctgatggcttatttatcagtgccttaaaagataagtttcaaacaatcattgatggtatgaacatgggatctggtggcgagtaactcttttttattgttgcaaattattacggtgttcttgttgcttgttattgcattgaacgatgtttttcagcgcaaggttcccaatatatgtttgcttttgttgttattcgttggcgttacggttacgcctttttatcttcactcgtttttggccgggatcgcgatagtggtctttggattagtggctttccactaccgttggcttggggctggtgacagtaagttgttagcaatatgcgcctacgcctctttggaacagtggtactggttgctattaaaaacggctttgttaggtggagtgttaagtgtcgcgtatttgttgtttaaccacttcgcaataaggggagtaattgcggctaagccgcgaactaccgtgccttatgcggtcgctatatgtatcgctgcaaccaccactattcactatatgtagtttatacccatcatgaaaaagttaatttttgtgctactcggaggagcgaccttggtcgcaatgctggtggtggcatggttgagtacaactccaacccaaccagataagccagtcgaagtggcgttagaagaaaaggccgtcgtaccaagaatcttagtcgcgaaatacggtattcaagcaggtgctttgttgagagcggaagattttcgctgggcgccaatgccatctgatagcaacacgcaacttaacgacgtgtttcttgaaggttttatcaaacctgatgtgttgaaaggcagcttattaacccgccgtttgactgcgaatcaaccacttgcggtatcagacattattcgcccagagcagaaccaatatatgtccgcgatgctctcgccaggcatgcgagcggttactctggagatgagcttagcaggaatgaattatgacctactaagaccgggtaattacgttgatgtcgtcttaactagtgagaacgagcacacctcagaaaagggctttggggaaatcaccaagcgtgcaaccagcgtgattctagaaaatacgcgcctgctcgcgatcaataacactctgacagatattgtgagcggcccaaaacatcaaaatgaaagtgacatgtcgatggctggtggtgacaccttaccgattacctttgaggttactccagaaggggcgcaacgtttactgctagcaaaaacgttgggggatttatctcttatcctgcgtggttatcaacaggacgaacagtctatgacaacaacaaccatagctacgctctgggatgagcagttgtcggataaccatcatccggatcgtaaacctgagcacaccattcgcattttcagtggtgaagatatccgcactcaagaaaagagcacaacgagataaatcatgtccttgcttcgaaattttatactttgcgtatcgctggttttgtctatctctccgtgggcggtagcagcaagtcataccttgaaccttactatcaatcaaaaccgtttgattacggtgaatgatgatgtgaaagatatttttgtttctgacccgaacttagtcgtggttcacgcaccttccaaccgtcacgtgatggtctctggtaaagcgttaggagaaaccgacattctggtacttggggacaatgctcgcacactcgcgcattacaaggttgtggttgctgctgatctgtctcaactggaacgagccgtacaacacgcgtttcccgatgttcaagtgacgtttgttcatagtaagggagcgatcgttgctatgggtgaagtggccaatgcacttcaggcacatgagatcctgagcatggcatctgggtttgccaaagggctacaagaggtagacgaacaaaccttagctgcgccaacaagcgaaagtagcagtagctctggtcgcggtgaaggtatggcaaaaccgggtggtggcatgggcgtctaccctttggttgttaaccagcttaaaaccgcgggtagcgctcaagtgaatatttccgtgcgtattgttgaaatggaacgctcgaccagcgaacaacttggtttgcgttggagctctatcggtaatatgcgctggggtacatgggacacgttacagacggcactgggtgtaacgcctggtaataaattcccaaccaataatctgccatcaggccctggtcagcacggtcttaatgtcatcatcgatgcattagttgaagacagtttagtaaacgttctcgctgagccgaatctgacggctaagtctggcgaggcggcgacctttatgtctggtggtgagtttccttttcccgtcgacaacagtgatgacggtgtgagtattgagtttaaacgctttggtatttcattagagctgacgcctacagtcttgagtaataaacagatcagtctcacggttgctcccgaagtttctactttgagccgcgagcacagcgtttctattgcgggtgtcgaagttccaggtattgaaagccgccgtgccaccacaacgattgaattggcagacggtcagagctttgcgctggcaggtctggtgagaacctatcaagaccacaaaatcgaggcgctgccgtttcttggagaaattcctttccttgcaccgcttttcagcagcaacagctttaaaaactcggaaagcgagttagtgattatcgcgacagcacatttagtcgagccaaccagcgacccaagtgaattgaccacgccattagatcgcttccgtcctgcgaatcgatttgaacgtttgttcttacgcgacatgggtgatgaccacgatgatagccagcgtttgtttggtaactatggatacaactattaaggatgatgatgaaattcgcgaaattagctttgaccacattgaccctttttctggtggtcggttgtcagcgtccgtatcaaacagaaacgcatgcaacctttcaggacaaaacctcttttacgacaaccactgccaacattgagctagacctgaaaaacattcttagccaggtgaacaagcgtgaagaaaagggacagattcgtctcgtgttacaaggcggtgatttggatctgcaatcccagaaaaatctgcgtaatcagttgatgacctatctgcaattaccagtggagatgacttaccactcggacaagcagagtcagattgttgctgagcttgaagtggtgttaaagccaaacacgtgtcgatacaaccgtcagtctctacctatttcagcgtacgcctgccagcagctacgtaatcattacctgagtgtggttaacaaatcgacctggcaccatggagaagagtatcaggagcacaacagtgctctgacaacaggggcggtacaacgtttgtttaataaccaacttaaatcggcagaaagacagccggtgacaggagagtaaatcgtgactgaaagagtatttaatgttgtcgcgtttgttctcgatagccagagtcaactagtccttgagagcctaaaaagcgatttaactacgcaagatattcaggtgaaaaaaggcgatatcgaagccgcaagactttggtgcgtcaaacagggagcgcctgatttacttatcgttgatggtggtgactgtctgggattggaagctgcgctgcgtaagctggcggagtattgtccaccgcagatgaagctgatcgtattaggtaaaaaacaagaagtttcattataccgaagcctaatgttcgcgggtgtgaacgattaccatactacaccgctaaatgccgacgcgatccgactgagcttactgcaccttcaagggcaccaagtgactaagccattgcgtcatgggcgcgttatttgtgtgttgggaagcactggtgggtgcggcgcaagcaccatcgcagccaacctgggttacttcttagctgagaaacaacatcagtttgttgccttggtggattttgacctgttccacagccaacacccgatcctattgggcgctgattatgacccacatttggagcacatcattgctgatgcagatcgtatcgacgaaaccttgctggcgcacagtagccagcaactgacaaagcatctgcatctgttttacggtcaggacagccagctgccgcacgacgacgtacagcaaccggcagagacaatccaagcgctggctgagcactacgcaacggtgattgtggatgtgccgaatcttaaccacccagcgatgcctgcaattgtagaacaggcagataactgcattttcgtcaccgactacagcctgaatagcttccgttatctggcaaagctgcgcgccaatacaccgctgaaacaccagcgacaaatcttggtcggcaacttgtgccgtcatgccaaaggccgagtacccaagcaggaaatcaccaaggctctgggactggaattgagcgttgaactgccgtttgacgccaaggcgtttgataaagcggaaagagaaggcaaaccgctgttggctgagcgttcgaagttcagcaaaaaaatccatcaattagggcaagtgctgggtgccgcttcggcggagcagaaagggtaagtcgatgtttaagcaagatgtgttaacccacaagacccgcagccacgaactgctttcgatgacggatgacgccaaaagcgcattttacgaactggtcgacccatcgatcgccgcgagcttatcccgtgatgagctgctgccgcgtgtcaaagacgcactcaacgtcatttcagggcggaaaatgttgccctataaccgtcaggaattggcggtcttaggtttgcaactggtcgatgaaatggttggcattggacccattcaacctttgctcgaagacccagaagtctccgatatcttggttaatggacctgaaacaatttacgtcgaacgacgtggcaagttagaaaaaaccgatattcgcttccgtgatgccaaacatgtactcaacgttgctcagcggattgtaaacgcgatcggccgtcgggtagatgaatccaatccgatggtggatgcgcgactaaaagacggcagtcgggtcaacgtcatcgcgccacctttagcgttacatgggacctgcatctcgatccgtaagttccctgcgagtaagttgatgctgtcgaatctggtcgacaacgacagcctgtccgagcaaatggcggagtttctcgcgttggcgacctattgccgctgtaacatcttgatttccggcggtacgggttcgggtaaaacgaccttgttgaatgcgctgagtcggcacataagcgaagacgaacgtattctgaccatcgaagacgctgctgagttgtctttggcgcagccccattgggtgccgcttgaaacccgtaatgccagcactgaaggtaacggcgaagtgacggtacgcgatctggtgaaaaacgccctacgtatgcgtccggatagaattgtactgggtgaagttcgtggcgcagaagcattcgatatgttgcaagcgatgaataccggtcacgacggctcgctgtgtactttgcatgccaacaatccacaagatgcgattgtgcgcttaaccaatatgctgcaaatgggcggagaacgtttgtccgaccatattattcgtagccagattgtcagtgcgattgacctggtcgtgcaacttgaacgtatgcgcgacgggcgtcgccggatcaccgccatcagcgaagtggttggaataaacggtgaacaaatcgaactcagtccagtgttccgttttgagctcattcgtgctgaacaacagcatatctatggtcgatttagcgctcagtccgtttcctctgctttgcttgaaaaagcggctcattttgccaaggaagatgcattgcgtcagtgcgtggagaagtcttcgtgaacctactgattgtcttgattgttttctggttggttgcaggcaggctggtctggctcaccatccaacgtcaggaacattggcaaggtcagcttaagcgctacaccttgttaaacctggatactgacgccgaccagcgccaaccattctggtgtcactggatctggtatcaaaacctgcaaacttttatcagcccagccaaattaaagcagtggcagcttggtttggttgcgtccattttgctagcaccgacagtactttgttttaacggtatggactggtacgtgtcactgccgctcagcctgagtacggcattactggtggtgtggttcgcctatcaacaattgcagcagaaagccaaagaccagtttcgcgatgaattaccggatgtcattgatggcttaatccgcgcgctgcgcgttggtgcaccgatggcggatgtgtttcatgagatggcccagcaacatcagggcgtgactgctcgcttgtttgacaacatgcatgatgagttgaaggtcggccagacgctggacgaagtaatgaaaaatgccgcgcgtcgtatgccgattgctgagtttcgttttctgaccatcgttcttagcctacagcaggaaacgggtggccgtttaaccggagtgctggagcgactagggcttacattgagatcgcgcgcggagctcaatgccagtattcaaagcattacgtccgagtcgcgcaactctgccaaagtcctcgctgcactgccagttttggtgtgtctggtgctgtttaccactggacgcgagcattttgattttctgatgacctcgaatggtgggcaaatcgtcatggcctatgtcgtgggcagcattttgggtggattgtacctgatccgccgtatgactcagctaaagggataattcatggggcaatggttcgtttcgtcaacctcgcttgccgctctgttggtagcgggtgtggtgttgatgtctgtgttgctgtggttgttcttatcacagcagtctcaaagttgttggcaggcgcagtgtaagcgttacttaaaccctggtaatgataatgctgtgattgagacttcgtcatcgtcatttctcgccgggttaggtgtgttgtatcccacttctgacaaagagaaacagcgcctgcagcaaatgctggagcatgccggtattgcgtcttcgactgccttaaattcggtgcgcggcgccaagcttgtgctcggtttgtttagtgcgagtgccgctctgatttggcaggcggtatctggagaactgctcgatgcatacaccctaatgatgacgttaatcggttatgtgttggggtcaaacttaccggaatactggttgcgccgccaagccaatcaggctcaacagaagcagcagcaagtcgtgcctgacgccatcgacttgatggtgatcagtgtggaagccgggctgtcgctggagcgtgcattggagaaagtcggtctgtatttactcgatgttgagccgatgttggcgcgacagttattgcgcactcacgcagagattcaggtgcggggagagtctgcacagtgtctgaaaaagctggcgtggcgcacggggctgaaagagatagaacgtctcgccagtacgctagcgatggccgagcgatatggctctcctttagcggaaaccatgcgcaccatcagcgctgatgccagacaactacgcaaaatggcgttgcaggagcaagctggtaagttgccgggacgcattacgctgattcaaatggctttcattatgttgccactgatggtgctgatcgtcgcaccgaccatgaacttgttattggagagtttaaaatgatgacgacaaacccgaccaaatggctgttgttggtctgtctaagccctctgctattaggctgcgcgacggcgagcaaagtgaaaaagcagactgaaaataatactcaagcactagccgaagcagcattcaattatggtcagtatggtaaagcggagcagcagtatcttaagttgctcgagctctcaccagaaaatctcacttaccaaatgatgttggctcgtagtcagtaccgtcaggacaagaaagaaaccgcgatggcgaaactgcgttatgtgtgcgcgaatccggagcctgtctctgcgcaggcgtgtatgtatcttggccgttacttgcttagcaacagtcgtgtgaccgaagctatcgaggtatataagttagggctaccgaaagcggacggtccacaggttgaagcgcagctgcataacggccttggtatcgcattgttgggcagtgatgccttacaagcacgagcggcgttacaacaagcgatgatcctttcaccagataaccctcattttcgttctaacttggcgatcagctatctgcatgacaatcaggtcgagagagctcgaacaacattttctccgctcttggcgtatcagcagttacctccgcaggtagagctgaatttcgcgctgttgttactggcagaaggtaatgaagaccaagcgcgagcgttacttactcgtcatttacccgcgagcgaagttgagcgcgatctagctatcctcaacgcgcgtttgacggcgatgcggaatgcccaatgagtcggtgtcgttctcgtcagcgaggtgtcatcagtttagaaaccgcactgctatttcctgcggtcttagcggtgttgttagccttttttgatattacccgtgttcatttgcaatacggattattggaacacgcgatgcgtagctcattgcgggtgctgttagcagaagactggcgcgttaaaccgttgaatccctctgttatcaaacaaatgctcgatgacaacagctacggttttatcgaccaggtcgaggtcagcatcattcgttatgactcgttggaagagatgcttcgagtggggaaagagcaggaagaagtagaggccagcgcgttctttcgcccgagagacccagtttttcaggtgaccgcgacgctctcgacacaaatggaaatcagccctttagccacgctatatccagaacccttggtgtttactagcactttgattgcttcacaggacttgttgttcgattaactatgtttcgatacccgattttttccgcgcgtaaacgtcgtttacaaggcagtgtcagtctggaagttgctctgatcttgccgatgttgctgaccgtgattgttgcggcgtcagaaattctgaccatcctccgtgtggagcaacgcttggtgaaccttaactacaacattcttgaaatggtgggcaatcgccggacgttgacgattgaaaataatattgcccagctcccatattttagtggttttgccgagcagcaactctcgaacattgccaaaggcaacgtgagtttgtctatcgcaatgcacaatgcagcgactaaggaaaccacgccagtgatggtgagttctgcttgtatgttgagtggtaaatggcctgattttgacgtcggtagcttggtagaagtcgcgatctgcttccagcctgacgacagtgttagtagtaacgcaatctggaaactatggccaaatggtcgcttccactctcatatgatcagggagacgaactgatgatggcgctatctacatattctgtgtctcgtcgccatcaggttggcgtggtgtcggtgtcggcggcgatatttctagccggtatgctgactttctttagttttgtgttgttagtggtcgtcaccagtaccacagacagccggttatctatgctggcggatgccgtgctgtactcttcgtctgacagcgtaagcgcagatcaagatgccaaccaactgttgaacgctaacgttagcgacgatgcaacgggattgtcggcacctcaatcgaggttagataagcgtgatgacttcaccacagcgacagtaaccggaaaagttaaggcgagtgagttagtgctcaatgaagagttagtgacagaagacttgattattcgtcaccaggctacctcccgattacaccagatgacactagaaattgtcatcatgttggatgtttctggttcgatggagggggcaccaatgactcaggcgatggacggattacgggattttgctgacatcttatacgccgaagaaagacgaaatctgagtaaaaccatcagcatagtaccggcaactggattggttaatgtcggttggcgtcctaattttcttaaacctggtgcgatagcaattccccgctcattacgcactttggcaaaagagcagggttggaaaaacctgctaagtccatcggtgccggggcgttggcgtgaagcgatgtgcatgcagttgccagagattcagtcggatttaaccagcccaggaatgttaaatccaagctggatacgcagtttggagctcggccctaagcagcaaaacattcgcttctatctggaaactcacaagaagccaccactaggcgcgacttacaaaaatggcatgccgttgcattcctatattccaactaagaactcaccgtataacccagagtggaagcacatgcatgcgctgtttgacacacttgactgtggtgtcagcagtgttcagtcatacatgtccaattatcgtgagtttgtgcatggtttagaaacgctgtatccggaaatgaacacaaataacgctgaaggtgtgatgtgggcatggcgattactgtctccagaatggcgtggtgattgggataaaaccaagggtgaactgccacgagattacggtttgaaaagtaataagaaagtcatggtgctgtttactgatggtgaccacttgattgatcgagaagtacgcgatcgaaaacaagtgatgttatgtcgagagatgaagcgaaaaggaatagaaatcatcgcggtggatttcaacaaccgctcaccgtcgatgaaatcctgtgccagcccgggtgcttattatcaagcgaccaaccgcactattcgcaatgtattacaacaagtggccaccacactgaacaaaattgaattggtggaataactaccattatgaaaggaactgtatgtcgtaccgaaaagagcagctagaacgtttacctgaaaaaattcaggggtttattcagcaattctcaaccgcccagctgggaaccgtagattcacaaggcataccattggcgagttacgctccgtttgttcgtcaaggcaacgacttcgtcatgttattgagtaccgtctcgaagcatgctcgtaatctgcaacaaacgccgagagcgtcgctgatgttagttgaatcagaagataaggcgcgtcacttgtttgctcgtgagcgactggtcatagactgcgatgtcgtttgtattgataagcacagcgaggaagcctcaccgcttaagcaacaaatgcagcaaaagtacggcgagatcgtcgagcagttgtgtggcatgaaagattttagtttctaccgttttacaccacgctcaggtaactacgtaaaaggatttggtcaggcgtttcgtctggatgagagccttcaacacgcagtgcatcagacggaaggccataccgaggaagagaagcagctacaacccgcttaattattgcgagggcaacctcgcattttttcgataacaatagcgtaaagccgtactggccaaagcgcagtgaaattcagcccttcattactacagataatctacagaatgaattggaacatgattaaaagatatgcctttttaactataggggtcagtgcgacagggctgggtatggttggtgtgtttattccgttactgcctaccgttccttttgcgttacttgcgctctattgctttagtgtcagttcgcctcgttttcagtcgtggttgctcgccagccgtttgctcggtccaacgcttagaaacattaaagaaaatcgtggcctaaccataaaagaaaaggtgcgagtactgatagtggtgtggtgctcgatactggcgaccgtcgtttggttgctcggtgaacgaccgtctgcacaaattacattgctggtgattgcgcttatcgaaacctacattattttgcgctacaagacgcgcgtttatccagttgaggaaaataaatgataggtaagattcctcaatccgcaaaaccttggcttttgggttccgtaagcagtggcgtgttggttattcttggtttggtcggtcaatattggctggtgagccgagtgttcagtgacaactttgaaccgattgttctacaggtgctattggcgagtgtgactttattagcgttacgctttggtgtgattattttccatcgttacttgggggcaaaaacggcgcagcaagtgaagcagtcaatacgtaagcagctgcttgataaattggccgctttaaagccagcccaaatgacaccagagctgcgtgggaaactcaattacctgcttggtgaaggcgtggaagtactggacctatattgggggctgtttgtccctcagttttttatcggtctgcttggccctttgctagtgtgtctatttattgcattcatagacccattttctggctttatcttgctgttaatgatccctctaattccagccattttaatgttggtgtttaaacgttttgccagtgtcagtgcgacctataagcacaacttggctctgctgacggagttgtttactcagagcttgcacggccttcccgtgctaaagctgtaccaatattccaaaatttggggagcggaaattgaacagcatggtgaggcattacgacgctctaccatgtcgctcctcaaaaccaatcaactggtgatcttattggttgacctgttgttttctctgggcacgatagtcgctgcgtcattgttggcgattacgcgttatcaattgggtattctagacgcagcatcggcagcttttattattttggccagtgtcgagctgatacgtccattgtctttaatgggagcgttcttctttgccggtgcgctgggccgagaagtgcaggctgacgtacaacacatcttgtctttagacgaaaatgaatcccaccatcttacacagcaaaatcatgccgttgttcttgatgttcgcggtttgacttatggttatcctcagcaagaaaaactatttcagggtgtcgatttaagcgtatacaaaggtgaactggtggtgctgcaggggccaagcggttgcggcaaatccaccttgttcaaactgatccgtggtcagttgatgcccgatgcaggtgtgattacccatcagccgattggttacttacagcagatgccgtatgtgtttcatcagacactggaagataactgtcgtatggcggcatccagtgctacacaagatgaggtgcgtgatgcgctaaaacagagtgcgctggatgaatggctagagcactcagacacactgtcattgcatccgggtgaaggcggaaagcatatctctggcgggcaggcggctcggcttggtttatctcgagcatttttatccgatcatgcgctgatgttaatcgatgaaccgacccgtcagttggatgaattgaccgaacaaaaagtgattgatgcgctgcatcagctcaagcagcaggccggcgtattggtgatcagtcactcaccacgactaattgctcaggctgatcgagtcgtagatgtcagccgttggcgcgatgtaactaaagtaacaagctcggaggcctgggcatgatcaatcagttattaaatctagctaaaccgcacttagctccgcttggtttatcgttgctttgtcggatattaaatcagttaggcaccattgcaatcctcgttgtcgcggggcaatacgcgcaagaattgtttcttggccaacaacccgtatcgatttggccacaactgctttggccgttactttggattggtatcggcaaagcaatctgtcgttatatcgagcaactttcagggcataacgctgcatttcgtatccaagaagacttacgcaatcaagtgtattggcggctagaacagcaagcgccggacaatattcacgacctttcgaccggtgacctcaccgcacgggtagtatcggacatagagcgcatcgaagtcttctatgctcacaccattgttccagtactctctgcactggtggtgtcgctattggtgactgcttacgggtattggttagttggtccagcggcaatcgtattgggtctacttctgctggttattggtggtgtattacctgcgtggcatctcaatcgcagcgcgaagctagggcagaatattcgcgatcaatttggtctgttgaataccttgctgaccgatgtagtctctggtttcaatgaaatacagaattggtcagcgatggcgttttttcagcgcaaagtaaccaaacaaggacaagcgcttcaacgcttacataacaccttagctgtccgcaatggtgttaaggatgcgctgacagatttaatcattggtagtggctttattgccatgattgtctgggcttggtggcagggagatccgctatcgttaacggcgctatgtttatatgcgggcgctttcggtccggtgctagcgctgacgaggacttttgaggacttgcctcagacgtttcctgcttgtcaccgagttctgactatattggaagcgcagccgtcagcagcacttagcgacgatactaaagctcacgccagatctgattctgaggctctgctcagtgtcacaggtttaagccatcgttatagccctgatgctgactggctgtttgaaaacttatcgctgtcgctgcctgcgggaacgcatttggtcatccatgggcaaagtggaagtggcaagacatcattgctgcgctacttggctggtattcatctttccgagacgactccgttgcggttcacaggcgaagcgattacctgtttgaatcgtgaatcagcttggctgaaaatcagttatatacctcaacagagtgtgatttttcccgcgtctttgcgctacaacttatctctaggtggtcactatagtgatgaaaaactgatgcaagcactacggctagtctgcttggagccaatgttctttgcattatccgatgggctagatactgagttggggcttaatggtactcgtctcagcggtggagaagcgcagcggatagcgttggcgagagcctggttgcgcgatacgcccgtttatttgttggatgaagcattcagtgcgttagataaacagaccgagatcgttattcgtcagcgtcttcgccaagattggcaagacaagttagtggttgaagtcgcgcaccagccacaggggctaaatccgcactgtgaacgcaggctgatgaaagatggtcaacttactcccctcagtgactaaaagcacataaacatgccggagttatccggcattatagattactgacaaaggatgagcattgagcaattttcttcttgttttggattttagctcgagcgtaaagcgttaactggcaagccgccgaagcattttaccctttgtatttatatccccaccagtcgtcctgctcctcaattttcaaacggaagatgttatttgcctcgcagataaatagataagtcactcgttgacggctaatcagctatgcatggcctcgtcttttggaatctcctgctttagtttgtttcccaagttcaggtttagccaatagcggaatcatcatgcggtctatgttcttcatcctatcattgtgtttttgcggaacattaagtgcgcatgaacgtgattctggtacctctttagaagttcttgtgggcgcgtcacttggttaccgaaccattgaaatcagcgaaagagaaagtgttatggaagtggctgaatttcagactgatggcttgaatgtctcaccaagcatttctctcagaaccgagcctaaatatatatggcaagaccgaaactggtcttatacgttttcggctgacttttttacttctaaatttgataagcaagttgtgggagatggtggcggttataaccgcgttattcaaaacaaaggcaccaaaatagagggtttatctctgtattttactcccatcatctactaccaatttaggcgagaaaaacctgagggctggcaatatagagtcggtgttggggctgggttgggataccaggatcataacggcgagtttttaatcaccaatcgagtgcaccccaattacggaaaggtgagaaaaattaatcactcgaaactgggtttatcaactggtatttatgctgaggctaaatataaaaggcatcacatcgtatttaatggggatctcattaccaatgcgctatctggtgatgactatcggtatgtggaaaatcatgtatccattacctatcgctatcaaatatattctttttcgctggatttttaatttctgacgcagttataaagccgagtatttcttactcggcatttgctgttaatggctgtccgctatagaaatagcttgttgggagtaacgggtgggctaaacaaaaatccctgaccgtaaatgcagcctttgtctgataggtattgtgcctgttcttgagtctcaatcccttctgcaacgactttaagcgataaggttttgcccatagcgatgatcgcattaacgatggcattgctgtcgctgtgactcggtacatctttcacaaatgaacggtcgatcttcaatttgttgattggcagacctttcaggtaagaaagcgaggaatagccagtaccaaaatcatccaaagatatttcgataccgagttctcgcagttgatttaacgacgcaatggcctgttgtggatcgatcaacaaaaagctttcggtgatttcgatatccaaatgctgcgcagaaaaaccagtctcttgaagtatcacctgaagccggtcgataaagttcgattgctgcagttggagtgcggatacattgacggctattttgccgaaattaattccagactcccgccaagcgtggccctgaatacaagcctgcctgataacccaatcgccgatgctttgaattagcccagttttttctgcaattggaataaaatcagcaggggacactaagccaaattcagggtgctgccagcgcaacagggcctccacgccaacaatagagttctgctccaggttgtattggggttgatactccaaacgcagttgctgtttctctattgcctcgtgcagcgctgattgaattcgcacgtgggaaatggacttgtgagtcagatccggtgaataaaaagcgtagccgttacggccattttttttcgctaagtacatggcagtatctgcatttttcagcagtgtttcactgtcttgaccatcggttggatacagggcaataccgatacttgctgagacacgcaatgattcgtgactggtcagcttaaacggttgatggaatacacctaagatgctgtccaccgtttcggacagcgcgacatcactttgcgtctctggaagaataatcacaaattcgtcgccgctgattcgtgcgacatgggcattgagatgcaaggtgtcttgcagacgtattgccagtttggtcagcaattggtcaccgcaaaaatgccccatactgtcgttgatgtgcttaaagtgatcgatatccaggaaaagggtcgcaaagctttgctggctcttttgaccagtttcgatgtgttgctcgagcaatccaagtaaatgagtacgatttggcaaattggtcaacgggtcataaaacgccattcgctgcagcttttcttcatgtgctttgcgcaccgaaatgtcttcaaacacacagatatagttgatcagctgatctttgtcgtccattaccgcgctgatggtggccagttgagggtaaaagctgccatctttcttgcggttgatgaactcgcctttccactgtcctttaacttgtagctcagaccataaatttagatagaagctgctatcgtggtgtccagagtgaaggattttcggtgtatgaccaatcacttcttctgcactgtaccctgtgatgttcgtaaaggcaggattgatatcgataatgtttgcatcacgatcggtgatgatcatcccttcttgcgagttattgaagatcttcgacgccaacgttagttgggtttctatggtttttctacgtgtgatgtttcgcgtcatgcccatgacaccaatcagctcacctgcttgattgcgtacaggtgacttaatggtttcgagccaggttggattattgttcgagtcgatttgtcggcactcttcaacaatattctgattgccagtttcaaccactgtaatatcagcttgaatgaatttttcagcgcgctgttcgctgaaaaggtcaaaatcatttttaccaatgatttcctgattggttttttgccaggcttgctcgacgcttcggttagtcattgcatacaggccatcggtgcctttgatccagatatggtcttcaaggcagtcgataaactcttgtaatgttgggatttgactttgatcttgctgataccgcagatggcgttgttgttcttgttggtaatgtcggctcacatcaaaactaaaccgaccagcaagtgcgctcagccacgctggcacgtgatggctttgtgcgtttgtgtaagtcagcgtaatcgcggcaaacaaatcaccgttaggtagccacaccggacagatgctgaggatctgctgctcataagctgtgttgacggtttctaactgaaaaggggtaaattgagcggtgatctgctcaatctcggcaacaatcgcatcatggttctgctctgcggtcgacaacgcgctgtgttgccactgttcgttgtcattgaaggcgtagacttgtccctgtgcatggttggcattacagcactgttgcagggcatcttgccagtctgctaatgaagaagatggaatatcaaagcgaaacataattagtacggtatcctgaatcgcccaacgatgtgtttataaaaatatagctgagatggctattgggctttggctgtatcgtatccgaccataaaataattccaagcggtagaagacgcttcagttcataaaaatacgaattgataacgtctgttagtgagaggcattggcggttttctcttttttgccaaacttgacttgctgaatcaccagaccactgatgatcaataccagcccgatcagcgtagagggatgaatgtcttcaccaataatcgtcgccagtaacatcagggagatgaatggggaagcgaaaatcaggttactgatgcgagccgtattctgtgttgacttgagcgcgcttagccaaaggacgaacgtaatccccatctcaaacagacccacataggtcaccgcagcccagccttgggccgagatggtattccagctttgtccttcatagatgcttaacgcaacagtaaaaggaatcgcaaccagaaaaccaagtaacacgcccacgaccggatccgctttgtttttggtgttgagaatccaatatcctgcccatagcaatgtagagagcagagctaaaccaacgccaagcgggctctcaaaatccatacctaacacgttgccctgagtggcaatcacaatcacacctaggtaactaaacgcgcaagcaatccagtctttgctacgaattttctgcccgagaaataccgctgccatgagcgtcagcgtgatggcccagctgtagttgatggcctgggcctgagaggccgggagcaagtcataagccttaaacaggatcaggtagtaggctaatgggttaatcaggccaagtagcaggtaataccaaggattcgacagaaaggtatcgctgagctgattcaacttgccttgaacaccacatacgatgacaagagcaatagcagaaacgatgctggcaatacacagcatctgaatcggagtgaactcggctaatgtgagtttaaatgcggtcgccactgtcgaccaaagtaatactgctgagagcccaaatcctagggcgcgacgctcattcatgatgcctctgtatcgtgttcaaaggctcggcgataagattttgagcgagccaaaggatattattttgagcaggtagtgtatgcgaggatttttcatccaacaaactggacatttatccagtgtctaaataccattgttatagatataaaacacaggctaactcgctattatgcaatggattcttgagcatcaatctctcattctctcttctctatgtgccgctgcagtcagcggagcggcggtcggttggtgggtaaaacagcgctttatcactcaaactcagcttcttgagcagcaactgtctgctgaaaaacagcttcaccaacaacagcttgagcaagtgggtcagcgtctggctgaagcgcaacaagagctggatgaactggatgacgagcgcgataaagcggcatttgaagtgcgtcagtcacacggcaagttgatggcagcaatggagaagcttcgttatttcgaagccgtcaaacaagagcgtcagcagtatttcgatgagctcgggaaaatgcgtgagcaaaaatcgcgtttggaaacccaattacgagagcagcaagcgcgccatgagcaagtgaatcagtcgaatgcagaaaagctgcaaatactggaacaagcagaagtacgcctgaagcagcaatttgagcaccttgccaaccagctgtttgaagagaaaaccgcgaaggtggatctgcaaaatcgtcagagcttagaaggcttgctttctccgctaagagagcaattggatggcttcaaaaaacaagtcaatgacagctttagtcaggaagccaaagagcgtcatacactggtgcatgagctaaaaaatctgcaacgtttaaacgagcaaatgacgcgtgaagcggtgaacctgacccaagctttgaaaggcgacaacaagcagcaaggcaactggggcgaagtggttcttgcccgtgtgctggcagaatctggtttgcgagaagggcacgaatacgagacgcaagtgaatttgcaaaatgaagcaggtaagcgttatcaacctgatgtgattgttcaccttccgcaaaataagcaagttgtagtcgactcgaaaatggctttggtggcgtatgagcgttacttcaacgcggaaaccgatgcacagcgagatcaagcgttgaatgcccatcttattgcgctgcgtgcgcacatcaagggcttaagcatgaaggattatcacaaactcaaaggcatccaaagcctcgactacgttttgatgtttattccggtggaacccgcttttcaggtcgctattcaggctgatccgagtttggttaaagacgcgatggagcagaacatcattttggttagcccgactaccttgctggtggcgctgcgtaccattgataatttatggcgaaatgaacgtcagaatgaaaacgcgaaactgattgcagagcgagcgaccaaactttacgacaaactacgtttgtttattgatgatatggaaggtttgggcggggcgctggataaagccaatcaaacgtatcaaggcgcgatgaacaaacttgccacaggtcgcggtaatgtgattcgacaggcagaaagcttcaagcaacttggtgtcgagattaagcgcccaatttcctctgatcttgcacaactggcacagagtgaagcattttccgaaaatgaatcgttagttgaaagacatccggctgaggataaagtaaactaatcgcccgcagtacattgggcgactctatttgtcagcaaccgcccagcagtgaaacgtgctgcctaagaggaattagaatgacggacacaagcttgcaatccaataatgcattagagaacgaaaccacccactttggtttcactaccgtggcgaaagaagaaaaagtaactaaagttgccgaagtttttcactccgtggcagcaaagtacgacatcatgaatgacctgatgtcgggaggcgttcaccgtctgtggaagcgtttcactatcgattgtagtggtgctcgcccggggcagcgcattctggatcttggcggtggtactggtgacctgacagcaaaattctcgcgaatcgtcggcgatcagggccatgtgattctggcggatatcaacaactcaatgctgaatgtcggccgcgataagctgcgcgataatggtattgtgggcaatgtgcattacgttcaggcgaacgcagaagaactgccgttcccagatgattattttgatgtgattactatcagcttctgtctgcgtaacgtaacggataaagacaaagcgctgcgttcgatgttccgcgttcttaagccgggtggccgtctattggtactggaattttcgaaaccagtcatcgaaccattatcgaaaatttatgacgcatactcgttccatctgttgccaaaaatgggcgaattggtcgcgaacgatgcagaaagttaccgttacctagcagaatctatccgcatgcacccagatcaagacactctggaaggcatgatgcaagaagcgggcttcgaaaacaccaaatactacaacctaacgggtggtattgtggcgctgcaccgcggctacaaattctaagggttaacggcatgccatttgaacctcttattactgccgtcattgaaacgtcgctgaacacactgattaaagacgatcctgctctaggtcgtcgtttagcacgtctgaaaggccaggttattcaagtccacctgaaagaaatcaataagacgctgacctttgtttttagtcagcagattgatgttttgggtaactatgaaggtcatcctgactgttatttgtctctcaacctgagtgtgttgccggaattgcgagatcaagccaacatcacccgtcttatcaagcaagataagcttgagttggaaggcgatattcaactggcacaaaaattctctcagctgatggtagattgcaaaccagacattgaagaatggctgtcgcgagtgactggagatgttgtagcccatacggtcgtgcagggttcaaaaaacgtcggtaactttttcgtttctcaagcagaaaaacaccagcgacatctagcgcaggtgatgacagaagagtggaaattcgcgccagcgccgctcgaagtcgcacatttttgcgatcaagtggacgaagtacgcagtcaggcatcacgagtggaagctcgtctgaatgctctgcttgataagttagatgcggataagcctgggttggagaaaccatgactccagcagaaataaagcgcttatatcacatcgttaaagtacaactggaatatgggctggatgagttgttgccggagcatcaactgacgaaagcgccgctttggatgcgcaaaagcctgttctggattaaaaataaacaccccgagaagccattaggtgatcgccttcgtttagcgttacaagagctgggtccggtttggatcaagttcggtcagatgatgtcgacccgccgtgacttattcccgcctcatatcgccgatccccttgcgttgcttcaggaccaggttgccccatttgatggtgaactagcgaaacaacaaatggaaaaggcgttaggtggtccgctcgaaaactggtttaccgagtttgatattaaaccactggcctctgcgtctattgctcaggtgcacactgcacgactcaaagacactagccaagaagtggtattaaaggtcattcgcccagatattcgcccagttattgattccgatctaaaactgatgcaccgaatggcacgtatagtcgcgggggcaatgcctgaagcacgtcgtttaaaaccggtcgaagttgttcgtgaatacgagaaaacgcttctcgatgaactcgacctgcgtcgtgaggcggctaacgcgattcaattgcgtcgaaatttcgaagatagcgaagaattatacgttcctgaagtttttcctgacttcagtaatgaaactgtcatggtttctgagcgaatatatggctttcaagtttctgatatagaaggcttgatagcaaatggcaccaatatgaaactgctggctgaacgcggcgtgagtgtgttcttcactcaggtgttcagagacagcttctttcatgccgatatgcatcccggtaatgtgttcgttaaacctgatcacccagaaaacccaacgtggattgggttagattgtgggatcgttggtacacttaatagtgaagacaaacgttatctggcggaaaacttccttgcgttcttcaatcgtgattatcgtcgagtggcggaattgcacgtggactcaggttgggtgccggcagataccaatgttgacgaatttgagtttgcgattcgcattgtttgtgagccaattttcgctaagccactgtgtgaaatctcctttggtcacgtgctattgaatctgttcaatactgcacgtcgtttcaatatggaggttcaacctcaactggtattgctgcaaaaaaccttgctgtacgtggaagggcttggcagacaactttatccgcagcttgatttgtgggaaaccgcaaaaccattccttgaagaatggatgatgaatcaagtcggtccgcaagctttagtgaatgccattaaagatcgcgcaccattttgggcggagaagttaccggaattgccagagctgctttatgatagtctcaaacaaggtaaggcgatgaaccaacgtatggatcagctttatcagggctaccgtcaaagtaagcgacagcaggcgacaggtaagtttttatttggtgttggcgccactttagtcgtatgctcggcaatattggtggataacgcttatgagcagctatcgttcgcctgtgggattgcaggtgtcacattctggctgtttagttggcgagcttatcgtcgatagacggtaaactcttgaaatacattttgtttaaagacccgaggtaaaaagaatgggtggtatcagtgtttggcaacttctaatcattgctgtaattgttgtattactattcggaaccaagaagctacgtggtatcggtggtgatctaggcggtgccgttaagggcttcaaaaaagcaatgagcgatgacgaagatgctgcgaaaaatgctaaagacgctaaagacgctaaagacgcagacttcgagccaaaaagtttagagacgcagcaacaaaaagaagctgcacctgaaacgaaaaaagacaaagagcaggcgtaaaacgtgtttgatatcggtttttgggaactggtattaatatctgttgttggtctggtcgttcttggaccggagcgtttgcctcatgctattcgcagcgtgtcccgctttgtcggtgccgctaagagtatggcaaatagcgtcaaagacgaattgtcacacgagctgaaagtccaagagctgcaagagaacttgcgcaaagctgagcaaatggggatgaaagatttatcccctgaattgaagtcttctgtggaagaacttaaacaagctgcgcaatctgtaaaccgcccttacgcggaaaaaactgagtccgatactaagcctgtgaaagcagagcctgtcgttgagtcggtagagaaagcggaagatatcaaggttacagcggcagataaaaaagccgaatagtctcattaggaggagctgctaggataagtagctcctttttgatctggtttttacaaagaggtttgccatgtctaccgtcgagcagacacaacctttaattagtcacttgttggagcttcgcaaccgactactgcgttcaatattagcagtgttggtggtgtttgtcgggctagtttatttctctaaccatatttacgagtttatctcagcacctttggtagaacgtctgcctgaaggggcgacgatgattgcaactgatgttgcgtcaccattttttacgccacttaaactgactctgattgcgtcggtatttgttgccgtgccatttattttgtatcaggtgtgggcatttgtggcaccaggcttatacaagcacgaacgtcgtttgatcatgccgttgctgttttccagctctttgctgttctactgcggtgtagcgtttgcgtattttgttgtatttccgctcgtgtttggcttcttcaccgcgatttcgcttggtggtgtagagtttgccactgacatttccagctatctggattttgtactggcgctgtttatggcgtttggcattgcttttgaagtaccggtcgcgatcattctactgtgctggacgggtgcaacaacaccacaggatttaaagcaaaaacgcccatacatcatcgttgcagcgtttgttgttggtatggtgttgacgccaccggatatgatttcccagactctgctggctattccaatgtgtttgctgtttgaagttggtttgctgtttgcgcgtttctacacacgcaaagatgaggaagacgaaacagaagagtagtctcaggctcgtaaaactatcagtaaaaaagcggctctccagagccgctttttgatcgtgagtactaaagcgtcattacttgacttttagtacgtagccacagttcgaacatacatatatttctttgattcctatgagcttttgaaagaaggttcggcgctgacgttgtaagtaaataccatgctgacacataaaaattcctatttttgttatgatttttaacaaatatattatgtgaagttggttccaaaattaaggggttaatgggtttgaaacgatgttgtgtgatggtgattgttaaatagggcttgcttgttttatgaaatactcagtaagaggctatttttaaagcaaaatcaatcggttccaatacgctctgacagtgcccttgccgtgatgccatgtaaaacaaggcttagtattacagtgcaagctacggttaatgcaataaagcgtccccctggtaactccgcatctaagacgatgatggtaaatacaatactcgctaaacctctcggaccaaaccagcccatgaaccagcggtgacgggcgggtacggaagtgccgataaaagagagatagatagggatcattcgaatcagcgttaaactgatgagggcgtataccatcatgttgatggagaaaagcccgagaacttgccccacaacagccgccccaaaaagaatccaagtcagcatggctaatagctcggcgaggctctcagtggtcaataccagtttgtgagtatggcgagaagcaagatgaccaaacagaagcccacctgtgaatgccgcaatgtaaccactgccgtgtagagtttgcgctaaaccaaagctggtcagggcaatagcgcccactgtcagctgaacccaaatttcactgagccattttttcttcgcgctccagtagagtagcttggcgccaatgtaggctagcgacaatccaaccagtgtgcctatacccagctcttcagcaaacaccatcaaagcatgacgcgtactgatatcagcatgggtagtactggtttccacggcgatgagaagcaacaggattgggacgcacagaccatcattaagtccgctctctacattgagtccttcgcttacgggagttggtaccttcgggtttgatatgacggctttgcccagtgccgcgtcggttgccgcgagcatagtagcgaggatggcagcttctataatcgataagacgtcaaacagaataactgcgacgaatgttcccaagataatcgcgcccggcagtccaaacatgagcatccggactggataaacggctttttgttttaatacggtgagattggagtgagcggcatctgagaaaagaattaaagccagcgtcaggtcggctagcagtcttaagtcattggcttctgctgataatccgattatccccagaccatattcacctagcagcaatcccagagcgacataaactatcggtccagatattgcggagttttcgatgcgctttgctatcagggtatataagaacacaattccagcgagaatgctgataacaaaatagatacgctccaaatccataagtacttccttgtacgtcatgctgatttttgaacaactttggtatcagtgtagcaatagctatcgcaaagtttttagtttgttgctgagtaacttattgagttgaaggtaaattaaacagggattcggcattcgctgtcgtcactgtgtctacttcttcaatggttaagtctctcagttcagcaatacgctgggcaacgagagaagtgtaggctggctcgttgcgtttcccgcgatgtgggactggcgctaagtaagggcagtcagtttccagtatgacccactgcatatcgaggtgagggataactttatccatcccaccatttttaaaagttgatacgccacctaagccgaggtggaagcccaactcgttaatcgcttttgcttcttctaaactgccaccaaaacaatgaaatacgccacgcaagcggccatcttgctcctggcgtagcagagttaatgtttcttcgatggaatcacgagtgtggatcacaacaggtaagtccatctcttttgcccagttaagttgggtaataaatgccatttcctgctcagctcggtaggttttatcccagtacagatcgataccaatttctcccacagcgatgaaattgtgtttctcaaaccaaccgcgaatgatttccagagtttgttcaacattatcatccacatagcatgggtgaaggcccatcatcgaatggcatacttcaggataagcctgttcggtttgcagcatcggctcaatcgactccagatcgatgtttggcagcaaaatcttattaatgccttgttctcgtgcgcgttctacaacttcgtcgcggtcattatcaaattcgctggcgtatatgtgcgcgtgggtatcgatcatggttcgtctctgtgcttcgttttttaggtcttgtgagaagtatacttgagtgtgagggcggggtcattttcagtttttttccgcgcctttttccagattgtcacccgcaaagtgcatcaagagtgatatgattttatccaccagatgatttgatcatcataaccgtccagacaaggagaaaatggtgtctgtatcaattcaaggtccattccctgcacgccgtatgcgtcgcttacgtaagcatgactttagccgtcgtctagtggctgagaaccaactttctgttaatgatttgatttacccaatgttcattctgatgggcaaagatcgtcgtgaaagcgtagagtccatgccgggtgtagagcgtttgtctattgatttaatgctagaagaagcgcaataccttgcaaatctaggtgtacctgcaatcgcacttttccctgtcgtaaaccaggatgcgaaaagcttatgtgcgactgaagcctacaacccagaaggtttagttcagcgtgcagtgcgttctcttaaagagcatatccctcaaatcggtgttattaccgacgttgcgctggatccatttaccacgcatggccaagacggcatcattgatgaagacggctatgtaatgaatgatgaaacgactgaagtattggttaaacaggcgttgtctcacgcagaagcgggtgctgatattgttgcgccatcagacatgatggatggacgtattggtaaaatccgtgaagcgctggaagaagcaggacatattcatacgcaaatcatggcttactctgcgaaatacgcttcgaactactacgggccattccgtgatgcggtcggttcttcgtctaaccttaaaggtggcaataagaaaaactaccaaatggatccggcgaatattgatgaggcgattcacgaagtcgcgctggatatcaatgaaggtgccgattctgtaatggttaagccggggatgccttatctggatgtggtacgccgtgtgaagactgagttgcaggtgccgacatttgcttaccaagtgtcgggtgagtactcgatgcataaagcggcgattctaaacggttggttaaaagagcgtgaaacggtgatggaatcattgctatgtttcaaacgtgcgggcgctgatggcatcctgacttactttgccaaagatgtggcggagtggttagcggaagaaaacgctcaagcggctcaatatctaaatatgtctcaggaagcgacagaagagtaattatcgcttagtgagaaaaaccagaccgacaatagttgttcgtctgtatatacccaagtaacctctggcggatcaaatatggcttatttacatagcagcagtccaaggtgcttgggtattaaatttctggggagagaacaatgacaatgctgattcgtgaaggcacgttggaagaggcacttcaggtggtaactcacgtaaaagagtttgccaatggagaaacaatggagtctatggcacagcgtctcggcgataaaaacagcttaattctagtggctgagaagaacggttcgattttaggcttcaaaattggttatgaattggatgatgatactttttacagctggtttggtggtgtagctcctcaggctcgtaatgaaggggttgcacaaatgctgttagaggcccaagaagagtgggtggctgagcaaggttataaaacccttaaagtgaagtctcgtaaccaattcccagctatgcttagattgttattgagaaatggttatctcattgaaaagtttgatgaaaacgttaatcttcgcgaatctagagtacacttcattaaagcaatatgaaattaaatgagattttttctcatttaattcttgacagttaaatgagaatcattattattaatcctgtcttagggaatgaggaatggttcacaaggacgttgatttacttattaatagttgttgattaacagaagttgattaactggtgttgagaaggtgatgaaacagtttccaagaacttgcacgaactctttttgacacgacattgctcacattgcttccagtgtaatttatagcttcttggttaagcagcttgataaaaaattgctttaccacttctgctaggcgacccaattgggtcgcttttttcttttctacgatttcatttgacgccacgattcataacttttccacatttgatgatcattttcagatcgttgatcttttcatcttaaaataaaattatttaatattattagtaacttaacttggttattttctttgttttgtaatcttgtataaccagtggataaataatataaacagagttatccacaggaggggttgagttttagtgtatcagctcgaaatatttacgcgatctggatcgagcgaacaagatagattcggatcagtagtcatggcatcctaagcagatctattaagtactgacttggatacagacaattatggcaagtattcctgaaaatccgctgattcttatcgacggttcttcttatctatatcgcgcttttcacgcctacccaggcacaatgagtaatggtgaaataccaactaatgccgtctacggtgtcgtaaacatgctacgcagtatgatgcgtcagtttgcgtctgatcgtattgcagtggtttttgacgcgaagggtaaaaccttccgtgacgatatgtatccagaatacaaagcgaatcgtccgccaatgccggatgatcttcgttgccaaatcgagccgttacataatgtgattcgcgcgatgggcttgccattaatttgtgttcctggcgtagaagcggatgacgtcattggtactttggcttatcaggcatcacaaaaaggcatgccagtattgatcagtactggtgataaagacatggcgcagttggtggatgacaatatcaccctgatcaacaccatgaccaatgttgtgatggatcgtgaaggtgtgattgaaaagttcggtattccaccggagttgatcatcgattacctggcgttaatgggcgataaagtcgacaacattccgggtgtaccgggcgtgggtgataaaactgcaactgcgttgttgcaaggtatcggcggcctgacgaagctttacgaaaacttagatgatattgctccactgggtttccgtggttcaaaaaccatggcgaagaagctcgtcgacaacaaagaaaatgcaatgttgtcgtacgaactcgccactattaagctcgatgttgaactggaagaaacgccggaatcactgctcaaagcagaaccaagcaaagacgagctgatcaagttatatggtcaactgacgtttaagtcttggctcaatgagctgttagaaggcggctcaggcgctgtagaagcggtcgaaatggctgggtctgcacgtgcatcatcagcttcttctcatgctgagatggaaacgtcagcagtgacgattgatcgcagtcagtacgaaaccattttagacgaagcgtcttttaatgcttggttagaaaaactaaaagcctctgaattgtttgctttcgatacggaaacggacagcctcgactacatggtagcgaatctggttggtctctcgtttgcggtagacgaaggcatcgcagcttatgtccctgttgctcatgactaccttgatgcaccgcagcagctagaccgcgactgggtgttagagcagttaaaacctatcttagaagatgagtcgcaagcgaaagtcggccagaacctgaaatatgatgcatctgttttagctcgctacggcattgagatgaaaggtattaagcacgataccatgctggcttcttacgtatacaacagcgtaggcggcaaacatgatatggacagcttagcgctacgtttccttcagcatagctgcatctcctttgagcaagttgcaggtaaaggtaaaaagcagcttacttttaatcaaattgaactcgatcaagcgtccccatacgcagcagaagatgcagatgtcactcttcgtctgcacaatcgtctgtttgccaatattgaacaagacgaaaagctgaaatcggtgtacgaagatatcgaaatgccgcttgttcctgtgctttctcgtatcgagcgcactggggtattgattgatgacatgaagctgagcgctcagtcggtagaaatcgccgctcgccttgaagagcttgagaaaaaagcttacgaaattgcagagcaagagttcaacatgaactcaccaaagcagttacaagctatcctgtttgagaaaatgggtttaccggtagtgaaaaagacaccatctggcacgccttcgaccaacgaagaagtcctgcaagaattggctctagactacccattaccaaaactgattcttgaataccgtggtctggcaaagcttaaatcgacttacaccgataagctgccgaagatgattaatccaaccacaggacgcgtacatacctcttaccatcaagcggtaacggcgactggtcgtttgtcatcaaccgatccaaacctgcaaaatattccaattcgtaatgaagaaggacgccgtattcgccaggcatttgttgcaccgacgggttacaaaatcctggcggtcgactattcacaaatcgaactgcgcattatggctcacctttctggcgaccaggctctgcttgatgcattccgcgatggtaaagacattcacgcagccactgccgctgaaatcatgggcgtgggcattgatcaagtctctagtgaacagcgtcgccgagcgaaagcggttaacttcggtcttatctatggtatgagtgcgttcggcttagcgaaacagttaggcatcccacgtggagaagcacaaacctacatggataagtacttcgagcgttacccaggtgtgatgcagtatatggaagacacgcgcagtgctgcagccgatcaaggttatgttgaaaccatctttggtcgtcgtttacacctaccagagattaaatctcgtaacgggatgcgtcgtaaagcagcagaacgtgcggcgatcaatgcgccaatgcaaggtacagcggcagacatcatcaagaaagcgatgttacttgttgaccaatggattcaggctgaaggtgacggtcgagtgaaacttttgatgcaagtacacgatgaactggtatttgaggttgaagagtcatcattgtccgaaattgaaagtaaagtacagaaattgatggaatctgcagcagagctgaaagtgcctctggttgctgaagctggtcatggtgacaactgggatcaggctcactagtcatttttaaatcgatttgtctaatttattatgagccagcgcacaaacgctggcttttttttgcgattaaaaaagacatggcagtcttagatttgctgtcatttaataaaactttaatgaaaaaaaactacaaaaattctttgcaattctgaccaattgttgtacattaatactcgtagggtacagaggtaagatgttctatctttcagaccttttgtttcacgttattggattaggctgattcagccgccccagtcagtttttgactggggcgttttttattgggtcaaagaaaaatatgttaaagaacaatcacatatagttttttggcttttcatcaacctccccctttctttaactccttacaaaacctcacttttttctgcatttagccgttctctacgtcctgtaaatttacgccagtcacattctgattttttctccacagaaactaagtcgttaataatcacagttgtatttattttaaggttttgaattttatcatttttattgtgattgaatatggcggggagactatagtggggaaatttgaaggctttttatgctattgaaatcatttgatagttcagtaatgctttacagcataataacaactaccaagttttctctcccgttatccctgccaggaaggtggggatttttatttctgtcatttcctttcttattcgttagataaacaaaagccccaccaacgggttggcagggctatcgcaaaaatttaacaagaattgttaattattcttcattgctctctggcgtttctaattcgtcttcttcaatcagatgtgccagtgcaggcgcaaaccaggtgtccagtttggcacgcagctgatcaacacctaaacctttcagagacgaaaatacgtccacgtctacatcaccaccgaaagtttcaacttgcttacgaattttcagtagtgtctgtttacgggcaccgcttttcagtttgtctgctttggtcagcagcacttgcactggaatacggctgtcgatagcccaaaaaatcatttgctggtcgagatctttcattgggtgacggatgtccatcaaaaccactaagccttttagacactcgcgtttctgaaggtattcgcccaaagatttctgccatttgttcttcatctcaactgggacttgagcaaagccgtatcccggtagatcgacgatatgacaaccttcttctaccttgaaaaggttaatcaactgggtacgacccggtgtctttgatgtcttggctaagcttttttggttagtcagacggttaagtgcactcgatttaccagcgtttgagcgtcctgcaaacgcaatctcgacaccttcgtcctccggcaagtggcgaatatcgggtgcgctggtgatgaaatgcgtattttggtaatgaatttttacgctcactgttaactccatctcgactttgtgtagtcgattgattacttttttgtgaaattgtgtaaaataaccgtgctcggcatgaggtcgcctattgtaccatgagtgtacacggtatgttcacattccgtggtactggaagcttgataattataatggaatgtcatgaagaaattagcgctaattttgagtgttttagccagctgctcagtatgggcccaaggtagtattgaggctggtaaagcaaaatcacaaacctgtgtcgcctgtcatggtgcagatggcaacagtgcaatcgcaatgtaccctaaactcgctggtcaacacgctaagtatcttgaaaaacagttgcaagatcttaagttaggtatgacaagcggtggtaagcaaggtcgttacgatccagtcatgagtggtatggcaatgccgctaagtgatgaagacatcgcagatctatccgcatactttgcgtctctgccaacgtcagagaactcaacacctgaaaacgttgttgagaaaggcaaagtgctctacaccgctggtgatgctgagcgtggtctaacggcatgtattgcatgtcacggtgctcgtggtaacggtactgagctttcaggtttccctaaaatttctggtcagcatgctgactacatcaaagctcagcttactaaattccgtgatggtagccgtggtaacgatatgaatgccatgatgcgtgatatcgcgaagaagatgacagatgaagatattgaagttctgtcgcaatatgttggcggtctgcactgataactgataaccctacatagttcgagcaatgttattcaaaaatgccccggcgaattcgtcggggcatttttgttggtgacttagctcacaccagaggtaagtggctaaatagatatctagctcggtagcttgtaagacatttgccatacttgttgttgcctttttctcttcggttaaccttaacattatgattagtaatatcttttgtctgtaacaggaaaaatgctgtagtttttttctgtgctcgccttgtcgcaaggtttgatcggcgtaaagtagaagctgttcacaggggggtgaacaaagggaaatttagaccaaggtttcggtctcagggattcaagctagggatgcttggttgctgcaaaaggacttgggtaggcagggagcctgccggataaggatggtcatctcgtctgacggttaagacagtgaaaaggatcaggcacaggaagtagcccagaagacaggaagttaatggatagccaaaattcatcaggaagatggaaaacaacactttttggcaaggaaagctcgaaaaacaaaaggattattggtgcactcaatgcgtgcaacacagtttcgccacataagatggcattaggaagcggcagtttaactgccgctttttttatttctttcacaataaattcgacgtcgaaattctctcaggagatgatgtcgcatcagaatcagagttttttagtaaaaactgctgaaaaaatgctcagtaacactccaatctgagttcagtttctggtatgtttcgcatccctgtttgaggaagtcagcatgcatacctgtcctttatgccacaatcagcacactcaccattattttgaagataagcgtcgcgagtatcttcaatgtgaacagtgccgtttggtgtttgtaaatccagaccaacgtttggatgcagataccgaaaaagctcactatgatttgcatgagaacaatcccgaagatatgggatacagacgctttttgtcgcgaatagctgatccaatgacagagcgaatttctccacaatcgaacggaatcgactttggttgtggtccgggcccgacactttctctgatgttagaagaaacgggccacagcatggcgttatatgacctttattaccaccctgatacatcggtgctagaaaagcagtatgacttcatgacagcaacagaggtgattgaacacctctaccacccagatatggtgtggaagcaatggttgaatttagttaagccagggggctggattggcctgatgacaaaaatggtcatcgacgcagaggctttcaaatcgtggcattataagaacgacccaacgcatgtggtgttttttagccgtgagacgttccagttcctagctgagcgggataagctcgaacttgaatttattggtaatgatgtaattttactgaggaagacccagtaatgagccgtagtaaaaaatctagaaagccgggtgccgcaggcgcacctgatattattgtcactcgtaaccgtactgaatcagacgtggaaggccgtttacgtaagcgtgcgaaaaagcgcaaaggtttgaaaacgggtaaccgtaattcagacgcgaatgagcagaagcaacgcgccgctgcacaaaatcgtgacccacgtttaggcagcaagaagaagatccctctgattgttgagccagcgaagaagatgaccaagcaagaacgtcgtctgtctgcggtacaagagctggagatgctggaaaacgatgcacaattgaatgtgttgttggatcgtatcgaagcaggtgagaatctgggtactggtctacaaaaatacgtagacgagaagctggatcgcatcgagaagttgatggaccaacttggtctgttagaacctgaagaagaggaggactttactgctcctgctgcgaaaggttctcgtaatgacgatgatcttcttgcggattttgatgatatcaactttgacgactacaaaggataattaagcgatgaacgtaaccttattagcaattgcaggggcggtgatcattatcgctctggcttcttatgcaggttaccttctgcttcaattgaaaaagcaaaaggaattgcagctgaagcatcaaaaactggcgattgataaacgtaacgccaacatttttgagaacgtgcataccttgtgtcaggcaggcattcaaggccagtgcgatttgtcggaaatcagtattcgtgtctactgcatcatggattatgttcagggtgaagaccgcattgatttcgacaaaacgtatcctgcaatttctgagctttaccatattgtgaaagatatggcgcgcggtgaagatcgccagcaactagccaaaaaagagcgtatgcagcagaatctgactcgtcagaaagcggaaagtcgcttaaccgagtcgatcgttaaagagctcgaattgttgaagaaaaacgtccagccactgaataatcaaattaatattcagatgatctagtcaccagaacgttacttgattgcttgagtcagtaatttcaccccagttatgctcttgtggcagctggggttatcgtgatcacgctagcacttctttggttttataattaaaaagccaaaaggtattaccgcggttatctttgtcgtgtggcaaaataagcagctctgaatattgggtgacggctttcgttgccctaacatttaacggaaagtaccaccatgtcgaatcaacacactgaatcgaaacaacaaatcgtttgggatcaagcagtattggataagtacaactattccggtcctcgctatacgtcgtacccgacagcattggagtttcacgaagcatttactatctctgattatgatatggcatgtgctcagtaccctgatcggccgttatcgttatacatccatattccgttctgtcacaagctttgttactactgtggttgtaataaggtgattactcgtcactcgcataaagccgatgagtacctcgatgttctagagcacgaaattcgtcaacgcgcgtctttgctggtgggcagaaccgtaacgcaactgcattttggtggtggtacaccaacgttcctatctgaaaaacagatcacacgtgtgatgaacctgcttcgccaggaatttttcttcagtgatgatgccgaaatcagcattgaagttgacccgcgagaaattgaactcactatgctggatcacctgcgcagcgaaggttttaaccgcttaagtatcggcgttcaggactttaacaaagaagtgcagaaactggttaaccgtgagcaggatgaaacgttcatttttgatatggtggcacgagcgaaagacttgggcttccgctcgacaaacctggatttaatctacggcttaccgaagcagaccaaagagtcttttgctaagacactggagcaagtgcttgaaatgtcgccgggtcgtctgtcggtatttaactacgcccacatgccgcagctgtttgccgctcagcgtaagattaaagatgaagacctgcctcaagccgaagaaaagatggcgattttgcaagataccatcgcaacgttaaccgatgccggttaccagtttatcggtatggatcactttgctaagcccgatgatgaacttgcggttgctcagcgagaaggtgtgttgcatcgcaacttccagggttataccacacaaggtgagtgtgacttagtcggctttggtgtttcggctatctcgatgattggtgacgcttatgcgcagaaccaaaaagagttgaagaaatactacgctcaggtgaatgacctgcgtcatgcgctttggaaaggcgtctcgctggatgcggatgacttactacgccgcgaagtgattaagcaactgatctgtaactttaaactggataaaaaagccattgagtcggagtttaaggttaagtttaatcagtacttcaaagaagacttggagctgttacaaaccttcattaatgatgagctggtcgaagtggatgacaacgaaattcgtgtcactttacgcggtcgcctgcttatccgtaacatctgtatgagtttcgataagtacctccgtgcgaaggctcgtcagcagcagttctctcgagtgatttagaattagagagattccgaatacaaaaaatgccagcagatgctggcattttttatgatttttcgcggaattaaacgcgatgtttaactttttctttcagctctgttttttcagagtctgacaagaatgccaactccaggccattgatttgcgcttggcgaatctgttcttggcttaaacctgcagctggtgctgcaacttcgtattcgtaaggcagttcaataccttcaaccgctgggtcgtcggtgtttagacacgcaagaacaccatgttcaaggaactgttttagcgggtgattcgcaagagaagcaacggtgctggtctgaatgttcgatgtcaggcaagattcaataccaatgcggttttctgctaggtaatccatcaattttggatcttcaatcgctttcacaccgtgaccgatacgcgttgcacctaacgtgttgattgcttgccacatactttctgcaccagcagcctcgccagcgtgaacagtcacgtgaagacccgcgtctcgcacttgtttaaagtgagaaacaaaacgatcacccggttgacctagttcgtcacctgcaaggtcaactgccacaatgtggtctttctgactaaggataccgtctaattcctgttggcaagcatcgataccgaatgtacggctcatgatgccaatcagattagcttttacaccgaaatcacgcataccagcctgaacaccatcgacgactgcttcaacgacaccggctactggcaggttgtgcttcattgccatgtagtaaggcgagaaacgtaattccgcgtaatcaatttgagcgtcaagcgcatcttccacgttttcgtacgcaacacgacgacacgcgtctagatcacccagtaccgctacgccccaatcaagctttgagaggaaagcaacgagagaaggctctgcttcaacaatctgaacgtgtggcgtgagagattcaacgtcgtacgcaggcagtgtcatcccaaatttttggccaagatctaggatggtctgggtacggatgttgccgtcaaggtggcggtgcaaatcagtaagaggaaggttcttagttatcattgtgttgatccggatagttatgaactggaacaaggcccaaacatcatctgtgacaatacattgggaagatttgcaattaagtataattaacagtttggttgattgtcagtagagcgtgaccaggaaatcaacgattctcgctcttttctactccatgttaactaaatgtgttggccattcttccagtggcatagggcggctgtaataaaatccctgcacctgatggcatcctattgaacgaagcagttgggcttgagaggcgttttctaccccttcagcgacgacgctggttttaagtccagccgttatattaagcacggctgcaaccacagatcgctctagattctcttggctcaattggttgacgaacgtgcgatcgattttcagacatgtaaagggcagggtatgcagatagcccagagacgaatagcctgtaccgaaatcgtctatcgcgatgcctatgcccatatcgcggagttttttcatgttgtctagcgttgtcggcccgctatcgatgatgcgcgattcagtgatctccagagtcaggttactggctgggagtttagttattgttagcacacgcgtgacgctatcgacaaagtccggacaggaaatttggttaaccgagatatttacatgcagttggaagtctgatggccactgcttattttctatggcgttgtaggtatcgcgacaggcttgtaacagaatctgttgaccaatcgctttgatcatcccgctctcttctgcgatgggaataaaatccaacggtgaaaccatgcctgactcactctgccagcgcgccagagcttcggcaccacaggtattgccagttgccaagtcgataatcggctgataatgcggaatgaactctcggttttccactccggtttgaatcttagttagcatctgagtacggaatttagaagcactggcgagttcagggctgtaatggcaaacatttgtgagagaatcttgtttggcgtaactcagtgcaatgctggcattacgcaaccataaagacatatcttcgccttgcttactttgcacaataccaagcgagattttcatgatgacggcttcttcttgcgtgatgaacggagtcgcaaagagttgctgtaaacgacgctctatgagccgaacgtcattgctgttgtgtacattggatacaaaaatggcgaactcgtctccaccgatcctggccagcaaagtatcatcttgaaattgttgtttcagcctttccgctatgtctatcagtagttgatcgccattatggtggccgacactgtcatttatgtccctaaatcggttgatgccgagcaaaaatagcgttccttggcactggcagcgttgctgagtacacatttctactaacccttggcggctgtataaacgtgtaagtgagtcataaaccaactgctctcgtaaagcggtaaatgatgcttttaaatttgcggtcatttcattaaatgcctgaacaagtaccgtggtctcatacacatagcccggcttggggaggctgctgttccaatcgcccttagccaactggagtgctgcagctgcagtggtattaattggctttgtgatgcgattgaaaatgacccagcagatcgcaatgccgattaagctgacaatgatgcccacaagccagcttttttcctgactgtttggcagcacaccgagcaattctgcctcagatatagaggtaccgataaaccatttaatcccgttggggtcttcatagggtgtgagtcggctgaagatacgttgtccgttgtggtcaaagacaaaggtaaaagtttgcgtggtgtggaaaagatcgaatgagcggacacgagtggcgctggattgaatgattgggttggtgctctcagaggccaataagcgctgtcctttatcggagaagcgagtgccccacgatatgacactgccggattcggagtgcgcgaccaagcgatgctcctgatccatgataaagacagaggcttttgtcttttgtgctatttcgcgtagaaacttgttaaaagtattcagccggacatcggcgaccaatactcccgctaactcttgtttaagatacaccggtgccatcgctgacaaagtaatctcttggcgttcatcggagttactgtaaatttctgaccacattggtctttggtttgtggctaccggttggtaccaagggcggttgcgcgggtcataagaagtaatgactgaacgaatatcgtcactgaccagactggtttcgtagattaccagatcaccaccggtttgttggctttgaagcattaaagtgtagttgccagaaggctccagacgaaaaccggtaaagtcgccactttcagagccaaaggctatcacatccagctgtgggatagattcagaaagggtctcgaacgtgctcagtaagtaggtttggatctcatgggaatcgatagggtggaagaggttgtgatgattcacactatgggcgagtgttgtcacggcagccagaggctcatttagaaagcagttaagatgctcgtggacactctcggtcaaaaccgacagttgcttatcactgatatcggtcaccaccgtttcgtagttctgcttttggacgtagaccattacactgatagccaataagaaaatcatcacaaatgggatgagtacagcggtacgtagtgtaatttgagtcgtagcagtagacattgtctaatcacaaaagggtggtgcgccatattgtactgatacgtttattaatactagatgacagctatgctgtattattaatcaaagtgtcagtacaactcctttaattttctggtgagcgtattacgtccccagcctagtactttagcggcatcttgcttgtgacctttagtgtgttctaacgcggcttccaataaaatgcgttcaaattctggtaatgcgtaagaaagcagttctttatcgcctgctgctaatgattgacgtgcccagtccgccaattgttcttgccagctgccttgcgtagagtctgagatagttttcttttcttgcagcagttctgaaggcaggtcgttgggtaatacttcactaccgctagccataacggtcaaccaacgacaaatgttctccaactgacgcacgttgcccggccagtccaatcggttgagaatttctacggtagaaggatgcagtgttttagtttctacgccaagctcgtccgcagcgcgcagcaggaagtgctgagttagtttctctatgtcttgcttacgttcacgaagtgctggaatttgtacccgaataacgttcaagcggtggaacaagtcctcacggaagtcaccctcatgtaccagtctctccaggttttggtgagttgcggcaacgatacggacatcgacactgattggcgaatggccaccgacacgatagaactgaccatcagcgagaacgcgtagcaagcgagtctggatatccagcggcatatcaccgatttcatccaaaaataacgtaccgccattcgcttgttcgaatcggccttggcgaacattgttcgcgccggtaaacgcgcccttttcatggccaaacaattcggattcgatcaggtctttcgggattgctgccatgttaagtgcaatgaaaggtttgctggctcgagggctatgtcgatgcagcgcgtgagccacaagctccttaccggtaccagactcaccattgatcaatactgaaattgaagagcgggaaaggcggccaatcgcgcgaaacacttcctgcatcgccggtgcttcaccgatgatttctggtgtttcggcagggatgtcttctggtgatatctgcactcgtttattttcatgactgtgagcgatagcgcgctcgactaaagtcagggtttcatcgatatcaaacggttttggcaggtattcaaatgcgcctttttgatacgcattaactgccgcgtccagatcggagtgagcggtcataatgatgacgggcaagtccgggtagtcgcgctgaacttgtttgagaagctcaaggccatcgatgcccggcatacgtatatctgaaaccagaacgtcaggaacttcgcgttctagtgccattaatacgctttccccatcagcgtaggtttcgcacttaatattggctgaagaaagggttttttccatcacccagcgaattgaactgtcgtcatcaacgacccaaacatatcctttactcatctactagtccttgcagcaaaaccgtaaaactgacccaaagctaaacttggtcagatcggcaaataaattgtgaaattggtgtggccaggccagctctcaacatcgatttttccgttgtgctggtcgatcaaattctgtgaaatagacagtccgagtccggtaccgccctctcggccactgaccattgggtaaaacagcgtatcttgtaattcaggttgaatgcccggtccgttatcggtgatctcaatccgcgcggctaatttacagcgcttaccatgaatatttgcttggtgcactgttctggtgcgaatggtgatcttgccgtgctcttgagacgccagaatttgtgctgcgttgctgacgatgttcagcattgcttgctctatttggtctgcatccatcaaaatctcaggcaggcttgggtcataatctcgctcgatagtgatagagttttgcgactccagttcgaccaattggcggactttttccagaacctgatggagattttcttgtgtctttttacctggcttttgagggccaagcaggcgatcgactaaggccctcaatcgatcggcttgttcgataataatatgggtgtattccgttaaggatggatctggcaacattttttccagtagctgtgctgccccccgcaacccacctaacggatttttaatttcatgcgccagaccacgcacaagaagcttggctgcttgttgttgcgcgtgttggttgagctcctgagtgagtcgtcgttgctggtcgatctttcgcatttcgaccaaaagcataagctgcttttcccaggttatcgggctcaccgtcacttccagcatcaaaggctttccgtcgacaatgaacgtgacatcgctgtcggtgatactttggccactctgcagaggctgagtgagcagcgccaaatccatcgaggcatgttggataagctgagacaacgactgctcgatgatgcgtttagcactttgtgaaaacaacagctccgctgctgggttggcataacggatcgccaacccatcatcgagaatcagcgttgctgtaaccatattgttgagaatggcacttggaagattggtatccacattatgtccttgtttgcgttaagatcgtgcgacgcacaataatggtgcaatagaacattgagtatggccaataaaactaagaagaaaaagtgaaaagcttcattgtgatgctaaattttcaccaaaaattctactttgccccgtttacggtcggcttgatacttgctctgtgtaaatgcaccgttatagggctagatgatgcaataagcttgccgcttcgcttcgcatgaactgaaagagtgtgagtccctcggtcaatatcacttaactgccaatttaggtgcgtttggggtgccccataagggttaccatcgagcagaagttgtagctgttcaccaatgccgagcttacggtttgcttcaagctgaatatcaataagtccacgattgctgcgtaatgttgcatcatgtgtcgggctgagcatggtgagctgtaaaggttggggtttttcaggttgagcctgaggcgcgtcctgtgattcgtctggcgttttattcacttgtggtgcaagcgattcggtactttcgacttcaggagctggaggtgaggcttccaagttaggcagagcgatggcctttgcaccctgacgaggcgtgtcactgaagtgaatcacaccatctttatcaacccaggtataagcaacttgtgcaattacgggggtattccatgcaccgctgaaagcgcataagagtgtaataagctgaactttcatggctcaccttcttttgactgatattttcacgtttaggttacggagccccttgtttcacataataagagtctctgcgtattgtaattatttcctcatgttaaacggcgattcttgactgacgaatacaaaaaaggcccgcctgcgaggcgagcctaatattttgctactgtgtttacatgttacacagtctgaacctgaaccttatacagagtagtaaagttcgaattcaagtgggtgagtcgccatgttgatgcgctcaacgtcttttgacttaagtgcgatgtaagaatcgataaagtcatcagagaatacgccgccagctgttaggaactcacgatcttcgtttagtgcattaagcgctacttctagagactcagcaacttttggaatctcagccgcttcttctgctggaagatcgtaaaggtctttatccatcgcttcgcctgggtggatcttgttcttgataccgtcaagaccagccattagtagagaagcaaacgctaggtatgggttcgctgctggatctgggaagcgagcttcgatacgacgcgctttcgggcttggtaccactgggatacggatagaagcagaacggttacgtgcagagtaagcaagcataactggtgcttcgaagcctggtacaagacgcttgtacgagttagttgatgggttagcaaatgcgttgattgcgcgagcgtgcttgatgataccgccgatgtagtaaagtgcagtttcagataggccgccgtacttgtcaccagcgaataggtttacaccgtctttcgctagagattggtgaacgtgcataccagaaccgttgtcaccaactagtggtttaggcatgaatgtcgctgttttgccaaatgcgtgagcaacgttgtgaacaacgtacttgtagatttggatctcgtcagctttagttgttagcgtgttgaaacgagtcgcgatttcgttctgaccagcagttgcaacttcgtggtggtgcgcttcaacaactagacccatttcttccatgattagacacattgcagaacggatgtcttgagatgagtcaactggagctactgggaagtaaccgcctttaacgccaggacggtgacctttgttaccgccttcgatttcagaacctgtgttccacgctgcttctacgtcgtcaatcttgaagaaagaacctgacatgtcgttagagtatttaacgtcgtcaaataggaagaactctggctctggaccaacaagaactgtgtctgcgataccagttgcacgcatgtaatcttcagcgcgttttgcgatagagcgtgggtcacggtcgtaaccttgcatagttgcaggctctaggatgtcacaacgaatgtttagcgttgcatcttcagtaaatgggtcaagaactgcagaggcagcgtctggcatcattaccatgtctgactcgttgatacctttccagccagcaactgatgaaccatcgaacattttaccttcttcgaagaagtctgcgtcgatttggtgagcaggaatcgaaatgtgctgctctttaccttttgtatctgtgaagcgtaggtcaacaaacttaacttcgttttcttggatcagcgatagaacgttttctactgacatcttggataacctccagtgttaaataagcggtaaaagctcgatttaggaactattctttaaatgtgaaattcggcattgattaatcaaactaaactttcattaaccgatgctgttttttctaaagctagaaccgtgccaaaaaaaatattccattaatttcaatggattgtgttttcgtatactagtttggtgcaaatcattgcaccataatgatccttaactgcaccttggtggtgcaatttatttttattgcaccacgatgtgacagccacatcgcttattcagcccattttttaagcaatagtcaatttgtattgaacgttgaagtaaagaaagttcacttcacggcaccgcttagaagacgaaagcgtgcattaagcgtataaatcgcagaaatgctcgggagtagatcacatatttctaggctttttgctaaaatctggtacattatggccgtttttttaatcagcaaatgtcgccagagagcacccgttcttagcgtggtggcatttcatctatctaagtgaatcaatatccatggctactccacagattgataaattaagaaatatcgcgattatcgcgcacgttgaccacggtaaaacaacgctggttgacaagctgctacaacaatcaggcacgcttgagtctcgcggtgaagctgaagagcgagtcatggactcgaacgacatcgagaaagagcgcggtattaccattcttgctaaaaacacagcaattaactggaacgattaccgtatcaacatcgtagatactccgggacacgcggacttcggtggtgaagtagaacgtatcatgtcgatggtagactctgtactacttatcgttgacgcagttgacggtccaatgccgcaaactcgtttcgtaacgcaaaaagcgtttgctcatggtcttaagccaatcgttgtaatcaacaagatcgaccgtcctggtgcgcgtcctgactgggttatggaccaagtgttcgacctattcgacaacctaggcgcaactgatgaccagctagactttaaagtggtttacgcatcagcacttaacggttgggcttctctagaagaaggcgaaactggcgagaacatggaaccactattccaaactatcgttgatgttgttgacgcgccaaatgttgacctagacggtccactacagatgcaagtttctcagctagactacagctcttacgttggtgttatcggtgttgctcgtgtaactcgtggtagcgttaagccaaaccaacaagtaacagttatcggtgcagacggtaaaactcgcaacggtaaagttggcactgtaatgggctaccttggcctagagcgtcacgacattgagcaagctaacgcgggtgatatcatcgcaatcactggtcttggcgagctaaaaatctctgacactatctgtgcgcaaaacgcggtagaagcgctacctgcactttctgttgatgaaccaacagtaacgatgacgttccaggtaaacacgtctccattcgcgggtaaagaaggtaagttcgtaacttcacgtaacatccttgagcgtctagagaaggaactggtacacaacgttgcactacgcgtagagcaaactgacgatccagataaattccgcgtatcaggccgtggtgaacttcacctgtctatcctgatcgaaaacatgcgtcgtgaaggctttgagctagcggtatctcgtccagaagtaatcatcaaagaagaagatggtcagttgatggaaccgttcgaaacggtaactatcgacgtaatggaagagcaccaaggcggcatcatggagaacatcggcctacgtaaaggtgagctgaaagacatgtctccagatggtaaaggccgtgtacgtatggacttcgttatgccatctcgtggtctgatcggtttccaaactgagttcatgacgctgacttcaggttctggtcttctttaccatacgtttgatcactacggccctcacaaaggcggtaacattggtcaacgtgtgaatggtgtactaatcgcgaacgcgatgggtaaagcgctaacaaacgcactgtttaaccttcaagagcgtggtcgcctattcatcggtcacggtgtagaagtttacgaaggcatggttatcggtattcacagccgcgacaatgaccttacagtaaacgcactgaaaggtaagcagctaactaacgttcgtgcttctggtactgatgacgcacaggttcttactccgccaatcaagatgactcttgagcaagcactagaattcatcgatgatgacgaactagtagaagtaacgcctgaaagcatccgtatccgtaagaagttcctaacggaaagcgatcgtaagcgtgcttcacgttcagcgaaataatctgctgtaacgttttaagttaataagaagccccgagttatgctcggggctttttgtattcagggaaaggaaagactttgatgaaaccgattgtgattacgggtggtccaggcgccggcaaaacgacgttattgcacgctttgggtgagcagggctttgcaactttcgccgaaagctctcgcaccataatagagcaacaaagccagttggaaggcggtatcttaccttggaacaacttacctgagtttgccagattgtgccttgagctcatgagcgagcagaaacagcaggcgcagagtcacgaagtggcatttgttgatcgcgcgattccagacatcattgcttacctgcgagttggcgattgtgatgtagacttagactttgtgacagaaagtgctgggtaccataggcaggtgctgacttgtcgacctgaagcctcgatttatgtgcaggatgaagtgcgtccccacagttttgaagaggcactggcaatccatcaaatcctagttgctacctacgctgaacttggttatcaggtggtggaagtgccatggggaacggtagaggagagggtaaggtttgttcaaagggtggccggtttagtcagccaggaagaaagagaacacctctccacgtagagaggtgttacattcgggtaggttatttttggtttagcttttgcaggaacttgtctgattctgctatcgctgcattcatctgtttgatggcatattgaatgtcttgctctaggttcgagaattcacctcgtagagagccaattgcgctcgcatttaagttatgttttaaatacaaggtgttgtcgcgtaatgtattaagaactggcgtcatcttttgttcagctcgcttcatcgcgctgagcatggttttgtaagacgctttggtatcacgcaatttctgttcacttgaacgacgaagttttgcactggtgtacaggtcgagttcgtcctgccattcgtcaaagagtgcatctgatacatcttcgatagcagcgatacgatcgcggacatcttgcgctgctttctcactgtcttcatatttgtcgtttatgttgttgtaaacgtcttccagctcaccaccatcaaagttggtcagagcggatagagcctcaagcgcactggtgaactcttcttgagcgtcttgttgagattctttggcgtcttcaacacgatcgaccatgatgtcgcgtttatggtatcccacttgttccattgctgaataatatgcagactgacaccctgttaaagtaaaaattgatagtacaattgctaataaataaggcattttttatgtcccagatgctaattatgagatgaactatgaaccagttatcagagagttacaaggcgagattgagtaatctattgccaagttgcgtcgctttctttaagtatcttcttaagcgtttgacgcacgatcgcatgaatgtgaacgctggctaccttgcctatatcaccctgttgtccatcgtgccgatgctaacggtattgttgtcaatcttatcgaaatttccggtgtttgcgaatgttggtgaggtgttgcaagggtatctcatcgagaattttgtgcccgcgtctggagaggcggtaaatacggctctgcaagagtttgtgtctaataccggaaaaatgagtgcggttggcggtggatttttatttgtcgcggcactgatgctgatctctaatattgataagaacctcaactacatatggcgagtaaaagataaacgtcgctttgtgttttccttctcaatgtactggatggtattaacgctcgggccaattatggtcggcgccagtattgccgccacgtcttatgtgacatcacttcagatcctggagcacgaaaccttatcgggtgcgtttaacctgtttttgcgttggttgcctttgttattgtctttctttgcttttttaggcctgtacatcttagtgccgaataaaaaagtatacctgagccatggggctgtgggtgccgctctggctgcggtattatttgaattgagtaaaaaaggcttcgctttgtatattactcagttcccgtcgtaccagcttatctatggcgctctggccgcgattcctatcttgtttgtttgggtgtacttgtgctggatgattgtgctgttaggagcggaagtgacggcggcgatgggtgaacgagagcactggagtgaagacctagacatgatacactcggtcgcagaatctcagttagcaaataaaggaaacgagcgtagtgatagctctaattcaacgggtcagtgaagctgccgtccgggttgacggcgaagtagttggtgaaatcgatcagggtcttcttgttctgcttggtgtagagaaggacgacgatgaagctaaagccaagcgtttgatggagcgtgtgaccacttaccgtgtgtttgaagatgaggatggtaaaatgaacctcaacgtcaagcaggtggaaggcaaggtgttagtcgtttctcaatttactctgccagccgatactaaaaaagggactcgcgccggcttttcgcgcggtgctcaccctgccgatgcagaacgtctgtatgattacttttctgacttatgcgaacaggtgctacctacccagcgtggccgtttcgctgccgatatgaaagtgtcattaattaatgacggcccagtgactttctggttacaggtctaatctggtaacgcaatcttcataggctaagctttaactccaagtgcagggaaatagcttagccttgtttctttgacatttatttgttttgtactttcaaaggattgatatgttcaaactcattactccaaaaaccgaaaaccagcttaacaagtattatcagttccgctggcagatgttacgtgagccgtggcgaatgccgatcgggtcggaacgtgatgaatacgatggtatgagtcaccaccggatgattgtggatggtcgtggccgcccgatggcgattggacgtctttatattacgccagacaatgacggtcagattcgttacatggcggtaaaaagtaatcgtcgtggcaaaggcatgggttcattagtgttggtggcactggagtcacttgcgcgccaggaaggtgcgaaacgcttggtatgtaatgcccgtgaagacgcgattgcgttctatgagaaaagtggttttgagcgccgtggtgagctgactgatgagcgtggcccggtccgccaccaacaaatggttaagcccttagacccgatggctaatgttcttcgccgccctgagtggtgtacggagctccagaagcgatgggaagagcaaatcccgatcagtgacaaaatggggattaagattaatcaatacacgggttatcaatttgaatgctgcgcccagcttaaccctaaccttaaccctcacaataccatgtttgctggctctgcttttaccttggcgacattgactgggtggggaatgacctggttactacttaaagagcgtggcttgcacggtgatattgttctcgcggacagttccattcgttatcgccaacccgttgagcaaaaccctgtcgccagcacatcacttgatggcatcagtggtgacttggatcggctgaaatcgggtcgtaaagcgcgaatcgtgattcatgtggtgatttatagtggtgacacgccagctgtcgattttgtcgggacttacatgctaatccctaattattcgcaattactcagctgttagtgcttcgtcggcaacagcatttattgttagttcatcttcttccactatctcttcaaccaactcttcttcctgcagctccatattgatttccgcgataggagctgtaggttgcgcttctcctgctgttaactctggttgttgagtctcttttgttgactcctgtccttcgatctcagcgggcttgatacagtcatttttcgtcggctcatggctgaaaatatcgccgctaatgacgccacactgctcttctagctgatactcaagcccacttaatgggttgttagccagatcaaacgcaccactgattttgcctttaatgtcgcttcccgaaatggtgatgggttggattgaaacctcaccacgtcgcgcttgcagacggacaggagagaatgtgatcgacttcagtgactgatcggcttgagagagcaacatcgtgtcacggaagttggcttcgatatctccggttaagctgtacgccagcatattatgatcgccagccaggccttggagatcaagattcagatcggacaagccttctacggttaatactttaggtaggtatgagtgaaagaggcgcagaggaatgccatctgcattgatgttcagcgtccatggttggctggtggtgctgacatcaatctgcccgtaaccttcgatatagccttgctctaatggcgcaaataaacgagtcaactgccaaaggccattgtcactttgagttgaaagcgcagcgtgagaggcaatcacctgatcatagctagcgttgacgacgctaacgtccaggttcccattccacaccgaccagtgcgtccctaggcgtttgaggtcaagttgacgaccttccaaattcaggcccgaaacctgccaatatggctgtcgtgatatttgtatgatttggctgtgttcaatgtcgagctgatttatcgtcacttcgtttagtgcttttgttgccgcttgccaccagtctgaactttcgtcaggcttcattgcccatttcaagccataaattgaggcattgtctatttgccattgggttggttggaactgtcctgaaatttgaacacggccttgttgccagtccaggtagagttctttcagttcaatctgactaggcgtcattaccgcgcttaaacgtggctctattgcagtttgttcctgaaagctaacgctgtctgcttgcaaagagatctgagcttgtgtctgccaaagtgatagcggaagtgaagcatcctcgagcgaaagttccaggttttgccaatgccagtcgccccattcaatgtcagcgtttaacaggtcgagactattaatgtggttaattttgaaaggtatggcattccatggcttagcgagcagcgattgcagctgggcattgttcattttcagcttatcgacggtgacattgaccaaagaccagccttgagggtattgctcaccctgaccagagatcagactgtctctccatttaaacgacgtaccatagagagtgctgttttctggtcgataatccatatcaagcaacacattatcgaaagcttcgccattccagtagatttgcgcagcagacaactgaatctcgccataaggcagtacatacgagttgttttgccagtctggtgattggatttgtacattcagcccattgatcactaactgtttgttcgcgtaatcgagatttttaaccgccacttggtggaactggacagattctagattggcgaaatccggcagtccttgttttaagctcacgccattgataagtaagctatcgacaatccacttaccatcgcggcgcacatctgggtttagccatacatcgacttgctcaatgctggatatatcttcgctattcgttcgaatgccttgcacggtgaggtgataaggaaagtcgtagtgcaccttttctgcctgaataggcaagttcaggtgctctgaaataaaggcccaggtttggttagcgtaggaagtggtaagcagcgcaataacggttgcagggatagcaatcagtaatacaagtaacagaattagaattcgaagcgctgttttcatccttgccagaacctacgtaaagtatggaagtctgctttagcttgtatcaatcttgggtgggattcaataaaaagcccctcaaaagaggggcttgtagaatattttggtaaccaagtcactctcgaccgggttttcgcacaacattagtcaagctgtggaccagcagcaaccagagatttaccttctgcgttgtctgtgtatttatcaaagttattgataaagcgttctgctagatctttcgctttgctttcccattgcagtggatcaacgtaagtatcacgtggatcaagaatgcttggatcaacacctggtagtgaagtaggaacttcaaggttgaagattgggatatgcttagttggtgcatcttcaattgagccatctaggatcgcatcaatgatgccgcgtgtatcctgaattgagatacgtttaccgctaccattccagccagtgttaaccaggtaagcttctgcacctgctgcttccatacgtttaaccagtacttctgcgtacttagttgggtgaagcgttaggaacgcagcgccaaaacacgcagagaaagttggcgtcggctcagtgataccgcgctctgtacctgctagtttggcagtaaagccagacaggaagtggtacttggtttgctctggtgtcagtttcgatactggaggaagcacaccaaacgcgtcagcagacaggaagatcactttattcgcatgaccgcctttcgatactggcttaacgatgttttcaatgtggtaaagcgggtaagaaacacgagtgttctctgtcttagaaccatcatcaaagtcgatagaaccatcgttacgtaccgttacgttttctagcagcgcatcgcggcggatagcgttgtagatatcaggctcggcttctttcgatagtttgatggtcttcgcgtaacagccaccttcgaagttaaatacgccgtcgtcatcccaaccgtgctcatcatcaccaattagcgcacgtttagggtctgttgaaagtgttgttttaccggtaccagataggccgaagaagactgcaacatcgccatcttcgcccatgttcgcactacagtgcatcgatgcgatgtctttcagaggaaggaagtagttcatcattgcgaacatgcctttcttcatctcaccaccgtaccatgtaccgccgataagctgagtacgttcagtcaagttgaagacagtgaagttttcagagttcaggccttgctcttcccatttcgggttagtgcatttcgcgccgttcataacaacgaagtctggttcaaatgttgccagctcttcttctgttgggcggatgaacatgttcttcacgaagtgcgcttgccatgcaacttcggtgataacacgaatgctcaagcgtgtatcagggttcgcaccacagtaaccgtcaatcacaaacaggcgcttgccagaaagttggtttgtcactaattcttttagctcattccaaacttcttggttgattggtttgttgtcatttttgactgcgtcagaagtccaccacatgttttcttctgtcgtcgcatctttaacgatgtatttatcttttggtgagcgaccagtaaagatgcctgtgtcaacagcaacagcacccaattcagtaaccacaccgcgttcataaccggtcagttcttcacgcgtttcttcttcaaacagcacttcgtagcttgggttgcgcagaacctcttttacgttgtgcagtccatgtctggttagatcaagtgttgcagcctttgtatgttccataacggtcataggtgctccttataaggattttgtagggattttgtaagaatgttttaatttttatctgctcaccatgctagcaacgggactgggagaaaacagggatgtagttcaaaatttatccatgattttgctggggttttaggtgacccgtcacatattggttggaatagtttatcgtgggcgcaatcctttacgctagggcaaaacgattattaattacttaaaattaagcggttattttattacggtaaaagctagggtttacggggcttaggtcacaaaaaggccagcattgagctggccttttgaagggggaattacgtgcttggtaagctatgaaaattaatgcagcgtttttttgtccgttgaagcttgttcgtagagcgcagtaacctcagcttcatcgaagctataagttgtgccacagtaatcacaatgtaacgaaactgatccaacctcggctaaaatgtcataaatttccgctttctcaacagtgacgatcgcagcaccactgcgttcacgagaacagccgcactggaatgaaactggttgaggttcgtaaagacgtactttgtcctggttgtaaagacggtaaagtagttcattggcttctaaaccgaacagctcttcctcttttactgtgtcagtcagttgctccaaatgttcaaagtcatcaggagagccagtaccatccggcattacctgaatcagcatacccgcagcatgcggttgaccttcgaattcaccagtacggatccaaagacgcgtttttagctgctcagagttagcgaagtagccttccagaacttctgcaagattgtcaccttctaagccaacaacaccttggtagcgctcgcctactttaggttcgatggtgatcaccatatgacctttacccatcatatcgtgaaggctcgcctcatcggcaatatcgccttcccagcgcgcaacaccacgaattctttgtttgtggtcaccattgatcacagcaagagaaaccgggccgtcgccttgaatctgaatagtgattgagccttcgaacttaagcgtcgcggttaaaagtgtggttgatacgagtagctcgcctaacagtttttgtactgccgccggatattccttgctggagataatacgctggtacgcttcgtccaattgtaccaactcgccacgaactgaaaggtcttcaaataggtagcggtttaaaacattatttgccatggagtgatttcctcgttggtattccggctttttactggtgtttgaacttaatgatgtctcggcgctgcttcttatctgggcggcgttccggacttgggttgtgggcattaagtttacgttgtgtcgcgtgttcctcacgtttcgctatactttcattagtttcgcgatacagagtctgtgcgattggtgcgcccttacgctgatcggagattatctcaatgatcaccgttttctcttcattgccttgacgaagtttaatttcggcgcccacttcaacgattttactcggtttgcttcgttggccattatagtggactttaccgccatcgaccatgttacgagcgatggagcgggttttataaaatctggcggcccaaagccatttatctagcctaacggcttcattaacggaactcatagaacactacgctatctaaccactgccattaactgcagtgagtgatggattattcacctacagatggagccaaggtctaattttttcaagggagttggcaaaaactgaagaagaaaaaggtatgccatatctgttgtgatatagttcactgctatttgtttattagtaattttactgtcattttagaaagatagagtcgatgtttttttaatagccagttcgacctacatcgaaagaaaggaatcaatttagtgaagcgaatagagctgagtgctggattatctggtagcccgctactggctcagatgaaatccaataactacgcgattcaaaccaagcttagtttgctgtttacttgtttatttatcgcgctagccgggtggctgctcggaaagatagtgtggttagcgatcccacaaacggctgatatcagcccatggcggccttcagcaggtaacgttattgctggcaataacaaagacgcgattgatttcaatgcccttcaaaatgctcacttattcggtcaatactctgaacaaaaacctgtcatcatcgaacaaccagttgtcaaagatgcgcctaaaactcgtctaaacttaactctcgtgggggcagtggccagtaatcaggtgcaaaccagcttagcggtgattgctaataaaggtaaacagtcaacgtatggtatcggtgaagaaatcgaaggcacacgtgcgacactgaaagccgtattggtggaccgtgtgatcatcgaaaaccaaggccgtgacgaaaccctgatgatgcaggggattgaatacaacaagttatctgaatcgcctcaattaagacgtgctcaggcagcacaaccagagtctgtagcgggtgacaaattggagcaaatccgagaggaaattgctcaagatccgaaaagtgttttcaaatacatcagcatttcaccggttaagaatggtgatgacattgtgggttaccgagttgctccgggtcgggacgctgcattatttaatgatgtgggcttagagtctggtgatattgcagtacaacttaatgggatcgacttgagtgatccttcttcttcagctgaattgatgcgaatcatgaacgatccgcaagagctgaatctgactgttgagcgtgaaggccagcagtacgaaatctatatccaattgtaatacttaggctatcagcgtaagtgcagggagaaatacgtgaaacattggttaagcaaaagtgcttggttattggcagggagcctactctgtgcccctggtgcgatagcaaatgaatttagtgccagctttaaaggcactgatattcaggaattcattaacatcgttggtcgtaatttagagaagaccatcattgtggatccatcggtacgcggaaaaatcgacgtccgtagttatgacgtgctgaatgaagagcaatactacagctttttcctcaacgtacttgaagtgtacggctacgcagttgtagaaatggacaatggcgtactgaaagttattaaagcgaaagactcgaagacttctgcaattcccgttttaggtgatagtagcgcgcaaggcgacagcgttatcacccgagtcgtagctgtacgtaatgtatcggtacgtgaattatctccattgctgcgtcagcttatcgacaatgccggtgctggtaacgtcgttcactatgatccagccaacatcattctgattacaggtcgtgcggcggtggtcaatcgtttggcagaaatcattaaacgtgttgaccaggcaggtgacaaagaaattgagctggtagaactgcgtaacgcgtctgcagcagagatggtgcgtattgtggaagctttaaataaaagcactaaccagaaaagcacgccagaattcttagagcctaaaatcgtggctgatgatcgcaccaatgcgattcttatctcgggtgaccctaaagtacgtgctcgtcttaaacgcttaatccgtcagcttgatgtagagatggcaacgaaaggcaataaccgagtggtttaccttaaaaacgctaaagcggaagatttagtcgaagtactgaaaggtgtctctgacaatctacaagcagaaaaacaagcaggtcaaggccaaagagcaagcgcgcagcgtggcgaagtagttattgcagctcacccggcaaccaatgcactcgtattgactgcgccgccagatatcatgatggctttgcaagatgttatcgcccagcttgatatccgccgagcacaggtattgattgaagcgctgattgttgaaatgtcggaaggtgatggtattaaccttggcgttcaatggggctcgctagagactggcgcagttattcagtacggttctggcgcgcaaatcggcgaagtcatggtcggtctggaagaagcgaaaaacactacgcagacagaaagctactgggatagcgattcaagtagctggcagacccgtgagtacaccgaagaaggtgattactcaacattggcatctgcattaagtggtgtaaacggcgcggctatgagcatcgtgatgggtgactggacagcactgattaacgcagtggcaacggattcaaactctaacatcctgtcatctccaagcattacggtgatggataacggtgaagcgtcatttattgttggtgaagaagtgccggttattactggctcgactgctggctcaaacaacgacaacccattccagactgttgaccgtaaagaagtgggtatcaaactgaaagtggtgccacaaattaacgaaggtgattctgttcaactgaatatcgaacaagaagtatcgaacgttttaggtgctaatggtgcggtggacgttcgctttgccaagcgtcagttaaatacgtctgttatggttcaagatggtcagatgctagtgctgggtggcttggttgatgagcgagcactggaaagtgaagccaaagtacctctattgggtgatattcccgttttaggttacttgttcaaatcaaccactacagaaacgcaaaaacgcaatctgatggtatttatcaaaccaacgattatccgtgatggaatgacggcggatggcatcactcagcgtaagtacaactttattcgtgctgaacagctttacaaagcagagcaaggtttgaagctgatgtcggatgataagatcccactgatgcctgagtttggtaaggaccgtgagcatccagctgagatccaagcgtttcttgatcagatgagtatgaactaatggtagatatgttagacactgcgccaagcatgcgtcgtctgccattcagttttgccaatcgctttaaactggtgctggagactgaacatcctgagcgcccaccaattctgttttacgtcgagccgcttaacccagcggctctggttgaagtccgtcgcgtgattaagcagagctttgtgcctcagcctatagatcaggaaacgttcgataagaagctgaccgaagcgtaccagcgagactcttctgaagcgcgtcagctgatggaagacatcggtgcagacagtgacgacttcttctctcttgcagaagagttgccgcatgatgaagacttgttagagtctgaagacgatgcgccgatcatcaagctaatcaacgcgatgctcggtgaggctatcaaagaaggtgcctcagatattcacatcgaaacgttcgagaaaaaactctcgattcgtttccgcgttgacggtgtactgcgtgaagttctcacgccaagtcgcaagctatcacccttgctggtttcccgtgtcaaagtcatggccaaactggatattgcagaaaaacgtgttcctcaggatggacgtatttccttgcgtatcggtggtcgtgctgttgatgtgcgtgtttcgaccatgccgtcatcacatggtgagcgtgtggtgatgcgtctattggacaaaaacgccacgcgtcttgacctgcacagtttgggtatgacgacctcggtgcatgacaattttcgtcatctcatccagcgccctcatggcattatcttggttaccggtccgacgggctctggtaaatcgaccactttgtacgctggtttgcaagaaatcaacagcaacgaacgtaacattctgacggtagaagacccgatcgaatttgatatcgatggcattggtcagacacaggtcaatactaaagtggacatgacctttgcccgcggcctacgcgcaattttgcgtcaggacccggatgtggtgatggtcggtgagatccgtgacttagagaccgcacaaattgccgtgcaagcgtctttaaccggtcacttggtgatgtcgacgcttcacaccaacaccgcggtgggtgcgattactcgtctgcgtgatatgggtattgaaccgtttctgatttcttcttcgctgctaggcgtattggctcagcgccttgtacgtacgctatgcccggattgtaaacagccttatgaagcagacagtgagcagaaaaaactgtttgggatgagtgaatctgaatcgttggttcttcatcgtgctaagggttgcgagctatgtaatcagaaaggctaccgtggtcgtactggtattcatgagttagtactggttgacgaggaagtgcaagaactgattcataaagaagccggtgaactggaaatcgagaaatcggtacgtgcgcatacaccttgtatccgcagtgatgggctgagcaaagtacgtcgtggtattacgtcacttgaagaagtgatgcgagtgacgaaggaagcgtaatggcggcatttgagtacaaagcgctggatgccaaagggaaacaaaagaaaggcaccatcgaaggcgataatggacgtcaggtacgccaacgcctgaaagagcagggcatgatcccaattgaagtgatggaagcgaaagcaaaagcggccaaatcttcaggctcagtcagttttaagcgtggtattaagaccgcagaattagcgttgattacacgccagctttccaccctcgttcagtcaggcatgcctcttgaagaatgtttgcgcgcggtttctgagcaagcagacaaacctcgcattcgcaccatgatggcagcggtgcgttctaaagtgacagaaggttatgctctggctgatagcctggcagactaccctcacgtgtttgatgagctgtttcgctcgatggttgcggcgggggaaaaatcaggacatttagatgcggtattggagcgtttggcggattacgtagaaaatcgtcaaaaaatgcgttctaaattgctgcaagccatgatttatcccgtggttttggtcgtctttgcggttgctatcgtctctttcttgctggcgacagtcgtgccgaaaatcatcgatcctattattcagatgggacaagaactgcctcaatcaacccaagttcttctggcagccagtgagtttgttcaggagtgggggttgattatctttgttgtcttagtggtgtttttctatggtctaaagctggcattgcaaaagccggatttccgccttgcctgggatagaaaaattcttaacttgccgctgttaggtaagatttctaaaggtatcaacacagcgagattcgctcgtacactttcgatttgtacttccagcgccatccctattctagatgggatgcgtgtcgcggtggacgtcatgtcgaaccgctacgtgaagcaacaggtgttggtagctgcggacaatgtgcgtgaagggtcaagcttgcgtcgtgctcttgatcagactcgcctgttcccgccaatgatgttgcacatgatcgccagtggtgagcagagtggcgagctggaaagcatgctcactcgtgccgcagacaaccaagaccagaactttgaatcaaccgttaatatcgcattgggtatcttcaccccggtattgattgccttaatggctggccttgtactgttcatagtgatggcgaccttgatgccaatgctagaaatgaataacttaatgagcggataatattcgggttaagggatgtctactaaggtcgttcctttgatctaactttcggagaaaaaaatgaactttaagcgcagtaaacaacgtggcttcacactgttagaagtaatggtggtggttgtaattctaggtattttagcaagttttgttgtaccaaacctacttggtaacaaagaaaaggcagaccaacaaaaagcgatcacagatattgtggcattagaaaatgccttggatatgtataagttagataacaacgtttacccaacgaccgatcaaggtttggatgcattggtaaacaaaccgtcaaaccctgagccacgtaactaccgtgatggtggctacattaagcgtcttccaaatgacccttggggctatgaataccaatacttgagccctggtgacaatggcacgattgatatctttaccttgggtgcggatggtcaagaaggtggtgaaggtccagctgcagatatcggcaactggaatatgcaagatttccaataaccgtgatcgttaaaccagcgccaaggaagcaaatgcgaaaacatcaagcgtttacattaatagaaattctattggtgctggttttattatctctgaccgctttagcggtagttacgacattgcctaccagtcagaaagacctttcaaaacaatacgcccaaagcttttttcagcgcttactactactcaatgaagaggcagtattgagcggcaaagattttggtgttcgagttgacgacgtaaaatcgacctatgcattactgagccttggcgaagagggctggcaaccattagacatgcgccagataccaagtgaaaccacgctggatgaagacatcacgttgcaactggacttaggcggtggcgcttgggatgacgatgatcgcttgtttgaacccggttccctgtttgatgaagatatgtttgccgagcaggagaaaaaggtaaagagcaagccgccacaagtgtttgtgttttccagtgctgaattgacgccgtttacgttgtctttctttcctaaaaatggcgacgcattgaatgatggctggcgtgtggtaggtaaagagtccggtcagattttgttattagcaccgggtgaagaagcagaagaggatgagaatgcgcaattttaagcgaactcacctgagcttaacgggtcgccgaaccagaggcatgaccttgttggaagtgctggttgctctggcgatttttgcgacagcggccattagtgtgattcgctcagtaagccaacacattaatacggtcagctacttagaagaaaaaatgtttgcagcaatggtcgtggataatcaaatggctaatgtgatgttagacaccggtgaactcaaagcgaaaaatggcactgaggatctcgctggacgcacgtggtactggaaagtttcgccaatggctaccacgcagccattgctgaaagcatttgatgtaagcgtcgcgacagcaaaagacgcaagcccagttgtgacggtacgaagctatgtggcgcagtagagggcacaacgtggctaagcaccacaagcaaaaaggttttacacttatcgaagtgttggtgtcgattgcgatctttgccagcttaagtgttgcagcctatcaggtggtgtcgcagatacagcgcagcaacctgctttctcaggaacgcacggcgcgtttgaatgagctgcagcgcacgatggtaatgatggacaatgactttcgtcagatggccttgcgtcgcactcgtaccgatggagaggaggtggcaagccagctcatcttttggtcagactacttgctggactcggatgccaaaggcgtgatgtttgctcgcttgggttggcacaatccgcaacagcagtttcctcgcggtgaggtaacgaaagtgggttatcgaattaagggcgagacgctgcagcgcatctggtggcgctatccggatacacctgttggacaggaagggattgtgacgcctctactgacgcaagtcgaagcattcgacattcgcttttatgatggtaatcagtggaaaagtgattgggacagcagtgactcattgcctaaagccgtatcggtggttctgacgctgaaggactatggcaaaatcacgcgcacttatcttacgccagatggcaaactgggtgagtcagaggggagtgacaatggctaaaagtcagcgtggtgtcgctctactcattgtcctgatgttgctggcgataatgacgacggtagcagcaagcatgtctgagcgtctatttgctcagtttcagcgtggtggtaaccaaatcaatttccaacaggcttattggtatagtttaggcgtcgaagctctggcaaaagtgggtattgaacaaagctatgaggataccgacaccattaacctgagccagccgtgggcgataaaagatcaggtttatccacttgattacggtcaggcgaccggacggattgtagataaacaagcgtgctttaacctcaacgtgttgagccgtgtacagtcaaccagtcagcaaacggtcagaccttacttggtgcaggtcctgcaacgcttactggaagagtcggaagtggacccttatcaagctgaagtgattgcagattcgacttgggagtacgtagacagcgactctgtggttcgttcgacgaccggggtcgaagacagtacttatgaagcgatgaacccggcttatttgccgccgaacagctggatggcggacaaaacggagttacgttcagtctatcaggtgagtggcgacttctatcaaaaaatagcgccgttagtctgcgctttaccaagcgatgactggcgtctgaatgtgaacactatcgaagctgaacaagcgccaattttagtcgcgatgttctcacccggtttgagcaacagtgatgcggtacagctgatagaaaagcgcccattcgatggctgggacaatattgaagcgtttttagccgagtcagaattagctggcttaaatgaaaatatcacgaaggaagccaaagcttatttaggcgtcgatagcgctttcttcgaattagatgcacaggtgctggtggatgattcacgcgtgcgtatccgcagccttttgcaaagtacaaacagagacacagtgacggtagtacgccgtcgttttggagggatcagtgagcgagtttctgaccgttcggctgagtagcgaacaacaaagtaccattccttgggtggtgtggtcgacagagcagcaggaagtgattgccagcggcgaaatcgccggatgggaacatttggatgagttagtgtcttacgctaaccagcgtccggtgtttgctttactggcaagtaacgatgtcgtgctcactcaagtggatatccccgcaggcgcagaacgtcagttcgacaccatgctgccgtacttggtggaagacgaagtggcacaagatgtcgacagtcttcacttcacggtattgagcaagcaatctgggaaagcgcacgtgtgtgcggttgagcgagtgtggctcgaaaccgtattgcagcgcttcttgagccagggaatgacaattaaacgtgttttgccagatgttttggcattaccagtgaatgagaacagcagcgcagcacttatgggtgatcagtggctgattcgtcactcacaaaccgaaggcgcggtggtggatgtttcatggttagacctttatctctcatcttatctacaaaaccatgaaggttggaaactagactgttacagctcggttccggagtctgccgtcagtgaagtatgggtacctcagccagaagaaatgacaatggcgttgttagccaaaggtgtggctgaaagcaaaaccaacttactcaccggagcatttaagccgaaatcgtcttggggtaaatactggaaaatttggcaaaaaaccgctatcgctgcgggtgttttgctcgtggtcttggtcgcccaacagttgctaatggtacataagtatgaagctcaggctcagacgtaccgcgaagaaagtgaacgcattttccgccaggttttcccgggtaaaaatcgcattccgaccgtcagttaccttaaacgccaaatgaccgatgaagagcgtcgcttgtctggtggttctggtgacgaagcgatgttggtttggctggccgcgcttccttctgcgctgagtcaggttgaggatttggaaattaccagcttcaaatatgatggtcagcgtggagaagtaagaattcacgctcgcagctctgactttcagcctttcgaacaagctcgagtaaaacttgctgaaaagtttaatgtcgagcaaggccagcttaatcgcaacgacaaagttgtgatgggcagttttgtattgaaacgtttgtgaggtgatgatgaagaatttaatctctcaagttcaaacttggtggagcggcatctcacaacgtgaacagcgtatgatgatgggttgtggggttctcgtaattgtcggtctcgtttactggggcatattacagccgatgagtcagcgagcagaattggcacagtcaagaatacagagtgaaagacagcttcttgcctgggtgcaagaaaaagcagacgacatcacggcactgcgtaagagcggtggtgtaacctactcgaatcagcctcttaatcagttggtgtcttcttcagctcgccgttataaggttgagctgatccgtgtacaaccccgcaacgagagtgttcaggtgtggatcaaacctttagcctttaaccagttggtagattggttacgttatttgaaagagcagcaaggtatcgaggtggagttcttagatattgatcgaaccgaacaggcgggcatgatcgaggtgaatcgcctgcagtttaagcgaggataaattgaagcgagttgtactttatgcaggcatctttattgtctgcttttctgtgagtttattaatgggcctgccggtttcctggattgttaaacaaagtccaaaggtaagtgggctcgatattcagggcgttcagggcaccatatggcaaggtcaggcgtctaatgttcgttggcaacgacaaaacctaggtgaagtaaactgggatttccaatggtctgctttgtttactggtaaagcagaatttgccgtacgatttggtcgtggcagcgatatggatgtgcgaggacgtggcctagtgggctatggtttgtttggtgatgcctacgcaaaagacttagtcgcctctgtcccggcgataaaagtcgttgagcaggcgcgcttgccagttccggttggtgtcgatggacagttggagctcaatatccaccatgcaacgtatgcttctccttggtgtagtgaaggggatggcacgctggtttggagtgcgagtggcatacaaagtccattagggcgcttagatctcggtccggtcgtagccaatttgaactgtaaagacagcgtgctgaccgcatccggtgaacaaaatagcccgcaagtctctgcggcgttttcagcggagttaatgccgaatcagcgttactcgacgacagcatggtttaaaccgggcgctgaattcccttctgcgatgggagatcagctgcaatggctcggtaagccaaacgcacaaggtcaatatgagtttgattacaaagggcgcttttaaataaaagcctaaaacagacaaagaaaagagctgccaatgtgaagctctttttgtttttggatcatggtaggccaaaccctccaattgctgtacgagaaaatgcctcatccaaacaaaatgaaataaccaattgattttaaagttatctttgagtttgtgtgcagcttgtaaagcttttggaacatagtaggccaaatgccctgatcgctgtacagcaataaaaagaaaggccacgaattagattcgtggccttatagaagttcgctctgctggaggagagaaagttaatcttttcgctgaagaatatcattccaaggtaatgattcatcacctaatacgatgaagttagggttttccaacgtttcgcgctcattgtaagacagaggttccaattgagtgctcaggatacgacctccagcctcttcaacaatgcattgagttgcggccgtgtcccattcgccagttggtcctaagcgcaggtaacagtccaccgcaccttcagcaactaaacacgcttttaacgcagcagagccaagtgggatcagttcataattccaggcgctgctcatgcggttggtgatgcggttgatgtcctgacgacggctgatggcaatcgcaatattttgaccgggatgctcatgtttatgagtgtggattctcacgctctccgacatgtcgggaattttccatgcccctttcccgctgtaggcataataagtgacaccggataccgggccataaacaacaccgagcgtcggcttgttattgtcgactaaggcgataatcgtcgcgaagtcgccactgcgtgcaatgaattcctgagtaccatcgagagggtctaccagccaatagcgttgccattgagcacgttttgacaggctgatgtctgcgtcttcttcagacaatacaggaatatccggagtcagttcgctcaggcgttcaatgatgaacttgtgtgcagcgatatcagcgctggtcaccggagtttcatcacttttggtgtattcttcgtattgctttttttgatagatatcgaggatcaattgcccggcgctgcgggcgatctcaataacttgagggagcaggtgagatagatcttttgtcattggcataggtgattgtccttactcacaacgatgaattggctctgttgttgttattggttactgttgcgagtggtattgcgtaaatgtttcagtgctaacatcaatgcggtgatgctgcgtgcttcacagaaatccatgtgcgtgatgagctcttcagcctgtgccagtggccagcgcacaatttctaatggctcaggttcgtcgccttcttgtttttccggatacaacgcctgacctaaaaacagggtcattttgctcgaaaagtaagagggtgcgaggataacttgttttaaagcggttaattgattacagccaaaaccgatttcttctttcagctcgcggtctgccgcctcatgtggcgtttctcccgcatcaattagacctttgggaaaacccaactcataccgttctgtaccagccgcgtactcgcgtaccaacaggagatcgccctgttcggtaacaggaacaaccataacggcatctcggccactaggtttcatacgctcgtaagtgcgatgttcgccattagaaaagcgaaggtcgagggcttccactgcaaacagcttagactttgcgaccgtctggcaagagagaatctctggtggggtccttttcgacatagcgctggctccttggtgtcgttgggtttttacgaggtgcgtaagattcttaatatatgaaaagtctgcctgagttgctagctggaatttatcgctctggcgaatgctagatacaaaaacgggagacctgagtctcccattttcaatgacagtacttaccttagtagtaagagtggtcaccacgatcgtgttctgtagcatcgcgaaccgcagttagttcaccagagaactggtttagtagttctttttcgatgccttctttcagtgttacgtcgaccattgaacagccgttacagccgccaccaaatgcaacgatagcaacaccttcatcagtgatttcaaccagacttacgtgaccgccgtggccagcaagctgtgggttcacctgagtttggatagcgtattcaacacgctcaacaagcggtgcatcatccgacactttacgcattttagcgtttggcgcttttagcgttagttgagaacccattttgtctgtaacgaagtcgatttcagcgtcttcaaggaatggcaggctcaactcatcaacgtatgctgaaaagccgctgtatgggagcactgtgtcagttccttccaccgcttcaggtgggcagtaagacacaccacattcagcgttttgtgtacctgggtttacaacgaaaatacgaatgttagtcccttctggctgttgaccgagaagattagcgaaatgcgtttgcgcagtttctgtaatagtaatatttgacacgacaatacccgagtaaatttgtaggttactgctgctattctactcttgttgacgtatgggtctagcttttttgctgataaggcatagtgaatcggtctagagcgaagtaggagcaggtgttctgcagatgcagtaaatatcgatgctttctacaccaacttcaagtagtaattggcataattgtcgtaccgtactgcccgttgtgacgacatcatcgacaatcgccacgtgtttataaatcggctttttattgagggtaaacgcaccttgcaagttttgctctcgttgggttttagtatggcctctctgagagtttgcgtattggatacgacgaaatactttagggtcaaaatggcgatgcagatgggctgccaagtgtctggcaagtacatcactttgattgaatccacgcgataaatagcgtcgccagtgcagtggaacgctggtaatcagtgtcgctggagaagaaatacgtgccgcgagcaattgcgttaatgcttctacgtgccaactctcgccatgatctttaaagcgttgaacctcgcgtgacagaggaaacgcatagtctccgagagtgatgagtcgctgccagggcggtggttcggccaagcactcgccacacaccgtgtcgctcctttctgtttcctgcatagccaaaccacaatgttggcaccttctaatcggattaagatactgaaaacaatggctacaccaacgaagagcgttcggtgattgtgctgttttcagtggcagcctgcacaaaccacattgactaccgagcacgcgacgcatgatgttttgccagtgatgagataacatacaacttattcaggtagaggttttgcacagactaacgccgggatgtaagcgtaaggaataagttaagtgggagagattgagagcatgagcacgaatttacactggcagtcgtttggtcagggaccagatttggtgttactgcatggctggggaatgaatggcgcggtttggcaacaaaccatcgagtcccttcagtgcagttttcgggtgcacgtggttgatcttccaggatacggccacagcgctgaacatcatggcgaagatttagctcatattgctcagatggtgcttgaagacgcgccagaaaaagcggtttggctgggctggtcattaggcggtttggtggcgactcatattgcgcttaacgcaccagagcgcgtgaataaactcatcactgtggcgagctctcctaaatttgcggcagagaaaacatggcgtggcattcagcctaaggttttgagtgcttttaccgagcagttgctggaagatttttcactcacaatcgagcgttttatggcgctgcaagcaatgggcagcccatcagcgcgtaaagacgtaaaactgcttaagcaagcggtgctctctcgccctcagccgaatccagactcactgctggtgggtttaaatatcttagcggacgttgatctgcgcgatgcgcttacgtcgctgaccatgccgatgttacgtttgtatggacgactagacggactggtaccgattaaggtcgccagcgatctcaatgagcagctgccacacactgagcatggcatctttagccagtcttcccatgcgccgtttatgactgaacatgacgcgttttgtgcgcaagttcgagaatttgctgttcgctaacggttcgcggcgcaaaaaactcaagttgtttaaaaagtggtcgataaaggtttgagctaggctgtatttgctagcggcatagacgagtggcgactccgaggagggttcgcaatgattgtgtcaccgaccaacgtaagtgtgccattgatcgccccgtccgtgaatgtgcaaacggagcaagcggctcgtgataacaaagtccgagagcctgtgacgccaacgacagcattggttaaaactagtgcagagcgcaaagtaaaaggagatgacaagcggcgacgccagtctgcttgggatccttctgagcatcccagttatgaaagggagcctgaagttgacgctcgttactctgaagaaccagccgatacgttagaacggcttttcggattactcgcactcaagtcgtacagtgaagaacaggggaaaggctatacgatacgctttcgcttacctaaacgcattctggatgctgcgatctatcaaggattgatggaaaggcgcaggaaagtgatcaagtttcattatggtcattcggtcgcgcctcatacgccgtcagacgtgatagcagtattgtaataactcaacactctactcaaataaaaacgctccagtcagagctaactgactggagcgttttcttttttgtttttaacggaatttactttttcgccttggcaaaagctgcggcaaaagcgccacccattgcgttatttcctaatgcattatttgatgaggaattatcacgacgtggttgacgacgttgctgatcatttcgacgtggcgcatcagaacgctggctgcgattgtcttggcccggttcatcgttcagacgcatcgacagagcgatacgtttacgctgaacatccacttccatcactttgactttgacgatgtcacccgctttgaccacttcacgcgggtcagagacaaagcgatccgtcagtgctgagatgtgtacgagaccatcttgatggacaccgatatcaacgaatgcaccaaagtttgcgacgttcgataccacaccttccagaatcatgccgggttcaaggtctgccacggtatttacgccgtcagcaaaggttgcggttttaaactcaggacgagggtctcggcccggtttatccagctctttgatgatgtcagtcactgttggaacaccaaagttgtcgtcagtgtaatccacagcatgcaagcttttcaggaaagtggtatcgccgatgagtgctttaacgtctttgctgtttttcgctgcgatacttttgaccactgggtaggcttccgggtgaaccgaagaggcgtccagcgggttttttccatccatgatccgcaggaaaccggcacactgttcaaaggcttttggccctaagcgaggcacttttttcagtgtcgtacgcgcatcaaagcggccgttttcatcacggaagtcaacgatgttttgcgcgatggtactggagaggccagccacgcgagtcagcagtgcggcagatgcagtgttaacgtccacacctacggcgtttacacagtcttctaccactgcgtctagacgttttgccagcatcgattggctgacatcatgctggtattgacccacaccgatcgatttaggatcgattttcaccagctccgccagaggatcttgcaaacgacgggcaatagaaacagcgccacgcagcgaaacgtccatattcgggaactctttcgctgccagctctgatgctgagtaaaccgaagctccggcttcactgaccatgattttttgtactttcaggttgccgcgcttaatgacgtcagcaacaaaactgtctgtctcacgagaagccgtaccgttaccaatggcgatcaagtcaacgttaaacttgcgtaccagttggtccacaatctgagccgatttatcgtattgtttttgcggcgggtgagggtagatggtctcggtcgtcagtactttacctgtggagtcgactactgcgatttttgaaccagtacgcagaccaggatcgaggcccagcgtggcacgagggccagctggagccgccatcaacaaatctttcaggttggtggcgaacacatcaatcgcttcgatttctgcgcgctctttcatcgcacccattagctcggtttccatgtgcattgacactttgatgcgccatgcccagctgattacctgtttacgccacgtatctgcgggtgcattgctaagtgtcacgccataatggtctgcaatgatggtttcacagtaagactgacgaacgccttcttcctgttctgggtcggcattcatcgccaaggttaggaaaccctcgttacggccacggagcatcgcaagggcacggtgagatggcactttgctgagtggctcattgtggctgaagtaatctttaaatttctcgccttcgttctctttgccttcgacaacacgggcaacgaactctgcattgcggttcagatgcgtacgaatcttttctagtaagttggcgtcttcggcgatgcgctccatgatgatggcacgcgcgccatccagtgccgctttggtatccgcgatacctttgtctgcgtcaaggtacttacttgcttcgctttctggttcagtttgcggatgattccacagggcgtcagcgagtggctctaaacctgcttcaattgcgatttggcctttagtacgacgctttggtttgtaaggcaggtaaagatcttccagacgagttttactgtctgcctgagtgatttctgtttccagttcaggcgtcagcttaccttgctcctgaatagacttcagaatggtttgacgacggtcgtccagttcacgaaggtaagacaggcgactgtccagcgtacgcagttgggtgtcatcaaggccacccgtcacctctttacggtaacgtgcgataaaaggaacggtgttaccgtcatcaatcagggtgacagcagcgttgacttgctctgggcgaacattcagctcttgagcaatcatgcgacagatagcttggctcatccgtgtattctctttttattcagttgagtttcgttaggtataaacattggggtcattcgatgaatttgcaatgttttccgcgagcagtgcaaaaatttaccgggcgctggtggacatcagtcaggtttgtgtcaaaactttaattaaattgagaacttatatcctcgattatcaactaaagtacataccttagctcatagggataatcatgatgaaaaaaatgtctttggctttggcgcttaccagtgccttacttgttgcgccatttagctgggcgcaatctctttccgcaaccactcaagatccaatttaccaactcgatgacaaactggtgttaggccgggttgaaaatgtctattacagcgagattccagagctaagtgacgtgccgttcatgggtaagattgatacaggtgccgataccacctcgatgcatgccgagaatattcacgtcaccagctcgaacccagagttctctaacctgaaagataacgagttactttgggcgatcatcgatgatttgggtggtacaaaagccaagtgggatgatgggactttcgagccgtatcaagtcaaagtgagctttaccattcagcacccttacacgggcaaacagatcacagtcaccgatgatctggaacgtatcagtgcgattcgcagccgtaccagtacaaaaccgatattgcgtccaaacgtaaaaatgccgatgacgatagcgggtcataccgttgataccgttgtgaacttaaccgcacgtaagcagttttctgcaccaattctgattggaaaaacctatctgaaagataacgcgtgggtgtttgccggatatgactacctgcagcagcagcccaaggccaaaatgattggtaagcaagagcttgtctctgtagaaggcgttccttacaaggtgagtatttcgaccagcagtcgctacaccaatgcgcatgctctggacatcaaagtagataagaaggccaagcaagtgtccttcaccttagagggcgaaaacggtaagcgacacccgatgacactgccgctgattcgtatgcttaaaacgacgaaaggtgagcgaccactggtatatttacctgtgaaagtgtcggaaagcgaaactcagcactggttggtgtatttgcgtgatcgcagcaattttagctcacagctgcgcttaggcaatgatgtggttagccagcactttgtggtcgataccgataaagaaaacctgcttggtggtgttgaaaagacctttaagagtgctctgaaagccaaacctctggtgatttctcctgaggagactctcaatattgatggctactccgtaccagcctacccaacgtttactgtcaaaactccgcttcttcgcgtgcatggctttgagctcagcgaaaaaggcaaagatgaagtggcgacctattacttaaccaatgaacagggcaaagaggaaaaaatcaccaaacccgttgtgaaaaagctaagagtgggcgatatggtgcgccccgtggttgaaggggattttgtgattgggaacacagagaagagcatcgaatttgccattgatgtgttggagaacgaagaaactcaaccgtttttcgtgtttggccatgatatggcaaaaggtggtgtgctgctgaatacgcgtgcggatcacctcttggatgccaaaccgttattccgggctggtcatattgaagtggctgaagtggaaggcatgttgttcccggtgaaactggatacgggggctgacgtcagctcaatcagcgctactgatatcaagcaatttcagaaagacggcaaagacatggtgagcttcacttatgaaaacgattatggcgtgaaaaaacagctgactcgtgaagtggtcaatgtgatgcacattaccgcgaagaagggcgagaaaaccaacgtcaggccggtggttaaaatgcacgtgaaactgggcgatctggagaagaaaatagaggtcaaccttcaggacagagagcgttttaagtacagcatgattttgggtaaaaactttttgaagcatggtgtggtggtgtcgagtgataccaattacatcgtgacgaaaaaatcggatgtcaaaaagtaaaaactcagtcaatttgtaggctgaacgccaacttcgccccgtgttttacgtactgtgattggtataatctcagaattagagccggggcataaaccaaacgaaaatcacccgtctcccaaggagaaaaattgaaaactaagctgattacgcgtgaaggctataacaaactcaaacaagagcacgattacctctggaacgaaaagcgacctgagatcaccaagatagtcacctgggccgccagtctgggcgatcgctctgaaaatgcagattacaccttcaataaacgattattgcgtcaaatcgatcgtcgcgttcgttttctcagaaagtttttacctgaagtgaccatcgtggattactcacctcagcaagaaggtaaggtcttcttcggagcttgggtcgagatcgaaaatgaagcgggtgacgtgaagaagtttcgtattgtcgggccggaagagatctatggcgatgcgaaaggctatatctctatcgactcacccatggcacgcgcgatgcttaaaaaacaagtcgatgaagagtttacggttaggacgcccgatggcgataaagaatggttcattaactcgattgagtacaacctatccagcccagatgcgacaaaccctagctagggtgactggtcggtgagtgaatgttccgaccatgtttaaccgacatcctcttcatcctgagaagaaaaggcattgagcgcttttataggagcacataaatgatgagagcagtgattagtggcaccgtattaaccgtaggatgttcattttctgcgttttcccaagaagaactaaaagggtgtgatgcaaaagagtttgctgtcgagcagcagcttgaatacgccaaagtgcaaggtaaagagcagcatattgaagggctcgaacgtgcgttagcttcggtacaaagtgagtgtattcgagaggagcaacgccagaaattacatgcagaaattgaaaaaagtactcaaaaggaaaagttgcaagccagcagcgaaacagagtgggaactgagccagtaacctccggttgataggcgatatttttgctaatctgagcaatcacttcgctcaatattagcgctgtatcttcgaaataatgtgtcaaaagagcggctaagataaaaagagtaacaatttgcacaagcacgtttgaaaaaacagtgatacattttcgacaatacatgcttctgaaaggatgtttcaatgcaggaaaatcataaaattttagtggttgatgacgatgctcgtttacgtgctctattggagcgttacctttctgagcaaggttttcaggttcgtagcgttgccaatggcgaacaaatggatcgcttactgacgcgtgaaaactttcacttaatggtgctcgatttgatgttgccaggtgaagacggtttatctatctgtcgccgcttacgtaacgcgaacaacatgttacctatcctgatgctgaccgcaaaaggggacgaagttgatcgtattgttggcttagaagtcggggcagacgattacctgccaaaaccgtttaacccgcgtgagttgttggctcgcattaaagcggtattacgccgtcaaaccatcgaactgccgggcgcaccaagcacggaagaaaaagtggtggaatttggcgagttccgtttaaaccttggaacgcgtgaaatgttccgtggcgaagaatcgatgccgttaacatctggtgagtttgccgtactaaaagccttagtcaccaacgcacgtgagccaatgtcgcgagacaaactgatgaatatggcccgtggccgtgaatattcggcaatggaacgttctattgacgtacaaatttctcgtcttcgtcgcatgttggaagatgacccgagcaaaccacgttacattcagacggtatggggcttgggctacgtatttgtcccagacggcaaagaagtctaattcgcgtaactgcactccgatatttgtctgtacattccgtcctcttgcatctcctgtatgagggcggaaaatcgcgattaggcacattcttttagcaacactctgttaggatcaccaggaactgtccatgcgaatccgaagctctctcactcaatctattctgctgttcatttctttgcttctcgctagccaagtcttctcttattacgccgttttcaactatgcgttgatgccgagcctgcagcagttcaataaaattctcgctcatgagctcaacctagtgcttgatgccgacggagagcttcagtatgaggcaccaataaggcgtcagttattagaaaggctgggcgtaacggttcacagtattgatagtgaaagagcggacgagtttaatcacgcgatgtcgattgaattgatgtcggaagaaatgactcaagaactggattctccgactgaagtacgtttgatgttgggcgaggagagttacatcttgtggatgcacatcgacaagctacccaactcgcttattcgtatcccgctttcagagctgcaagaagaggattttgcgccgctatttcgtaacagcctgatcatggcactgctgattatcgctggtggctggctctttattcgttttcaaaaccgcccgttactggcgttagaaaaagcagccaagggggttggtcgtggtgagataccgccgccgataccagagaaaggcgcgttagaaattcgcgcggtgacccgtgcttttaatcagatgtcgaaaggtattcaggagctggaagaagaccgcgccttgttgatggcggggatcagtcacgatttacgaacaccgttaacccgaattcgtctcgcgacagaaatgatgtcaccagaggaaagctatctcgctgaaggcatcatcagcgatacggaagagtgtaatgaaatcatcagccagtttatggattaccttaagccggtgaataaccagacgtttgaggcggtgtctctgaacgacatagtatgtgatgtcgcgagctcagaaggcagtgatgagcgggaaattgagaccaaaattgaagggtctatcaaacccgctctgggtaattcgattgcgattaaacgcgcagtgactaacttagtggtcaatgcggttcgctatggcaatggctgggtcaaagtgtcgacgggtatgaccgcagataaccaactggtttgggtcacagtggaagacaacggccccggtattgaacctgatcaggtcggtaagttgtttgaaccgtttacgcgtggagatacggcacgaggcagtgaaggtaccggacttggtctggcgatcgttaagcgcattgtcagccagcattcaggctcggttgtgatgcgtaatcgtagtgaaggtggcttaatcgcccaaatcagcttcccgactaagtaacccaacagctaaagcatcatcgacgagcaaaataaaagcccagcttagaacctaagttgggcttttttattatcctattgatcagtttaggattctttaatctcttcagtttgagactcttcatcttccagtttttctggcaataacaggttcaagatgattgcagtaataccgcccgcagcaacacccgtcgagaagatgctcttaataaactctggcatgaattgcagaatttcaggtttctgagcaataccaaggcccatcgagaatgacagcgccatgatcagaatcgcacgacggtcgagatcaacacgagagataatacgcacacctgccgcggcaatcgtaccaaacatcacgatggttgcgccgccaagcacaggttcaggaatcagctgaacgaagctcgccacaccagggaataaaccaagtaaaaccagcatagcggagatgaagtaacctacgtaacggcttgcgacaccagtcagcatgataatgccgttgttttggctgaacgtagagttcgggaagctgttaaagactgcagcgatcgctgagtttaaaccgtcagccaacacgccacctttgatgcgcttcatgtaaaccggaccttttactggctcaccggacacttcagaagttgcggtaatatcgccgatggcttctagcgcagtaataaagaaaatcagtactagaggaataaatagcgaccagtcaaacgctaggccgtattgcatcgggattggcagcgcaaccaggttggtctcgcttagctgtgaagtgtcaaccatacccataaagtaggccatgatatagccaaccagcattgcaatgacaatcgaagctacgcgaatgtaagggttgtttgagcggttcaaaataacgatcagacccagtacagtgccagccagtgccaacttgtccaggctaccgaacgtgccgtcacccatcgcagcatagccaccgcccatcgaaactaatccaacttgaatcaatgtcagaccaatcagagttaccacaatacctgaaaccagcggagtgatgatgcggcgagcgtgctcaagcactcgagacagtagaatttccgcgaatgaagcgaccagaatcgtgccgaaaatcgcggccatcattgtgctaatgtcagcaccgcccgctttcaatgacaagccggcaccaatgattgggcctaaaaagttaaagctggtgccttgcactgataacaggccagagcctatcgggccaaaggtacgaatctgaataaatgacgacacaccagaagcaaatagagacatgctgataatcgtgtttgtctgatcggctggtacgcctaaggattggcaaatgatcaacgaaggggtaatcaccgcaacgaacatcgctaacaagtgctgaatggcggcgaaaatcgtttgtggcagtggtgggcgatcgtttaattgatagaccagttccgaagatcggtttgaagttgtcatggtttgtctcgcttgtcgcaatatttattacccagcgctcgctgaatgggagtactgggaggagctgacgttttgatctgtgattgctgttaatcagtgtcaactcagattggttggggtaaataccctaattttgtgcgcgattatagagtgatttatttaaaaagcaaacgattgccatgaggcgttgataatcaattattcggactattttaagcttaagctttggagtaaatatcccgttcgcctagccaacgatcgataatcgccgtggcattaataggataattgtcgtgaatatggcgagctatgcgttgaacttcgggtattaagcgctgatcacgaaccaagtccgcaattttaaaatctgccagaccggtttgcttggtacctaataactcaccaggaccacggatctccaaatctttctgcgcaatgacaaagccgtcgttgctttcacgcagaacgccgaggcgcttttgtgcggtttttgatagtggtgagtgataaagtagaacacaatgactggcgacagatcctcgtccaacacggcctctcagctggtgtaactgcgctaaaccgagtcgctccgggttttcgatgatcatcaggcttgaatttggtacgtctacgccgacttctatcacggttgtggcgacgagcagatgcagcttgttgtctttgaaatcctgcatcacggcttgtttttccgccggcttcatgcggccatgaactaagccaattttcacatcaggcagcttgcgctgcaggtcctctgcagtatcagcggcagcttgtgcctccaatacctcagactcatcaatcagtgtacacacccagtaggcttgcttaccttcgttgagacaggcatggcgaactcgttccacgatgtcgttgcgttttgtatcgggaatcgcgacggtttgaatcggagttcggcccggcggtaattcgtcaattactgaggtttccaaatcggcgtaagcagtcatcgctaaggtacgtgggataggggttgcggtcatgatgagctgatgtgggtaagcgccttgcttggctcctttctcacgtaattctaatcgctggtggacgccaaagcggtgctgttcatcaataataaccagcgccagatgatggaattcaacatgttcctgaaacaaggcgtgagtacccactaccatttgtgcttcaccgctggcaatgcgtgcgagttctgcttctttagctttaccctttaacttacctgccagccagcctacttggattcccatagattcaaaccagttggcaaagttgatggcatgctgttcggctagcagctcagttggtgccattagtgcaacctgataaccgtgctcaatcgcacgaacagcggccagtgctgccactaatgttttgcctgacccaacatcgccctgaacaaggcgcatcatcgggtgaggcttctccagatcggcttcaatctcttttaccactcgtgcctgagcgttggttggtgagaacggcagttgcgccagcagttggttcttcagtttttcacaaggagcaagtggcagggcaatatcttgttgtcctttactgcgcaccgccaacatagagaggttctgagccaacagctcttccatgatcagacggatttgtgccggatgtttaccttcatcaaactcatctaagttgatcgttgggggcggtcggtgaatggtgtgcagcgcctgagacatggtgatttggtgatcgtataaacccgctggcagtaactcttgtacggcggctttatccaataacgctagcgcctgctcggtcaggttacgcagggtgatttgtcttaggccatctgtggttggataaacgggcgtcaggctttgttctacatctggcttttgttcgctgatatagaacttgtaatctgggtggacgatttccaaacccattccaccacgttttatttccccgtaagcgtgtactaacttaccttgagaaaagttgttcttcatcgccgcggtaaaattgaaaaaacgcagcgtaatggtgccgttaccatcactgatttttaccgtgagcattttgcgtttaccgaaaatggtatccacggccatcaccttgccttgtaccgccgcccacagccctgcatggagcttagcaataggataaatacgggtacgatcttcgtaacgaagtggcaggtgaaacagtaaatcctgaaccgaatgtaagccaactttggctagtttttctgcgactttcgcgccaacccctgaaagggaagttaatggaacagcagatagcagttgggcagacatagaaggctcaaaaaaatagttaacattgcaatatgttaaccatggagctgtgtttttgtacaggaaaaaataagaggagcgaccaggaactaggatcctagtctcgctattatttctgctgcatctctttccaccacgcctcgtcggcgatgatttgaccctcatcgtcgagtggcggataagcgagacctttacgtttcgcaactttagccaaaaccgggtgaccacgttcaaacaggattcggttaatcgtctctttcggcagagcgctttcttcacgctcgtacataccagcggcttcacgttgacgctgggcttcatacaaaatcaccgcacttgcgacagaaacattgagcgactgcaccataccaatcatcgggatgatgatgtcttgatcagcgagctgtttggcttgttctgaagcgcctgttttctcactgcctaaaatgatggcggttggttttgtgtagtcgatgtctcgaaagtcgacagctgtttccgataggttagtcaccagcacctgcatgccttgcgcttttaactcggtcacggcgtcttcgattgaatcgtgagtgtccacttctacccagttgcgtgcgcccgctgatgtgtggctcagggtacgcattttatttggccaaatggcgtggactttgtgtaagccagttgcatcggctgtgcggataaccgctgagacgttattcggcttgtgaacttcttcaaggcataacgttaggtcggtctggcgtgctttcaggacttggtggatacggtggtagcgttctaggttcatagtaaataaatagggatataaaaaatcgccacctagcggagtaggtggcgatgattgttattatcttcttctgcgtcggactcgagtcgcgtgtggcatcgctttgatttttctcatgatgccagcaaggtgaacacgatctttggtggtcagcagaacggtgacggtatacaggcgaccatcacgttcttccgttgacaagccatggatgttcgagcctgtcttcgaaattacgttggttagctcagcgagcgcaccctgatggttgagcatgtcgactttaagttcagcgatgaactctttatcgtaatcgtcagaccaggcaaccgccatgtagcgatccggttctttctggtaaccacgtacgtttggacaggtttcgcggtgaacaactaatccacggcccggtgatacgtgcgcaataatgtgatcatccggaattgggtgacaacagtttgcaaacgtcagcagtaaaccttccgcgccacgaattggcagcttcttcttcgaatcgccaggaatcgaactggttgtggtcagctcttcggtatcacctagcagacgacgcgcaatgacgatactcattaactcacccaaaccaattgcagccaacaggtcatcggtactttccaaacgaaggtcagtcaggacttcctggacgttatctgggtaaatagagtcaatagagtggcgaccaagtgcgtgattcagcaagcggcgaccaagtgtgattgactcttcacgacgcatggttttcagtacctggcgaatcttggtgcgtgcacgtgaagtcacgacataattcagccatgccgcgtttggacgagcgcctggtgcgctgatgatctcgaccgtttgaccgtttttcagtgccttactcagtgggtaagggttacgatcaacacgggcaccaacacaagagttgccgacatcagtatgcaccgcgtaggcgaagtcgaccgctgtcgcgccaagtggcaattcgacgattcgaccttttggtgtgaagacgtaaatttcgtctgggaacagatccgattttacgttttcaatgaattcgaacgagttacccgcgctttgctgcagttcaagcaggctttgcatccagcgttgagctttcacttgcgctgttgtgccagaggtatcgcctttgtctttgtaagaccaatgcgcagcaacacctttatccgccatttgatccatatcttcagtacggatctgtacttctaccggaacaccatgagggccgaccatcgaagtatgcagcgattggtagccgttggcttttggaaccgcgatgtaatctttcatgcggcccgggcgtggcttgtataagctgtgcacctggcccagaacgcgataacacgtatctgcagtatcaacaaccactcggaatgcatagatgtccatgatggtgtgaaagcgctgttctttggttttcatcttgttatagatagagaacagattcttctcacgaccaacaacgcgtgaactcagaccaacatcttgcaggcggccttcgatctcgctgtggatacgttggatcatctctttacgattaccacgtgccgttttcacgacttcttttagaacgcgataacggtttgggtaaagcgcttcaaagcccaactcttccagctcggttttgatattgtgaataccaagacggtgggcgagtggcgcataaatctctagagtttcacgagcgatacggcgttttttgtctggtcgaagtgcgccaagcgtgcgcatgttgtgcgttcggtcagccagtttgatcagaattacgcggatgtcttgcaccatagccagaaccatcttacgaaagttctcagcctgagcctctttcctgtcacggaatttgagtttgtccagtttagatacaccatcaaccagctcagctacggtattaccgaattgctcttcgagatcttctttactgacatcacaatcttcaatgacgtcatgcaatagagcagcttggagggtttcgatatccagacgcatttctgccaggattcgagacacagcgacagggtggatgatgtatggttcaccgctagaacgggtttgcccttcatgggcatctcgcgctaccacataagattgacgcagagcctcaatctgaggctctgttaggtattcttgggcaacgtctttgaggctatcgaatagatacaaattataggcccgggaggttgttgaattctcgagtcagaattaacggttgtgagcgatgctgcttactgccgctagctctgccgcttcttgctcttgttgttcttgacgttcacgagcgtccagaacttctttcgtgattaaaccttcttcgatttcgcgaagtgcgataaccgttggcttatcgttctcttctggcactagtgcatctttaccgccagtttgcatttgacgagcgcggcgagccgcaatcagtactaggtcgaaacggttgccaactttttcaacagcgtcttgaacagttacgcgtgccatgaggactccaaatagttaactaaaatattagaatgacgagaaagtatacagtctaactgctttatttactagcgattagacgtgccactgtaagcggactttctccggtgttttattgtctgctctttgctacggaaaattaagagcaaagaagcaagaattctttatgttttacagcgtgactttatattgaagttactctgctaacaacgcgtcaagcatacctttatatttagcagcttgcttttcttccttcaatctttcagctcgaagaatcgctttaaagtccatcagcgctgtatcgaaatcgtcgtttacaatcacgtaatcgtactcgttgtaatgcgagatttctgacttggcttctgccatgcgcttggcaatgacttcatcgctgtcttggcctcgagtgttcaggcgacgctctagctcaccatttgatggtggaagaatgaagatgctttttgcttcaggcatttgctcacgaatttgtcgtgcaccctgccagtcgatatccaaaaatacgtcgatacctttgtttagcgtttcttcaatccagacgcgggaagtgccatagtagttaccgaatacttcggcgtattccaaaaagtcacctttcgcaatgagagcttcaaactcttcttttgcgacgaagtggtagtggataccgttttcttcaccagggcgcatgtcgcgagtggtgtgagacacagacactttcattgcgtatgtcggattgcgctccaacattgctgagatcaagctagatttacctgcgccgctaggtgcagatacgatatagagagtacctttgcccattgtactgttccactattgattggattgattgagtgccgacggaaagtcgcgacagtcttataacgatagcactggcgttgttgaattaaccaccaaagggatggatattggtgataatcccgccagaaaaatggaggcgaagagtatcatgatctctatattgttgccagttgatctttctatctgtactcactgttaataaaagagcaatttatgctgatgtgacttattcggactcgggttctaaatagacggaaaaaaggggaagctttcacttccccaggcgtgcgactgactcacacttaatttttaagtttattgacttgtctgagcttagccctggctttctaagaaagtgatccaagggttcgcaacggctttcaagtcaggagactgagcggcactttgcattgctttaagagcactgtctggctggttcagctcaaaatatgccatgccacgaatgtaggctaattcgcctttttgatcgcgcttggcatcaggagcggcgttttgagtaaacttcgtcgcttctgaatattgcttgtctaaaatcatcagacgagcgattttgatttgagtttttgcctttggagccaagttataagcttgttggtagacgtctattgcacgtccaagctcttgcgcttgctgccagaatgccccctgcttttctagattctccgcgttacgctctacatgaccttcgtcaaaggccgtttgaagcgtttttgctgctcggaatggtacgccttgataagcctggaagttcactaagcgcaggtactctttttcatcttccagaagacctaatttataggccatctccagagtagaaagggcattacgctcttggtttaactccatgtagataccagacaattgcgtccagtaacgcttatttttcgggtacttggtggttaaaatcttcagaacaccggccacgctcttgaactgtttgagttcataatgcgcagacatcagcagctggtaccaggattcgctagggtctttactcattgcgatggcctgtttagtcggcggaatcgcatttttgtaatcttctagctgaatataagcactcgctagcgtgatgtaggcatgagcttgcggtttttcttccgttgtctcggcaattttgaaccactctttcatagtagagacggactttttaaactgaccttcagcaagataaagctgagccacgctgtagcgaacctgttgagcaacagggacaggcagcgcgttcaaactcaatgcatcagcaaagtatttgaccgctttgggatagttatcttgcaacgagtacaagaagcccatttgttgcaataacacggcgcggtcgtattcacgtttgctgctacttaacgctgagttcagtttcgaaatcgcttccgaatacttttccgttgcgatcagttcctgaactttattgacggttctgaatgttctgtcagacaactcaggagtgctggagaaagcaggcgcgccgtacgcgcctgcaatgaacaccagagaagccaacaattttgtgtatgatttcatgattgcgactccttagttggtagagaactcgatttcttgagaaagacgagaactcacggctttaccatcgaccatcttaggtttgaaggtccatttagctacggttgttttcgctgctttacccaagcctaacttacgtggtgtttcttttaagacttttacatcttcgacgccaccgcgttcgttaacggtaaactctacaagtacgatacctttctcaagtcccgagcgtgccgctttacgaggcatctgcggttggaacgtggccagaggaaccgggcctccgccgccaatgacctgagcaccaccaccttgtgtgtagtgacccagtactgaaccacccgttacgttaactggaaggtctagattaggcatgttcattggaacttgatccatcaccggtttcaccgtcgacgtcaccttcatttctggtggtggcggcggacgcttaggtggtggtggtttcgggagttcgcgttttttctcctgtactttttcgtctggtttaatgcgaatgaaatcgaccatacgctgatcatcattcgacactagctcgtggcgctctttgtttaccagcttgtccatcccccagaacagtccgagggagacaatgagcgccagtgcaattgaggccagataccgcataagcttaatccttaccggttgcggcaatggagatgctttctacacctgccatcttgatctggtccataaccttcacgactacgcctgcgttggcttctgtatccgcctggataacaactgcaccatcagggctttctgcgcgaagacgctcgatgttggcgcgaacggcgtcgacttcaatgcgtcgtttatcaacccaaacatcaccagctgcaccaacggcaaccatgatgttacctttcttcacggtttgtgctgagcttgccgttgggcggtttacttcaataccagcttctttaacgaacgatgttgttacgataaagaagatcaacatgatgaatacgatgtcgagcatcggtgtcatatcgatagcggtttcatcactgctatcactgctatagcgtcttttcatgacctatacctctaattccatttactcaggcaatatgcttaagcttatcttccagcttttgcgttgtgactttggctaaatgatcaagacgtgaactaaagaacagtcctgacagagaagccaccatcccggctaacgttgggattgttgcctttgagatccccgaggccattgctcgagggcttcctgttcctgttaccgctaagatgtcgaatacctggatcatgccgacaacggtgccgagcagaccgagtaggggacaaagcgcaatcaatactttcacgattggcagaccctttttattctcaatatcctgacgagaaacgatttcttgtcggatcatctttgcgttccagctttgatgttctgaacgctcactccaaagagtcacggcttttttcgcggctctcggagcgacggcggcaaagtagaaccagcgttctagcagcactgcccacaacatgaagctgaggatgaagatggcgacgagtacatcgccacccattcccaagaagcgcctaattgattcaagttctccaactaaccaccacataacgcctccttagctttcggctttatgtagtttttcctgatagcgagcgatgaaacctgcactctgttcttcaagagtttgaaccaaacgacgacctttactgtgtacgatggtgtaaaggaacagtagaggaattgcgacaaccagacctagcatggtggttaccaatgcttcagaaataccgcctgccattagtttcggatcgcctgtaccaaatagcgtgattgcctggaaggtaccgatcatacccattactgtacccaatagacctagtagcggtgcaactgaagcaaacagtttgattgagctaacaaagcgttcgatgcttggcgcattgcgtaagatgatttcgtccagtttcgcttcaagatcttcaaggttgtcgcctttgtgctcttggtaagcttggataacttcacccagtgggttgccagggataaccgtgtcagatttcgcctgtttacgcatcttgccaccgataacctgaaggcgtaggaagcagaacagtgcaatgatgacaccgacagcacccattgccaggatgacgtaaccaacgataccaccttggtcaatacgttcctgaacggtcgggctctgtaccaatagcgataggattacgccacgagacgggtcaaggaacagcggctcatatgtgccttctgctgattcgaaaccagccacttggcttgtgatgtttttgcttggctgacgtgatagttcttcaaacttgccagtttgaggtacgtaaataacgtatttgccatctgcaattgcgttgaactcacctactagtgttacgtcgcgaacggcttctttaccttcaccgtaaacaacggttgcttgtgttgtagatgtatcaccagatacgacaacttgttgaagaatagtgtgccagaatgcttctagctcttgagttgacggtagctctttactttctgccagtttcgtcagcagtgcatcacgctctgggaactgaacggcattttgcgaagcggcaaacagacctttaaattcacctgcgtattgacgaaccacaccaaacatttcacccaaggtaccggagcgaacacgcagtgtttcggttagttcagtaagttgtttgtcgttttcgtcgaacgttgcttttagctgatcacccagagcttgttgtgaggcaagctcatcgcgcgcttgttgtagcaacacggcttgctgatcacgatcgcgcttgaagattgcttcgcgttctttgttttctttcgattcaacaatactttctgattttacgtttttcagtagttcagacagtgtttgtggggtttctgcttgaacgccagaaaccataaataagctagctaataggccagcggctagagttttgaatcctttcatctcttattcctccccagcaaatacaggcagtttgatcagcgatggtggcgcttgcttcttagcgatgcgcagaccttgctgtacagcaatacggtagctttcaggtaatgtttcccattgacgagtttgttggttccacatacccgtttcaccgccgtctggagattggaatagaagtgccgtacgaccaatacgcaagaagtcgtaagtcacaacttcgccgccacggtcaaggctagctttgtaagattcgatagagcgcgagaagccttcttcgatttggtaagcttccattactttacggaatttctctgaagtcgttacgtctgcacggtccatcaggcgacgtaattcttgaacgcgtttattacgttcttctttttggaacggcaaatcgagcgtcacgaattcgtctagtgcatcgatcatttttagtgttagagggacaacttcggttgccgtttgatcgatttgagcaatctgattgtttaatgaatccaactcaccttgttgagattgaaccatacggttaatttgctcattgtagactttcatgctgtcgatttgacgaagtaagcctttgtattcagccaacatgccttcagtgctttcagcatagttgtcgattttttcttgtgaagcctgtgaagacttagtggtttgtgcttgattagagactacggttcctgagtcagcagccattgctgcaccacttaccgacaggatcgcggcagtcaacgcacttacgccaaattcctttaacgtcatagtagcatccttgttagtgtataaagtcagtcgaatagggcgcaggaaatcctcctgcgccaaaggtcttaattaaaagttttgagagtatttcaagaagtaaacacggccttgaatgctgtataggtctgactcataagtcacgccatcagcttcaaatgctggatcttcgtcagtcaggttacgtacacccgctgtgaattttgcatcccatggagccagatagttgtacgccacgttccacgttgtttgtgaagagatgtggccagttttcttgtagttgtcatcaacatcttgtgcctggtctgcgatgtgatctgcagataggtagatgtcgtgatcttcaaggaagcttacaccaacaccagagttgaagcggtactcaggcaagccgttgcggcctacttggttgtttgttggaccgccaacgtattcaggtgtgctgtagtcaagtacgtagctacccataaagtcgtaacgaacagtcgcgtaatcgaagtcgtaacggtaacccagtttcaggtcgataccagaagtgtctagtgtacctaggttctgaagacccgctgttgcttcaatgatacggccatttgcatcacggatgatgttcgggttagaaacgccagagctacgctcttcgtcgatcatgctttgcagagtattcagtgtgatcatgtcatcaatgctgatgttgtagtaatccactgttacgtctagatcttcgattggtgagtagctcacaccgaagttaaatgatactgacgtttctgcttccagatcttcgtttgaagtacgagtaacatcgtattgagtctctggacagtcttcgattgcaataccattcgctgtacagtaactgtagtcttttgcgaagtctgacgagaagctgtcagcggcgtaaaggtcagatagtgttggagcgcggaagcccataccagcgccagcgcggaacatcaggttatcgagtggctggtaacggaaagagacttttggtgagatctcatcaccgaagtcactgtagtggtcgtaacgagccgccaggttcatttccagctcatcagtgaatgcgatcaaagattccgcgtaaaacgcgtaagtttcacggtcaccgccggcagagttgcccgaactaccgatgatgttacccgcttcactttgcggatcgtagatgtcagagtagtcgtaagtcgtgaactcggcaccaaggtacagtggaatcgttacgtcacccacttgcgcaaggtcaaactgaaggccgccagagaactggtgcatttccatctcggtttcacggccagtacctgcagaaagctggtctgtcgcgtctgtactgaactcaccgtctacaaattggcctgattctacaagttgcgatgctgctgaaccgaagacataaccagtacctgtttcgctaccgttggagtagttcatatggtagccagcttcccaaatcacatcaccgaatgtgtcagtgtaaagggttccatctaagcctgctttgaaatcagcctggaagtctttaacggtattatcacgagttcccacgttgttaaaacgatagtagaccgaagcagggcctgcagttggatcaagaccattttctgcgaagaatgctgcaccaccatcagtgtccgggtttactgtaaagctacccgcagctggtgcgaaacgaccaaaactttcgttacggttaagcattaactgtgaattaaacgttgtgtcgtcagtcaggaaaatattaccgttaacaaacaccgtgttacgttctagagaggcagtttgagccgcttcaccagtgtagtcgtaaccacaaatgtcacccagccccgggtagtttgttagaccaacaaagccttttgatgtacatgatgcgtcagtgttgtaaccgtttagcgcttttaattcgccgtcgtggtacacgttacggccgaagatgctcacgccagacatatcgaagtagttcgctgagccagtattcgttgagcttaggtaatcgcgatcgcgttggtagatttcatctttgctgtcatgttcaaacgagaacatgatgttacctttctcgccgctggtacccatcacaagcgcaacgtttccttcatcgccgccttcctggctagggatgcctgaaccaaccgttacgttaatgccatcaaactcttctttcaggatgatgttaactacaccagcaaccgcatcagaaccgtataccgctgagccaccgtcggccattacttcaacacgctcaacaatcgcagatggaatcgcgttgatgttcgcagcgccgccacccatggttgcagaaccaggaagacgtttaccgttaacaagaaccaaagtacgtgaagcgcctaaaccacgcagagacatggttgcctggctttgccatgagttaccagagctttcactgaatgatccgaaagagttgaatgaagatttacgtagaacgtctgcaatcgatacgtcaccagcacgttcgatctccgcacgaccgatcactgctatcggagtgcttccttccattgatgcgcgcgtaaggcgcgaaccagtaactttcattttttgaagtttttcaacttgctgctcttctgcctgagctgctacaggtgcgaaagccgtcgccgtacccaaagcaaggctgatcgcaacagataaagctgttgtgtttttatacatccttgttgctccaatttattattatttcctgtgtctggtcgtaaacgaccaaatgtgacgttaatgtttcgttaacgtgcggccaatgtataaccgaggtcaaaaaaggaagtcaaaccagtagtaaactaggatggtcaaatgtaaaaaagatgtaaaaatctgaagagattgtgaattgcagaataattaaccaagtaataataaaaaaatgacattaaacctcgataaaacaccgtgttttgtctttcttgtaaactttaatgggttatgttgtgtatggtttttaagcgggtaattgaatctgaaaaaaagtatttttccagtgaataattctgacatgggttttatatgtaaagctaatcaagttagctctagcacgtagggtggtatcaaaatatgatacccgttgctaccaaagggctcactcgtgatttcgagtcaatatgcttggttgggaattgtcttattattcttaatttctgcatttttatgtagggttttggctctaatttagtcagattgatattctgtatgaattatttttgtggttttttatcattttttaccaaaatattgcgttttttttgatagtggacgaagtgcgtcatgttttgtttttaaacacttgaagccaatgtggattcaagctaaatatgacgctgacattattgcagtgataaaaaacaagttattgacccacatggaacgtgcttcagtgatttgaatttctgcaagatagatatgcaccatttggggccggtattttttctgttacgccggtctaaattggacagtagacaaggagcaagttgtatatgctgtcgtactttttacgccgtttagcgttagtgattccgacgtttctcggaattaccattcttattttcgccattactcgttttgtaccgggtggacctgttgagcgtatgttgtctcaaatgcaatcacagggagatggcgccgcctctatgacgtctgcgggtggtaacaccgcgctttctgacgatcaaatcgcagagttaaatgctttctatggtttggacaagccagtgatggaagcgtatgtcgagtggttaagccgtttggttactttagatcttggcgaatcaacccgttactacgagccagtatcagagatgattgcagaacgcctgcctgtttctctgttttacggagggatgacgttctttatcagttacttcatctccattcctctcggttattacaaggcgctcaagcatggctccgtgtttgattcctcttcctcgatattgatatttgttggctatgccttacctgggtatgtggtgggcgtgcttctcattaccttgttcagttatcacctcgagtggttccctatgggaggctttgttggcgatgacttcgatgactatgaaaccttctttgagcgagccaaggacatcatgtggcatgccgtgttgccattgatttgttatctgattggtgactttgccacgctgacaatgacgatgaaaaacaacctgatggaaaacctgtcatcagattacattcgtactgcaatcgcaaaaggtttgccgttcaagaaagctgttcgccgacatgctttgcgtaacagtttaattccgattgcgagccatttcggtaactctttacttttctttatgacgggcgcattcctgatcgaggttatctttaacattgatggtattggcctgctgggctacgagtccattatggagcgtgattatcctgtagtaatgggcattgttgccatcaacgcgatcttgttgttgatcggtaacatcatttcagatgtctgtgttgctttagtcgaccctcgtgtgaagtttggagcgtaagatgtttacagtcagtccattaactcaaaagaaaattcgccactttaaagagatcaaacgtggttactggtcgttcgtggtgttatcaatcatgttgatcctctctctgtttgcagagctgttgatcaacagtaaagctctcgtcgtgaagtatgacggcagcttctattttcctgtggtcagtgatgtgcgcttaggcagtgatttcggccaaaattccgcaagtgaagcagattaccgtgtgctacagagggtgttcgaagaggaaggtggagataattttgtcattttgccgatcgttccttggaacccgtatgagcaggatttcagtggtgattttccaccaacagcaccgagcgctgagaataagcactatttaggtactgacgttatcggtcgagatattttagctcgtctggtttatggctttagaaccgcgatgggatttgctttgctaaccatgatcgtctcgtacgcgattggtacagcagtaggttgtgcgatgggtttctggggaggcaaattcgatttgttcgttcagcgattgatcgaaatttggtcgatggtgccattcctgtacgtgattatgattctggtttcaatcgttcagcccacctttgcgctcttcgtcgccatcaacgtgctcttctcctggatggggatgacgtggtacatgcggaccatgacctataaagagtcggctcgtgaatacgtaatggcagcgcgtgctttgggtgcatcaacgggacgtattctatttaatcatatacttcctaatacgatggttatgattgtaacactggctccatttactattgcggctaacattactgcactaacagcgttagattacttaggccttggcctaatgccaccaacaccgagctggggtgagctactgcaacaaggtaagtcgaatttagactcgccatggattgtgtcttcagtagtgacttcgattgtattggtattggtgatggtgaccttcattggtgaagcgatccgagcggctttcgacccgaaaaaattcacacgctatgtttaattaagcgtgtgaacaaaacataaaaaagggaagttttatgaatagattacttttagcgtctacgttgaccgccctgagtttcggtgtgatgtccgcgacgctcccgactgacttagaatggaaaacaagttgggatgagccgcaatatggttctccagaagctaagcgtggcggtacttatcgtacttatatgtcgagttttccacagacattacgtagcgtagggccagacgcgaacgcaggactgcgtgctttcttgttagatgacactccggggttggtggtgcgccatccggatactttggaattcattcctgagttggcaaatgaatgggcgttggctggtgataataagacggtttacttccgactaaacccggaagcgaaatggtcggatggcaagccagtgactgcagacgattttgtcttcatgctcaagttctaccgctccgcagatattcttgagccttggtataacgattactacaacaaaacggtcgcagatgtcattaaattcgatgatcacacgttttcagttgttgcggctaaagagttcaaccaagaagaactgatgttgagaatgggcgcgttacgcccacgcccagcgcacttctatgctaaccctgccaaagatgaaaacggcgatggcatccatgatgattttgttcgttactacaactttaaaagtgaaccaaccactagcgcttattacttggacgatatcaagaaaggcaaaagcgtaacgtttaaacacgttggtaaagactggtggggctatagcaataagtactaccaaaaccgctacaacgtcgacaagattcgtatcactgtcattcgtgataatgacattgcgatgaagcactttgagaaaggcaatctcgacgcctttggcttaatactaccaagtttgtggcatgataaatcgaacacggaaccgtatcaaaagggctacatcgagaagttctggggctacaaccaatatcctgtaggggctggtggcctttggatcaacacggcgcaaccgttattgaatgatcttaatgtgcgcaaaggtgtcacctacgcgacggatttcgatggcatgatcgaaaatgtcttgcgcggtgactactctcgtaagcctaatccaaccggttttggccatggcaaatactcgctgccggatgtaaaagcacccgcctttgatgtcgataaagccattgcagcatttgaagccgcaggctttgaccaaattggggctgacggtattcgcgttaactctgaaggtcagcgactgagtttcgagttgacctacggaacgcctgttcacaccccgcgtattgcttatctaaaagagcaggctaagttggctggtttggacattgaactgaagctggtggatggttcttcgatgttcaaatatgtgcgtgagaaaaagcacgatctcgctttcctgaccatgagtacttctgagattccaacctattgggaatacttccattcggtcaatgccaataagccgcaaacgaacaacttcaccaattacagcacaccagagctggatgaaaaaatcatggagtatcgtttcggtttagatatggataagaaaatcaaactcggacacgaaatacagcgcaacattatcgacgcgcacgtgatcatctcgggctacatggtgccttacgttcgctacggccactggcgctggctgaagctaccagaaaaaccgatgaaccgtatgacagaagcactttacagtgatggtgttattggtgacggcacatactggatcgacagtgatgtgaaaaaagaaactcaaaaagcgatgaaatcgggtaagacattcgagcctgtagttgaaatcgacgacacctataagctgtaaggaggtgttatggaaaacgatgtaattttaagtgttaaagacctcgaagtagaatttatgaccgacgatgggccggtaaaagtactccatggtgtgaactttgatgttcgagccgggcgcacgcttggcttagtgggtgagtcgggcagtggcaagagtgtgacttcaatgtctattatggggctgctgccgaagccatacggcaatattgtgaagggtgaagtgaactaccgcggaaccaatctggtggatttgcctgcaaatgaaatgtatgccatgcgtggtaaccgcatttctattatcttccaggatccaatgacggcactgaaccctgttcacaccatcggccgtcagatttgtgaagtactcgaactacaccgtccagaactggataagaagtcacgcgagtcctatgcgattgaaatgttggataaagtaaaaattccaatgccagaaaagcgtcttaacgagtatccgcacaacttgtctggcggtatgcgtcagcgtgtcatgatcgcaatggcactggcctgtaaacctgacattttgatctgtgacgaaccaacaactgcactggatgtaaccgtacaggcgtctatccttgaactaatgaatgatcttcaggaagagacgggtatggcgatgatcttcattacgcacgaccttggtgtggtggcagaagtgtgcgacgacgtggctgtgatgtatggcgggcgcattgttgaaaaagcagagatttttgaactgtttgataacccgcagcacccatacaccgagcgtttgatgggattgatgccaagcttagataatgaacctaagcagatgatcgacatcaaaccaatagatgcaagtatgtttgctcactagtacaaagtgaacgagtcataaaagaggatgttatggcaaaagaagtattaagaattgaaaatcttaagcagcactttgtatctggtaaaggactgtttaagaaaggctacacgattaaggccgtagacggtgtatctctgtctgttggtgaaggggaaacactgggtctggtaggagagtcaggctgtggtaaaagtaccttaggtcgaactatattaaagctttacgaaccaacggaaggcaaaatctttttcgaaggcaaagatatcaccaagctgtcggtaaaagagatgcgctctctgcgtaaagacatgcagattgtatttcaggatccgatggaatcgcttaaccagcgccataccatcggtatgattctggaagaaccctttgttattcataaaattgggacgccggctgaacgtaagcagtgggtgaaagagttattggttaaggtgggcttgccagaaacggcagtaaaccgttatccgcacgaattttctggtggccaacgtcaacgtattggtatcgctcgagcgattgcgttaaaaccaaaactcttgatttgtgacgagtccgtttcggcgctggacgtttccgttcaggctcagattctgaacctgctgttacagctgcagcaagaaatgaacctggcgatcatctttatctcgcatgacttatcggtggttaaacatgtctcagacaaagtggcggtgatgtactttggtaaggtggtagaagcggggaacgcaaaagagatctacgctaacccacaaaacgaatacaccaaaaaattgctgtctgctattccgattacgcaccctaaatacaggaagaaaaagcgtttggccgaaaaaaagcagcgagtggcgtaagccgtgccacttctaggttaaacaataaacgctccgctaaatagtcggagcgtttttgttttgtatgcttttgcaactagcatgctaaactcaggttcatctctttggtttcatttggataattgactatggcgtcagagttacctaaatcattcagccgaccgttcttaaaaatcttccatatctttgaggcgatattgttggtcgctattaccttggcgaccttgtatgccatggttgaagagttcatccatgtttttattgaaaagcgagtactgctaacagacatcttgttgatgtttatctatctcgaagtgttagcgatggttcggcagtttgtgatgaacgggaaaattccggttcgttaccctatctatattgcgatgatggcgattgctcgttacatcactcttggcatgaaagagctggatgcggttcctgtggtttggctatctcttgcggcgttgatacttgcggcggcgacattgttaattcgtatcggtcatcattactggccgtacgtagataaccgcacggcggaaaaagacgagtaaagcaggctttatcccaaatggttgaatcaatcagtggctgaactattgttgttcagccattttttcatagtaaagccgctgctgctcattgagttcttctctgatttttgcggtttcctgttcattcccgagcaagctaagacaataatccatgtcggcttgtatatagcgctgttctcttttggccttatgagcgagggaacgtatcggggctgaacattggttacgctgggtaatttctttaaggtgtttacacggtttataagcctcaaaggcaaatgacatcggtaagtagccagtccactttgtttggccatgattgagcaatgcagcaacgcgtctgcgcgttctacgtcgacttccggctcttgctctgctttgccaagcggagaaaaaagaagagtaaatagtatgtagctataaacaagagatttattgatcataatatggcctcgttttatagctggctctctttgctaacggctatgtatgtggtttgtgataaataattatagtttataggtttacgtaagtgtgcttattcaaagtaagagtaaaggctaaagagcgctgttaaatcagtttgggtatgcccatttacttaaaaagcgcgatttgaagattaagtccccctattttaggtgctaattaagatatttctatctggttttttagtgtttaaatgagcccttgctttgtccgacctacagttatcttttctttttgaacctgattttgagatctgactcgaaatatacgcttgagaatgaagtacaacaaataattaagttttttgtaaatgcgggctttgaggaaatattccatatatattggctgagagtctaaacgattttttaactcaatattggattttatttttaaagttgttacttatttcagtgctatttgatgttttttaatttttgttatttcaggtgttaccaccttattaatatttagacttatgatttaagtctacttatttcctaatacctttaaatttaagtgttgatgttaaatatttatttataaccaaaagacctattctcattaaacgtatcaacggtgctattgcgatagtcatgtcattggataatttaactattttcttttttcctggggttatacctctacgaccttatagttgcctcattcaccccgattaacagattaagatgaccgttttatgtcgatattggaagaaaacgagtgattgatgagtttgtttgcagagcataatttttagaattgtcaatactcaattaatcggaggtgtgtgtcagatttaagtgaattatctgtcgtatttgtgcaaacacctttttacattcataactgtttcttatatgatgggcaaaattcaaaaatccttatattaatcaaggttaaagataatagagaactattattgcagctctttattggtataccctcacttgcaaaaaaaaaaggagattcaagtgaaactttcactattggcaatcgcggttggctccatgattttagtcggctgtaatgatagtagcactgatactatatctgcttctaaggatgtacgtgcattcgatggtgctgttcaaggtatgacagctcagtttgattgtattgatggttcaggcggcgctatcaatgggactactgactacgatggtttcatcactattgaaaatgaaacgtttgcaactaaccctgaaacgtgttctgtaaccttcaatggaactgcccttgccgtggatacctctaacggtaaagatatgtcaaacgtaagctacagtgtgccaaaaggattactccaagtgggtcaacaagcagcggcaacgccattgacgacaattatcgccaaggagcttggtgatgacgtgtactctgaagaagttgctaaagaaactttggcaaaactgggtatcgatgttgatcagctgaacaatgatggagtccaaattgatgttcttgagctgctcactgacccagaaacagcactaaatgctatcaaggaagctaatccagacgcttactcagaaatcatggttaccaccgtcgtactttctgatacacttgttgcgcaaggtgacaaagcagatgtaactgttgatcagcttgctgatgtggcgagaagggtgagccagacagttctagaagagcatccaaactatccagaaactgaagccggtgatgaaatctatgttgatctttccgaagcactcgaagatgacgctgtattcagcgaaattgctaatgctgaacaggacgatatcgactcggaaaacccgatctttgataaaattactgatgatataacaacaggtaaaccagcggttgtccctgctcgcccaccgacagatggcggcactacaggtggtacaggtggtacaggtggcagtggtagtgaaggtggcggcggcgcttaataactttcactttccttatcatcgttaaaagattagtcacccacagcgctcgctttgggtgactttttatcaatggatgtatcgcatgttcaaaccaaattattcctggcaaagctgcataacagctgttttgctcttaagcccctgtaccagttttgcttcacccgataacctctcttcttatcagagtttcaccggcttggggtttaccccaaatgctcaggtgattgatactggggattttcatgtttctttcagccaaggcgtaccttatcagggctctattgctcagcttgatgactggttttttggtgccggcattcttcctggtgtcgaagccggggggagaatcgttacacaaacatacgattgtaatacttacactagcagtgactgtggaacccgagacttgtccgcgtcttttaaggctcaagttccctatatctatgacttaactggcattcaactggctgtgggggctcaagatgttggtggtgctgccagcaactttagaacgacttatttcgttgcagataaaaccttcgaagactatgggttacgttttagtactggttatggaaaatccgaccttagtcttgggattatggacgggccttttggtggggtagagtggcaaccgcttccctttactcaacttgtcggcgaatacgatgccagcgaattcaatgtcacagcaaaggttttcactcccgagggatttttgccctatggcattcaaacctctgcacatgttgagctttacaccggtcatcagaatagtgaccagacgctatggggcatcaatacagccattccattattaggttacagcagcaataacattaatagccgtaagcgattgaagctggccgtacaagaaacgactgagaagcgtcttgcctctgagttggctgaaagccaatcaactagcctgacgtctttgcaacaagctctcaagaatgaaggctttatcaatattcaaacgggcactcaccttaaccaattggttgttgccctcgaaaaccgacgttacaaccacaatgaagttgacggtgttggtgtggccttgggcttaatcgcaacaaacctaagccatgatacactcgcggatatggtaggtagcagtgatgcaccagtgatcaacgtgctgttgctgaataataatattccagtaatgcgagtttccactactctcgactgttatcaggactttttggcgacaggcgagttatgcgagaagacctcgttttcctcaaaacacctcaatgaataccgaaaacagactcaatggatccaccagaatatcaacgaagggattggtcgttcgcaactcatttttgcgccgattatgaattataacgttgccacggaatacggtgtttttgactattctgtcggtcttagttccaatctgtacacaccattgtggcaaggcgcagcgtttgatatccgacatgtattgccgcttgatgatagcgatgattatgagagcggtggtcgctgggaaaatcaaagcttagataatgagatcaaccgtgttcttattcaccaagctttccgtctacctattgatatcatgactcagttttctgctggttatatctacggtggttacctcggcgggatgaatgaaacgcagtggaattctcgtgaaggaaaccatggcgttagcttccaaattagcgaattcacctacaaggatgatgtagactcacgtggtcgtcaaatcgaagacaaagcgacccgcttagccaactatacctattcaaaaccagactggaactggcagttaagtttacgaggtggggagtattggtttggcgataaaggctttgatatcacgaccacgcactggttgggggatgctaaattctttgcaaaatacttaaacagtgaagatgaagagtttctgactcttggggtctctttaccgttgactccatggcgagacatgaagcctggatatttacaggttagaggtatcgatcaatatgggctgacggtgcaaactcgaatcaatgattctcacaacaatgtgaataccggccttggccagtctattgagttgcaacacagtttggagcgcgagtatctcaaccgttcgaggctaacaccagcgtatttcaataccaaccaacagcgtatgagaaatgcgtatattcgtttgttagagcaagaactgtaagtagaataaaagtaatatgtaagggcggcttcctaacttaggtaccgcccttttttctttagagggttagatatgtgagagtaataaataccctagaaaatattattcgatattctgaatttgttcacgcatctgttcgatcagaacttttagctcgacgccagatgccgtaatgtccgtactgattgatttcgacgctagtgtgttcgactctcgattgaactcttgcatcatgaaatccagacgacgaccgacagcgccaccttttttcagaatgttagtcgtttcttttacgtgagagtcgagacgatccagctcttctgcgacgtcagatttttgcgctaaaaggataagctcttgctccacgcgagaagcatccagctcgactttggcatcttcaaacttagagaacagacgctcacgttgccactccaggatttctggcatgcgtgcacgaacttttactacttctgccgttatagcatctaggcgttgttcgataagcgctttcatgttgtcgccttcacggccacgagcatcaataaactcactcaaagcttcatcaaaagcactcagtaaaaccttgtttacttcatccatgtcttgctctggcgtttccatcacacctggccattgcatgacttggaatgggttgatgcggcttagttcgcccgtcatgtgcatcacttgctctgccgctttaatcacttggtttgccagagtttcattgatgctaagttcacctttcgcggctgggttcgcttcaaaacgaaggttacactcaactttaccgcgagctaggcgcttacgaaaacgctcgcgtagcaagggttctagtgctcggaattgttctggcatgcggaagtaagtttccaggtagcgctggtttacactgcggatttcccataccgccgaaccccagtcgcctttcacttctttgcgcgcatacgctgtcatactgtaaatcatcgaattttcctgtcttcaattttttgaaaattacctagagagtgtatcacggagtgagaataggtgcgcgggatgtagcgcgatgtactagggaaatgtgcatcgattgcatgacttgtgacctaggaatccggaatcgattccgctataatcctcgcccaaccaaatcgtcttctcctcatatttaaggtagatgcccatgcgtccaaacgatcgcaaggcggaccaagttcgcccaatcaaaattactcgtaactacaccgcttacgctgaaggctcagtgttagtggagttcggtaataccaaagtgttgtgtaatgcgaccgtcgaagaatctgtaccgcgctggctaaaaggccaaggtaaaggctgggtaactgcagaatacggcatgctgccacgtgcaacacactctcgtactcgtcgcgaagcggcaaacggtaagcagggtggccgcacgatggaaatccaacgccttatcgcgcgcagtctacgtgctgttgtcgacttaaaggcgatgggtgagtttatgatcaccgttgactgtgacgtaattcaagcggatggcggcacaagaactgcttcaatcagtggtgcaagtgttgcgatggcagatgcgttccagcacctaattgagagcggcaagctaaaagcaaacccaatgaaaggccacgtagcggcggtttctgttggtttgctaggtgaggaagtactgtgtgaccttgaatatgttgaagattcagccgctgatactgacatgaacgtggtcatgactgaagaaggcaagatgattgaaattcagggcacagcagaaggcgaaccgtttagtcacgagcaactgatggcactgctggagtcggcgaaaatcggcattagcgaaatcgtcgcggcgcagaaggcggcgttagaaaattaatttttaaaaatagcttccccgcaaaggaagctatttttttgcgtatttttagggcttttgtcctagaactttaatactgatatccacacactgaaaattgagagaaatccatgaaagcataccagcgtgaatttattgagtttgcacttgagaaagaagttcttaagtttggtgagtttactttgaaatcaggccgtaagagcccttacttctttaacgctggtcttttcaatacaggtcgcgaccttgctcgtcttggtcgtttctacgcagccgcattggcagactcaggtatcgagttcgatgtgttatttggccctgcgtacaaaggtatccctatcgcgacgacaacagcagtagcacttgcggaccaccatgatatcgacacgccttactgctttaaccgtaaagaagcgaaagaccacggtgaaggtggcaacctggtcggttcggctcttgaaggtcgcattatgctggttgatgatgtgatcacagcaggtaccgcaattcgtgaatcgatggaaatcatcaaggcgaacggtgctgacttagctggcgtgttggtggctatcgaccgtcaagaaaaaggcaaaggcgagctgtctgcgattcaggaagttgagcgcgacttcggctgtgcagtgatctctatcgtgagtttgggtgacctagtgacttaccttgaagagaaaggcaacgctgcagagcacctagatgctgtaaaagcataccgcgcggaatacggcatttaatctattctaaagctttaaaacgtaaaaaaggggctggtggatatccatcagcccctttttattttgttaccacttatctgtagcgaatgccttttggcacgttttcatcctgcatggttttgtagcgcttatgcagccacatccattgttcaggagcgcgtaagatgacttcttccacgtatttgttcatgtacgctgcggcggcaacttcgtctttttgcgggtaatcggctttaatgcatttatctgcaatgatttcatacttaccctgctcattacggaagcctgaacccggaacaatggcacacttcgatgtataagccagaatgctcgtacctgtggtggtacaagcatcttctactgcgaagaatggcacatacaccgatttgttgcgtccgtaatcgtggtcaggtagatagaacagacgttcaccactacgcaagacgcgaatcatctttttcacgtctttacggtcaatcagtttgttgccgttatgggtgcggccccagtactggataaaattataagctggattatcgtgtggacgaaatgcgccgtaacccgcaagtcccatgactgcaaaagcacgtgcggtgatttcaaggttcaatgcatgcacacagcagagtaggacgccttttccttcttgcgccttttctttcagagcaccaacatctttttccactagcagcgttttaaagcgccaagttggccagaaccaggtaatgccggtttcgatcagtgccatgccggtgtttttgaagttttcggtaacgatacgatcgatgtcttcttgagacttgtccggaaaagccaactcaaggttacgctttgcgacgtgtactcgttttttaccataacgcatgccgagcttacccaccgattggcccaacgacagaagcaagcggtaaggaagaatattaacgatgatcgccagtagaccaaaccctatccataccccccagttacgtggatggagaagggaaagagaaaactctggctgcatttgtttgtctttactcataatctctacttaatttgtgcgctgagcaatgcccaatattcatcaaagttggcagtaggttgatatttgaagtcactacgaacaaagcggtttagactgccctctacttggcccaggatctgtgccgcaagaatgcgttcttctacagggaaagatttcccttcacgaagtttacgttctcgtaggatctgacgcagctgtgtttcaattcgttcgaatagctgattgattctttcacgcaggcgttcattctcaaacattagagcatgacctgacagaatgcgtgtcagaccagggttacgctccgaaaagaccagaatcagatgcatcaccatacggatacgctccaaggtatctttttcgtcgtcaagaatacggttaatacgagtcattaatgcttcttcaatgaattcgatcaaaccttcgaacatacgcgctttacttgggaaatggcggtagagcgccgcttctgaaacgccaacttgtttcgccagttttgccgtagtaatacgtgaagcgccttctgtagattcaagcatctgtgctaacgcttgcaagatctcttcacgacgattggattttttactgccggccattagttatttcctttcaaaatacaaagttgagcggaggggattataagacgctaagtcggatcaaactagactactgagggtggattgggagttacaacaccctcaattgtcatgtttgtactaaattttcgccagtttcttatcaaaaaatgagcgctaattacattaatgcgtgcattttttcgaggattttaaaactcagtgcctctttagattctaaagcgagagcgagttcaccttctggccagaaaagagtaatcgcattgtcgttgctgttgaagccttgtccttcaaccgatacgtcatttgcacatatcatattgagatttttcttcactaacttaccacgagcataagtttcgacatcgttagtttcagcggcgaagccgacagtgaatgggcgcttgtctgtcatggctgcaaccgacgcaacaatatcagggtttttcaccattttgatgaccatctggtcgttgtctgcggtctttttcaatttttgagacgcgatgtcttctggtcggtaatcggctactgcggcgcaactgataaacgcgtcatgattggaggcatgcgacattacagcatcatacatttcttgagcgcttgcgacgttaatgcgttcaacgcccgctggagtacttaaacttacaggaccacttactagagtaaccttagcccccagttgcgctgctgcattcgccagtgcaaagcccattttaccagagctgtggttgctgatgtagcgcacgggatcgatggcttcttgggttgggcccgctgtgattagtactgattttccttcgagtactttaggctgaaaaaactgctcacacagatgcaccagttgcattggctctaacatacggccagggccgacatcaccacatgcttgttcgccagcgcctggcccccaaatgtgcatgccacgacgagccaaggttgcgatgttctcttgtgtggccacattactatacatctgttggttcattgccggagataccgcaactggtgaatcagtggctaacactagagttgtcagcaggtcatttcccatccctgtcgacagtcgagcaatcaaatcagccgttgctggcgcgagcaagactaagtcggcccattttgccaattcaatgtgccccatcgacgcttcagcggcgggatcaaataggctgtcagagactgggtggcccgaaaccgcttgcatggtgagtggagtaataaactcctgagccgccttggtcatcacgacgcgcacttgtgcgcctctctctattaaacgacgagttagctccgcacatttatacgcggcaataccgccactgatgccgagtagaattttctttcctgctagtgtttgcatgtgagatctccaatttttctggcgacgagtttagcacaactcaaagtcttaccgcctgcgtatatttagtttgcttactttgctatgccactattatgtggtcgtaattcgaagtgacgtaccccaataattcggctgaaaattcacgatctggttggtaattttaaactttgatgaaccactaaattacacagaaaatcagaacggaactaaaaaagcgaaagtcatactcgactttcgctttttgttttgtggaataggggctcttacctataaagagacagtcgatgatactcaaatccttaccgaatgagtcgatgcctcgggagaagttgctccagagaggaccacaagcgctaaccgatgctgaattactcgctatatttctgcgtacaggcacgcaaggcatgaacgtgattgaattggcggatttcctaattcaggattttggctcgctcaggcagctgttttcagcgtcagagaaagacttctgccaacataaaggtttagggcaagctaaatatgttcaactacaagccgtgcttgagatgactcagcgttatttagcggaaactttaaagcgtggtgatgccttaaccagcccggaacagacgaagttgtacctctcatcgattttgagagatcgacaaagagaggccttttatattctttttctcgataatcagcaccgcgttataaaagatgaaatcttattcgaaggaacgttggatgcggcgtcggtttatccgcgagaagtggtgaagcgagccttgcatcataacgcggcagccttgattcttgctcataatcatccgtctggtgtggcggagccgagccagtctgacagaagaattactcgccgtttaatcgacgctttagcactggtagatattcgcattttggaccatttcgtcatcggtgatggagaaagtgtctcttttgctgaaagaggatggatataactgtgcgttttttaggttgttagttgcaaaaaatctgctatcatccacgccactaaattttaaactgaattcagcttggactgctagaaaaaacctgctgtctaaaaaaagatcacgaaaacctgtaaaaaggatctgttcgggtcttgagcaatgcatgtcaagttagtataatgcgcgacctttgatagccttgtatggattttccatagcggttcttaacctctaacttctttttgagagatagagaggttcggccaccaaggttgatatcgagctgaaacgattttggagaagacattcatgtcacgagtatgccaagtaactggtaagcgtccagtaacgggtaacaaccgttcacacgcacgaaatgctactaagcgtcgttttctgccgaacctacaaactcatcgtttctgggtagagagcgaaaaacgttttgttaaactacgtctatctgctaaaggtatgcgcatcatcgacaagaaaggtatcgatactgttcttgctgatatgcgtgcacgtggcgaaaacgtttaagaggaaataagcaatggcaaagaaaggcgttcgtgagaaaatccgtctagtatcttctgcaggtactggccacttctacacaactgataagaacaagcgtaacatgccaggtaaatttgagatcaagaaatttgatccagttgtacgccagcacgttatgtacaaagaagcaaaaatcaagtaattggtttctgactcttttacgaattgaaaaacccaactttcgagttgggttttttattacctccagttcctagcacccaccctcattactcttcttcactgcttttctacatctgtttacagattttctagtcaatatttatctgctttgctaatttactgtgacttacagaaattaggagtgattatgcgcgttagtccggctcgtcgtcgccgatggaacaatatccttatcctaggtgttatcgcttttatcgtgatcttaaatgcgccgatgtggatcaaaacctacttactatcagaagaagtggatccatatcctaatttactacgatctgaacatcaggtgagtgcgatttactatagcggttgggaattagaacttaagaatggcgagtggcaggccaatattaaagtgagtattccctctgaaaagcttgtagctcgctggcagtctttagagggcacggagcttactgagcagcaatttgagacgttgaaacgtcaacttacagcgccagagtcgatagaagtatggtatcaggatcttgatgagccacagcgtatcaccttctaccgattaagcgatttttggctgttcaagaactggcaagataaatggattgcgatttcagtggatgatggttacctccttcctgagtaacatgactgcttgaatcacccctgtatttatccacgtgttttcgattatgctagccgagcagattaataagaatagacaattgaacggagccaacaatgcctgaattacctgaagtcgaagtcagccgtatgggaatcacgccgcatatgcttgatcaaacgatccaggcgtttgtgtttcgtacccccaaactacgctgggatatccctcaggaactgaagcagcttgaagggcaagtgattcgtgcaatccggcgccgtgctaagtacctgttgattgagacggataagggaaccgcgattgttcatctgggtatgtcaggctctctacgtgtgcttgatgccgattttccaccggctaaacatgatcatgtggatctgaagctgactaatggcaaagtactgcgctacaacgacccgcgtcgatttggagcgtggttatggtgcgcgccgggtgagtctcacaccgtgcttgatcatatgggaccagagccgttaactgacgaattcaatgctgaatatgtggcagaaaaagcgcaaggcaagcgtgttgctgtaaagcagttcattatggacaacaaagtcgtggtcggcgttggtaatatctacgcgaatgaatccctgtttaaatctcggatccatccaagcagacctgcggggcaagtgacggcagaagagtggaagttactggttaccaatatcaaaaccacgctagaaatcgcgataaatcaaggtggtactacgctcaaggattttgcgcaggcagacggcaagcctggatattttgctcaggaactgttggtatatggtaaagcgggagagccttgccctgaatgcggtgagccacttcaagagcaaaagattggtcagcgtaatacgttcttttgtgaggaatgccagaagtaaaacttttcgctagaagtgctttaaaataaatggattgcggagaagctgaagcctgaagtagcctagcatagctaagtcaggcttgttcattaatggcgttttttgttgtgcatcgcgtccgccactatttttggaacgaatgcactgacgtctccaccatgaatagccacttcgcggacgattgtcgatgagataaatgcgtactcttcggccggagtgagaaacacactctctaagccaggcaataaacgtcgatacatattggttaaaccgaattcgtattcaaagtctactgtagttctcaggccgcgtattagcacgttcgcattaacatcgcgtgcaaagtccaccatgagtccggaaaagccttgggtagtaacattgtctagatgtgcggtgacatcttttacaaagctgactcgctcttctagtgtaaacatggtgtttttacttggactttcggcgaccgcgacaatgacttcatcaaacatatcagccgcacgttcgatcaggtcgagatgcccattggtgattggatcaaaggtgcctgggtagattactcttttcatttttctattttcttataaagctcaaggtactgctgggaagtataacgaatatcgaacttttcgagctttttaaccccattttgtatgaagctggctcgttttttttggtcttcatagagtttcacgattgcatcggttaatgcatcgccgtttccgggctcgattaaaaaaccgttgtagtcatgttcaataatatccgggattccgcctgtattcgcaccaatcacaggtaagcccgcagacatcccttctaagatcactgagcccagtccttctgtgtatgacgggtgaatttgcagatcggcggcgctaaaccagtcacccatattcgtttgtttaccttcaaagctaacgttattaagtccgctagcttgttgctcaagagcaggtctctctggaccatcaccgagcaaacagaactgtatgggtaggttggattcttcgagctttttggctgcagaaatggtgacatcaaaccctttatgtttaagcatattcgcggcctgaataaccaaaaacttgcctgcgaatctttgtttaatcgattgaaccgttttctcgtcactagggtactggacaggagagctcgggattttatgtgtctgtaatgcgggataggcatcattaacacgctgaacaatctcggtacttaaaccgaccactgctgctgctttggagtaggctagatttgctaaccatttcttttttaaagcgttgtctatacggcgagtgacaatatatggcgtgccatacaacatgtgttgaatcaaggcccagtaaattgctctgccttcatgcacatgaattaatgtgcaattttcggtaactgactttgagtgagctttagtaaagtgtgtcgcgagcaccagttttacgtccagttggtggacagcttcagcaaaagggcttttagggttagcgacaacggtgaggttatagcctaacttaacttgttgtttgataagctgaagcgtctggttttcaccaccgtggtaccccgacgctaaattcacgtggcagatattcatggtttgaccttttcgctctgaaggttagttagcaccttatccaacatggcgatgacagactcgctggtaattctctccatcgctttttcatcttgaactctggtacgccagtcaacctgagaaggctgtttttgggtttccgcccaaagcgcgtcgttgtacgctgaaacgaccaacgatcgatagttataaggcccggtacgttctggattatgatgcgcataaagcccaataacaggtgtacccatggcattggccatgtgtgttgggccggtgtctggtgctatcacaacatcggctttatcgagcaatgccagcatttgctgcagcgaactttgaccaatgagattggtaactggcacatcaagtgctttctcaatatcacgaccaagatctttttcaacttgggcaggactgccagcaagaatgacatttagattattcttgctggcatgatgaatcacatctgcataccctttagcggtccaatttttgtaggccttactcgcaccaggaacaatgactaagtttgttttttcgttggatagattcttcgtcgcccagctccgtgcatcatcattatattctagcgaccatgatggggtgaattcaggcacaccaagcgtaatcgcaaattggcgtaaaccatctaaaacatgattggattcaggagagggaaccttcacgttcgtaaacaagcgttgcccgtcttggcttctcttcgcatcaaatccaagtttgtatttggctttgattcctattgtcagaacgctcgctctgatggcgtattgcatatgaagtaatgcatcaaaacgagtacctttaagcagcttccaaactcttagatattcggaaaagccattctttttgttaaacaccactacattgatatttggaatcgacttaagcagttcagcctctagggcaccagtaatccacgtgatctctgttgtaggccagtgcttttgaatcgcttgtacaactgcgatggtgttgcatacatcaccaatagcagagagtctcagaatacaaattttctgtggtggtttattaaaaaggctcatgactctgaagagggttgttatttatctctgaattatgcagttgcatcaacagaatgtatacccaaatcaccctgagttgtgtgattcggcgagtcaggatccaagaacgagtatgcaacaatcctaatttttagtggtccaacccttaagtattgataggtgtttttattccttttgtttgattttggtacaggctttcgccagtaaattgaactaggatgaatttttggtttcaggagcacagaatggaatgctttttgtaaaaattaggtcagtttttgatattatttctctgttttatattaagaataaatttaaatattacttagccttacgtgtctagattcatactttggtctttactgtaaggaaagtgacatatacgtatcgtaattggtggatatattaatgacaaacgtggctgtatttgttccacacagagcacaatttggaaacatcacaacgcaaattccattgctttgcgccataagaaaagagattggagatgcaaatattacgatttataccaaggccaaaagcagtcagctccttgtttgtaatggacttgcagacaacgtcattaattacaaaggctggaatattctaaaaatagtaacgagtatcaactcgaataaatttgataaagtttttaatatttactccggctctgagcgtgttcatgcagcactgctgctggcgaaaacaaaagaaaaatacgcgtttagcaactccaagcttttgaataaatgtggcttatatagtaagcatttatttacgccaaaaggtcgacagtacatcgcaaaaaacaatctcgatttagctaatgtcgcatttggtactaactacgataccacgataatcaatatgctgggttcagaagccgggcaagatgcaaagaaaagcgcgttaactttggtgccagctggtggcgctggagcttttaaagtctggccaattgaaaggtactgtgaagctgcgaaaaatatctatcgaaaatcagacaaaattgacaaaattaatatcatactcggtcctcaggaaagttcaaaggcagctatcgtagagcgtttattgcacggtttaccttttgagataaaacattctccttctatttctgatctggtcgatattgcccacgagtctgcacttactttatcgaatgactgtggtccatgccatatatttcaaatgatgaaggttccaatggtgatgatctgggggtgggataccagagctgcgtctccaacatccccctattatgtactaccagattggtatcacagcactaataattcttggtgtgtgtttccatctgagtgtagtaagtctatagaatctatatctgtagaaagggtaagtagcttatctttgatggagttgagtcgggagactcagatcttagaaaccgcatagttttgctcaggctaagcggggttcgatggattctgcgcgtaacgttatatgttaaaaggcttcgaacagttgtgcgaagccttttgtattttatcgaattatgtgggtgatattattttagctgtttcttttcccacgcttgtttgatcaactgatagttcatttccataatgttattcacgtccagcggtgcgactgactcacgacaggctgctcggaattctttagactttgctttgtctgcccaatgactcatttcctgtgcgagcttttcggtcgaaaagtcagactcaagaatcgagctcacttcgtcgttcatcacttcttttgcaccacagtcgacggtggtaatcactggacagccgcttgataacgcttcaatggcagtaaaaccaaatggttcgtatttggtagggaaaacataacaagatgccatgctaaagaagatttccggattgttttgtttacctaagaaatagcatttatcttcaataccaagttcttttgccaggtcttggtactgttgagggtgctgttcattccctacaatgaccaagcttgcctcttctttcagcaagctaaatgccttgagtgtcggctctaatcctttgcggtgataacctgaaccaagaaacagaaagatagggtgtttatcgttaatttgtagtttcttttttaactcagctacttgtgtcgcgcagttttcacgtgagaaacggtttagatcaaccgcgttatgaatcgtggcgattttatctggagagacaccataatcttccattatttcggtgctgcttttatgcgagttcgataccacgaaaagattatcggcagacgacagggctttacgctcgatatacatggagacgcggtcccttggcgtcggtttcttgtcttttctcagatcaacgatgtgtttacgagtgcctccaccaacgcgaattaggtcgtgtgtccaggttttccccaacgcataaacaatatcatagtcattttcattgacgtggttttcaaccgctttcgcaaaccgataggctcgatgcgctttaccaatactgagcggttttagtgtgacaaacttaatgtttgggtgacttggttcttcgtgagaacggcaaataatggtgacgtcttcaccttgttcgcacaggtatttggacaattgatttaagaacagttctgtgccgccaaccttagcgtgacgcatgtgaatcagtgcaatcttcattatgaaccctaaagcagaaaatggtgtttatgttagcttaaacccaagtttaccaaaggtccttcattaaagatgctgttctgggtttatttttaagccaaacagccagcttgttcccgtttcagcttcattggtactcatgtagaatacgtcgcgtgaaggtttaggcgatcattcaatcatggggcgacatgaacaaaaataacgaaaagactaccggaaagcctggtcaaacagggttaaggcgcatctacaatgcgactttttattccgcgaaagggataaaagctgcattcaaacatgaagcggccatcagacaagaagttggcttattagtctgcgctgccatcatcgtatttttgttggatttgtcggcgatagagcgtgttttgatgtttggaagtgtcgtattggtgctgattgtcgagttacttaattcagctatcgaagccgtggttgatcgtataggtattgagaggcatgaattgagcggcagagcaaaagacattggctcggctgccgtaatggtagcgctaatgctagccgggttcacttggttaacgatcctcttcttttaaggaacagcatgaaactttttaaacacggcaatactcgagtttggtatgacgaatcggtagtttcagagccggaaaaaacgctgtttgatattgaatactggcagagtctgaacgcagttgttggtagtgcaactgggcgtggaaccacttggtttgtccaacttggtaccatgcaagccgcgctgcgtcattatcgacgtggtggtttgtttggaaagttagttaaagataattattggttttctagttgggaaaggactcgcagtgcggcggagtttcagctcttacttacgttaacggaagccggtgtgaacgtaccgaagcccatagcagcaagagcggtcaagacaggcttattaacctaccaggcggacttactcagccaatgtataccaaatgccaaggatttagtaagtatcctccaagagggggctttaccagcagaaatgtaccataagattgggcaagaaattgccaaaatgcacaaggctggcgttaatcataccgatttgaatattcacaacattctgattgatgcagataagcaagtgtggattattgatttcgacaaatgttcccaacaagctggctcagactggcaaaaacacaatttagatagattgttgcgctcctttcgtaaagagcttaagaaacgctcaattcattggcaagaagaggagtttgaatacctccttaagggagccgctaatcattgagctgagtttgaattaatcaaatcccaatcaacttactgtttcgtaagtgatctatatgggttgtggaagagtggtatgttttttcctcggaagttgtcgaaaattgaagggatataactgcatactactaaagctttgactaacctctttgcgctgagttcaggttagtcaaatttcttgttaagataccgctgataaattttagctcaaagttccctttgactctgcatataaagtcaatgggtgatcgattatgactttgatatcaaataaatccagtttaggctacagatgaattcgatagaaagccaaacatgtgcttcggaataacagttatgaaatatgattatttaatagtaggtgccggtttatttggtgccgtatgcgctaatgaattgacgaagcaaggtcgttcggtgcttgtgatagatcgacgacaacatattggtggaaatgtttacactgaagacagtggtgggattcaggtgcacaagtacggcgcgcacatattccatacaaacgacaaagctatttgggactatgtgaacgatctagtggagtttaaccgcttcactaactcaccgttagctaatcacaaaggtaaactttacaatttgccttttaatatgaataccttctaccagttatggggagtaagaacgccggccgaagctgaagcaaagttacaagagcagcgacaggaaatggcaaataaagagcctgaaaacttagaagaacaggcgatctctctggttggacgagatatttacgaaaccttgatcaaaggatataccgaaaagcagtggggacgagattgtgtggatctacctgctttcatcattcgtcgtttgccggtgcgtttgacttatgataacaattatttttccgatcgttaccagggtgtgcctattggtggttataccaatctaatcgaaaagatgttagaaaattcagaggtgcaattaggtgtcgattttttatcggataaagctcgctttaaatcaatggctaaaaaggtaatttatactgggccaatcgatgagtactttgataatcaacttggtcgattagaatatcgttcattagagtttcagaacgaacgaatggatattgctaattatcaaggtaatgccgttgttaattatacagagcgctcaattccttttaccagaatcatcgaacataagcattttgacccagtagatactgaacatactattattacaaaagaatatccttctgagtggaaaccaggtgatgagccatactatccggtgaatgatgagaagaatatggcgctgtttaaaaagtatcgccagctagctaaaaatgagtctgaagatgttttttttggtggtcgtcttgctgagtataagtactacgatatgcatcaggtaatacgtagtgcgttgaacaaagttaatgagatggaagggaaatcttaatatggataaagctattgttctttgcccagcgaatagtgtgactggtggtccagagttgattcaccagtttgtggatgctctgacccagttaaatgtcgatgctaaaattctttactacccctttacggaaaaacatcaaacaccttctgcttacgcacattataatgtgccattagccacgctagaggagtgtcgtgaggctactgttattgtacctgaggcggcaaccaaatatttgaatttggtagaaggaaaaagaaagatcgtctggtggttatcggttgataactactttaaatctcatcccaatacactgttcaagcatataaaacattggtatcgaagcaatgtgacaaataatccaaagtttttaccgatggatgagctcaaacaatattcacacttgacacagagctactacggtgaattgtttttaaaccagcatggtatttctgatgtctttcatttaagtgattatcttggtgaagagcacttaactaggcaagttgatatcaaccagaaagaaaatgttatttgttacaatcccaaaaaaggcatagaaactacgaataagttaatagctgcaatgccatctgtaaagtttgctccgattcagaatatgacagcagcggaagttgctgacttgctagccaagagcaaagtttacattgattttggtaatcaccctggtaaagaccgtattcctcgtgaagccgcaatggcaaagtgtattgtaatcacaggtgaaaaaggcagtgctggaaataccgttgatattgctgttccaaaaaaatacaaacttaatgaatctggtgaaggctttattgatgaagttagctcgttagttaatgaggtctttactcactttgaacgttcactggacgattttgaattttaccgcaataaaattagagaagaaaaggccaccttccataaagaagtagctgattttgcaaagaagtttttataggtgaagtgtatctatacttaaaataaaatctaattgcttggcttactatagcgtaatttgatttgtagatcgcagatagagtagtgcttagaagaactagcttttatacgttaatactccacgctagctataagttaagattttttggagtgtgtcactggcgatgtcatatcaccgtcagtggcaccttcaattcatatggtaaaaaaggtttttgactatttatatctgtagtgctttccagtcattattgctttaaatataaagccctctaggtcttccttttctgttaagcgattttttaaactttttaacccagtacgaagagtataaacgattaagcttgatttacttttgtaatatcgtgctcgaagcccttcatcataggctcgctctttttttctgaagtcactgatagcatctggatccgtagaaaggcgagagtatgagtgctcaaacccaggtatcactttgaggtgcgataataatttcgcgcgttctaacctgataaaaaaggttgtatctactccgtacaaaagaaagtgctcgtcaaagacgctaccgtacgtagctttgagtttgttggcaacattggctccaaccacaacaccgctgcctacagctcgaaagcggctcctgtcttccggcagttcagtgctttcaactttctttttctttaatgttgggctttggacctggccattgtgagtaagaatagggacggcacatgtatctttatctacatgtagaatggatttaatgtaagtaggagataaattagagtcatcatcgagaaacacaaagaaatcattttctttaaaggtgaagacgaaattatagatttttgcgagcccagcgttagatagatcctctttgattgtcacactacgaaattttttggtatcgctctcatctaaattcttgtttatctcgtcaggaccgttattccaaataagcaagtctatgttattgaggtttcctggatacttaataagactttgataagtagtcgattctgagatctttttgttatacaagacaataagtatggtgcctgttttcgccaaaatttattccttaacaagtaactggatggttttcgcaagagggctttctgttgcacctaacgctgagttagcgattttccttgggttgaagaaaatatcagttatggattccgctaattgagagctatcttcgatgatacttagagattcagtttgagataaactggcaacaatttcggtaaaattaaagtaactcggccctgtaataactggcacgccaagtgcggctggttccagaacgttgtgtccgccaactttatcaccaattaggctcccacccataaagcagacatcggctgcgcctattaaaatcaacatctcacccatggtatcgccgaggtaaacttgagttgattcagctacgtctgactgtgaggtacggcgaatggtttccaagctatgtttctgacaaagttcaaagacgctatcaaaacgctccgggtggcgagggactaagatcagtaaggcttctggataagattcaagtagtttcttatgtgcgttaagtacttgttcatcttcgcccttatgagtgcttgccgctatccaaacgggtctgtgttctccaagaacagagcgcaattctttacccttcgttttcacgtcgtctgagatctggatatcaaacttgattgagccagtaactgatagcttattactatcgacgcccaagcgagaaaaacgctcagaatccgattcggtttggcacaacacctgagtaagttttggatgcaaaaggttaaacaacggctgcactttagcgtagtttcggcatgacttttcagataaacgggcgttgaccacagtaattggaatccccgctttgtgcaccgtgttcagggtatttggccaaagctcggtttcaatgatcagcatttgctttggatttacagcctttaaaaagccttttaccgcaaagctaaagtcgataggcatatatcggtgttcaactaaatcacctaattttgccacctgctcagccccggtaccggttgttgtagtaaccaaaatcgcctgttcaggattctgctttttcaatgcttttattaacggtgccgcagcgatgctttcaccaaccgatacggcatgaatccatattgggcgttgatcagtattgagcttgggcgtgataccaaaatgttctttccagcgcggaccaaatttaggcttgtttggcttgctcttatacaaaccaaacaaaagaattggtgacgctagtgccagcagtaacgtatatatcagacgaattaacatgagctaatggtaatggcttcgagcttttggatactgttaagtacttgtttcggagataactccgtcaagcacttaaggtggttaaactggcattcacgctgaaaacatgggcgacagtcaatatcggtatgaacaatctcgactttgtccgcaagtggcggcgtatattttggtgacgtagaaccatacacagcgacgacattacaaccgactgcagctgcgacgtgcattaagcccgagtcgttcgctactaccgttttacatgcagcaagcaggtcaacggcttcgatcaaactggtttgtccggcaagaacatgaatatgctgttggagctgtggcggaaccagagctcgaatgccgttacatgtctcaagatctttctgtgagccgaataaccagatttgatgaccttctttacacatctgtgtggcgacttccgcataatgggtttctggccatttcttcgccggaccaaattctgcacctgggcacaagccaataatagagcgttctttattgaggttaaacttctggatagtggtttgttgctcttcagtattgatagctaggcgagggcgcggcagcgtctctaatccacctagtgacgatgagtccaccatctccgattgtggataagccaaagccacataacgctccaccatgtattggaacgacttcatgttaggacgaatgtcattcagcaagccatagcgcatttcgcctttccagccggtgcgaagaggaatgttagcaaaccaaggtatcagagcggatttcgccgattttggcaggatataagcgtgatcgtatttcttctcacgcagcgttttaccaatttcacgccgccccagaaggttaaattcaccatgcccaatcggcatttcaatggccttattcacctcaggcatacgctctaagattggtttacaccacccgggtgcaatcacatcaatttcgctttcagggttcagttgctttaaaacaatgtatagggattgcgacatcaccatatctccaacccaagaaggaccaataattagaattttgtttttcgacatgttgatatcacttctctttaataaagccatgctcacgcatttcactgtatgggttactgccatccgcctgtgtacgcagtagacgcagggtccacatgtattgctctgggtttttcgtcacaaagtactcaatggcttcattgagtgagcgagcatcgtcgcagtcggtttcctgaagcgtcagtggaggcatgaactcaatactaaagcgaccagtttccggatccagtgaggcaaaagtcgggattactttggactttgacagtttcgccagttttgtcagacctggcagggttgccttcgtcgtcgcgaaaaagtccacaaattcactgagttcagcaccatgatcctggtctggtagatagtagcccaagtaaccgtctttaatcgatttgatgaagggtttaatccctccagagcgttcgtacacacggccaccatattgcacgcgttggcgatgcattagccagtctgttactgggtttttctgtcttttcgccatcgcagaaacaggtaagccttgtgaggcaagtagtaccgcaggtatatcaatcgaccaagagtgcggcactaataaaatcactttttgattttgctcagttaggtcgagcaactgttcggagtttacaaagtcacactttgattgcagccattcgggtgaacgcaaagagaccaagccaaatctaagagtaaatacgccggcagtataaagcgttttgtaaaccagttggtcacgctcttgttcacttaactgtgggaaacacaaggctaagttggtctttacgttgttgactgagtttgctttagatttaactaaacgtgatgccagcacttttgccagccactggtgaaaagcgaggggcagcaatgcgataaaaattgagctaaaaacagcgagccaggttccccaatatttaggcttgagaaatgagcggtcaaactcagggttataggctttgggatcgaaatcatcacgtttattgatcatggggagtctagttacctatgcgtatggagacgagtgatttaaatgcagataaaggaaatgatacaggctattgaagctgagtaaaggtggcaggtcataatcaccgccacctcattattgcgaacaaatatacttagcgattttggatggctaggtattcagagacaccttctgcaaccgttttgaattctacgtcgcagcctgctgagcgtagcttagtcagatcagcttgagtgaactcttggtaagcgccttttagatgctcagggaaaggaatcgtttcgatttcaccttttccgtggtgagtgatcaccgctttcgcgacctcttcaaacgactccgcgcgtcctgtgccacagttaaaaatgcctgatacgccattttcgaagaaccacagatttactttgcatacatcgccgacgtaaacgaaatcacgtttaaaggtctcgctacctgcgaagagtttcgggttttcacctgcatttagctggttatttaggtggaaggcaacggatgccatgcttcctttatggtcttcacgagggccgtaaacattgaagtaacggaagcccgtgatttgagatagggtctcaccgtgctcttcagcgtcttgccataagcgacgtacgtagttatcaaactgttgcttagagtaaccgtagacgttgagtgcgccttcgtattcacgctcttcaacaaaggtatctgtctcaccgtatgtggctgcagaagaggcgtaaaggaatggaatttcacggtctaaacaataatgcaataactcttttgagtactcatagttgtttagcatcatgtatttaccatcccactcggtggttgcagaacaagcaccttcatggaaaattgcttcgataggaccgaaatcatcacccgccataatttgggtaaggaagtcatcacgatccatgtaatctgtgatgtccagatcaactaagttcttaaactttttgccattttttaggttgtcgacaaccagaatatcgttcataccagctgcgttgagagctttaacaatgttgctgccgatcatgccagcaccaccagttacgatgatcatagaacttccaccatagattaaaattttctcaggaattttagcaagaaacgcaatacagcgctattgaagaggtaaagaaaggttattgggagtagggcctagtagcctaggcccttgcgttagttacttttcatctgaatggtttggtcgctggtaccatgggtttcgttcatcagtcagttcaatcaagctgtatttacgacctagcttctgaccaccatcgcgagttagcggctgccaactgaagtttgctcggttgttacttggtttaacggtcatgatgtcgtatggaattgaaatatagaagcctttggtaaagctaccttcaccaaattcatcggctgacaagtcacttacagacgcaaagacgcctgcgattacgccgctcttgaattgcttggcaaaattcagttgagcacctttatcaccacctaagaattgaccaacatccagttggatcatcgtatcagtcaagaactcccattgcgggaagtagtagccagacacaaagccagtaaagcctttgtcaatgacctggaatgggtcaccatattctggaatgttctgccatttctcagtgtaaacgccaaagtaactttgtgggtcacgctgagaaattaagttcacgtcagcaccaatagcccagcttgatccttgagggcggtataagagttctgtgccgacgccagcaaacatactttcgagataacctgcgtagaactgttgatctatcgtatccgagtattcctggaaccaagtcagctgcagatttgacatagtaatatcatgctcgttctggtaagcacggaacatggtacgtacacgagggatagtagtgccatctgttggggtgatatagttaaacttatcgtagttgttgtaccagtcccagtatagtgagccagcaagttcaaggttatctgtcaaccagtaagaggcattgccgctcaagccaacgctaaacaggtagaagtcttcggcactacccagtgtttgagccagttttggcgcaaacccccagtcgaaacgttcaaagccatcataggttgtttgaccttgtggcttatcgttcgatgatgagactacatcctcgattttggggttgatgtagtttacttgtgcgtaatctcggtacttatctctcgatataacagcttgattcgttgctaacccacggttgcgctcattgatagtaaaggtatcaatgctgtcaggtacttggttagctaacacggcggccgctttttcatgtgcctcgttgcggtcacggtacttcttctgttcgccaacaatcgctaccgtcttatccttcgcatagattttggtgttttgataaccggcgatcttatccaagtcttccgttacacgctcccaatcgacctgagaaagatctgttggttggttgttttctactttaggcgtcggtgtatcacgccagaaagaaggcatcttgttgaagttagtgtaaaggtttaagccggcaactaaggtgtcgccacgctcataactcaagcgcagatctgccatgtgtcccaagcggtataatacgccaaagttccacggtgtatgcggtgtcatgtctatgccaccatttctcactggaaagtctccgctgtaatcattgctatcgtattctaacttaaagcgcagtggtgcatgcagggtctggtattcaaccccaccaaataacgctgcagggcctttaaaccaacgttcataatcaacactaccgcctttgcctttaaagtcagtaaagtcagattgtctctcgcagtaccgatctgagagtttgcaggctacgttagtaatattgtcgcgtgtacccaagtaaccccagcccatgcccaaagtaaaatcgaacgtacctaagttagggttagagtatcgtttggttgccgcgataaactcagcatcaaacagacctgtgcctgcaaagtcacgaacgccaaccgaaagctctggtaaatattgggattcttctaaaagacggactttgaagtcgatgcctttatcggtgtactttgtgtcaccagaaaaatctggatcctcactgtataataggtcattgactaaggtataacgaagggttgtttccagccatggcatcacttgtagggtgacattgtaaaactggtactcattactaaaattgacagcaaagttaaactcgccctcaggcgccatccggccagttggcatttgcataagaccaacaccgccaaagtccatttgtgagggttgtagtggtggcacttcaaatggcatttcttgggcccaaaccaataccggactcattaaagaaaaggttaaagtatttctaattaacgtcatagtgggctctttattgaggttggcttcagttgggtaagcagtttaacaatatcctgatccatttcagaggtgtccaattcatcaaacgggaaatagaccatcgtcaatggcggaaggtaatattgcgtcgtcaaccaagagccgtggtgtggcttgacaacttttccatctggataaattaaaattgggaggtgcgccagttcaccaatattgcgttttaaattgcgaatttgttcctttaacggaataccagcttgatttttaacgaagtagacttgttctaaattacctagataaataaccttttcttctcgctttggtgaaactagtgttaagtcaccacttattagagggttttcaaatttatctaggcggatacgatctacatcaatagccgaaagtatgcgcggagcaaactgatgactttggataaagtcatagagtttgtgatcgcttaagtcgtgtttaatcatcttgatcaacacggagtttttcaatgctgttgattcacttagtgcgtcttcagaattgttaaataatgttgttccgagtggatattctaaggcaaggttttgctgttgagcctgctgcagaatatccgataaacgagccttctgagggaatagtaactgctcgcttacaccaaccaatttgacttttaaaggttcagttttatcagcggtagattgagccgcactggtgctagttaacagagctagacttagtaaaggtaacagtcgtttactcattatttgctgtatcctttcaatatcgttaactcaataggtagcatgttaggccctaagtgctgtcgggttttcactacttggccatgactatttacccagtaaaagttttcaacggtttcagataggctagggaactcaacggattcacgatagacatcagctgaagttgaggacaagggtgttgttactacttctttgccttgataggtacgagtaatgtgagcggggaagccgtaacggtattgttcttcccagtcatatgaaagaaggtactgaatgtctaatgtgctatatgccgggacttgaccataaacgcccgcaatattgttgttctgtaggttcagtgtttttacaatgtggccgttttctgtcactaccatcgctttatctgagctcacccacttcagttgtgttttaccggtaagagggttctgttctgcgaatgctaaaacgacgaaaatttgtttctgattaccgatcttaaggtatgcgcttgcgtatggtatagcttcaatttgttgatgcgtgagttctacatcgatgtaattgccataagcttcttgaacggtagctgagacatctttgaatttttgcgtacacccgaacataaggctaacggcaggtaggataagaagtaggcgcttccaattttttgctcgaaagatattcattattccctcttgaaaataaaatcgccctgaatatatcagggcgattatctacatctatactcaactagattagttagagttagaagtagttgtagctgtagtagtagttgaatcgctgtctgttgctgctactgctactacagttgctgctgctgccgcaccaacacctacagccacttcaccgctagcaagagtagatgcaccttcagttgtacctgcttcaggtgctgcaaatgcagttgatgcacttagagccataagaatagccagagctgtcttcttcattattaatccttgtataaacgtttataaacatcgatgttgagagtatcaaagcactctcatgcatattctagtttagaaattcagcaattgtaaatacatataatactacaatcagaaacatagcaagtcgtagcgctctgataatacccaacgaattgagctacgagggatagattagaatatcaaagcactattaaatgtcataagtatgtcttgtttttgttcatctggttgcgcttagatgtacaaccctcgttatgattgttttgtcatttaacttatcacatagactaatgattataattgaatcgctatcaaaggtgatatgccaataaatactacacctttcagttggcagctcatttataaaaataggaaaacaaaaacactccgcctcactcataattgcggcagcacactgagctgctccttgagtgtcaggtgaaatcaaaacttggttctgtatataatctaagtatgaacccaaagatgtttcatcgaacaacgtcttttaaacctctagaaattacttttggagggaatattatcctaatcttgactaatattcgccaaatgtagttcatgatagttatataggccacaaatagtgttagaaaggcgataagtaccacgctttcttcaatatcattcatctgagcccaaaccccagcgtaagctagaatagaggacaagatgaagaggaaaattagcgtttgtcgcgaggttagccccagtcgagtacaaatatggtgtaaatgcaagcggtctggttttagtggggattttccctttctaactcggcgtatcataaccatggccatatccattaaaggaatcgcgatgagccagagtgcggtgacgggagacattacacgttctgtggtaccgccttgaatcgattgggagctatgaatcagtagccatatgatggtaaaaccaatcaaaaaactcccagaatcacccatgaatactttaaaagaccgtcgggggatcagctccaggttacatagaatgtaaggtaataatgctaagacgaagatgagacagaaagaggctaagctatattctccagcgttgtaaaataaaaaagacaaagccccgaaagtgaccgatgctaaagcgcctaagagaccgtcgataccatccaccatgttaaacgccgaaatacacccaataacggcacaagctgtaagaatcgtatctccatgaacaagcaaaacatcaccatttcctagtaaattgcctaagttgctgatagatatattctttgataacacgagccaggtagataaagaggagaggactgctaaccgagtggttgcgcttatatccaacttatcatcaagagtaccgataagtgtcaatattaagccacaccctaaaaagtggtttctatttggaattaaatctggagctataaacgctatacaagcaagcgttatatagagggcaattcctcctataaatggtacgttaccaatatgccgttttctacaacttggcttatcaaccaaatcaaaattgacggctaccttacgaagagaaagcaagctcaaagaggaaatagctaaagttgctatgacgagagttaacacacatttacctattaattatgtttattattgatacaaagccacactgcatcatcaactatagttgataaaaagcagatgtacacagtacatctgctattgtttaggtaataagtttgttaaatttcagcacatccccattcagggaagtgttttctcacataagcgttgagctctttttccgctgtagaatagattcgagactcatcatcatgatctgttgacgttgcactgatcatacccgcacctacagtgacattcgtatggcgatcaataatcacaaatgagcctgtttgtggcagagtttggtatttatctacggcaactttatccgtaagagatagtttggttagagcaatttcattgagttctagcgtctctgcattttctgcgtgtttatctagagtattaacatctactttatgctcaatttcactaattttgcctacgcatgtcttggtagcgaacttgaatgagtactctttgtgagttcgcattggagcttcatccatccaaactacgtgcgcttcaagcttattagttattgttggctcatgaccggtatgaactaacatatcaccacgagaaacatcgatttcatcttccagtgttagcgtaatagcttgacccggttgcgcttgttctagttcaccgtcataggtgtaaatggacttaatacgagatgctttaccggaaggtagtgctgtaacattgtcaccaactcggacaatacccgaagccaatgtaccacaaaagccacgaaagtttaggtttggtctgtttacatattgtacagggaaacgcatctgctccatgtttttatcttggtcaactttaaccgtttccaacagtttcatcagcgttgcaccaggataccagtccatgtgttcacttggggttacaacattgtcccctttaagtgcagaaattgggacgaagcggatatcatcgatatcaaagtttttcgccatgtcgcggtagtctgctttgatcttttggtaaacctcttggctgtaatccatcagatccattttgttgattgcaacaataatgtgcttaatacccaataagctacaaatgtaactatggcggcgagtttgagtttgaataccgtggcgggcgtcaaccataacaatggctagttcacaggtcgatgcacccgtaaccatgtttcgagtgtactgctcgtgtccaggagtatcggcaatgatgaatttgcgcttgtcagtagagaagtaacggtaagcaacatcaatggtaataccttgctcacgctctgattgaaggccatccacaagtaaagccagatcaaacgcttcatctgttgtattgaatttttgtgaatctttttcaatcgcagccatctgatcttcataaatgagcttactatcaaatagtagtcgaccaattagcgttgatttaccatcatcaacgttaccacaggtaagaaaacgtagaagatccttgttttcatgaactttcagatatgcttcgatatctgtagcaattaattctgatgaatgagacatgttaatatcctataaaaagtgaggtcaattaccacgcttttgaaatttatttatagaagcgacacagcgcttcaatgaaatcctgtttgctcgtgagtgggagagcattaattcctgcagcagccttacgcccaccgccagttggaaaagcagagcacacttcgtcggctcctgtgcgattagcgagtggggcacggacactaacagtgtaatcttcggcgctggtattcagcgttagcaccgcgtgtgctttgttcggagattgatttgcaagttcattcccaaacactccactcgtgcgacgtgcccatgcttcacatggaagttcgaagacacaagcaacgtcgtcattgaaaatcggacttagagacgcaatgtgctgatagtctgactcataccctcgttttaacacatagtagggagaatcgagatcatcacggagtgtaagtgggcaagggtactccaacagcattttgtacaattgggctggtggaatatgtaaatcatcaagcgtagagccatagccgttgtaattgatcaacgtaccgagctctttaagaaaggcagtatcttcagaagacaggccaatctcagcagccaacgtttcagcactgttgaagaggttatcaccaaaggccccggctactgcccatttcgaatggcgacctgatagtttcttgttgatcaacaagcttgtacagatctctgcatctaggtcgataagtgcttcaaggtgggacgactgtggtatctcacccgaacgatggtggtcacaatagaaaacatctatccctctatctaaaagagaggtaagagcagccatgtttttctccattgatatatccaaagcggtcacactggccacatctgatttatcaacgagctgacttaacagtttaatatcgcgcttcactcccgtaacaagtactgaatcaagcggtgtatcgagacggagctgtatcagcgcagtgataccatctgcatcaccattaaaaatgtcgtaatgcattacttctcctgctcttggcttaagtagcctttttctgcaagctgctccacgacatattccgcacaagcctcaatggataattcatgcgtttttacatgaatatcaggagccacaggcgcttcgtaagcagagtcaataccggtaaagtgcttgatttccccagatcttgcttttttatacagacctttaggatcgcgctgttcacagatctccaaaggagtatcaataaatacttcgataaatgcatcctctccgatcacagagcgagcttgtgcgcgatctgcaataaatggagaaataaaggcagtaagaacaagggtgcccgagtcgacaaatagcttcgcaacttcactgatgcgtcgaatgttttctactcggtctgtatcactaaatccaagatctttgttcaagccatgacgaacattatcgccatccagtaaataactgtgcttgcctaggctcagtagtttactttcgacagcgtttgcgacggtggactttcctgagccactaagacctgtaaaccacagtaccacaggtttttgctgcttaagattgacgcgatcttgatgagtgaccgtgctgttgtgccagacgacatcttggcttacggattcatgtttcttaaattcgtatggtgtactcataattttgcagtgagataaggtattggctctctcactcacttcctatgtttgatgtaaaaaacaagcaccgtgaggtctgtgctttgagctgttgcatgagaagcaaaacacacaagtattacttcttatttatcagcgtccctaaattagaagtaaccttcgcgttttttcttttccatcgaacctgcactatcgtggtcgatcgctcggccttggcgttcagaagtcgtcgtcaaaagcatttcttgaataatctctggcaaggtcgtcgcttcagattcaactgcacctgttagtgggtagcaacctagcgtgcggaatcgaaccattttctcttcgattttttcgccttcttttagttccatacgctcatcatcaaccatgattagcataccgtctctttctacaacaggacgcttcgctgaaaggtacagacctgggatctcgatattttctaagtagatgtattgccagatatcaagctctgtccagttagaaagtgggaaaacacgaatgctttcgcctttgtttactttaccgttgtagatgttccacagctcaggacgttggttttttggatcccagcgatggtgttcgtcacggaaagagtaaacacgctctttcgcgcgggatttctcttcatcacgacgcgcgccaccaaatgcagcatcaaacccgtgtttgtccagtgcttgctttaagccttgggtcttcatgatatccgtgtgctttgagctaccatgtacaaacggattgatgttcatttttaaaccctcagggttttgatgaacaataagtttcattcccagtttctctgccatgtagtcacgaaactgaatcatctctttgaacttccacgttgtgtcgacatgcatcagtggaaatggaggcactcccggtgcgaaagctttcttagcaaggtgcagcattacagatgaatctttacccactgaataaagcatcactgggttgtcaaactctgcggcaacctctcgcattatatgaattgactcagcttctagctgttttaagtgagtcatgcgttcaggagaaatagtcattctcagtttcccatatttattgtttattgcgtaactgcttaacctagcctcgttacactccatagaatagcgtgatcgcagtaatcacaatacttccgtatagcaggctaataggtagccccactttaaaaaagtctttgatcttgtaacgccccgcattataaaccattaaattagtttggtaaccgtaggggctaatgaagctcgcactagcgccaaaggcaaccgctaaaatatagctgtgaacattgctgtccaaacccaccgctagcccataagccataggaaaaatcaacgcggcagccgcattgtttgtaaccagctcagtcaacagacaggttaataagtagaccacaacaagcccgacgaaaggggttaaggtttgttggttgttttgtattagtgtgtctaaaaaacgtaatccatccgtgtttatcagtgcttgcgagagcaagagagcagacgaaataattagccagatctgagtgggtaagcgttgtaagatctcattgggagataggcaccgtgtaataagcagtgctcctaatagtaataacatgccttgaaatagcggcactacattgcatgcagataatagaattgcactgaagaagccaagcgtcgcaagaaggctttttcctccctcaagttgcttctctgtttcgaaactactcagtaaatagaaatttttgtggatgttatgacgtgatttaaaatcttcaccgaccgctaatacgaggtagtcacctgcttcaatgcccatttctcctaacttaccggagacctgttcactgtcacgtttcattgctacaacagctgcgtcaaagcgagcacgaaatccagcatgcttaagagttttccctactaatacactttctggtcttacaacaacctcgatcaagttgtttaaaggcagtccgttctcatgcgcaaacaagcttaaaccatcgaactggttaagaagtgtgacttttttgatatcgccactgaacatcaaacgatcactttcttctattacctcatgaggtgatactgggctgactaatctaccgtcacgcaaaatttccacaaggaacagtgactcgaggcttctaagtccattatcctctatcgatttaccaatcaagtttgagccaggttgtacctttgcatcaataaagtagtctgctgcaacaacattttctttggcatggtgaggaagaaatttagaaagaaagtagagtaatagaccgcatccaaccgctacacatgcgccgaccgctgtaaaatcaaaaaaggccaggcctggtagatcggattccaacaccatactgttcacaatcaggtttgttgaagtaccaacaagcgtcagcgtaccacccagaattgcagcataagaaagcggaagtagtaaacgacttgccggatgatgggggttgttacggataggtgccaacatcgttgataccaccgcagtgttgttcaagattgccgaagacagtgcggtcattgaaaacagccgccaccaagtagttttgtaactaggctttatgacaaacttcgccacttgtctaagcaagctggttttttccagcgctaacgaacacaccatcagaagaataagcgttaatagcccttgatttgcaaagcttgtgatcacttgctccgtggtgacgagtccaccaagatagagaaccatcaacaaaataccgaagactttttcgggttggttttgatacttaatcaatcctgcgatggtcgctacaaagagcgccaggacaatataagagggttgaatacctagcatagttatgtcttattaatttttataattattgacgctacccttctgattgtatctgttatttcacaatgcttagatagcgttggttgttagtgcaagtgcattacagtgttttatagtgacgaattgcctcttctaaatcatcataataagtgagtgcaccttggtgcagtatgaccgcactatcgcagaattcacgcacttcgtcgagttcatggcttaccatgatgacttgtgccgattggctttttctcagcagtgcttgcttcgcttttctacgaaattttaggtcaccgacagaggtggcttcgtcaattaggtagacatcaaaatcaatcgcaatacagcaaccaaaagccagtcgagagcgcataccgcttgaataagaagccactttgagatcgtattttaatcccagttctgcaaaagctttgaccttttcttcgtactcatcgaggtcggcaaccccgtttactcttccgataaaacgtgtattttcccgtccagtcatttgcgggtgaatgccagtcgcgagagcgactggccatgaaagtgctttatcagtgacgattcgtcctttgtttgggtattcgctacccgccaatatgcgaaacagagtcgatttacctgcaccgttcgaaccaagtaaagcgacattacgcccttctgggatcgtaaaattgatgtcccgaaagacatactgattgcccagttcagaggggtaatattttgttagtttttctagcttaatcatatgccaatctaatttattgagaattttgctcaaacttttaaggcttgtgtatattgctttatcttattcgcaattattttaccattaggtctcatcttttgagctattgacattaacttgtaagcttttaataaatcagatgtctccaaagatatcgctaaatccctaagtacttctacatcacctggagtaatgactttttctttccaactattaaaaacttctttagtcggagagatagtgacattctttaatattttattaagtgtcaataactcaaaactcggtgctgtagaaatactgttgttaacactattaaacctagatttaataaactctctagctttaaggaagtaactcactggaatgctattttctataaattcacgcttcgcagagtaatatttttcaaaattgtcatttgacaatttaaatgaaacattgctgcttacagggcaataaccagatcgattacttttgaatacagaaatagcattcaattggttaatagccagcggttgagctagcatagaaacatattccatttgacttcggaacattcgatgtagaatgaagtaggattttaattctgtcgacttctcttctgaagcgattcttccttttccctttccgtggaatagtgccgttgaaccgtcagcgagagcataatctactgatggtgatattgagttatgaacaccgatatttatgtagtcgtgttttaaagaaagtatagatttcacataaggtgataaccttccttcattcttcagatcataaggttctgcatactcatttagctcagattggagtaaaaaccactcaaagcatattacatcggagtcgatctcatttatacaatcttggatcttgcttgcaaagtttttgggtgtccaaaactcatcaatatctagaaataacaaatgggtaaaattatcttttttcgctaaatcaagagcgtgtttatagactgattcttgaggcttagcaacagatggatcaaaaaatgagtctccgtcaatgaagctgactcggtgttctttttcaagaaagagctttaggtcatttgtattatcggtagtgttgtttacatagatatcaattgaatcaaagccaaaatataggtgatgaaaaatccaatcaggcaaataagcagcttcgtccttagctattgctatgagctttattttcatatccatattatttttttccaacgatagttaaaatcatatccatttgaatagagactatatcttcaagtttttcaattctctgttttaatagtgatatttcattgtcagattctgaattagatttattcagggaagacggaaaagcatgcttacctaaatagtatgtttgttctagctttttatttgactcaagatatctactagatatcttattttctagttcaaagggaagctttacagaatattttttgcttattaatttcttactattaggtgcaaatgctaaaatagtattcttaaccttttgagtatgagggctctcataaatagtgtgaattttcgtcagactttcgcatatagcactgcttagtcctgcattgcttgcttctagagacggctttagtccgttattattaatacctgctctagtacaaaagtctatagttaaattgcttttaattaagtgctttttatctaatgagcaaacttttagttcagcgttagggtaataattactaagctgttctgtaacaaatacataatcaccaaaattagtatttatcattctatcgatataagcgtctattgtttcgccttttttgtgtccccattgctgccacgcggaaagaagtaactctcgttgatcacgaatatagtaaacaactttaacgttactaaagcgtgtcgcaaataaagagtggattgcttttagctgtggagatcctattgcgttgactaaattttctgctgtaattattacttttttacaaccttgctcttcggcagtaattaaaaagtcgtcgatctttttttctagagcattaatgttaagctcaccattgatgactttttctataaagtctcttggtgtatgagtacgattaattcgatacgctttattacctgggaagttgaagtcactatctggcataaaaatgccacgatcttttaacactagtctattagtataaagaaaatcttgaatagtagtcgaaccacattttgagtggcctgggtgtaaaatcagctcaatcattttagagccaccccctccataacgatgttatatacatcttgaatgaagttagaagcgtttgggcttaaaagccaatcaggactgatagtctttatttgtttcttatggttgacgggagaatagctcaatatccgatcagagtatttctctggaatacttcgttcacaaagccgatcgacaaaataatctccagattcagtcgaatcttgatcttttgccatcaaatcacgaattttttggatgagctcttgaacatcatctttacgggcatagaagttttctcgagtcttactgctttgaggtagttgggcttttttgctcaagacattcaagcaacgtattatttctgttgtttctggatccaaagaagcatttcttacaccgtcgctttgcttagacacatcgatttcacctggagaaatacccattaggccgaagaatacacttactaattccccattttttgctagagagtcgtagtctaaaatatgtaaattttctctaccaaagtgtttcgctagtacatctaatgtcattgtctgcattaatgttttactttgccctgggcgaatcaaatcgtgatagaagaatgagtgaaagggttgacatcctccatgttttacagattcttgccaaagagaatacattttcaagctagagcgtcgccatgcatagattactttgatatcgaaatctttctctaggctactatgtaagtaagcataatcttgagcggtgaaatgaataaaattctcacttgataacaagatgtttaatccacatgcttttagcttttcaatatcttcattactaatggctcgtcttctcacgatattcacaagatcatgatggccaatatgattaaaaaactgaagtggataagaaatattgttcttttctaggacctctttattgtccaagctcgctttttgaatcaccgttgtccctgttttatgagggccaacgtgcagataaatcgtttgtttcattttcttattcacctaaaaatgggaaccggccaaactgactgatcaaagggccccattttaaaatctgttgttcgtttagttcgttttcgcctgtgaaagggttattccagcctgcggcctgccatttgtcgattggatttaaaatatgcaggttggcaaggccaaaatcccctggcaattgtgcatcggcaactgcattgtcccctatatgaacaaagcgagttttattcttgagattgtcactgatgtacgaccacattgtgccattatctttccttaaccctaggtcgcttgagacaaatagtttgtaaccgtttgtcacacctgcttttctcagcattaagagaatttggtattcgtcatagtaggtgtcagagacgatgtagacttccttacccataccgataagttggtttaagatgtcgacaacttcatctttactctcaatcatctctaggtcataggcaaactctagatcggcatactgttttgcgctgccttcaggaagtaatttaagagcaaccattttttcgtaagtttcaaaaatgttcacatcgccttgaaacttcttgtcttgtcttactttaaattctgcttcgttgcgagccttaacaaactcatgtggacatgaaaacagcccatcatcaaccaactgtttgccaagtttaaatttcgcataatcaggtacatagtggctgcgtcgaactaaagtgtcgaaaacgtcaaacgaaataatttcgaagggctgtagtttgtgcaaaagctgttctttgttactgacatagttggcaaagatgtaactcttgtcataggtgaagcgtgcaagttcggggttgaaaaacagctgtgaatagccattcttttctgccaataatccaatgcagcgttctagtgcatgaagaggtgaaccatcgttaggtaacggctcttgtggaaaatcggagtattggtaacttttatcaagcaattgctggatagcttttggcttcgcccaaaacataccgcctacagggtagggaaggaactcggtatgatcatcaagcccccattcttcgaagaattgccctttaaacggtttatttttaagccagtggtttacccagtctggcatcatagtaaatgatgttgggtaataaatgccgcactcttcatcgttaagcatgtgagtcaacattcttgtgatgacacagtgatctttgagcaagtactcgcctagatagtcagcccactgagtttgcggacgtcctgagtacaaggattttttagaatgcagatgacagaatagatcgtaatccatcagcttttgtccaaactcaaccaacatcggaccaaaattacggccttggttaggaacttcgacaacttcgatgttatttacagcgttaagtgaggagagttgcttctctatttcgctctcaaacgctttgtcgcttacgcttattaataaatctaccttgaccggaaagtctgttaagcatttagcgtaatacgaaataaaatcttcatagaaaatatgcaagcagaccgcaacttttgcttcggcaatgcgttttttattcggcgtgatttcaatagattgtctcggtgtccactttggtgaaaaaggtgcggaaattcgcccctcagtgtgaccagtagagaggtaatgcgcaagtggactaacgtttgcgtggtatacgtctaggctatgcttttggtacgttaagttgtcaaagcttgggcttgggcttactgcggaaaaccgacttttatgtaagtagtcgcaaaatgcctgttgttcggaggaaaactggcggttttgcgtttcacaataccaatcaaagtcaaacagaccgtgctttttagcgtcaagaagaagttgaacttgatcaacgctgatgtcgttatactggccgctgagtgctttagtgtgcttttttagtttacgtcggagaagtcggttctctactttttcggccaaagtcataagttttgggttatggcgtaaagtgcgttcaactctaggaaagcgttgtttaattaatgctctgtaattcatagtctcaacccaaaaaaatcaataccgttcacggttccttcactggtgatgtcatcgtctatttcaaacaacggccagctccctcgaggtaacatgccttttttggagacaaaggtggtgtataaatcttcgatttcttgacgggagaactctataccatgtgccacaaactcgtccatttgcttcaacgcgccattacaaaccgtttccaataaatggaagttatgctggcttgagacttttcgtccatagtaatagtcaaattctcgatgttgcagcggactaaaacgaatatcttggaactgaccatttggtgctgttaataagccttctaagaacatggaacgatcgagtggcacataaccgtcacccagtttgacaccttcttttaagtagcccttcattactgcggattttgttccaatctgttttttaccaggttttgacgcaataagataatgtcctacagtgttgacatcaaagattaagctcaacagtgtttgtatggttccgccataaccgacatcaacgacatcgactgtgtcgtgttcaaagaaacccagttgggttagatattctttataagcatcacttgaacgacggatgacgggtgtcagttgttcaactcttgtgcaaagtaacgcggaaaccttttctaggtcattgggcagaaaaagtttttgactgagctctttctgtgaaaaaacttctctgatcttgacatcactaagcataaatcgcgtgcgcagtaactcatacattgatcccgagaatttaaaattcagcgagtaagcgtgggttttcggctcgattaagccaattttgaagagaaatgctcgtgatacaagtaagtaacgtgtctcaacagatttctcctgccccgaagcatagcgggaaaatgagcgctctaaccaataaccttctcgagctaagaaaaacagaggtctgcccttaggtcgctgttcataaaggtttttgttgaaataggttaaaacgggggacaaaaaaaccgcccccaattgttgtaatgattcgatagccatctaatcgcctgtttattattgctttttatgtaattctaagttcatttttcggtacttacgatgccgatttcgaaccatatctatgaaaatataatactctgattgtccgttcaaccattaaaacgtcaattacatttaaggatttattccttactaaccattgttatttgtttgtacttgaagcgatattagggagctcctgatctttcagagctaataagagttgttgatagtccattgcaaatacaatcggttctatatttacctttacatcatctaagtataagtctgccagagtaggggttagtgatgcctgaggtaagtctggcgatacagaaaaggcgcagcttttgcttggaaggttcgaggtaatgagatcgtctctaaaatcgttcgccatgacctcacaaaacgtgcgattacccactttaaatgcgacatgaacgggttgttgtggtgatgcttttttataggcccagccgtttactacgtggttaaaacacgcatctaggtgatattcataatgtgtggaaggatgaacaccatcgctagttagtttgtttttgatttttcttaagattgttaggaaagacatggatcttctcattgctgtaggtcgatcaagcgaaggaatgtaaatactctaggttccacactataaagttgctgaataagatagggggccgtacagttttaaaaatgtatctaatgaacgctgaaatccactgcgcgtaaaatatttttcacccatttccagcactccccatttcccttgataaatacgctttacttggcttgctagctcgacattgtatttagatggttgatgaaaatagcataaatctggttcggatatatgaatatgtttcgcttttgctaacgcgtgccgataattgccagagagtaggtcaccacacaaaaattggttagcggtatcaaaattgagtaccaagccatcactatcaacatcattaattaaatgtgtgcattccgttaggttgcgaagtaatcgtgcgccatatacaggtggaattgactctaatgccaacgctttcgatacggtagaaaagcgttttgctacagcctcgaagagtgcactcatctcgtgataatcggcgggtagatgctgacggagttttacagcgcctaacacggcataatctgccccacattcgacgagaagttgagcgatggtttccatatgcgaaaggaaattgtcactgccttccccaaacagtgctacatcttcttttgcataagtaagaccttgaaaagagctgatatgaagatcaaatgagcataacgtttccctgagtgacaaaacggtgtctggatcgataacccaattttcaccaaagactttggttggcgctatctcgaccccttttatgcctctctgtgctaattgctcgtagcaccaaagcgcttcatgctgaggccaagcaaagttactgacagaaagtttcatgctgcttttccttaggctgagtcttctttagagattggtgttataacttaatcgggatccatccctatacagaacaccataacgttttattcactgctctttggtatttcagtgattaactaggaatagcaaaaagtggggcgtttttctccccactaatttgtgtctatctacgctagttctggttccgagattgaaatagtcggctgattgagtcgagtagactctttgctttctttgttttgcttatagatattctggtagcaaaaattggtggcttcgatatatccttctacagaaccgcaatcgaatcgctgaccattaaacttatatgctatcacacaccctttttgagcttgctgcataagtgcgtctgtgatttgaatttctccaccttttcctggctcggtgctttcaatgagtttgaaaatgtctggagtgagtatgtagcgaccaatgatcgccaaattacttggtgcagtgcctggggctggtttttcaaccatatcattgattcggattagattatctttgatctcttcgccagcgatgacaccatacttatgggtttggtctttagggacttcttgcacggcaacaatagagcagcggaattgcttatagaggttgaccatttgttgtaagacaccatcgccatcaatgttaagacagagatcatccgccaataccactgcaaaaggctcgtccccaacaagttctcgaccagttaaaatcgcatggccgagacctttcatctctcgttgtcgaatgtaggtaaaattcgcagattcaatgatattgcgtatatcgacaagcagttcttctttattggtcccttcgatttggtgctctaactcatagtttttatcgaagtgatccatcaaggtgtgcttgccgcggccggttacgatacacatactttccatacccgcattgatggcctcttcaacaccatactcaatgagtggtttgttaacaacaggcatcatttctttcggcatggatttagtggctggaagaaagcgagtgccgtagcctgcggcagggaatagacatttctttatcatgacggttcgtaactaatttataattgggtttattagataatagatatgtatatcttttatcttgaaatgagtagaaggcatcaatgttattaaaagaatattaatgcctctatgtttttaaaagttagataactgttttataattaaagttatttaagaggttaacttctttcgcatggcttctacaattggctgttgtggatttatactttcagctaaactaagtagctgtaaagcttcttcacgattgttgttatgaagtgctatctctgcttgaaatatagagtttctaacttcagcaaagtttgaaaatcttatggagtctagccaaagatcaagagtaaactggtgggattcagtgtcttttagtaataatgaaaattcttcaaacgtagactctttgcgagatacctttgacaaaaggtaatctctaacctcatcgcttatatacttgcaagatttattcgattctttaaataaatcttgaaattcagaaatgatattataaggcatgactaggttcttatcttttttggctgaattttctaagtaagatactagtcttcgtcttaggggatttaatcggccattttcaataagtggtatcttttggtttacataagacaaaaaggccaaagcacgaattcctaaagagatgttagagtcattaggatattcaaatttatttagagatggctcatcaataactactacgttatagagaaagtcttttactacatcaccatactctagagagttccttgaaaatgctcttactgttaattgtttaaatttacttccccatagttctgttaatatttgataattatagtaataactatctattacatcgtgtgggaaaggatttgtgattgtactgccggactttattgccgtagagaagtgagaaatagccaaatcactttgttttctgagataaagtgatacttcaatctcatcaaaaattgatgatgcccaatgatatatattttcaacttcttctaagctagtaatacgactatgtaagtgttcattagatattactacatgctcgcaattagattctataatttcacgttctaatttttttaaaaaattaaccttgaaattttctacatcacttttattgttactcaaaccaactacgctgtaaagttcagaatctggattgtaagtttggaagcaaactgccatttctacatggttagataacttgaaacatttcggataaagtataccgagttgattaagattatcataattggcttttaaagtgttttggatggaagtagtaccagttttttcagtacctatatgtagagttaatttacgtttcattagctgtacctttgaagccccgtagtatagcatttaacattttgattgttcgctataacggatacactattctcgcgacgacgtttgaagtgaatggtattttctgtagtcaaatgtgtcacaccattttctatagtgacacaaacccaatgataatcctcatgagcaaagcctttactcagatcattcttcttataaggaaagtttaatagtagctttcttggtgcaacgcaaagtgcatcccagtagttagaggctcttaggaagcgcgtatcaaaaaaggagtcattgatatttccttgtcttacaaaggcattatgtccaccaaaaattaagttatattcagggtggtagactatattagttatagattttccatgagagagtctaactgaaatatccgaatatactgagtgcaaccagttctctgaccataagtcatcaccatctaataaggcaatgtaatcactttgacaaagagatatagcctgatttcttgaaatgcctgggtcaccattttttcctgtgaatagatttagattgaatttattagctaattcttcagcaacagataaagtaatactatcaggattatctaagtacagtactatattaatgtctaaatcaaaatcagattttagtctattgatagagtcttgagcactaataaaggttggcagtaagaggtctccttccttgtgtgctgttataacgacatctaatgatggtagcttagtcattaattatttcctatttcaaagcaataattttcaaaagagcatttttctaaaagcatttctttatactgccccatatggttaagactattttcatagttagctaaaatgctgttgattttatctacatactgtgctggattatctatttcatcaactaatgaccaagatgggactgcttctgctactcctccaacattgctagctacaattggcaggcctagattaactacatctaacaagattgttgggataccatcccaccctgaagtgtatagataaagactacaatcctgatgaagtagttcattaatatcatcatataaaccatgaagaataatatttttacacttggaaaaattatactctttatttgacaatacagccttaccccaaacatggaattcatattcaggcattaatcttgcgatctttattaataattcaggtttcttctgctcgtcaaatctaccagcccacgcaattttcttacttattttaggttggatagtatcatttatgttattgaagggctcaaatggtgtttttaatactttgatcttagaggcgtatctattgatgataacaccacgacctactaactctgaaagcaagctctcactatctaaatatacacgactcagatgctcgattgttgggaagaagtatgaggcaggatatccagctatattaccaaactcatctctatcatcacaaaaaagataaccaaatagttttgtttcttgagtcaggctcttaccatatttcttaaatgcttcccaagccccgtaactatttacgttataaacctgatctgctttcgtaccaattattatatcataaacaacattagcttgatgttccaaagggatcataccttttagttgctttaagttgatgacgtcattaggattaatgtcacggctagaaacaactttatcttctacttcgccaaatgaaataatttttatatttttagttggttcgataattttcaatgctcgatataagtgacttagtactacatctgctccaccaaagtttatagagtcacgaaatattagtatatctgcgctgggtattttactttccagtcctttaatttcagcataaaaatccatattatatggcatcaaagtataaatgcgactaggatcgtgaagctttattctaggatctattttatttgctttttctagttgatttttaagaacttgattgtgcgtggtatcaaaccaagaactttcatatgaactcttagcaatttcttgaagctcataaatgtctataggcatgagccctggagatggttttattttcttatcactacaagcaaagaaatctagtcctgagagagtaccaatagtatacgtgttacgtatccataaagggtctatatatctacatggtgatctattctcatgttgaccatgatgtaggtagtgctcaaaagcattgatatttgaatattttaagtcaagatatcggtctaagtaataatgctgatcaaatagagggcttgttgagatagactcagcttttgctatttctctccatgctaagaatgcatcttcaaagttgactaagtttgtatctaacttcttagacagataatctatatcaaagagaattatcgctttgtctgtgaaatcattttctttccatgaaacaatagcatcttttaagttattagatttaaaaaagtcaataaaaaattgattgtttattaaagatatgagagcgttaatatctctctcatttttaactagaccactaatattatcaatgagtaagtttaaagagtctaccgagctttcttcaaaatagcttaaaaaaggatatttatctaaaatagatagtgatttatattgacaagttttgtgactgccaaattgtatctttgatacaaactggttcggttttcttccttcaaaccttccatttaaagcatagtgttcaaatggatactctagttgttttaagtcaccatattcggaggtatagtaagtagataagaaatacttgtttggtgttaattttctaaagctggaaaaccaatttgaatatatttctactatagagttaccctttatatttaactctttttgcacaaagtttaaatcaaaaagatcataatgattggactctgaaatagctaatgatttatctagttcgttgatgttccaatcagaactaaaagcaagctctaatagaaggttcagttcatgcttatgataaaaagtaactcttttcatcaagcgtttaatatttagtaaagtttcgactttttcataaatattatgtctttctagtgttgtataactaattatcggtgatcttaaggttcctgaatctatatcttgaaaccatttgcagctcagttttttacatgtataaaaagattttccatatttggtataattgtcaaaaatggtttcgtacttaactttcttctcgccattctcaaagtttaaaacagctttacattcaccatttttaaacatctgatctactattgaagaccatctggactcatatccaattcttccttcttcccttccgaatagcagatagtgctctatggcaagcatgccagaatcatacacatcaacatattctgatagatagaattctgagtcaaaatagcctggtatcaataggtcattattgatgatgttattaatggtcgttgtttgagactctagggattcattactaagactaagcttttcaacaacatatttgttacttaataattggtttgtaataaattttactttatcactatcagcttgcttcattctcaaatttctcaacaaaattaagttttgattctatataattaacaacatttgttgttctaatatatgtattgttattctttgtttttctaatatctaacatattattaagaacatcatattcaggtttttttcctgaacgaatcacgtttactttactagagaactgcttagcaaagcctactatttccattaaagagtatgaacacccggaagcaatattaaatgtccctaattcattttttatcaaattattgacaatagtatctgccatatcagaagcatagacaaaatcgcggatggggtcactatcctcatatatgacggtatcttttcctgataatatattgttaattagtacatcgatgaagccatgattagatttgttagggttgccatatggattggaaacccttacacacaagtagtcggcagaaatagtatttgctagcttttcataatgtagctcttcaaataacttggctctaccataccaagatataggcgataggatgtctttttctttatgtgaatgattaaaacttccctcaccataaactgttccaccagatgaaatatgtaccagtttttcgagcttcgatgaggcatagatcgctgaaaagtgttcgactagtttccaaaacttttctaatgactcttttgtgtttctttcaaaatctttgggttttagagctcctgttgcatttataacaatagggtagtcatttatagtctgtataagtcgtctagtatcattgggtgatattgtaactattttagggtgttgagttggttctacggtgacgccgatccactcgatacctttacgttccaacgaatcagatagtgctgaaccaaggaatcctgtagcacctaaaagcgttacttttaattgtttttccatcattattggaatactccttacagtaacttactccaccaggttgagttgtttaggtaccaactcacagtttttgctatccctgtttcaaaagactcagtaggcttgtaacctagttcattgttggttttagttgcgtcaatagcataacgtcgatcatgaccagcacggtcggttacgtaagtaattagcgtttcgctttcacctttcattgctgcttgagcaagagggtaacggctagccaatgtggtatcaactgcgaacgcttcgttcattaatttgcatactacttttacaatatcgatattggcccactcattgtggccgccgatgttgtagttttcgcctaatcggcctttattcagtactaaatcaatgccacgagcgtgatcggtaacgaatagccagtcacgaatctgttggccgtcgccgtaaataggcaatggtttgtcatgcaggatattagttataatgagtgggatcagtttttctgggaagtggaacggaccgtagttatttgagcagtttgaagtggttacttctaagccatatgtatggtggtaagcacgtactaagtggtccgatgctgctttagaggcagagtaaggggagtttggcgcgtaagccgtttcttccgtaaatgccgggtcgtttggctctagtgttccgtaaacttcatcggttgaaacatggtggaaacggtgttgtagaggagatttacctgccgatgctggttcatcaatccaaactttctttgctgcttttagcaggctgtaggtgcccaaaatattagtttcgataaatgcatcagggcctgtgatagagcgatcgacgtgtgattcagccgcaaagtgtacaatggtatcaaggtggtgctctttcaatagctgctcaactaagcctgtgtcacagatatcgccgtgtgcaaatataaagttagggttgctttctacgctatcaaggtttgctttgttacccgcataagttagagcatccagtaccacgactttgtcatttgggtattgtcctagccagtaatgaacatagtttgcgccaataaagccagctccgccggtcactaatagattacgttgtttcatgattattctttgtcgttagtaaaaattaaatttagatgattgatagacttggatatagattaactattttgtgagtgtaaagaaagttcatccagcatcgcagaaagctgctcgcgccagtgaacggtctcgacaccactagcgagttcagctttcgacttatcgatgacactaaagcttgggcgcttcgccggagtagggtagctgctcgctggaattggacgcactggtattctgtgagagagcatccctttctctattgccagttcttgtatcgctaccgcgaagtcataccaagaagcaacgcccgcatcggtccagtgtaggacttgagtttgcctgtcttgcgttagagcattcttggctaactttgctgttaaagcccaaatcatttgcgctaaaccttttgcccatgtcggtgtcccaacttggtcgtaaacgatgccaagtcggtctttttctgtcattaaacgcagcatggtttttacaaagttattgccgtttgtcgagtatacccaagcggtacggatgatcgtcgcttggtcacccaaaatgttcgcaatcgccttgtccccttggagttttgaatcgccatagacattaataggatttggtgtgtcatcagtttgatatggtgtggtctttgctccatcaaagacaaagtcagttgaaacttgaatcaaacgagcccctatttctttacaagtattggctaagttttcacttcctgtttggttgaccgcgtaagctacctcttgttcggactccgctttatcaacagctgtgtaagcggcagcgttgattacgatgtcaggtgagtgagccgttagcacctcatttacttgagctgcgttcgagatatccaactcctgaatgcctaaactgatcagttctactttagccggtttggtttgtcccagctcccaagctagttgaccacctttgcccgtgacaattactttcattgtggttttataccttttttgttgtttatgccatgccatattccttttagcatggatctacactgtttggttcttggatgtgcaaatagtgagtaaagaagaaatcgagcaggtagtttagcaaactcatagattttccaaacccgaggaacgtggggctttcgcaacatcaacatcacgttacggaaatagtaataatgccgagtggcggagtgattcactattctcctattcatcagcatgatcggtttatcacctaactgctgaatcagtatcgcattggtgttggctaaaacctgatagcctttgttattggctcttagcccccactcaatatcaacaaagtcaataaataagtcttcgtcgtgcaagccgactttgtccattattgataagttaaccaaactgccagaggttatggcatatgagacggggataaaaggtgcttttttttgcgttgattcgtcgtcaagcttgatacgatgaatagaacaagatctcacctgaatcaaatcaccatacttatctaagttttgtgcgtagtagatgggggttagcgcggcaatattggttgaatctgagggataggtatttattgcatcaagaaagtcatcgtcaataatactatcttgatcaaggagtaaacaccaatgcttgtcttgtcttttagcaagctttatcccaatgtttagcgcggtggctatgcctaaattttggttattagccaaatagcgatgacaaaagtcaaagctcgtgtgtgatagttgatgtcccgcttctgtattatcgatggcgatgacaggtaaacgcgtactgagtcgtttcgcatgttctagagctgatgggcttggtcggtacagcactatgactgcacatatatcttgtcgagaaatggaggttatcatcttctgtatcgtcgattctgatgtctttccgtagcggttattttgcgcagggagagtcaatattttctcggttttttgaacgagctaagcagcttttgttcgaccttaactttctagacgctaggtgataaagaaacacgctaaacacatgcctgaaaaaagcgacggatagaaatttttggctacagcgatgacggtaatgaacagctttaatttctggtaaaaagttaaggtcttgtcccgctcggtgtgctctcaagcaaaagtcgatgtcttcacaatacatatagtaatgttcatcaaatccattgaccccccgataaagtgaagccctgacgattaaaaatgcgccactcgcccagtaatgttttggtaactgttctggggaagatttgtcgattaccgttgcccggtcattaaatagataatttttgataaagcttttaaagttcgggtaacgacgtaagttgtcgtcaaaaagtgacaagcgtttgtctaaaaaaagatttggtaccgcaaatgggtacgctttctgttctagctctttcaggagctgctttatcatctggttgctgatatgaacatcagggttaagtaaaataaagtagtcctgatcttccattcccaatgattctgcttcaagaaaattgaggttgttgtttgtagaaaatccatgcagcttcgtattggggcagtagtgaatagcatgttttttacagtattctcgtaacttaggcgtcactatattgtcacgacaaatcacggtaacctgttttagcgccgatagtcgtcgcaacgatcccaaacggataataatgtcttggtgtttatgagatataacggagaagtagaatttcacaaataagttgctcgaccgagggcgttatcaatattagtacttaatggtcaaaatcactggataaacagatgccatttacaattgataaacatatcagacagaaaatggcgttggaagagcgattgattaaaacgcaggagcgtctttgaaattcagccctgactcatcttttgcagatagtttaggtgcaacgtcattaaccaatggccagtcaattcctagctcttggtcattccacttaacagaaacttctgctgttggattatagtagtctgtgcacttatacacgaattcagcttcttcagttgtgacgtagaatccatgagcaaagccttcgggtacccatagctgacgtttgttttctgcagaaagcaaaacgccaacccattggccaaatgtgggagagtctgcgcgcatatctaccgcgacatcgtatacttcaccctttgtaactcgtaccagtttgccttgagtattctttgtctggtagtggagaccacgtaaaataccatgactcgatttgctgtgattttcttgaacgaatgttcgctcaccgcaatgctcgttgaaaagagaggttctaaaggtttccataaagaaaccacgctcgtcgccaaatacttgaggctcaataattttcacatccggaatagacgtttcaataaatttcataatcaaccattgttattctttagataagtgatggagccgtatggtttaatcttatttcccatcacgatgaatagagaaaaattaaaacactttattctctagcaaatcgagtaggtatttaccatagccagatttgaccaaaggttgagcgatgtctctcaatttagcttcgtcgatataccccatgcggtatgcaatttcttctgggcaactgatttttaaaccttgtcgcttctcgatagctcggataaacagagctgcatctaataagtcgtcgagtgtaccagtatcaagccaggcagtaccgcgacccatcacttcaacctgtagtgttcctgtcgataagtattgatcaataacatcagtgatctctaactcaccacgggctgaaggcttaacgtttttggcgtattcaacaacgttgttatcaaagaaatacaatccaggaacggcgtagttagattttggctgcgttggcttttcttctatcgaaatagctttaccatctgcatcaaactctaccaccccatatgaagttgggttggatacgtggtagccaaatacggttgccccactttgttgttggttagcgttacgtagagatattgctaaatcatggccataaaacaagttatcgccaagaactaacgctgctggagcgccatctaaaaattcttctgcaaggataaaagcttgggctaatccatccggagaaggctggacaacatactcgaatgaaattccccagtcggaaccgtcaccaagtagtcgttggaagcgatggatttcttctggtgtagcgatgatcaaaatttcagtgatgccagccatcataagattagatactgggtagtaaatcatcggtttgtcataaacaggcatgagctgtttgctgactactttagtcagtgggtagaggcgtgtacctgaaccgccggcaagaataatacctttacgttttactgggtttaacatgggattagcctttaacatcgttttattttgtatcacgtttacttgagttctcggatcgttgattggactatgcggccaatggcgaacagcatcgaggccaaaatggcaaataagctgatgttgtaaaatacatctgggtatttgctgtcttgaggtagcgtcgcgccttcgaccacgaccaagtatttcagctgtcgatatgcctcaatacgtgacttttctaaagaaacctgagatgaagtgaaagcctgaagtgcaagctccaccttgatttttaaatctgcgaatttagccatgatttcacttactggaagtgattcatcaccagattgtgctaaacgttcccgctcgttagttagctgtgcacgcaatgcgttcaattcgttttgagtcgcaattacacgaggagcactggcactcataacgtgtcttaaaccttttaactcggcctccttggccgaaatctgcccctctagttgataggcaatttgctgcattgctgcgccttctgctgttgggtcgagtagattataacgttgttggaatgtcagtagctctgtttgtgctttgttgagtttgttttctaccagtgcgtgttcaccgcggataaaggttaattgtgcctgagcaagctggtgtccgatggagttgatgtaccattcagctcgatttactattttgtttgttaattcttgtgaaaaatcgggtgtgaaggattgggtgtagatactaacaacacctgatttatcatcaatttcaacagaaacatgtttgagataatactcaagcaacttttcctggctgccatcttcttcaaaacgactaaacacatcgatgtctgagttagtgtaatgactggtgaggtccacctctttttctaaatacttcaacatatcgttggagtaaatgtaggttttgattaactcggtatccgatgtgctggaaccggatacacctaagccactcagaatcgccatagaggcatccattgttgcggtgctatcaggttgctgaaccgttacttttgcttggctttcgtagcgttctgtcgcccaaactatttggtaaaatgcaaaaagcagcgtgggtaaaacgactaacgcaagaaatggtgatgttttgagttttttccataccccttgtcctgattgccaccagttagactgcagagtgtttccttctgagcttacctctggcgtattcttattgcttgttgatacaggctcggttttttctgctgaggactctggtttaacctgagggtgtggaggtacttgctgtttctgctttttcaggttttgaattcgcaaacgaattctttttgccaaagcaggatcgtcagcctcaaatttatctgcttggctatttagaaagtcaaggttattaaattgctgtggtgtaatgctttttctaaattgttgaaattttttttcaatcatgatgcctaagaagccaaagtaatgaatatggaggtcaatgacccttgctttgctgttttataacgctatctaagtcgattatcgactgatggcttgcttccaactgacttgataacacgccagcccaaaaaacacacagataatggtagctgaatcaagataaaaatagctcacgccagcatcaccgtaagcgggatacgcagcataccttgttagctcgaccgcatgtaacagaggattccaggtcagatatggccaccactcttgtggcaagtcttgcaagctgaaaaagatacccgagatgaaaaacatcggtctcatgatcagttgttgtagtttggacacttcaggtacataacaagccgcaagagatagcatcattccaagtgaggtagctatcaaccagacgcgcaatataataaatatgatttctagtgggtcatgtatatttacttctatgcgaccaatgaatgcaatgaccgccagtaataagataaggaagaacttagttagtagttcaaagcctgaaatggccagtacagagctgatgggttgtacctgcctaaatgcatacagtggtttgttctttttgatcgagcgagaggttttctcaagtacacccaagaaaaactgcacaagtacaacaccataaagaacaaaaaatatcactggcatgccatggctcgttccaccgctgagagcccctcgtatacccaccatgactacaatcatgatcattgggctaattaaagcccagcttaagccaaatttgtcatcgaaagaactcttaatttcgcgcaaaaatattgcgaaaatgacgtccccccagatcttaagagtggagcgtttttgtaccttagccatgatgttgacctaaagaacgggtggatgctgaatgaatcacatccacctttcgatatttgtttttgttaacccaatttacgaataaatgacgcttatacatcaattgaccgcaacgttagctgcaatcgcaatttgataaataatttgcgtgatgtctttaactgcctgcatggttttggtgtccacttttggtagaaccaagacttgatcccctttttcaataggatcttcgctgtcaaattcaaccagaccattagcgcgtacgattgcgatgcgtgcatcctctgcgcgttcggtaaaaccaccagcccacgcaatgtagtcatcaatcgtggcatctttattgtagacaacggcttgaggcattaatacttcaccgccaatttgtattaggtcggttttgttcggtatgacgataacatccccttgttcgagaaggatattcgctacatgacccttgtctgatactacaactttgccaagaggctctacttttctggcacgctcggtaaattgcaagaccatttctgcttcttttgctcgtattgtcgcttcaccatctgaagaggctggagaagtaaaaacactgcgttccagtcggtctagagattcctcgatcatttgtttctgacgctcagcaacactttggcgaagaatgtaaatggaatctgtattagcgagtacaggatcgactggaatataattcagcagatcatgtaatttggttcttttttgaactgcaaaataagatggacctaaataactccctgatacttggatatccatcacttgagcatgaaggtcatcgttgaaaatgactttgtcgccatcttcaagttcgaaagattggaagtctttgtaaggcatgtataaagaaaatggcccgctgtcacgattaccaatcacacctacgtgactgatcttggctaaaggtctagagaagtcaatcagtttagagcccgatgatttcgcttcttttaattcgaagcggaatgggtttcttactccgcctgaaacggtgatggctggcttttgaggagtaactaaaatgatatctccatctttaaagctaacattaggcaattggccagtacggataaaatcgtacaagtctacgtcagcaatgatactactattgcgcttaatttgaatggagcgatagctaccgcgttcagggtcgatccccccagctcgtttgaggaagtagagcaagctatctgaagccattcccgcgtattgaccagggcgaatcactgggcctgaaagaaaaatactcactggagtcgcggtcagtaagtttacgtatacactgacgttattagtgtagactttcttaatttggctcgctacatagctatttacttcactggctttaacattttcgacttttattgggccaatctcgggtacaaaaatattgccttggttatctaccgtgactacatctgagtaacttactgctccccaaagccatatattaattttatcacctggagcaacgaggtagttgtcattcagaccatcggttcgttcggtttcatatccgccagcaaataagttagcgccgtatggaggagggagggcttcgcctgatgagggtaataatagtcttacatcagtctcaccgggcaatagtaagttattgcggttatttttcgtaaagcttccattctcaagctcttcattgggcgttgctggaattacattcgttcccgctagagctgaagaagtttggtttaaagtgaggctactaaggtcattagagtagactgatagagataccaaagagagggtcgctgtacctagccacttgttgaattcttttatcatcatactcattcattaaagttttaaaaaagaggcattttcaacaatgttttttgttatataccactgagtgtcgttgttctgctgattttttagtaaacaagcgatgtatacagtttttttctctcctttcactacatccatcgttctacaccggtttccaagcgctgacgtataaaactcgcctagataaacggttgcgctagagtgttgtagatataaagatgatgggttggagagaataagccaatatttttcaggaataagttcgccctcaacattttgttggattgggttaaccaacggtacttgggctgatacctctcgtggtttactgctgcaggcagaaagaaatagagtgaataaaactgcagtaataagcttgtatgaaggaagaattaatctcattttgacacgctaccgccctacggttgtgcgctatccataacacgccgggcgtcctaaagtgtatatatttctcaatgaagctcgtcgtctcagtggagaaaattaatttctccacatgataatgcttccatgtatttaagaacgagaaaattactacaaaacccgcagtttatgcaagtttgatatgattttaatgtcaaatcgtgaaggtagtgttaattcttatctaagttattttctgctgttaacagctttgtattattaatgtacttttagtttgaaatagttcgtttgaatcattttatgtggatggttgtctgatagttgtattctcactgtcaatcaattgtatatctgtgcatttagtagcgatactagtagtaagtggttaggggttggcttatcactcttatctgctagagtatgacgattatgagcagtcttgcgatttctgctcagttcgcttcagttttagtctcaaggtaaattttatgaaaattgcagttgcaggaactggctatgtagggctatctaatgcaatgttgttggctcaacatcacgatgtcatcgctgtcgacatcgttcctgaaaaagttgaacttttaaacaacagacagtcgcctatcgcagatatggaaattgaagactttctagtgaataaaagcctcaattttatggcgaccatggacaaagagttggcatacaaagatgcagagtatgtagtcattgcaacgcctactgattacgacccaattagtaattattttaatacctcctcagttgaagcggtgattaaagaggtgttatcgattaatccagatgccgtaatggtcattaagtctactgtaccggtcggctataccgctcgtatcaagcaagagttggagtgtgataatatcattttctctccggagttcctgcgtgaaggtaaggcgctttacgataacttgcacccatctcgtattattgttggtgagcgtagtgagcgtgctaaggtctttgctcacttgctcgttgaaggcgcagtaaaagaagatatccaagtcctgtttactgattcaacagaagcagaggcagttaagctgttttcaaatacatacttagcgatgcgtgttgcatactttaatgagctggattcttatgcggaagctcatggcttagatgcgcgtcaaatcatagagggggttggtttagacccacgtattggtaatcactacaataatccatcctttggttacggtggttactgtttgccaaaagacactaagcaactattagcgaactatcaagatgtgccgaacaacatcattggtgcgattgtggaagctaaccgcacacgaaaagacttcgttgcagagtctatcgtcaggcgtcaacctaaagtagtgggaatataccgtctgatcatgaaagctggctctgataacttccgtgcttcttctattcagggcatcatgaagcgcatcaaagcaaaaggaattgaagttgtggtgtatgaacctgttcttcaagaagaggagttttttaactctcgtgtcgttaaagacttaaatgagtttaaacaaactgctgatgttatcgtgtcgaaccgtatggtggaagagctaactgacgtcgctgataaagtttatactcgagatctttttggtagtgattaatttatttcttaaatagatatatcactaattaacttggtgcttaatatagtcccttttgtgaaataacttgaggctaaaaataatttggcgaggtgagagcctcgtcttactttaaaacttcatcgaaatttcaataaagaacattaatcctttccctaaaatacctttcccaatgtccactgtaattttggttgcctttagagtgagttaactgtgcttggcagcattatatttttttattctgatatttgtgcaaaattgcaacagatacagccattacttcttttggttcgaagggtgagttgttttctaccgtgtttgaacggttttgcgagcttggtcccataatactattgtgatcttgagcccaatatggataatgtttgcgtttgagaactatgaaaaatagacgcaaaaaagcgcgtctttataaagataaaaacgtcagtatcactcatcaccaatttttaaactgtggcgagtgtagcgctatgtggtttgcgtacagccaatgggcggtagcgtcttaaaaatactttactcaactacataatacacacagattacgtgtgctcaagctgcaaactagaaacttgacattattttgaaaaatgtcaataaatgtcagtttttggttaactttttcgggtgagcatcaatgcaaatgttacttcccaataaatcaaccgcttataccttgttgtgatgatccttgcaatggaagtcacaactcgagaggatccctaacccttacataactatagctgatgctggtgtgttttccgtaaaattacccgccaacactgttcaactcttgatgatttggcttacatggaactgaaatcaaaatttatgctagtgatgctagcacccactttattagtcggctgtactttgccaggctcacacttgtctgaaaatagtgaaaatgttgtaactattatagaggctaatcagaaggccgacatttcccaagtcattaatctgtatacgctcagcgctaaaacagttgctacctatggtggaatgactcatttttcttctaaagccaacgctgagcttgatcaacagattgcccaatatgaataccgagtaggagcgggtgacatcctaaacgtgacgatttgggaccacccagagctaaccattcctgctggttcttaccgtagcgcgtcggaagctggtaactgggtacatgctgatggcaccatcttctatccctatattggtgtagttaaagtggcaggaaagaccgtgcgtgaaattcgcgctgatattgctgatcgcctggctaagtatattgagagccctcaagtagacgtgaatgtcgcggcatttcgatcgaaaaaagcttacgtaacaggtgaagttggtcagcccggtcagcaggcgatcaccaatattcctctaacggtattggatgccgtgaaccgcgctggcggtttagctgaggacgcagattggagaaatgtaaccttaactcgaaacggtgaagagcaacccatatctctttatgccttaatgcaacgtggtgatttaacccaaaaccgtttgttagaggcgggagatattattcatgtaccgcgtaacgatggtcaaaaagtctttgtgatgggtgaagtgaatagtcctaaacttctcaaaattgaccgcgcagggatgagtttgaccgaagcactgagtaatgttggaggtattgaccagctttctgctgatgcgacaggtgtgtttgtgatacgcccttccgacaataagtcagaacgcatggccgatatttatcagttagacattcaagatgcgtctgcgcttgtggtcggaacggaatttaatctcaaaccttatgatgtggtttatgtgacagccgcgccaattacgcgatggaaccgcgttgtctctcagctaatcccaacaatctccggctttaatgagctgacggaaggtgtgttgcgagttagaaattggccatagagcgaaagtagttccaagtttcattggactgagttccggattattctagaccatttttactataggcgtgagtcatgtttaacaaaattttagtcgtgtgcgttgggaatatttgccgttctccaacaggcgaggcgattctcaaaaaactattacccaataaatcggtcgactcttcaggcattgcggccaaaaagagtggcttagtcgggaaaccagcggactctatggcccagcaagtggctgctgagcatggtttggacttagcagaacatcaagccaagcaactcacttctgaactatgtgctcaatatgacctcatcctagtcatggagaaagcgcataaagaagcgttaacagaaattgcgccagaagcccgaggaaaaaccatgttatttggtcaatggattgggcaaagtgatattccggacccttatcgtcagagtagggaggcgtttgatcacgcttacaagcttattgaagaatctgcccaatcttgggcggaaaagttgaaataaagattatctcaccgaatttaacccacaaggttacctattaaattgccccaccaggggcgattgtttcaaaataagaattagcatcgattatgacaacaccacaacaaagatcttcagccgaagccgtttccgatgagatcgacttaggtaagctgtttggcatcttgttagacgcgaaatggaccatcttagtcaccacctttttatttgcagtcggcggcgtcgcggtcgcactgctatctacgcccgtttataaagcagacgcgctgctgcaaattgagtctaaaaactcgggaggcattggctctttggtcggggacatgggcgaacttttcacccaagagtcttctgccactacagaaatagagatcatcaaatcgcgtatgatcttaggcgatacggttgataaatataacttaaccaccgttgttacgccagattactttcctgtgataggtaaaggcctagcgcgcatgtcgggcgcagttaatcaggttgcggtcagccgttttgtaacgcctgactttgccatgggattaaaacatcgtttattggtggtcgacgccgaaaagcaaacttatcagttagttcgtgaagatgatcaggtagtcctagagggagaagccggtaagttagctaaaaacaacggctatgagctgtttatcacctccgtccacgcgaaaaatggtcaagaatttaatatcactaagcgcagccgtttagatgcaatttcgtggttaaagcaaaacctttcaattagtgaacgcggtaagcagacaggtatcttacaactaagctttacgggtgaagaccgtacccaaatcaccgatattctgaatcatattagccaaacttactttctacaaaatgtagagcgccaatcggctgaagcagaaaagagtctggtatttctaaaagatcgtttgcctgacatcaagaacagcttaacgacagccgaagacgcgcttaatcaatatcgtcaggccaatgaatcgattgacttaggtttagaagcgcagtcaacattgacagtgatggtcgagcttgaagctcagttaaacgaactgacattcaaagagagcgagattagtcagcgctttaccaaagaccacccagcctacaaatctttactcgataagcgagtaaccttattaaacgaaaaagaccgtttaaaccagcaaattcaaaagctaccaaaaactcaacgtgaagtactgcgcatgacgcgtgatgttgaagtaaaccaacaaatttacattcaactgcttaataaggttcaggagctaagcattattaaagcgggtacggtgggtaatgtccgcattctcgataccgcgcaagcttatgcagcaccagtgaagccgaaaaaaccattaattgttgtgttagcaattttgcttggaggaatgctaagcgtagcatttgtactggttaaggctgcacttcacaaaggtgtggaatctccggatcagattgaagcaatcggcttagcggtttacgccagtgtgccaaaatcggtgctgcaacttgaaatcgccaataacgctaagcgtaaaaagcaaagtaaggagcaatcattactggcagagcttaaccctgctgatctttcgattgaagcactacgtgggttacgcaccagcctccattttgcaatgatggaagcgaaaaacaacgtactgatgatctctggcccagcgccaggcattggtaagtcgtttatttctactaacttcgcggcagtgacggcaaaaactggacaacgagtattacttatagatgcggatatgcgcaaaggtcacttacaacactcgttaggagtaagtgcggataacggactgtcagacttattaagtggcagaattgataccaatcaggcagtaaaacactcccaaattgagaacttagacgttatcacccgtggtcaaataccaccaaacccttcagaacttttaatgcacccacgacttaaagagttagtggaatgggcttcccaaaactatgacttagtgattttcgatacgccaccagttttagccgtgacagacccaagtattgtcggtgcttttgctggtacgacccttatggttgcccgctttggtcaaaatacagcaaaagaaatagacgtcgcgcgtagccgattccagcaatcaggcattgaggtgaaaggcgttatctttaacgcgattgagaaaaaagcctcaagcgcttacggctatgggtattacaactatgaatactcaagcagtaactcctaaaagctctgagcgtaaatagagttgatgtcgagccggttgatgtgattagaacgagagcacgcctctcgttaattacaatagtgcgcaaggctctataagaataattaaaaaagaatataaaaggcctcagagctgaaatgtctgaggctaataaaagaaatttcaaattaaatcaaggaaattagtataatgcagtttgatgtttcaaatgctaacgttggtattatcggcttaggttacgttgggttaccgcttgcggtagagtttggcaaaaaatcaccaaccatcggttttgatattaaccagtcacgtatcgatgagctatccgcaggtcgtgatagcacattagaatgcagcgataatgaattagcagaagcaaaatacctttcttacacttcctctcttcaagaattaaagcagtgcaatgtttacattgttaccgttcctaccccaattgatgagcataaacagccagatctaacaccactgatcaaagcttctgaagcgttgggtagtgtggttagcaaaggtgacattatcgtttatgaatcgaccgtgtaccctggtgcgacagaagaagattgtatcccagtcgtagagcgtgtgtctggtcttaagtttaaccaagacttttttgccggttactcaccagaacgaatcaacccgggtgataaagagcaccgagtcacaaacatcctaaaagtaaccagtggctcgacacctgaagtagcagaatttgtagaccaactatataaatcgatcatcactgcgggtacacataaagcatcagcaattaaagtagccgaggctgcaaaagtcattgaaaacacgcagcgtgatgtaaacattgcattgatcaacgagctatcaatcatcttcaacaaacttggtatcgatactttagaggtgttagaagcggcaggcacgaaatggaactttttaccattccgtcctggcctagtgggtggtcactgtattggtgttgacccttactacctaacgcacaaggcgcaagcggtgggttaccaccctgaaatgattttggctggtcgtcgcctaaacgatggtatgggccaatacgttgtttctcagctagtgaagaaaatgctgaaaaaacgtattcacgtagaaggcgcgaacgtcctagtgatgggtttaacatttaaagaaaactgcccagaccttcgtaatactaaagtggttgatattatctctgagctaaaagagtacaacatcaacgttgatgttatggacccttggtgttccaatgccgaagctcagcatgaatatggcttaacgctttgtgaaaaagaaaagcaagaccactacgacgccatcatcatggccgtctctcacaacgaatttaaagaaatgggtgtcgaaaaaattcgtactctgggcaagccagaacacgtactgtacgacctaaaatatgtcctagataaagaatgcgtagatatgcgtctttaagaaattaaggtcctagatcctaggccccagaacccagaacctagaacctagaaatctctcagtgaacctaaagaacccatgaaattcgagcaatttgatgtttggaaacgttcatcacgtttggcgagtaatgtctataaactgatgcgcgattgccaagattatggatttaaagatcaaataactcgctcggctttatctgttccttcgaatatcgctgaaggcctggaaagagaaacctcgaaagaagagtcaagatttctctattacgcaaaaggctctttaggtgaacttctaacgcaaacctatattggcatagacataggttacttcgacaaagaaagtggctagtcattgttgcagaatgcaaagagatagcagcaatgatcgccgctttgattaaaatccggaaaggttttgttagggaagatagtggagattatgactcctagaccctagaccctagaccctagaccctagacccttcccacacggaaaacacaatgaccaaatacgaacaaatccaacaagagttactagaatcaccaaaaacatggttagtaactggtgttgcgggctttattggctcaaatctacttgaaaaactacttaagcttgatcaaaccgttgtgggtttagataactttgcaacggggcaccagcacaatttagatgaagtaaaaagcttagtaagccaggcccagtgggatcgttttacttttatagaaggtgatatccgcgaaccgaaaacatgccaaaaagccgtaaaaggcgttgactacgtattacaccaagctgcactaggttctgtacctcgctctatcgctgacccactaacgacaaacgctgcgaacattacgggctttttaaatatgctggatgcagcaaaagaagaaggggtaagcagctttacctatgctgcaagcagctcgacatacggcgaccaccctgcactaccaaaagtagaagaaaatattggtaacccactttctccttatgctgttaccaaatacgtaaatgagctttatgcaggtgtatacgcacgtacttatggttttaagactattggcctacgttactttaacgtatttggtcgcagacaagatccaaacggagcctacgcagcggtaattccaaagtggacggcggcaatgatcaatggtgaagatgtttacattaatggtgatggacaaacaagccgagatttttgctacatcgacaatgtagtacaaatgaacctgttagcagcaacggctgatgaagaagcaaaagacgaagtctataacgtagcggttggtgatagaacaacgctgaatgatctgtactacgcaattaaaagtgcattaaacaagaatggtgtaaaggtagaagccgagcctaaatatcgtgattttcgtgcgggtgatgttaggcattctcaagcaaatataaataaggcagagatcaagttagaatacagaccggaattttctataaaaagaggtcttaaatatgcactaccatggtatgttggtactgtagaacatgaaggttaataatcgatttttgaagagtaaccatatttctaactcagatagaaaaagcttagtcactaattttggttatttattgtttttaagagttgttagctacatatttccactaataacaatcccttatctagccagagttataggtgttgaagggtttggtaaaatagcattttccgctgcaattatagtgtggtttcaaactatatctgattgggggtttaattttacaggtgcgcgagatattgcaagaaataaagacgatgtaaataaaatgtcagaaatattttcatccatattatgggcacggtgtttacttgctatagtatcgtttatgattctatttctgatgatagaaactgtgagctacttttctgattacaagttaatcttactacttacattccttgttattcctggaaatatactatttcctgagtggttttttcaagctgtggaagatatgaaatatattacgtatctttcatttatatctaaggttatttttactttactaatttttatatttgtaactaataaagaggattatatttaccagccattattttttggagttggatatatttttgttgggattttctcaatgataataattattagaaaatataagttgaaaatattgagacctcgatattcaagagtaataaagtccatctcagatagtaaagatgtatttataaataatatagtgccaaatctatataacagtttttctcatgttctgttaggattttatggtggaaatggttctaatggtatattagatgccggaatgaaagtgcctaatattgtgcaaatttttgttaatatgatatctagagttttctttccttacttatctagaaggattgatgggcatgaattatatgaaaaaatcaatttgataatttcttttatactgtctttaacattgtatttattagctgaggctattgtcggaatattgtttacatcagagttttatgaagccaaaattattatagaaataatgtctatatccctattttttctaacaatgaatagtgtgtatggtacaaattatttaataattattggtagggataagcttttaagaaatattacattctttgtctcggctttcgggttttgtatttcttttccattagtttttgcatatgactatattggagctgctattacgattgcacttaccagaagtatgcttggcttaactgttatgatttatgctaaaaaaatcaaaggaaaaatggaggttttaaatgttaattgcaattcataaacgtgctggtagtttttctgaacgttggattgaatattgtaaaaaaaacaacttgaattatattgaagttaacgcatatgacaatggaatagttaaaaagttaaatggagtagacgtttttatgtggcaccataataatgatgactctcgagatactaactttgctaacgaattgttattctctctaagtttatctgggataaaaacattccccaatataaatacgacatggcattttgatgacaaagtagctcaaaaatatttacttgaatcgataggagcacctctagtacctagttatgtattttatacaaaaaaagacgctatagaatggatagaagatgctgattttccgttggtttttaaattacgaggtggttctggaagtgctaatgtaaaattagttagaactaaaaaggaagctgagaaacttatctcaaagtcctttggaagaggattttctcagtttgacagaatgacccattttaaatataggctagggaattttaagagtggtaaagaaggtgtttcagctgtttttaaaggtttagtacgattatttattggaaaaaattactcgaactctagacctagagataaagggtatatttactttcaagagtttctaccgggtaatgaatttgacactcgagtcattgttataggagataaagcttttgcaattaaaagaagcgttagagagaatgattttagagcttccggtagtggtataattagttacgagagatttgatatagatgaaaagttaattaatatcgcttttgaggttagtgaaaaattaaattcacagtcattggcttatgattttgtgtatgatcaagaaggaaatccaaaaattatcgagattagttatggttttcatgtaagttcttatgataagtgtccaggctattgggatagtaaaatgaactggcatgaagggttttttaatccacaagagttcataatatcgaatattattaaagaaaatcacgaaagttaatgcaatgctaaaaatagttatactattatgtgttatttctatctcattttctatatatgtaattgatagctataaatacaattttctaattatattacctttgtcttttttaacagtgacattaatctataatcgagtgtattatagattgagaaacagtgttgtatttaaattagtagtctttcaagctattataagatattcacttatccctatttttatcattcatgatcaatacttaaaagtagggtttgagtcacgttacacaaatatagcaattatagttagtgttttggaaattgtatcaatatttttaatttttgagattttttctaagaaacaagagtctgttataagacgggtgaatagaacgatacagccagtcgaaaattatactatagtatcattcttgttactggtaatattttgttatctatattataccggttcatttgaggttgtgaattttatttggaacttgggagattatgtaagcaagtatgttaccggcgaagatgaaattaatagcaataaatttggggctgtactattaactccttttaaaataatattatcactattagcaataagtataatatataattcaagtaaggtaataaataaatcttactattacttactagttgtgtttttttcgagtttatttatagtagggactagcaggtttagtgtagtcttgttctcgcttccattagtggtattaatctcgcaaatggtcgagcctaaagatattaggaaaatattgatttttactttgtttatttttgtgttcatgatcgttataacaactctagcaaagttttcaaaatacggtaatacgttaacactaaactcaatagtaactgcttcaacattaaacgcgtatttttctggtgtcggtaatgtttcgttagggtttgaggcttatgatgaattaactatagatgattctatactgtatctcgtcaatgatacatttcagaatatacctatattatcaaagttaacctatgacaattataaagggacaatcaaattcaatgaatttatttaccagcatagagactatgcagaccaaataattccactttctataagtggtttattccattttgggtatataggattatttttttactcttctttttttgtcacgatagctctttattttgagcgctgcgcattaaaaattaactatataggttacaagtatatctatattagtcttgcaagtactttctcattagtgtttatgttaaatataggtagcttttacgcatatatatcaagaacaatattgtttgtatttgttccaatcttaataattaaattgttagctaggtttttatttaaggcttttaaatgacaggcagaaaagtttttctttacaataaatggcgttcttatgtatagatttttgttcgtagatagtaatgtcaactatggtggctctttaaagggtacaatcaatcttttgagttctctttcacagaaaggttatctatgcaaggcatgtgatttttttggtataaatgataaatatcttaaagaacttgaaagtaatgatatttcatatacggttttacttcaagatagtcgtaattatatactaggcaaaggaggagtaattaaaagattttttaagtttatatcccatcttccagatcaagtgaaagtaatattaggaataagacggctgattaaatctgaaaactatgattatgttttagtgaataacaaaaaaaccttattacctgtggcaatagcatcaataggaacaaaggcaaaaataattatatatcatagagtttgggttcaagaacatgatattgacttgttgtatttacttttaatgagatttttttgtgaaaatataatttctcatgctcaggatagtgttaaaacattatcaaaattattcccccaaaaaaaagtaagttatattccaaacgcggttgagttagaaatagaaccagtacataaaaaaaatgatatctttactataattcttcctgcatccaggcctactaaactgaaaggttatgactgtgcaataaaagctattaaagattattcacagagatatgggcgagatataaagctaatattaacgggagatgtgccaataggtcataccagtgacttctctgaagagttaaaaaatttaataaaaaattatgagattgaagatcttatagagtttactggatggcggaacgacatactagatatgataaactcgtcagatttaatgattcttcctacgcatactgaaggttttcctcgagttattattgagagtatgcttttaaaaacacctgttatatcaacacctgtaggtggaataccagatgcattagtaaatggtattacaggatatctagtcgatgttgataattatgagcttttatcggagtgcatatttaaagttaaaaataatcgagaagatactttacatatcatagaaagtgcatatcggttttcaaaaaataaatttaccttagaaaaacaagttacttcatttataaacgcattggagaaagcatgattacgattggattgccggtatataacaatgaagaggatttgcttgatacattaaggtctatattttcacagacttacgaagattggagacttattgctgttgatgatggttctaaagatagctccttagatattcttatgagtatcaatgaccctagggttaaggtttatcatgatggagagaacaaaaaacttgcgcatagattaaatgaaataaatgaaagagcgcaaacagaatacattgtaagaatggatagtggagatatgtgctctcccagaagaatagataggcaattgagttttatcagagagtatggctttaatattgtttcttctgaaatggcagttatagattctaataatagagtcttaaattttagaagggcaccgaatcacaaaataactttgaaaaattacttgaagtatggaagtacaatcgggcacccgacaattatgaccaagtcttcatggtctaagaataatatctactccacaaaaaacaaaagaacagaagattatgagttatgggttagagctatatcgtctggagaattatctgaacgagaccacgcgagattaaatgaaccattgtatttttatcgagatgacgcaaatgtaagcacacatcaaattgatgttagtttcaaagaaaggaatgaaataatagctacttatggtgctaaagtgttatcaaaaaatgaattaaataaaatactttatagaaataatataaagaagctagccttgaaagctgtatcacgtttaaatatgtatggaaaaataaaaactagcatacttagagatgatgaaaaagaacacgagaaaaagttaattgttcaaaatgaaatagatagtattcttaaaattaaagtccctggtatagattcttaaattatatgacaaattattgtatagtgacaactgttgatatgacaatgtcagcgtttatcattgacgcagctaggtttcacaaaaaaaatggctttaatattactttaatatgtaatatgtccgatggcttctattctgaatatagagatgaatttaattgcatcaacatagatatgaatcgaggttcttctgtcttagatgttttaaaaaacacatacgaattatataaaatattcaaaaataagaagtttgatatggttcagtatgcaacgccaaatgctgcattttatgcctccatagctagctatttcgctcttgttccgaaaagattatattgccagtggggaattagatacgttggctttgatgtaggaattaaaagaaagttattcaagtttattgagttcattacttgttctttatctacagacatacggcctgccagtgaaaaaaatagacaattttcaatctcagaaaaattatataagaaagagaaaagtgatgtcgtcggaaagggggggacaattggtgttgatttggaaaaatttaacatagaaatgaaagaatctcataaagcgtcgttttatgaaaattatagaataaataagaatgactttatttttggttatgtaggtagcttacgaggagataaaggtaccaacgaacttattgatgcttttaaaactatttctagtttatatgacaatgtaaagttagtgcttgttggtagtactttcgatggagacccgatacaaaaagatttattagattgggccaagtcatcagataaggtgctctttaccggaaggcaaaaggatacatcactttttatttctagttttagtgtacatgtgcatccttcttaccgtgaaggatttagtatggtgcttcaagaagctatggctcttaaaataccagttataacaacggatatacctgggccttcagaagtagtcgtgaaagatatatctggcctattagttgctcctcgagactcagcacaacttagagccgctatggtaactctatatctagatagtgaaatgagaagtgttttatcagaaaatggttttaaacgatgtgttaagtatttcggtagagaaaaaatgcttcgattaactcatgaagatcgattaaaaattatcgcgtcataaaggtattactatgcaattaatgattcttactaatgaacctaagtttgcacttgaagctgaattagctggtgtaaatagaatatttgttgatctagagcatttaaataaagctgaaagacaacgaggtctaaacaccgtcctctctaatcatactattgaagatgtaaagttagtacgctctgtattacgacactctcatctacttgttagaattaatcctattaatcctacatctaaaaatgaaatcgacagcgtgattgaaaatggtgccgatattattatgttgcctatggcgtttgatgctaacgacgctagagattttgtagaaatggttaatgggcgagcgaaaacaattgtaatgattgaaaccgcccaagccttatcgagaattgatgatctaatttctgtagaaggaattgatgagttttttattggattgaacgatttaaaaattagtttaggtctaaactttatgttcgaagttctctcaggaggacttgtagaatatatggtagaaaagattcaaagcgcaggcggtactgttgggtttggtggtatcgctaaactaggtgaaggagatcttcctgccgaattaatactttcagaacatgttcgcctaaactctcattctgttattttatcaagaacatttaaaaatgatcccgcagtgtcaagttcctccgaaaaaattgatttgaagctggaagtatctaaattgaaggataaggaaagcaagctgaagttgctttctgacaaggaactagttgaaaataaaataaagctagcagatattgtgaatcacatttctgaaaggattcaaaataatgttaaaaagactatttgatttctttacttcatttatttctttaatcatttttgctccagtaatggtgctgatcgcctggaaaatccgtaataatcttggctcgcccgtattgtttcgtcaaacacgtcctggcttaaacggtaaaccgtttgatatggttaagtttcgtagcatgaaggatgccgtcgatgtggaagggaaccctctacctgattctgagcgtatgacgccatttggcgataagctaagaaactctagcttagacgagctaccagagttatggaacgtattaaaaggtgaaatgagcttagttggtccgcgtcctttgttaatgcaatacttgcccctctacaataaagagcaggcaagacgtcatgatgtgagaccgggcgtaacgggatgggcacaaattaatgggcgtaatgcaattagctgggaagataagttcaagttagatgtctggtatgtcgataatcgcagtttgtggctagatatcaaaattctattcctaaccgtaaaaaaagtctttgtaaaagagggaatctcagccgatggtcacgtaaccatcgagccctttactggtcagtcagtgcaaggtggagcaaatgactaaaacctgcgcaattttaggtgcgagtggtcatggcaaagtggtggctgaaattgccgaactaaacggttatcaggacattgtattttttgatgaccgctggccagaactacaaaacgtcgaacattggtccgtgcaaggtaattcagaatcattgctgactacggcatcgagttttgacctcacaattattgcgattggcaataacaacgtaaggctagaaaagcagacacagttaatctccgttggtgcgtgtttttctccgctagtacaccctcgtgcaacggttagccagtatgctgaattaggttttggtacggttgtaatggcgaatgcggttatcaacccttttgctcatataggtgatgcctgcattatcaacacttcttcaacaatcgatcatgattgcaaactagcagacggcgtacatgttagccctggcagcaaccttgccggtggtgtttccataggtgaatgtgcgtggctaggcattggcagtcaggttcgacagcttatttcgattggttctggtgcaatggtgggggcaggagcgactgtcgttgctaacgtacccgatcaccaaactgtcgtgggtacgcctgcgcaagttttaaataaataaaaaaacatccttaaaaaactatctataaataatctctattcaggtgaaagcgtgcttaatactccattttctccttggccttcttttactcaagaggaagccgatgcagtgagccgagtgctgctgtcaaacaaagtgaactactggaccggtagtgagtgtcgtgaatttgaaaaagaattcgcagtgtgggctgggtgtgaacatgcggttgcgctgagcaatggcacccttgcgcttgatgtggcgcttaaggcgttaaacgtaggcgagggcgatgaggttatcactactcctcgtacttttcttgcttcagcatcttctattgttacggctggcgctaatcctgtgtttgctgatgtggacctaaacagccaaggcattacagcggagtctattgaggcggtgctaacgccgaataccaaagctgtgattgtcgtacaccttgccggtatgcctgccgaaatggatgccattatggcactgtctgataagtatggtttttacgtgatcgaagattgcgctcaggcacacggcgctaaatacaaaggtcgtagtgtagggacaattggtcacatcggcgcttggtctttctgtcaagataagatcatgacaacaggcggcgaaggaggcatggtgactaccaacaataaagagctatggtcgaagatgtggtcttacaaagatcacggtaaaaactatgacgtaatttataaccgtcagcacccgccgggctttcgttggcttcatgagagctttggcaccaactggcgtatgacagaaattcaaggtgcgattggtcgcattcagcttcagcgtatggccgaatggacagaaaatcgtcaaaccaatgctgcccaaatagataaggctgtagagggattaaaagtagtgcgtcgcgttcaggttcctgattatgctgagcatgcagaatacaaacattacctttttgttgaaccacaacatttggcacaagattggacgcgagatcgcatcgtggagacgatggttgagaaaggtgtacctgcttttcaaggcagttgctcagaggtctacctggaaaaagcgtttgataacacgccttggaggccgaaagaacgcttatctaatgcggttcagctcggtgaaacaagtttgatgtttttagtgcatccgacgcttaccgaagcggaaatggaaaaaacgtgtctggttttacgcgaggtactgattcaggcgcaagcgtaataatacgctatcttgagctcacactgagcatctcagtgcgatagcgacgcaagtgtttagcacaaagcgatcatttgcctttttataggttttctattcaggtttaacaccttccttcccctcaatgattctaaaaacctttgtacattgagggatagtttcatcgtctagatgagcaaatcttttataacattaaataaaaaacattatgcaacgtctacaattcttctggcaattatcccgagccaataagcgcatcgtgagtgtggtgactgatgtaggtattatcttcattgcttttcatctcgcactcttagtacgtcttggcaatatcgagaacttttctaatcctaccgttttaggtgttttagttagtgtcgctattatgaccgtggcggtatttactcgtcttggtttataccgtgcggtgcttcgctatcttacctttcaggccctgtctgtcatcactattggcgcggtgatatcggcactgttacttgcggcattgggtttctatagcggtcatccatttccacgcacagtaccgattatttatggcgcatttttagcgttattatgtggtggggctcgcgctgtgatccgttctcttgtggcaaaaagttacgctcacaaaagtagaaatgtgttgatttacggagcaggctctgggggaaggcagcttgcgatggcactacgtggttctggtgattaccgagttcgtgccttcattgatggtgattcgacgttaaccaacacggttattttagggctaccagtgataccgatgagtgatgtgatgaacatgatcaacaagcacgatgtctcacaagtattactcgcggtaccgagcgccaagcgttctcgtcgtaaagagataatcgatgagttgtctaagctgttagtcgagattcgcactgtacctgagttgactgatatcgtgtcaggtaaagcgaagatcgatgagctaaaagaggtacctattgaagatttgctaggtcgtgatccggtcgcgcctcagcaggtgctgctagaagcaaacatcaaagataaagttgttatggtaacgggggcgggtggttcgattggttctgaattatgtcgtcagattctgctgcagaaaccgacctcgattgtgttgttcgagctttcggaatttggtttgtatcaaatcgacagggaattgaatcttctcaagcaagaacatggtttaagttgcgatatcattcctctattaggttctgtccagcgccagcaccgcctcgaaacggcgatgaaatcgttcaaggtggaaaccgtttatcatgccgctgcgtataagcatgttcctttagtggaatacaacgtcgtagaaggcgtacgaaataatatctatggcacctattacacggcatgcgcagcgatcaaagcaggagtcgagtcttttgttctgatttcgactgataaagctgtgcgtccaaccaatgtcatggggacaaccaaacgcatggctgagcttgggctacaggcactcgcggagcgtgaaaataaaaagcctaatggtacacgtttctgtatggttcgatttggcaacgtattaggctcatctggttcagttattcccctgtttaaaaagcaaattgaacgtggcggtccagttaccgtgacacacccagaaatcacgcgctttttcatgaccattccagaggcggctcaattagtgatacaagctggagccatgggtaagggcggggatgttttcgtactagacatgggtgaaccagttaaaattaccgatcttgcgagcaaccttatccacctttctggtcttgaagtgaaatcagaatcgaatcctcatggtgatattgaaattctgtttgcgggcctaagacctggtgagaaactatacgaggaattactgattggcgataacgttaagaacacttcccatgagcggatcatgactgcccatgaagtttacttacctcttgatgaatatgaatccttactagatgaactggattttgcttgtcataacatggatcacgtccgtattcgagagctcctattggccgctccaactgacttcaaccctaccgatgggattagtgatttagtttggaaccagagccaggtaagccaaacagaggttaaccaaaccgaattggaaaacttaacgaaggtggatagccttgtaagcgcttaggcattgttattcactcggttgaattacgacgtgtttcgcatattgaatgacggtaacgatggaagggcctaggtacttaagtcttaggtcttataaactccgccatcaataaaccaccttaaatcctttcttctctaactccttgcataatgcttgttgggcctcgtcttccccatgaatcaaatgaatagcttttggttgtgtgggaatgccagtaataaacttgagtaaatcacttttgtctgcatgggcggaataaccagaaatagtatgaatctgagcattaacctggatttcttgagcatctatctcaacctctgaattgcctgattgtatcgcctcacctaacgtaccttgagcttgataacctgcgaatagcacatcgtttctttcatcgggaagaagtgcttttaaataattgacgattctgccgccttcacacattccggaagcggctacaacaatggcgggttcatcagttgaagcgagtcggtttactagggctttatgctcggtgtgactttcaactgtaatacactggtcgaaagcaagtggatggcgttgattgtctaatctttgctttgcttcctgactccataaggttttaaaacgtcgatacgtttttgtcacttctcttgctagaggggagtctaggatgacgggtaatgacgatgccaattcatgctggttaatcaattgctctatatcaaatagcagctcttgtgttcgaccgacactaaaagcagggatcagaatcacaccaccatctttcaacgcatgagtaatgatgtcgtttaaacgctttgtacgtgttgcaatgtcttcatgttgtctatcgccgtaggtggattctataaataggtagtccgcgcgctctggcgattgtggatcaggcaaaagtggcgtattcgatggccctaagtcaccggagaaaacgacaacttcattatttgacagtttaaattcgacatacccagagcccaatatatgcccagcaggttggaagcggacatttgcgagagcagggagttcttcccactgctgataatcacaaggtttgagttgcttcttgatgatattgaggacttgttgtcgctggcggtagtttaaaccgagttgcagtttcagaccgtcttcaagcattaaagggacgagctccgccgttgcttgcgtgcaatatattggccctttaaatccagcagccagtaaccatggcagccggccaatgtgatctatatgagcgtgagttagaacgagagcttttatctgatcggtaggaaactcgatattcagtgaggcattgcgtccaccaaaactgaggtccttgccttgaaagagtccacaatcaatcaaaatactgccattggcgagcttaagctcatgacaggatccagtaacagtatgcttcccgccatgatggatcacactggcgatgtctgatattggtgtcgtcatgctttctccttatctattcagcataggcgagcaggctgtgaaagagtaaggcttatgtttcagtagattagatgtaataagttggaaaagtactgaaatgcgattaagttagcatcaataaacactgtaatagagaaaagcgacaaagaagcgtgatttaggagttacgtacaaagtttttatcgttagtgtatttgccttggtttatgtattcacagttagtagattcctgatgccgcttaggctcctcggaatgatgctcttgagggaaggacctagatactaaaacctagcaactttaaccctaatatccgagcgactcgtcacagtttccaagttcgtgatacaattagcattaagttcaaagagttcctctcgtaaacacaacgtaagcgctttctgctatcgattacaagagaaaacatgtaaaggttaaagatgcaatcagatcatgagttccaaaactgggcggtcattggtaagggtaccgagcgagtttgttatcaaaatcccagcaaccctgctcagtgtgtaaagttaagtcagaaagacgctgcaaagcaaacgtatcgagaaattgagttttttgagcgattaaaaaagaaaaacgttcaattcgcacatatccctaatttcttaggggaggtcacaacagagacacgtgttggatttaagcagcaagtggttttggatgacaatttgtcagtctcaaagaatctcgcacaatatcttgtgcagcaaggagataatcttgatatcgataagttgctgttggcaattcgagttctcaaagattacttgcttaagaacagggtcataccaagcgacttggtgatgacaaatatattggtgaggcaggcagaaagcgatatcacactttatctgattgatggatttggcaatacagagtttatcccgatatctgattttatcccttacctgacacgtaaaaaaatcaatcgtaagtttaagaaatttctgagaaagaacttacacctaagtatgcagattagagataaggatgaagagttagcaacgtacaatcgtaaagttgatgagtttgagtctttatatctgaaataaccagctgttctaagttgcgagtgttggtggttgattagatagatatctaggaatacaaaaagggatgcatcacgcatccctttgttatttttacttgtttaaaaacaaaattaagcttttgctgctgccgctgctttagcgattgctgcgaagctcttcgcgtctagagaagcaccaccaactagagcaccatcgatgtctggttgtgagaagtatgcttctgcgttttctggtttaacagaaccgccgtattggatgattacttgctcagcaactgcttcgtctttcgctgcgattagtgcacggatagaagcgtggatgcgttgtgcatcttcagctgttgctgctttaccagtaccgattgcccagattggttcgtaagcaatgattgcgccgtttagagcttcaacgccgtaagcgtcgataactgcgttgatttgacgagcacatactgcttcagtttcgcctgcttcgttttgtgcttcagattcaccgatacagaaaactggtgttaggctgttttcttttaggaagttaaatttcttcgcgatgaactcgtctgattcgttgtggtaatcacgacgctcagagtggccgatgatgatgtgagtagcaccgaaatctttcaacatttctggagacatgtcgccagtgaaagcaccgctgttgtttaggtcagtgttttgcgcacctagaatgatcttgttaccgccttctgcgattacgcgctcagctagatcgatgtaaagtgctggtggagctactgctacgtcaacaccttcaacgccttcaagctcagcgttaagaccagttagcagctcagttaccatcgctttgctgccgtttagtttccagttacccataactacaggacgacgcataggaatatctccgtattatctattaatgattaatgtaaaaaatctacgaaagaatataacagaataatttgaacagatcatgattggtatcatgtcttgttcggctttgtacatctggtcagcgtagcacttgtttctgtcagttctatcaaaagcaatcgattggtgatcacgtagacagaatgatagttcattcctcggaaattgcagcctggattggtattactacgcactggattttaatgttgtagaaaggaatcaaaatgccaaatttggttttagagtattcgaactcagtggaagagcgcgtcaacgttcaaggtttactagaagatttacatagagcagcgttggattgcggcctttttgaattggcatcagtgaagtcaagaacactccgctgtcataactggctaataggtgaagaaggcgacagtctggattttatccatgtaaactttgagttactggcagggagaacgtcagaacaaaaacgcgcgttatcccgggacttaatggttgtacttcaagaacaagccagccatgttcatagcttaacggtgaacattcgcgatatggatgtggaatgttttcagaaagtggtgaactaacgaccatcttcttctgttaactcgctgcgtggtgacctttctcacgcagtgaagccttagttcatctacccctagttttgtgattctgctaacctattgcacggcattgacttctaggtctatttaatgaaacttttctactatcttaacaacttactactcaacgtcgttccgtcctttgtttttcaacggcgtaaagctcaattagagcgccattttgaacaggataaagacgcgattcaggctcgtgttgattattactgtaagccgaatgaattgcatgagttaccaagtgatgctatcacgcaacactcctatcagcgtcgtggcaagagtgcttatttctatgacttaaagcagtacctgcactattttcctaaacaccttaagttcgcgtactactttggcgaccacgtaaaagtcgagccacagccaactctgtataaagccaggccgacacagggtgacaactcaacgtcggtgttgtttaagttagataaaatgcgccactttcgttttattgaagacaaaacagaatatctggataagaaagatatggcggttttccgcggcgctgttaaacaaaaacatcgcattcgttttatgaacgccatgtttggccatccactggtagatgcgggtcaatcaaacccgtctaaagagcaccctgagtggaagcagccgtttatgtccattgaggagcagctgcaatataaatttctcatttgcctagaagggaatgacgtggcttctaacttaaaatgggcgatgtcttcaaactcagtcgttatcacgccgaaaatgcgattcgaaacctggtttatggagggggcacttaagccgggtgtacattatatagaagttaaagatgattggtctgactttgaagataaggtcaattactacttaaagaacccagctgaagccaagaaaattttggataatgcccatgagcatgttgcgcagttccaagataaaaatagagaagaccttgtctgtatcaaaacgttggaaaagtatttctctatcactaatcgctgatttttattgatattttaaaacatgaaggctcgtctgctctatgctagtagtaaagacaaacttttaggctaccagtgctatttgaatgacatgtttatttttttgggtaattgcgaatgctaactaaagagctattgttttcttttcgagggcgcatcgggcgtaaaacgttttggatatggaacattgtctattacgtttctatcttaggttttggtgtgggtatcaatcagctgtttcccgcgttttctcaccttctgctgcctatttttctcttggtcatgcttattcctgatctcgcgatcacaacgaagcgctggcatgatcgtgataaatcgatttattggttagcgctgaatattcctttggttttaggccggctcgctacaccaacgacgagtccagtttcacaagagtcggctacgccgcaactgttcattgcttctatatctttaatttgtggcgtatggattttggttgaatgtggtttattaaaaggaacgaaaggccctaataagtacggccctgatccggttggataaatgatgccgttcgctagggcgacagtgagcggattgataagtttaagggcgattattacaggatccgagagtcatcaacaataatcgtcattgtccctcattgacctgaattgaaccacattacgtgtcttttcaggttgtggtgttccttgcaacgcttctctgaacttcatcacttgtttctgtaactcattcatcaataacacgttgacatggtttgggtttttacagttgttgattactcggtctatatggctttgctgcgcccaaagtcgtgactgcatgcttttcgatgcgccttctatcatttcgcgggccttatcttgtcggaattgctcaaaagcttccgggtcatcttgtgccatttgcatcagttcgtcgaaagagggcagaggttgcggtttgtgagtacgcagattggccatcgtttgtctcccaatccatacggatagttacacttcgatattaaaagcgtatatcacggagaaggggagaacggcgaaatgactctctagtctcagatataagagagcattttcataggtgagttgtaggcaggagcagcgtgattctaatcattgcctacgcttgaatacggtatacgcaacgtcgctggccgctaatgatatgctcagtgcgttccacacgagtttcatcgccaagtagtgcttggaacacacttagctctgactggcagagactaggacaacgtgtagcagctttacaaatagggcagtggttctcaattaagataaaaccgtgctcatcttgctctagttctgccatgtagccttcttgttctcgtaatgagacgagcgttttcaatttgctttccagcgtgtcacattgatcaagatgttgacgatagttttgtaacgtgagcttttcgcgctcagaggtcactttctcgaggccatctttaccaaagatgtgttcgacggcttcgatgaattgtacggtaagttcaccatggcgatcggcaaattgctcatggcctttttgagtaagagcccagtgtctggtcgggcgaccgactttgactttgacgtcgtagatagacaggatgccatcatcttctaaaccttgcagatgctgtcgagcacccatggtggtcattccaagttcagaagagagttgttttgccgtgacagagccgtcacgcttaacgatttgcaatatcctatctacggttttcatattcccaccatttatatgtcatgacatattatgcgcgataggttttgtaaagaaaagtgttgacttagttttggtgagagagccgagattttagggccgtttatccaggccctaaaatctctgatatttattaaagaataatatcgcgtacttcttgatctttacgctctaagtaatgaatcgacttgatgcgacgaatggtgcggcagcgaccacgaataagtagcgtttctgttgtcgcgatattgccttggcgagtaatgccttctagcaggtcacctttggtgatgcctgtcgcggagaacacaacgttgtcgctgcgtgccatgtcgtccattttcaacacgacgtttgccttcacacccatctcttcacagcgttttagttcggctgcgccgtagatgcggttttcttcggtattacctttcacttcatgacgaggaagtagacggccatgcatgtcaccatctagtgcacgaatgaccgccgcagaaactacgccttctggtgcgccgccaatgcagtacatgacgtccacttcgctgtctggcatacaagtcaggattgaagcggccacgtcaccgtctggcacagcaaatacgcgtacgcccattgcctgcatttctgcgatcactttgtcgtgacgaggcttagccagcgtgatcacaactaaagtgtctagagttttgttcagcgccttggcgatgttctctaggttttcttttagtggcttttctaaatcgatgacgccttttgctcctgggccaaccaccagtttttccatgtacatgtcaggcgctttaaggaagctgcctttttcaccggccgcgagaaccgctaaagcatttgattgacccatggccgtcatgcgtgtgccttcaataggatcgactgcaatatcgacttcatcgccaccaatacccacttgctcgccgatgtacagcattggtgcatcatcgatttcaccttcgccaataacaatttcaccgctgatttctgttttgttcagtagtgtgcgcataacctcaacggctgcaccgtccgctgcgtttttatcgccgcgaccaagccatttataaccagccagtgctgcaccttcagtaacacgggaaaatgccattgctaaatcacgtttcatgatgtctccaagtaagcaagagggaagaagaatttgcgcggcgattttaccataacgagtgttaaacgtttgcgtttttgccgagcttttactttggttaagttgaatttgatcaatactgagtgagtttttctcgtggcgagaggcaaataccttgctcaaaaatgcttcggtgatcagaaaagtcagcatttagtgagattgcgccggttttttaaccgaatgatgcaaaatatcgaatatagtgagtgtttctcgtcgcaacgctgagtagaatgaacctcatataggtaaggtgcgcgcctgtctcgtgcatcatcccaacggaacaacataggtaggccaagatgtcttttgaagtattagcacaactagaatctaaaattcaaactgcagttgacacaatcactcttcttcaaatggaagttgaagagctgaaagaagataaagtaaagctagaagcacaagcaaacgagcttcgcacgcaacgcgaagagcttgagcaaaaagctgagcaagcacagcaagagcacgcgcagtggcaagagcgcattcgtgcactacttggcaaaatggaagaagtggaataattctacttttctgtccagaattgaaaacacccgctataagcgggtgtttgtgtatttggagtcgggaaaagcgctaaagcctaggatcttgttcctctaactcttcttcctcaacttcctcgtccagttctaggtcgatattgagcggttctggagacagaatgatgccagtgctgtccgcgtaaatgtagtcttctggtagaaagctaacgccgccaaagttcacaggtacgtcgagttcacctataccctggctagatgcgccgacaggaatagaggcgagagcctgaatgccaaggttcatatcttcgagttcgtcgacttcacgaacgcagccgtatacgacaatgccttcccactcattttcttctgcgatggttgcgatttctgcgtcgacaagggctttgcgtaaggaaccaccaccgtcaattagcagcacgcgacctaggccatcttgctctaacgtttcacggatcagagaattgtcttcaaaacacttgatggtggtgatttgtccggcaaaggaagcgcgaccgccaaagttactgaacattggttcaaccacatctacctgctcgaggtaaatatcacagagggctgaggtattgtattccatagcgtacctttctaaacagaaactggttgtctttgagtatatctgggcattaagtcaatgcaatgacaatccttttttaacttaccagagtttgagctaccacaattgttgcaaataaaacgttggtaaccagcgagcattttacgatcactggcatcataggtgcgatctgtgcaggcttttcggtttcccaaacggctttgccatgatgggcgacaaaataaatgcttaataagaatggcaggctgatccaaaccggtttgtcctgaataagtaggtaaacagcgaaagcgagaatagcaccacctaataagatgaaatggtactgcttggccttctgttgtcctaagcgcaccgctacggtcctttttccacactctcggtcgttatcaatgtcacgcatgttattgatattcagcactgcgacggccaataagccgcatcctagagcgggtaagaatagggtggtatcgacatgtccggtatgcaggaaataggtgccggatacgccaagcaagccaaaaaacagaaagacagaaatatcacccagtccgacataaccgtacggtttgctgcccatggtgtaggcgatggcggcgaggatggcaaaaatacccaatccgatgaaggtgagaatactttcaagagagctcaaagagtaaaacactaagatcaggccggaaatgacggtgagcacgatgttgaagccaattgcctgcttcatttgctctttcgttactgcgccagactgcaaagcacgcagtggaccgagacgtttttcattgtcggttccttttactgcgtcgccataatcgttggccagattggaaaggatctgtaacagagtcgcggtgataaacgccatcaaggaaataggcagagaaaattgacccgcagcatacgcaagcacactaccagtaagaatagagactaatgccagtggtaatgttttgggacgagcggcgtcgagccagatctgtaaagattgtttcatggatatttcgtgctagtaaccgatgtgtccagtataagcataaagaagcagatgcgctattgacctaaagcaagtcaaagagagtcaggaagtggagggttggttgaaaagcgaggttctggactttgaagtatgagaatagcatttcaagtacgattgcccggcgattgcacaaatacactgatgttgaattgtctatgcagaactaaaaagcccagagactgaatctctgggctttgttgattagggtgcttattaaagaataaagcggcttagatcttcatcttcaatggtatcgcccagacgagcttgcacgtaggctgcgtcaatcacaaacttagcgccagattgctctgctgcatcgtaagagatttcgtccatcagacgttccataacggtatgcagacgacgagcaccgatgttttcggtggtttcatttactgtccatgcggcttcagcaattcgcgtgataccgtcttcagtaaattcaatgtctacatcttctgtcttcatcaacgcgatgtattgctcagtcaatgacgctttaggttcggtcagaatacgtttgaagtcgttactgcttagtgcttcaagttcaacacgaattggcagacggccttgcagctctgggataaggtcagaaggcttcgcgacctggaatgcaccagaagccacaaataagatatggtctgtttttaccatgccgtgtttggttgaaacagtgctgccttcaatcagaggtagcaggtcacgctgaacaccttcacgagagacgtcagggccagagctctcaccacgtttacagatcttgtcgatctcatcaatgaagacgataccgttgttttcaacgttgtaaatcgctgcttcttttagctcttcctgattcacaagcttcgctgcttcttcttcggcaagggctttcatcgcgtctttgattttcagcttgcgcttcttcttggtatcgcccgctaggttctggaacataccttgaagttggttggtcatttcttccataccaggaggcgccatgatctcgacccccatttgcggcgcggcgacatcgatttcaatctctttatcgtccagctgaccttcacgtaattttttacggaaaatctggcgagtgtgagagctatcatcgctctgttctgcttgtccccagctgtcacgagctggtggcagtagtgcatcaagaatacgctcttcagcttgctcttcagctcggaattttactttttccatcgcttgttgatgagtgagcttcactgcaacatcggtaagatcacgaatgatggtttctacttctttaccaacgtaacctacttcagtgaacttagtcgcttctactttaatgaacggcgcatttgcaagcttagcgaggcggcgtgcaatttcagttttaccaacaccagttgggccgatcatcaggatgtttttaggtgtaacttcgacacgtaggctttcttcaagttgcatacgacgccagcggttacgaagagcaatcgcaaccgaacgttttgctttgtcttgaccaataatatggcggttcagttcatgaacgatttcgcgaggggtcatttcagacatattctttccttacttcgttacgattactcggctggagcggttagctctgcagttgattctagctcttctacagtgtgattgtggttggtgaatacacaaatatcgccagcaatgtttaatgctttttctgcgatttcacgagcatccagatctgtgttctctaacagtgccgttgctgccgcttgtgcgtacgcaccaccagaaccgatcgcaatcaagtcattttctggctgaaccacatcaccattaccggtgatgattaaagacgcggtttcgtctgcaacagcaagtagtgcttctagcttacgaagcgcgcgatcactacgccagtctttcgccagctctacagcggctttggtcaaatggccttggtgcatttgcagtttgctttcgaagcgctcgaaaagggtgaaggcgtccgcagtaccgccggcaaaaccagccagtactttattgttgtaaaggcggcgaactttacgcgcgttacctttcattacggtattgcctagagatacctggccatcacccgcgatgacgactttattatttcgacgtacagatacaatggtagtcacagtcgacctcttaattatttctctttggaagtaatattgtatatgggggagaggaaaaggggattcaaggggaaattaaaggatggggtttcggtggagtaggtttctagtgacctagggccgattaaactgggccctaggttgtactttatcgctagaaattctctttccaaatcgcacacggttcgattttagctcgttgcaatttatggcgatctttctctgcatcgcgcttaaatttgtatgggcctagaataattcggtaccaagagctgccttctttcttaacaattttgctggttaagccctggaaagcgatggcgagcttacgctcttctgcctgagcttgggtcttataagcgccgcactgcatgatgtaagggattttcgatacttgaatctctttggctaccacctccacttcgcgatttgggagagattctacgtattcccatttctcttcgggtgggggaggtaaatctgtctttgccttaggcttgctgactggagccgttgattgctgcacaacttgtggctggggctctggatcattgtttagcaaatatagcccatagccaaaaccacccactagcacgattgccagtagaccactacgccaaggtttctttcttgaaggctgtttttttgtcgacttttttggggtaccacgcccccttcttacataatctttgtttgccacggtcatttctggtcatcaagaattcttccaaatatgttaatccagaacgagttgagaaaacaccctgtttctctaatcttgataggtacatataaaaaagcagcaccaaatgagtgctgcttttaatggacagaaacttaactgctcttagcgagaaaagtttacgctcgttgaggaggcgcagcacttccgcgcacaatcaggttagtctccagaagacgagatccagaatgcacatcgtggccttttaaaagctctaacatcattagcatcgcttgtcggccaatctcgtaacgaggctgagagatcgtcgttaacggtggatcacagtactgcgcgaaattgatgtcatcaaaacctacaaccgatagatcttgtggtacacggaagccgagttttttcgcttcttgaatggcgccgattgccatcgtgtcacagtggcagaaaatcgcggttggtggttccgctagttccagcagcttacgcactgcttttgctccgccgtcaaaagagaactcggtgacaatactgtattgcgggtctttattgatccctgcacgacgcagtgcttgctggtaaccttgttgacggaattggcacaataccgcggtatcaggacctgaaatttgcgcaatacgtttgtggccaagctgagtcagataattgaccgcttcaaaggcagaagtcaggttatcgatatgaacggttggcagttcgagctcaggcgcaaattcacacgccatgaccattggtggcaggtttttctgctctggcttactaacatcaaacggtaagtcagtaccaagtagcagcatcccgtctgcttgctttgtaaataccaggtttacgaatgagctttcgcgtttcttctgctggccactgtctcccagcaaaaccaggtagccgtgctccatggccgcatcttcgataccacggatgatttcggaaaagtaagggtcgcagatgtcaggaacgatcgtaacaatggttttcgattcgtttcgtcgtaaattacgcgctaatgaatttggtgagtaacctgcttcgagtaccgcgtcttcaactctttttctggttgaagaggagactttctccggattcattaatgctcgagataccgtcgcggtagatactcccgcaagctgggcaacatccttcattgtcgccatagttttttaacctctcaaattgttcgccaaggtgacgttattccctttagtgaaattactgtcattgagtacagatatattcgcactttaccatcacatttagggtgtttatttgccgagtaaagtacgtctttattaccagaacaacacttcaaatttggggaatcgctatggtgttcatttaaagtctttttctgcaaagcacttaagactttactaattgggatagtctattcatttctatagcgaaagttacggtctgtttaacaaaatccacaatgacaacgtgatgtgtatcacattaaaaggtaattcattacatagctaatcgtttgctagctgagatcctgtggttctatgtctaaattccaacgtactttcttggcattaggtaacaactcaatagcaggtttggcactggttaataacttttgcattgatgaccggtgttgagtttgcagcaagagttgccagcgatatttgcccgcccgtttagccaaaggtgagggggtcgggccaagtaccatgcaagtgtcgtcaaatagtgggtgagactccagcgtaaaacgaacttggcgcaggaagtcttcgactacctcactttggtttgcctctgctttaaatagagtcaggtaactgtagggaggcaattgcgctaacttccgctcctctaatgcggtcatggcaaagtggcggtaatctttttgcaagagagcttgtaacaaactgtgctcgggatggtgagtctgcaaaatcacttcaccaggtttacttgctcgaccagcccgccccgcaacctgaatgaaaagctgcgcgaggcgttcagatgcccggaaatcactgctgtataaagagccatccacatccaacaaggcaaccagcgttacgttggggaagtggtgtcccttggcaagcatttgcgtaccaatcagaatctggtattcacctttacgaatcgattcaagggcatcttctaagctacctttgcggcgggtgctgtctctgtcgatacgaatggctttgtattctgggaagagttgcgccaattgatgctctaactgctctgtgccgacaccgaccgttactaactgagtggaaccacatccctgacactgatgaattacaggctgctgtgagccgcaatgatggcagcgtatttcgttactgtattgatggaaggtgtagtaggcatcacagcgtttacactcggctatccagccacactcatggcacattagggcaggagagaaacctcggcggttaagaaacagcatcacctgattgcctgcttttaggtgtttacgcatttcggcaatcagcggcgcagacaatccgctttctaaatactgacctttaacgtcgagcactttattggtggtcggcaccgcagagcctgcacgctgagttagtgtcaggtgatgatatttacccgtcaacgcattgtgcagcgtttcaagagccggagtcgcagagcccaacacaataggcacttgctctttgtacgcacgcattacagcaacatcacgagcgtggtagcgcaaactgtcttgttgtttatatgaagagtcgtgttcttcgtcgacaataataatgccgagatcggcaaatggcgtcagtagggcggagcgtgtcccaatgataattccagccgctttatcacgagccgataaccaagcgtttaaacgttcggtatcattcaatcctgagtggataacatcaaccggcacgttaaagcggtgcttaaagcggttgatagtttgtggtgtcaggccaatttctggtaccagaactaacgcttgtcgtcctttttccaacaccggcttgatcagattgaggtaaacctcggtcttaccagagcctgttacgccctctaataaatagcaggcaaaaccactttggctattgacgctggcgatagctaacgcctgctcatggttaagtttgggtttgtcgacgtcgttttcgacttgctgaggccagtttgaaatcgttggcatcttctcaattcgctcaatccaacctttctcttcgaccgatttcagcactgttgaggcgatctcttgctctacaaattcttggtgcggtacggctccgtctaccaggatttgcagaactttttgttgcttcacggcccgacgatcaagcccttgcatcagtttgtctttacccgcttcggtaatctgccattcctgcaaggtggcaaaatcggctggttttccttttctcagcgcggctggcatcgcattgtgaagcgtatcgcccaatggatactgataaaaatggctacaccatgtgagcaatgaatacagcttttctgaccagataggttgtgagtccaatacggctttaattggtttaagctgctctttaggaaaatcagagtgattcaccatcgcagtaacgataccgattaaggtctggcgtccaaaaggtacggaaacgcgcccaccaatgatcgggaacaggtgccccgggatggcataatcaaactgtttgtcgagtggaacgggtaatgccactctggcaatggatggacgcataaagttcagctgtaatataaagagggaaaggagcttagagtctattaaagttggaatgaaaattcgagtaaagctcactgatctccgttcaaacaggcgatgagcagtagactggctaaaaaagtggcgaaaaaattgccaaatgtgttgatcccatcagtgcgattcattagtatatcgcgccttgagatatggcttcagcattatgctgatgcggtatcgcacttttgatattaattacgtgtggtgtgcggcttagactcgtatagcgacacggcctactattgaggttatcccatgaaagctggtatccacccagaatacaaagcagtacaagctacttgttcttgcggcaactctttcgagttcaactctactctaggtaaagagtctatccacctagacgtatgtgacaagtgccacccattctacactggtaagcaacgtatcgttgatacaggcggccgtgttgatcgcttcaacaagcgtttcggtgcactatcaagcggtaagaaataatagcgactgctattacgattacagtttagaaaaggacgcttcggcgtcctttttgtttattgcaacactggctggtggcagtaaatcagtgagttaaaaattgtctcgattatttttcactcaatgcttgcaacctaaaatgtgatctgtataatgcagcgcactggttaagccagttgtgaaccaatgagcagtgaggagctaataaatccaaggatttattaggtaatgtagactcagcttatgttcgcggttaatacaattagctatcttttcttcggaaaaactatccccaaaggtgactttggtatgtagggatagttaatcgaaaattaactgacaatgcgtcctaatcttggatgctacggtttcacataaatcaatcggcattctctcgtcttgacgagtttgagtggcgatattgtttgtgtaatttatttaatttggagctctgtctcatgcagaaccaacgtatccgtatccgcctaaaagctttcgattacaaactaatcgacgcttctacagcggaaatcgttgaaacagctaagcgcactggcgcacaggttcgtggtccaatcccactaccaactcgtaaagagcgtttcacagttcttatctctccacacgttaacaagaaagcacgtgaccagtacgaaatccgtactcacaagcgtctaatcgacatcgttgagccaacagacaaaactgttgatgctctaatgcgtctagaccttgctgcgggcgttgacgttcaaattagcctaggttaagggagattagaagaatgattggtctaatcggtcgtaaagtgggcatgacccgcgtatttactgaagacggcgtttctatcccagtaactgttgttgaagttgaagctaaccgcgtttctcaagtgaaaactctagaaactgacggctacgctgcaatccaggttactgctggtgcaaagaaagctaaccgcgtaaacaaagctgaagcaggtcactttgctaaagctggcgttgaagctggtcgcggtctttgggaattccgtttagaaaacggcgaagagtttgaagttggttctgaactaactgttgaactattcaacgaaactaagaaagtagacgttactggtacatctaagggtaaaggcttccaaggcgctgttaagcgttggaacttccgtactcaagatatgactcacggtaactcattgtctcaccgtgctcctggttctatcggtcaatgtcagactccaggtcgcgtatttaaaggcaagaaaatggcaggtcacatgggtgcagagcgtgtaacgactcaaaacctagagatcgtacgtgttgacgctgagcgcaacctgcttcttattaaaggtgcagtcccaggcgcaactggcggcaacgtgatcgttaaaccagctgttaaagcataacgtctcaggagtaagtaatggaactaatggttaaaggtgctgatgcactaactgtttccgaaactactttcggacgtgagtttaacgaagctcttgtacaccaagtagttgttgcgtacgcagcaggtgctcgtcaaggtactcgtgctcaaaaaacacgttcagaagtttctggcggtggcgctaagccatggcgtcaaaaaggtactggccgtgcgcgtgctggtacaatccgtagcccaatctggcgctcgggtggtgttacttttgctgcgaaaccacaagatcacagccaaaaagtaaacaagaaaatgtaccgcggtgctatgaagagcattctttctgagcttgttcgtcaagagcgtctaatcgttgttgataacttctcagttgaagcaccaaagactaaagagctagttgctaagcttaaagagcttgagctaactgacgctctaatcgtgactagcgaagtagatgagaatctattcctagcggctcgtaacctatacaaagttgacgcacgtgacgtagctggtattgatccagtttcactaatcgcgttcgacaaagttgtaatgactgctgaagcagttaaacaagttgaggagatgctagcatgatcactgaagagcgtatcctaaaagttctacgtgcaccgcacatctctgaaaaagcaactatggcagctgagaaagcgaacactatcgttttcaaagtagctaaagatgcaactaaaaaagagatcaaagcagctgtagaaaagctatttgaagttgaagttaagtctgtaaatactcttatcactaagggtaagaccaaacgtcaaggtctacgccaaggtcgccgcagcgacgttaagaaagcgtacgttactttgaaagaaggtcaagatcttgacttcgttggcggcgcggaataacaggagtagttaaaaatggctattgttaaatgtaagccgacttcccctggtcgtcgtcacgttgttaaagttgttaacgctgacctacacaagggcaagccatacgcacctcttctagagaaaaactctaagaatggtggtcgtaacaacaacggtcgtatcacagtacgtcatatcggcggtggtcacaagcatcactaccgtgtaattgacttcaaacgtactaaagacggtatcccagcgacagttgagcgtcttgaatacgatccaaaccgtagcgcaaacattgctctagttctttacaaagacggtgagcgtcgctacatcctagcacctaaaggtgttgtagctggtgatgttgttcagtctggtgttgatgcacctatcaaagctggtaacactctaccaatgcgtaacatcccagtaggttcaacagtacataacgttgaacttaagcctggtaaaggtggtcagctagctcgttcagctggtgcttacgctcaaatcgttgctcgcgacggtacgtacgtaactatccgtctacgttctggcgaaatgcgcaaagttctttctgaaggccgtgcaacaatcggtgaagttggtaactctgagcacatgctacgtgaacttggtaaagctggtgctactcgctggcgcggtgttcgtccaaccgttcgcggtgtggtaatgaacccggttgatcacccacacggtggtggtgaaggtcgtacttctggtggccgtcatccagtatctccttggggtatgccaactaaaggctacaagactcgtaagaacaaacgcactgacaagtacatcgtacgtcgtcgtaacaagtaatctatataaagaggaatcgccatgccacgttctctcaagaaaggtccttttattgacctacacttgctgaagaaggtagagaaagcggtggaaagcggagacaaaaagcctattaagacttggtcccgtcgttcaatgatcatccctacgatgatcggtttgaccatcgctgtccataatggtcgtcagcacgtaccagtatttgtaactgatgaaatgatcggtcacaaactgggtgaattcgcacctacacgtacttaccgcggtcacgctgcggataagaaagctaagaagcgctaaggagtagataatggaagcaattgctaaacataactttgctcgcatttcgcctcagaaagctcgcttagttgcggatcaaatccgtggtaaatctgttgaccaagctctagaaatcctaactttcagcaacaaaaaagctgctgaactagttaagaaagttcttgagtctgctatcgctaacgcggagcacaacgaaggtgcagatattgacgatctgaatgtcgcaaaaatctttgtagatgaaggcccaaccatgaagcgtattatgcctcgtgctaaaggtcgtgcggatcgtatcttgaagcgttcaagccacatcactgttgttgtagcagatcgctagagactaggagagtaagcaatgggtcaaaaagtacatcctaatggtattcgtctaggcatcgttaagccttggaatgctacatggtttgctaacaccaaagatttcgctgacaacctagacggcgacttcaaggtacgtcagttccttacaggtgaactgaaaaaagcgtctctatcacgtatcgttatcgagcgtcctgctaagagcatccgtgtgactattcacactgctcgtccaggcgttgttatcggtaagaaaggtgaagacgtagagaagctacgcgcagctgtagctaaaattgcaggtgtaccagcgcaaattaacatcgctgaagtacgtaagcctgaactagatgcgcaacttgttggtgacagcatcgcgtctcagctagagcgtcgtgttatgttccgtcgtgctatgaagcgcgcggtacaaaacgcaatgcgtctaggcgctaaaggtatcaaagtggaagtaagtggtcgtctaggcggcgctgaaatcgcacgttctgagtggtaccgtgaaggccgtgtgcctctacacactctacgtgctgacattgattacgcaacttcttcggctcacactcaatacggtgtgatcggcattaaaacttggatcttcaaaggtgagatcctaggtggtatgccagcagctaacgctgtagagcctaaaggcgacaagcctaagaagcagcgtaaaggccgtaagtaaggagtcgacagatgctacaacctaaacgtactaagttccgtaaggttcagactggtcgtaaccgtggtctagctaaaggtactgatgtaagcttcggcgaattcggtcttaaagctgttggccgtggtcgtctaactgctcgtcaaatcgaagcggcacgtcgtgcaatgacacgtcacgttaagcgtcaaggtaaaatctggatccgtgtgttcccagacaaaccaatcacagaaaaaccacttgaagttcgtcaaggtaagggtaaaggtaacgttgagtactgggtagcccaaatccaacctggtaaggttatgtacgaaatgggtggtgtacctgaagaattggcacgtgaagcgttccgtcttgcggcacgtaaactgcctttcaaaactacatttgtaactaagcaggtgatgtgatgaaagcacaagatctacgcgagaaaagcgttgaagagcttaacgctgagctaatgaatttgctacgtgaacagttcaacttgcgcatgcaagctgcaactggtcaactacagcaaactcatactctgaaagctgtacgccgtgatatcgcacgtgtgaaaactgttttgactgagaaggcaggcgcataatgagcgaagtaaaacgtactcaacaaggtcgtgttgttagcgataagatggacaagtctatcactgttgctatcgagcgtttcgtaaaacaccctatctacggtaaatacgttaaacgtacgactaaagtacacgcacatgacgagaacaacgagtgtggcctaggcgacacagttgaaatcgcagagtgtcgtccactgtctaagactaagtcttggactttggtaaaagttctagaaaaggcgaagatttaatctcgttaattctatgaaactaaagcggctccaaaatattttttggagccgtttattttttgactacccaatcacaaaaaagggtggtacaattcgcgtcccttttaaagaggcagcccgacccgtgatgggtctagttattaatatttagcggagcactaacatgatccaaatgcaaagtatgctggacgcagctgataactcaggcgcacgcagcgtaatgtgtattaaggttctgggtggctctcaccgccgttatgcacatatcggtgacgtcatcaaagttactgtgaaggaagcaattcctcgcggtaaagtaaaaaaaggtgatgttctgaaggcggtggtagtgcgcacccgtaaaggcgtacgtcgtcctgacggttctgtcattcgcttcgaccgaaatgcttgcgtattgttgaacgacaatacagagcaaccaatcggtacacgtatctttggtcctgtgacacgcgaacttcgtggcgataagttcatgaagatcgtttcactggctccagaagttctgtaaggagcacgtagaaatggcagctaaaatccgtcgtaacgacgaagtaatcgttcttgctggtaaagacaaaggcaagaaaggtaaagtaactaaggttctagcaaccggtaaagttatcgttgaaggtatcaaccttgttaagaagcaccaaaagccggttccggctctaggtcaacaaggtggcatcgttgaacaagaagcagcaattgatgcttctaacgttgcaatctttaacgcagctactggtaaagctgaccgtatcggtttccgttttgaagatggtaagaaagttcgtttctttaagtctaacggcgaaaccgtttctaactaattagaagtaatttggagttctactatggcgaaactgcatgattactacaagtcgtctgtagtcgctgaactgaccaaacagtttagctacacaagcgtcatgcaagtccctagaatcgagaaaatcaccctaaacatgggtgttggtgaagcaatcaacgataagaaactgctagaaaatgcagcgtctgatatggcaacgatctctggtcaaaagccacttatcacaaaagcgcgcaaatctgttgcaggtttcaaaatccgtgaaggctaccctatcggttgtaaagtaaccttgcgtggcgaacgtatgtgggattttcttgagcgtttaattaacatcgctcttccacgtgtacgtgacttccgtggcgttagcgctaagtcttttgacggacgcggtaactacagcatgggcgttcgcgagcaaatcatcttcccggaaatcgactttgataaagttgatcgagtacgcggtctagacatcactattacgacgtctgctggtactgatgaggaaggccgtgctctgctggctgcctttaacttcccattccgtaagtaaggtgaagggttactgttatggctaaaaattcaatgaaagcacgtgaagcaaaacgtgcaaagctagtagctaagttcgctgaaaagcgttcagcgctaaaagctatcattagcgatgtaaacgcatctgaagaagatcgttggaatgcagttcttaaattgcaatctcttccacgtgattcaagtgcatcacgtcagcgcaaccgttgcaaccaaactggtcgtccacacggttacctacgtaagttcggtctaagccgtattaaggttcgtgaagcttgcatgaaaggcgagattccgggtcttcgtaaggctagctggtaattgccacttaatcatttggagtaaatcatatgagcatgcaagatccgatttcggatatgctgacccgcgttcgtaacggtcaggcagcaaacaaagttgctgtaaaaatgccttcttcaaagcttaaagttgcaattgctgcactactaaaagctgaaggttacatcgttgacttcgctgttgaaggcgaagcaaaacctgagctagaagttacacttaagtacttccaagctaaaccagtaatcgagcaacttaaacgtgtttctcgtccaggtctacgtgtttacaagaagaaagatcaacttccttctgtaatgggtggtcttggtattgctatcgtttctacttccaagggtcttatgtcagaccgcgctgcacgtaaagcaggtcttggtggtgaaatcatctgctacgtagcttaataaggagtagactatgtctcgtgttgcaaaagcacctgtcgctattccagctggcgtagaggtgaaactaaacggccaagaaatcactgtaaaaggtgctaaaggcgaactaactcgcgttcttaacgatgcagttgttatcgctcaggaagaaaacaacctaactttcggtcctaaagaaggtgttgttaacgcttgggcacaagcaggtactgctcgtgcactagtaaacaacatggttgttggtgttactgaaggctttactaagaagctaactcttaaaggtgttggttaccgtgctgctatcaaaggcaacgctgtaggtctaacactaggcttctcacacccagttgagcacgagttgccagcgggtattaaagctgaatgtccaagccaaactgaaattgtgatcactggtgctgacaagcaactagttggtcaagttgcggctgacattcgttcttaccgtcaacctgagccttacaaaggtaaaggtgttcgttacgcagatgaaaatgtgcgtactaaagaagctaagaagaagtaaggtaacactatggataagaaagcatctcgcatccgtcgtgctacacgtgcacgtcgtaagattgcagaactgggtgcgactcgcctagttgtacaccgtactcctcgtcacgtgtacgcacaggttatcgcggctaatggctctgaggttatcgcagcagcttctactgtagaaaaagcgatccgtgagcaagtgaaatacactggtaacgttgatgcagctaaagcagtaggtaaagctgttgcagagcgcgctcttgaaaaaggcgtaactgcagttgcatttgatcgttctggtttccaataccacggtcgagtagcggcgctagcagaatctgctcgcgaagctggtctgaaattctaaggtagggttggaagatggctaaagaacaacaagttcaagcgaatgatttgcaagaaaaattaatcgcagttaaccgtgtttctaaaacggttaaaggtggtcgaatcatgagcttcactgcactaacagtagttggtgacggtaatggtcgtgtaggtttcggttacggcaaagctcgtgaagtacctgcagcgattcaaaaagcaatggaaaaagcgcgtcgtaacatgactacgatcgctctaaacgaaggcactcttcaccacccagtgaaaggtcgccactcgggctctaaagtttacatgcagcctgctgcagaaggtactggtgttatcgcaggtggtgcgatgcgtgcagtactagaagttgctggtgtacacaacgtactatctaaagcatacggttctacgaaccctatcaacatcgttcgtgctacgatcgatgcactaggtagcatgaagtcaccagaaatggttgctgctaaacgtggtctaactgttgaatctatttcggagtaagaacaccatggcaactattaaagtaactcaaactaaaagctcaattggtcgtctacctaagcacaaagctactttgcgcggtctaggtcttcgtaaaatcaaccacacagtagaacttgaagatactccgtgcgtacgcggtatgatcaacaaggtttactacatggttaaagttgaggagtaatcagaatgcgtttgaatactctagcaccggctgctggcgcgaaaacttctgcgaagcgagtaggtcgtggtatcggttcaggcctaggtaaaactggtggccgtggtcacaaaggtcaaaaatcacgttctggcggcagcgttcgtccaggtttcgaaggcggtcagatgcctctgaaacaacgtctaccaaaattcggtttcacttctcgtaagagcctagtgtctgctgaagttcgtctagctgagctagcgaaagtttctggtgacgtagttgatcttaacagtcttaaagctgctaacatcatcactaagaacatcgaattcgtaaaagttgttctttctggtgaaatcaacaaagcagtgactgtaaaaggtctacgtgtgactaaaggcgctaaagctgcaatcgaagctgcaggcggtaaaatcgaggaataatctcgaggaacgaggtacagatggctaagaaaccaggacaagattttcgtagtgctcagagcggcttaagtgagctgaagtcgcgcttattattcgtaattggtgcacttttagtattccgagcaggctcttttgtgccgatccctggtattgacgctgctgtacttgccgaattgttcgaccagcaaaaaggtaccatcgtagaaatgtttaacatgttctccggtggtgctcttgagcgtgcatctatattagcattgggcatcatgccgtatatttcggcatctattgttgtccaattgctaactgtagttcatccagcgttagctgaactcaaaaaagagggtgaagcaggccgtcgtaagataagccaatacacacgctacggcacgcttgtacttgcaaccttccaggctataggtattgcaacgggcttaccaaacatggtcgataatctggttgttatcaaccaaaccatgtttacgcttattgctaccgtaagtttagtaaccggcaccatgttcctaatgtggttaggtgaacaaattacagagcgtggaattggtaacggtatttcgttactaatttttgcaggtattgttgctggattgccttctgcaatcggtcaaacaatcgagcaagcgcgtcaaggtgaattgcatgtacttcttctgttgctaatcgcggtattgtcttttgcagtcatttacttcgttgttttcatggagcgtggtcaacgtcgaatcgttgttaactacgcgaagcgtcaacaaggtcgtaaagtatttgctgcacaaagctcgcatctgccacttaaaattaatatggcaggtgttattccagcgattttcgcatcaagcattatcctgttcccaggaacactggctcagtggtttggtcagaacggtgagagcagcgcgttcggttggttaactgacgtgtctttggctcttagcccaggtcaaccgctgtatgtaatgctttatgcagcagcaattatcttcttctgtttcttctacacagcgttggttttcaaccctcgcgaaacagcagataacttgaagaagtcaggtgcattcgtacccggcatccgcccaggtgagcagacagcgaaatacattgataaagtgatgacacgtcttacccttgcaggtgcactgtacattacctttatctgtctgattcccgagttcatgatggtcgcgtggaacgtacgtttctacttcggcggtacatcactactaatcgtagtggttgtaattatggactttatggcacaggtacagactcatatgatgtctcaacagtatgattctgtgttgaagaaagcgaatctgaaaggctacggccgttaatccggcggtagactcagtttcatttacggagtttagcaatgaaagttcgtgcttccgttaaaaaaatctgccgtaactgtaaagtaatcaagcgtaacggtgtcgttcgcgtgatttgcagtgagccaaagcacaaacagcgccaaggctaattagcagaaatttttacttgaaaacgaaggttaggtcgagtatattcctcggcctaccttttgcgtgcaaaagaagtagtactccgcagcgtatccataacgggctttgctgcggctaattcttttatagaaacacttaggagtgaataatggcccgtatagcaggcattaacattcctgatcagaagcatgctgtaatcgcactaactgcgatctacggcatcggtaaaactcgctctcaagctatcctagctgaagtgggtattgctgaaaatgttaagatcagtgaactaactgaagagcagatcgatcaactgcgtgatggtgtagctaagtacactgtagaaggtgatctacgtcgtgaagtatctatgaacatcaagcgtcttatggaccttggctgttaccgtggtcttcgtcatcgtcgcagtctaccactacgtggacagcgtactaaaaccaacgctcgcactcgtaagggtccgcgtaagccgatcaagaaataatcgggaaggtagagtacaatggctaaacaaccaactcgcgctcgtaagcgcgtacgcaagcaagttgcagatggcgttgcgcacatccatgcttctttcaataacacaatcgtaaccattactgaccgtcaaggtaacgctcttgcatgggctactgcaggtggttctggtttccgtggttctcgtaagtctactccgttcgctgcacaggttgctgctgagcgttgtgctgaaatggctaaagaatacggcctaaagaacttggaagttatggttaagggtccaggtccaggtcgcgaatcaactgttcgtgcactgaacgctgctggtttccgcatcacaaacatcgttgatgctacaccaatccctcataacggttgtcgtccacctaagaaacgtcgcgtataacgtttctaggacaattggagaagaatcatggcaagatatttgggtcctaagctgaagcttagccgtcgtgaaggcactgacttattccttaagtctggtgttcgcgcgatcgataccaagtgtaaaattgataacgcaccaggtgtacacggcgctcgtcgcggtcgtctatctgagtatggcgttcagcttcgtgagaagcaaaaagttcgtcgtatgtacggcgttctagaaaaacaattccgtaactactacaaagaagctgctcgcctaaaaggcaacactggtgaaaacctacttcagcttcttgaaggtcgtcttgataacgtagtttaccgcatgggctttggtgcaactcgcgcagaagcacgtcaactagttagccacaaagctatcctagtaaacggtaaagttgtaaacgttccttctttcaaagtagcggctaatgacgttgtttctatccgcgagaaagctaaacagcaatctcgtatcaaagctgctctagaagttgctgaacaacgtgaaaaaccaacttggattgaagtagatggtggcaagatggaaggtacattcaagcgtatgcctgagcgttctgatctatcagctgacatcaacgaacaattgatcgtcgagctttactctaagtaaggtttaaactaaagagaggacacaatgcagggttctgtaacagaatttcttaagccacgtctagttgacatcgaacaaatcagctcgactcacgcaaaagtaactcttgagccattagagcgtggctttggtcatactctgggtaatgcacttcgccgcattcttctatcttctatgcctggttgtgcagtgacagaagtagagattgagggcgtacttcacgaatacagcactaaagaaggcgtacaagaagatattcttgaaatccttctaaaccttaaaggtttggcagtgcgtgtggctgaaggcaaagatgaagtgttcattactttgaacaaatcaggctcgggccctgtggttgcaggtgacatcacccatgatggtgatgtagagatcgctaaccctgaacacgttatttgtcacctaactgatgacaatgctgaaatcgctatgcgtattaaagtagaacgtggtcgtggttacattccagcttctgcgcgtatccatactgaagaagacgagcgtccaatcggtcgcctactagtagatgctacttacagcccagtagacaaaattgcctacgctgtagaagcagctcgtgtagaacagcgtactgatctagacaagcttgttatcgatatggaaacaaacggtactctagaacctgaggaagcaatccgtcgtgcagctactatcctagctgaacaattggatgcattcgtagatcttcgtgatgtacgtgttcctgaggagaaggaagagaagccagaattcgatccgatcctactgcgtcctgtagacgatcttgaactaacagttcgctctgctaactgtctgaaagcagaagcgattcactacatcggtgatctagtacaacgtactgaggtagagctacttaaaacgcctaaccttggtaaaaaatctcttactgagattaaagacgtacttgcgtcacgtggtctgtctctgggcatgcgcctagaaaactggccacctgcatcaatcgctgaagattaatcgatactagttagaaggattaggtcatgcgccatcgtaagagtggtcgtcaactcaaccgcaacagctcacatcgcaaagcgatgttcagcaacatggctagctctctagtacgtcatgaagttatcaagactactttgccaaaagcaaaagagctacgtcgcgtagttgagcctttgattacactagctaagactgacagtgttgctaaccgtcgtctagcatttgcacgtactcgtgacaacgaagtagttgcaaaactatttaacgaactaggtccacgttttgctgctcgtcagggcggttacactcgtatcctaaaagctggcttccgtgctggtgacaaagctccaatggcttacattgagcttgtagatcgcccagctgctgaagaagctgctgagtaatcagttcgtaagaacgaaaaagccgagcgttagctcggcttttttgtatctataacttttcaaataagtaaaaaactaagcgcgttataacttttgtgacgttaagaaattcactctagttagaatcttgaataacaacgcttagctcttattacttcgtaactcttacttattcaccagaccataaaccagttaaagagtcgagcaagcctgtgcttgcgccctgttcgcttaggtattgcagaataactggcgcaaactggctaatcatcgaagcatcaagtcctagcgtatcaaatgcactttgtaccgcacttaggctttcgacattacctaacaagctttgtgctccgctcaggctagatagtccaggaataagggacgctaactcactgctattttcaccagacagttggctttgtgccagcgctagtaatgcactgctgccacctgcagcttgttcagtggatactggtaattgacttgtcagcaattcagttaatggtgaagactcggtacttaaacttttaccgaccatgtccatcagtccgctctcgttacttttttctactactgaatcaaggaaagcatgtgcactgccgatattcatcgatagcagtgctagagttaggagtgttttacgcatagtacctccaacggttgagcgtgtttttaattattaggtcgttagagtgacagtttatgtttaagagaacaacgacttttaacttaaacaaaaaaagcggcgcaagagcgccgctttagaaaccgtaattgaaatgaatttcaattataggatatctagtagttctacttcgaatactagtgctgcgaatggagggattgcagcacctgcgccacgctcaccgtacgcaagatcttgtggtacgtatagtttccacttagaaccaactggcattagttgtagtgcttcaacccaacctttaattacgcccgttactgggaactcagctggttgaccgcgagaaacagagctgtcaaatacagtgccgtctgttagctcaccgtggtagtgaacacgtacagatttgtctgctgttgggatttcgccagtaccttcagagataacttcgtactgtaggccagattctagaactttaacttctgggcgtagagcgttgtcttttaggaacgcttcgccatcagctgctgcagctttagctgcttcttgacgaactgcttcagcgcgagtgtgtagctcttgtagcgctttgttgatttcgtcgatttcaattgctggcatgtcaccaactagtgcagtagcaatacctgctgcgattgcatcaacgctaagaccttctagaccagaacctgctagttgctgacccatttgcagacctatgccgtagcttgctttttgttctgcagtttcaaatttaatttcagacataaatgtcgctcttattaggagtgttaaaggtcacaggatatcagtttcgagctaaggtttaaatgattggctcagattgtctcgtctgaccattgagggtgtgacttatctcttactccaagtgaattttctgctaatttaatccaaattccattttacttgagtgaaaaacatatactctccgcgctggtatttttatactggcagtaagcattaaggggtctatcgcaatgaatcgtcgcagaaagaaaaagcagcaagtcgactacgtcgagttgatcaaacaaaaatacgctgctatcgactggaagcagccgttcgacaaaactaagtggttagaacgcgtacagccagttactgcgttttggcaacgtctacctaaattccatcaacgagcattgatggtgttggtgccactgctgcttttgattctaattgtcccgatgccaaagaaaaccgaagagttagttgagcaaactcagtctgttgatcatcaacgtgttgcgattaatttgaacacccaaagtttgagccagcaacgcacgtcccagaactctggtccaaagtctgaaaattggaaagagtatcaagtgaagaatggcgacacgcttgcgcaggttttccgtaataaccagttgtctatggctgatctcagctcgttggtcaaaattgagggtagcgacaagccactgagtcatatcaggcagggacagttgattcgctttaagttctctgatgatggtcagcttgatatgttacagctcgaaaagggcgaccattcggttatgttcttccgcttatctgatggaaccttcggacgcaataaatagctatatcggctaaaagacatgttgtaaaaaagacgcgctcaagtcgcgtcttttttgttggaagatagctggaaggtcattgtctcgggttacttcgtcgctgcttctctacgcatgtcgacatgtggaataccatcttcaaggtagctgtctgaaatgacattaaacccgtggcgtgagtagtactcaatgaggtgttcctgagcgccaatatcgatggtttgttcaggccaaagtgcttcacactgtgttagtgcttcttcgagcagtttatgacctaatcctccgccgcgagccgtctttttagtaacgacgcgaccaatactgacgttgtcgtaggttgttccagccggtaataagcgagcgcaagcaactaattcatcattgtgatagccgagcaggtgatagactccgtccagtgtgtctttgccatctagctccggatatgggcaggtttgctctacaacaaacacatcgacacgtaatctcattagctcgtagagttgtagtgtggtcagttgagcgaaaggcaaagtcatccaggtaagcatttctctattccgttatttattttgtgttactgactttactcggttttctgctaatactcattaacaatggttaattttaactggtcttcctgacaaatctggcgataatgtgccctctttttcatcccacctgaggatattcccctgtgagcaaacaaacttttgaccacgtagggctaagcccggcgttactcgcgacgcttgattcaatgaattacacccacatgacgccaattcaggcattaagcttgccggcgatcctgaaccagcgtgatgtgattggtcagggtaaaactggctcgggcaaaaccgctgcgtttggtcttggggttttatctaacctaaatgtgaagcgattccgtgtgcagtctttggtgttatgtcccacacgtgaactggctgatcaggtggcgaaagaaatccgcactttagggcgtggtatccataacattaaagttctgacattgtgtggcggtatgccaatgggaccacaaattggttcactggagcatggcgctcatattctggttggcactcctgggcgtattcttgatcaccttgagaaaggccgaattgatctttctgagctcaatacgctggtactggatgaggctgaccgcatgctagacatgggcttccaggatgcgctggacgctatcattgatgcagcgccgaaaaaacgtcaaacgttgcttttcagtgccactttccctgaaaaaatcgagcaaattgcccaacgtatcatgcagtcacctgagatgatcaaagtggaatcgacacacgatacctcgagcatcgcccagtatttctacaaagtcgaaggctcggaagcgcgtgatgaagcattggcaaaccttcttcttacttatcaacctgaatctgcggttgtattctgtaacaccaaaaaagaagtgcagagtgtggcggatgagctgcatcaccgtggcttcagtgtgattgatcttcatggtgacttagaacagcgtgagcgcgatcaggccttggttcagttcgcgaataagagcgtttctattctggttgcaacagacgttgcggcgcgcggcttggatgttgataacctggatgcagtatttaactttgaattgtctcgcgacccagaagtacacgtgcatcgcattggtcgtacaggccgagcgggcagtaaaggtttggcgttcagcttctttggtgagaaagatggtttacgtgttgcacgtatcgaagaatatttagatatggatatccttcctgcgacattgccagagaaatcaaaacaacagccttaccaagcaaaaatggtgacgataaatatcgacggtggcaaaaaacaaaaagtgcgtccgggcgatatcctaggctgtttaaccgggaaaaatggtattccgggagctcaagtgggcaaaattcatttgttcccaatgcgtgcttatgtggcggtagagaagtctgcggcgaagaaagctctgcaaaccatcagcacgggtaagatgaaaggacgtcagttccgagctcgtcttcttaaataagtatttaattttaagtaaaggctcttctcttgaagagccttttttgtttttggcttactggttgtcttttgctaaccgcgttttaattctgctcaaactgatggctgtaatccctagataggcggcaatttggctatcggtaattcgttgttctaaatcggggtagtgctggcagaacaactgataacgttcttccggcgagtaaagcagcataaagcgttctttgtgctctttatttagcaactgtgtttccagcagtttgagataaatagaatgcttgtctgaacgccaacggtgaagtgtctcgataggtaagcaaaataaacgacaggcagtgagtgtttccaataaatagagagaaggctggttgttgatgacgctttcgaaaccaattacccagtctttttcccaatagaattctttactgaattccttaccttgttcagtgaggtagctagcatggcatagtccctcgagaatgaaatagatatgcgagccaaattctccctgattgcagagaatatgtctggtcggcaattcgagttcttgcccatgctctatcagttgtgcggcttcttgttcggaaaagccatttttagtcaggtcagaaaatacgtcgtttggcatcaaggggagaaaagtctaaaagtcgttgatacattctaacgtttcttgctcaacaacagaaagtcgcttaataaaaaaagcggccctgaagagccgctaatagctatagaaccttgattactggttcagattaatttgatagattgcaaagccgatttcatcggtcgccacttgcttcatcgggtattgcgctttgtctttgatgaacttcgctgctttatcacttggtgaagtctcaaagcgaatatccagtggtttgtccgatttaattggcgcgaatgaccagttgttgtctgcacttggtgtgacttcgccgtgttcttcactgactcgtgaaatataagccgccacgaccgaacggttttcatctggtgagtcaaacgcgataaagtctggccctgtacctgggaaggtgttgctgtatgctcggtagttgttggtggcgataaggaagtcttgtttaggatcgagtggtttgccgttgaaagtcagattcacaatacgctgtgaatctgggtttatctctttacagcctgcatcatacttaggtgctttggttacatcgatttgataattaaccccgtcaatcacgtcgaagttgtaggtacggaaattatcccagtcaatcagagactgaggttgggtgttagcaacatcaatctgattaaactgaccagcgctgcactctaaccattcctgaacttgttcgcctttcacttttagcgcgaccagcgtatttgggtataaatacagatcggcagcgttacggaaagtcagctgacctgattccacttccgtaaagttattgggatcgtttttacggccgccggctttaaatggcgcagctgcactgagtacaggaatgccttctaaatccgggtcgccctgaataaatcgttcaacataatctttttgcgctaaattcacgatttggatcgtcgggtcgtcctgaaccaaagacaggaagctgtacatcacgtcattagccttaccaatcggttgattaacgaattcgcgagttcctttatggtcatcttctaatgcctttacgatgtccgggtcagcttctgccaaagatgccttgttggccttatcaaagattggacgtgcttcagattgcccgtcaaccacgtgccatttgtcatctttttgttttaggaccaagtccatgacgccgacatgacttccccagcggcctggcatcaccgcagttacaccattaatagtgccactcttattgtctacaccttgcaggttttcaaacccttttcctgggaagactgcatgagagtgaccaaaagcaatcgcatcaatcccttcaacctgggttaagtagtaaaccgagttttctgcccctagcttatatggatctgtcgaaacgccagagtgggggatggccacaatcacgtctgcgccttccgctttcatttgagggacaagcttctgcgcggtttctttaatgtctttggcgaagacttttccttccaggttctttttatcccagaccatgatctgcggcggcacaaaaccgatgtacccgaccttgatttggtgcgtttcaccatctgtgtctttcatggtgtaggttttgattagataaggtttgaacaagtgctcaccggtttctttatcaaagacgttggcgttgatgtaggggaagttggcacctgcgagcgctttttgcaaaaagtccaaaccgtagttgaattcatggttaccgatattgccgacctcataatgaagttggttcatggctttgtagacggggtgaatttcgccatcttcaatcccttttgccgccatatagtcacccatagggctgccctgaatgaggtcaccattatccactaacacgttgtttacggattctgattgagcttgtttaaccagagtagcggctcggcttagaccaatttgctgagacggctggtctttgtagtagtcgtagtccattacgttggtgtgaatgtcagtcgtttcgatgatgcgtagcttgatcgtgtcagccattgctggtccggcaagcgttaacattccgctcaaaaccgcgacggaaataggattaacagccaatttcattaggtgctccaattcaaggggtaaaagataaatgtaacgaaattctttgcaacatgatgatttaagtgcagaaaattgtgaacaaacgcattttactgaacccttttcatataaaacgcccgctttttcacgcttttgaatgagaccaaacaaaaacttcttagcagatttttgaataaaaaatgaaattttagaatttcaggtaatataaacgccccgccataatgcacgcataccaaaatctatggacgatgagcaaacacatggcagcgaaagatacagtcaccacttttcccacatcaaagcctcgtttggtttctgataacccaacggcagtgacaacgcgatttgcaaagcgctcactgcagcctggtgaagttgcactcgttggtgcgggtccgggtgaccctgaacttttgactgtcaaagcactgaactgcttacagcaagccgatgtagttttgtatgactaccttgtttctgaagagatcatggcgttgatcccaagcgatactatcttggtttgtgttggcaagcgcgctggacaccatagcgtaccgcaagagaaaaccaatcaactgctggtagatttcgctcaacaaggataccgagttgtacgagtaaaaggtggcgatccatttgtgtttggtcgtggtggtgaagagctcgaagttctggctgatgcaggtgtgcgctttcaggttgtgcctggcattaccgcggcggctggagcaacagcttatgctgggattcctctgactcaccgtgattacgctcaatcagccatttttgtcactggccacttgaaagaagaaagtgatgagatggattggtcgacactggctcgcggcaatcagactttagtgatctacatggggctgatgaaatcacactatattcagagtcagcttattaaacatggtcgctcagcctcaacaccgatagctattatcgaacgtggtacgcaaatagaacagaaagtatttacgggagaattgtcccaactatctgatttatcgaaggacgctcaatctccttctttaatcgtggtaggtgaagtggtgcgattgtctcaaaagttagactggtttttgtctagtactgaaatcaacaaaagtgctattgccaactccatataatttcagtccaaagattagagacgtaatgcgccttcaagcttaaaaggaaatacaaaacatggaccaacaacgtttaactcaccttaaacaactcgaagcggagagtattcatattatccgtgaagttgcggctgagtttggtaacccagtcatgatgtattcgattggtaaagactcatcagtgatgttgcacctagcgcgtaaagcgttttacccgggcaaaatcccgttcccacttttgcatgtcgatacggactggaaattccgcgagatgattgagttccgtgaccgtactgcagaaaaatacggttttgagcttttggttcacaagaacccagaaggtcttgcgatgggttgtagcccatttgttcacggttcttcaaagcacactgacatcatgaagactcaaggtcttaagcaagcactaaacaaatacggttttgatgcggctttcggtggtgcgcgtcgtgatgaagaaaaatcacgtgcgaaagagcgtgtgtattcattccgcgataagaaccatacgtgggatccaaaaaaccaacgtccagagctttggaaaacctacaacggtcaggtgaacaaaggcgagagcattcgtgtgttccctctatcaaactggacagaactggatatttggcaatacatctatctagaaaatattgagatcgtaccgctttaccttgctgacaagcgtccggttgtcgagcgcgatggcatgttgatcatggttgatgatgaccgcatggaaattcagccaggtgaagtagtagaagagaagagtgttcgtttccgtactttaggttgctacccgttaaccggcgcgatcgaatccgaagccaatacgctgacgggcatcattgaagagatgctggtggcgacatcgagtgagcgtcaagggcgagcgatcgaccatgatcaatcaggatcgatggaacttaaaaaacgtcaaggttacttctaaaggatctaaggaaagataatgaacagtgcagttgaagctcaattagccgagcttggtatcgaaggctatttaacacaacaccagtacaagtctttacttcgatttctgacttgtggttctgttgatgacggtaagagtacccttattggtcgcttactccatgactcaaaacaaatttatgaagatcaactagcggcagtgcactcagacagccaacgcgtaggtacaacaggtgagaagcctgatttagccctacttgttgatggtctgcaggcagagcgcgagcagggtatcactatcgatgtagcttaccgttacttctctacacagaagcgtaagttcatcattgctgatactccagggcatgagcaatacactcgaaacatggcaacaggcgcttcgacgtgtgatttagccgtgattctggttgatgcacgtaaaggcattcttgatcagactcgtcgtcactcattcatttcaaacctattgggcttgaagcatttcgttgttgcaatcaacaaaatggacttggttgactactcgcaagcacgttttgaagagattcgtgatgagtaccttgagttctctgaaaagctgaccggtgatattgatattcaaattattccgatttcagcacttgaaggcgataacgtggtcgacaaaggtgaaaacctggattggtttgaaggtccgtcactgcttgagctactggaaaacgttgatattgaccacgagaaaggcagcggtgaattccgtttcccggttcagtacgttaaccgtcctaacctagatttccgtggtttcgctggcacgatttcttcaggttcagtgaaagtgggagacaagatcaaagcgcttccatcaggcaaaacgtcgacagttgcacgaatcgtaactttcgatggcgatatcgaagaagcacgcgcaggtcttgcagtaacgctgactttgaacgacgaaatcgatattagccgtggtgatttgattgttttagaaaatgctcaggtagaaaccacaaaccatcttcttgcagacgttgtgtggatgactgaacagccacttcaaccaggtcgtgattacgatattaagatcgcgggcaagaaaactgttggtcacgttgagactattcgccatcaatacgacatcaacaacctttctagccatagtgcggctgagttgccactgaatggtattggtttgtgtgagtggtcattgaacgagtctgttgcacttgataattaccaagattgtgcagacacgggtggtttcatcattatcgaccgtctgactaacgttactgttggtgccggtatggtgaaagaaagcctggcattggtagagcgtgatctgactgacatctctgcatttgaactggagcttaatgcactggttcgcaaacacttcccgcattgggaagctaaagacctaagccaattacttaaaaagtaattgctgttcctgagcagtgaaggagccaatgttgcctcttttctgctcaggtttttagcccgactgagttgcgaaatgcagtcaggctctttcccccagaaaccagaatgcacgatgaagtgtgagtcattctggctttctttttcgcttgctttgctctggttacttattttctcgctctgcaacatttgatgtgcagtcgctgttttcgccctgttcgggctatttggtaaggaaaggctatgtgggaacaaggatttgtattagcgattttgcttggcattatcacttgtttgcttgtcacgaaaattaagcctagttatgtttttgctggtgcagcctttatttcgtttctagctggtatgatggatttgacatccattgcctctaactttaccaactcgtcattactaaccttagtgttactaatacttgcgtcgtgtgccttagaaaaaacgcttcttatcagctgggtcagtcgcagtatctcagaaggacaattaggtagtgttatcgctaagttgggactctctacggcgttgctatcatcgtttaccaataatacggctgttgtcgtatctctgattggcgctatcaaacgaaaccagcagcatgcgccgtcaaagctattaatcccactttcatacgcggctattttgggcggcacattgaccttgatcggtacgtcgaccaatctcatcatcaatagcttcgtggaagatgcaggcttacctagcttagggttctttaccccgacgctgattggtttagcagttctggctggtggcttactgatcttgattccactgagctacctgctgccgaattatgatgatcaaactcaggaagatctgccttatttccttgaatcacgcgttgagctgggctcgccattggttgggcgcacggttagcgaaaataatttacgagcgttacgtaaactgtttttggcagaagtcatacgcgatggcgttactgtctcgtcagtcgggcctgagtttgtgcttaatgcaaaagaccgcttactgttttgtggcgatgtcgaaagtgtcgcgacgttgcaggaaatccctggcctgacgctgtttggtcatcagcacttgaatggacaaaacttccgagaagttgtcgtcagttcttcggctactttttgtcataaaacgctgaaagagagccgatttcgtgaccgttttgatgcggttgttgtcgctatccgccgtggccatgagcgactagaaggcgggttgggcagtattaaactcgccccgggtgacaccttagtgttggttccgggtaagcgatttgaatctgagcgtcgtgcgcatcgtaaagagttcgtattggttcatgatttggactcgagcgcacgtctggacgcaaacaaatcttctattgtattgcttggtttcgcggcagtcattggctgtgcgttactggatctggtgccaatcataaaagggctggcggtttacattttatccctgctggcatttggcattgtgcaagtttctgaacttcgccgacgttttccgatcgacattgctgtgattgttggctctgcgctttccatagctcaactaatgatctcctcggggttatccgtcaggatgggtgagatgtttatccaggcctttaatggctggggcgttttcggcgcgctggtggcgacgtatatcatgacgctggtgttaactgaattagtcaccaataacgcagctgcagcgctctcttttcctatcggctacagtatggcgataggatatggcgtcgatccaatgccatttattatggcggtactgtttggcgcaagtgcgagctttatttctccctacggttatcaaactaacttgttggtttacagcgtaggtaattacaaattgaccgattatgtgcgaattggtgtgccgatttctattgtgtattccgtattagtactgacactgattccggtcttctttccgttttaattccgatatttacaaggatacgttatgacagccgacaccacggtaaaagatgaaaacattgtttggcatcagcactcggttgataaaaagtttcgagctgacttaaagcaacaaaaaccagcagtactctggtttacgggcttatctggtgcgggtaaatcaaccgtagcgggcgcattggaaaatcgtcttgctgagcttggttaccatacctatttacttgatggtgataatgttcgtcacgggttgtgcagtgatttaggcttttctgagcaggatcgtcgcgagaatattcgccgtatcggggagttggctaagttgatggccgacgcaggtttgattgtgctgtctgcctttatttctcctcatcgagctgagcgccaactggtacgcgatctattaccggaaggtgagtttatcgaagtgtttgtcaatgcttctttggaggtgtgtgaaggacgtgatcctaaagggttgtaccgtaaagctcgcgctggggaaatcccaaacttcacgggtattgattcggaatatcaagcacctaaaaacccagaaatagatctaccagcgggagaaaagagtgtcgatgagttggtagaactgtgtatcaatgacttaaaacagcgtggtgtgatccgctaaataagcatttagatcatgggtgactaaaaagtcgtgaaagtgtttaaagagcttttggaacataggtgaccaaaagctcttaaagtataactaaacggtgtggtctacgcgactgtgtgattctatattcacagtaaacttatgatttataagtgctattaattggtcgtagtactctgtgttaggcttgttgccaagcagcttacacagctcgttgcccgttaaggtaaatcgataataaagcaatcttactcctttggtgttggcgtggagtgataggtttttaccttggtaagtgagaattaagggtgtttcaacactgatttctccagactcgagctcggcactgtgcagcagtcccaactcaattaacatcaataaactggagtaggggagctggaacgtccccatgttcagattgctggtggtatctcgcttgccaaagctgaaaataccgttctgagctttataaccaatcaacaacttacggctgccatcaccaccaaagctgcaagccaaagaggccgctctttgtagtgtttgtgcttctttaggtgacatatctttgagggctttaagcgccttcatcgatgttgagccggggttcgtgacttcacgcttgagtacctgagcccatagcttttgcatcgaactgttgtgaatatcctgagccatatcgaaaaagcgatacaaccaatcctgttccggctcgcccgcagtttcgtctcggcaggcgctgtgggctaattttaatacctgttcaaggttctgttgccgttgctcctgacgtcgttgctcgcgtagctgagctctctcaaaggtcgattgctttggagtatcggcttgaagcaaggcatcgagcccataactttgtgcaatgttttgaattcgactggcactgtctttgatatagctgctttttgtgtcgtttttaggacgttgttgggagttgggctgttgtaccattacgctaggttgctttgctgattctgccatttatgttcctactcaggtagcgacgagtcacgcttgcctcaatttacatcttaatccgcttaacgaccagaaagtgactatcaaaatttgatcaaattaaggctatccaagatgataacaaattgttaaaattgttatcgttattttggaggggcaatgaagttctcggaagcaagcaaactgaaaaagcacctgtcgatagcgtttcttttgattctctatgtgggcgttctagcgtacctgtctcgctatattatgtaacaccaatctaaataagcatttgcttgttcattcgggtggagatcactgatagctgcgttatatgttttgtcattagaataaccagttaccgcaagttgtactttgacctaagcgatttttccaacgcagagcctgactacttatttatccagactggtacctcttcacatatgaaaatggcgcctaagcgacgccatgggtttacctgaaaatacgcgatattacatatcgtcgtaactttctatttttgtcccttcgatcaaatacgctgtttgagctagctcatggctaatgacttcggttttaagcgttccgaccacgtaaaccacatcccaaagctcctgaactggcgctccctctgggaacttcacgtaaatgatttgatttggtggtggcggtggaacgtgaatacatgccccgaagtagggtaccaacagaaactcagtcactgtgttggcgtcaccttctagcggaatgacaaatcctggtatttttaccagactgccattcagctccgttctcacactgccaatcttagattgttgtgctgcgccaccactatgctctgacgccgaaggcatgccgacactatcaaacagtttccgttctgattctggaaccagatcaagccagtcgatcttcaatggatcttcactcgccattaccggggccgtaaaagaaatcaccagcaagcagctagcgagtatttttttccacatttgtttatatccttattgtcattccatcactcagagattgtcgataagcgcgtagtgctgggatgaaaccaatcataataccagcgcactggacaaaaccgagtagcatccattcatatgaagaaagaaagcttagtgtcagatgtataccataatgttgctgcatgatcggttgcaatagagccagaatggaataaagccccgcaactccagagataatacccgcagcggtcagtaaactggcttcgcttatcaatagtgaaaacacatggcgtggtcttgcgcccatggcacgcagaatagccatttcccggcgtctctcctgcaagcttgtcagtaggctgcttagcatgccaagtaacccggctacgacgacaaaaccggatacagccatcaacgcttgctctgcgacggacatcattccccacaattcatgcagtgcaacgcccggcatgatggcactgagcggctcttgcgggtaggtattgatttgtcgttgcaaggcgaacgtttggatgcgtgattttaaaccgacgagcatcgccgtgatctgctttggttgaaagtcgacggtttttaaaacttcggcttttggcgctgcccctagattcgcaccactttcccaacctacgtgaatggcttcgatcgcttctaaagatacgtgaacggttttatctactggtgtccccgttggggctaaaatgcccacgactttgaaaggcagattgtcatggcggctaaagcccacatcactgatgccatgagctatgatgatctcgctacctatttggtaacccagtgctttcgcaacatctgccccaataacggtttcaaataatccattgaactctcgacctttttcgaaagtaagtggttgcttacttccatacttgaaatgctcgaagtagctgtggttggtgcccatgacacgaaagcctttgtgggagtcacccagcgaaattgggatagcccaatcaacggagcggtgctgactgaactcttggtagctcttccagtcgatattgttggtggcattaccaattcgaaatactgaataaagtaataggtttacctgacctgaacggccaccaataattaggtcggtaccagaaatcgtattggcaaaactgtctttggcctgtgttcgaattcgctcaacgccaagtagcaaaaccacagaaattgcaacggtcatcacggtgagcaatgccgtcgccttacggttcatcaggctcttccaggcgagtgtcactaccgctgtcatgacaaacctccagcgctactacattggttaatatcaggaaggttaatggtccggttgaatagaggctccagagttggatcatggctgacaaataccaaggtcgcgttgacttgattggcttgctccatgagcagctcaataaaagccattctattgtcatgatccaaagcggaggttggttcgtcagcaatgactaacgcgggatgccccatcagagctctggctgctgcaacacgctgctgctggccgatactcaattcggataccggacgcgaatgcaggctttgtggcaaatgcagcctttctaataatgccgaagcctgttcagctaacgcctgattgttggcattcgctgcaatacgattacgtctgactttgctaaattggcatggcagcaagacattttcgattacgtttaggtagggcaacagattgaattgctggaaaatatagccaatatggtctgctcgaaatttgtctctttggctggcagacagagtcgataagtcggtgtcgagtaccgatagagaacccgcactcaatgtattaatgccggttagcagcgcgagaagcgtcgacttaccacacccgctcggtcctttgatgaatacatgttcaccgggcgtgatgcgtaagtgaggtatatcgatggtagcgatgtctgaactcggccaaataaactgggcgttattgagttcaacaacgcttgatattgaatcagtcatagaaagttaccaaagtaatagcgtgtaagtgggtacttacacgctatgtggtttatttgattacgatttcggcgttgtctttgttcaaactggtcgctgattgcgtggtatccgtgaacaggttaacgctgactgattctgtatttgggaattgattgaaccaagccgttttgattgtgctcagctcgctgaccttttcacagttgaagcggtactgtgctgagaactcaccatggctgctgtgcgcatcatggtcgtgaccttcgtgatcatcatggtcatcgtggttcgcatgatctgcatgatcatcgtggtgttcatgttcgtcatggtcactgtgatcatggtctttatgttcatcatgatgttcatcatggtcatgaccttcatgttcgtcatgcgcgccaccaagggtatgctctacatgtacatctgcgatgtcacattccgcttgtgaattgatagtaaaaaggctgctggtgtcttccagctttgcgaccgcttgttttaattgctgctcttgctctgcgttctctggagcgtgttcgaaaccaaccacatcggcacccggagcggtgatttcaactaacaaatctttgccgtcttgtgcgatgttaaactctacatggccatgctcgtgcgcatcgtgttggcgatattcttctgccattgctgtagtagacagagacaagccgataacaagagccaaagtgtgtttagatggcattttattttcctaattttgcgtctatcaatttgaatgattatgcatcccaattgatactaagtcttttaatacattattaaaaatcgcgaatgtgcgagttaataacactaaatggtttgggttaatgaaacttgagcaaaattaggcggtgcgcgggcagaactgcgtatttcttctaggtggagtgagttttcaactacatcatgaaacttgagccgagtgtaagtctgggctggtatggtgggttgagcttttgccagaccatggtgagtcccggcaaacatttgacagtgatggtgcgtgtgatgctcaggcgttacatccatttgatgaaataggctggcaaaattccatacgatcagcaaagccgtactgaaaagtacaacagtacgatagcaatgttgaattgttgtttgcctggagagaaccatcatagcgcctgagacccaattgagtgttataatataacactcatttttggtaaaagttcactcttttgtcagttaagggaaaattcagacaatgctgaggaacggactccttgtccttgccgaaacaaggagcctattgatatgggttagatgttttgtttgattaactcaatcacttgcgtgatctcgttttgttctaaaggtccttctttgctgaaaagcacttttccttgcttatcctgaacgatgatcgctgaactctcttgctctaatccccaagcttttgcgactaagccattttcatccaataccattgatgaccaaggaaattccttcttgctgtcttgtgctgaagacttgacgaaggagctagtaccccaaatcgcatcatcctgattgatgatggttgtggtttggtaactttcttgaggaaacttcgcggcagtaatggcagacattagcggggcgttcatctctttcgcactgctgcgtccggctatcgcctgaataacgcgtactttgcccagcatgttttgcgcagcccatggttgatacgcaacgccttcgccctgcatgacaatttcaccataagcaccaactcgaacgtctggaacattttcgccgatggttaaattatttgcgaatgaaaggcttggcgtcatagccagcagaagtggtaggagagtcttaattttcatattgttatattccatatatgtgagagctttataaccaagtcacctctggatgatggatacaatcagacgagcttggtttataggaaccatctggatgtcgccagtatataagtagaacaagtaaaattacagcgagcttgttaacatttatttaacgtttgaggtgatgtaatattgcgttgtttttaggatttgctagaatgaagtcgttcgcaaattgcgctacaagattgttaaggatagacaatctgtactttctcaaaggaattgaggtgaattatgctacgtgaattcgcggtataccgaccactccaggtggctcgttttgttaagacgctatttaaaggtcagtttttcatcgcaggcgtcgggaactttgattttgataatggcaaggttcttctaccagacgtgaaagatcagaaaagactctctgtgttcaaagaagtgaaccaggagatcgcatcgttgaaactacgatgagcaggttaaaagcaaagttatgataagagcgactaaggtcgctctttttcgttaatagctgttgattttaagttgtttctcaatcagctttgtaaacttggtggaaagcacacacctgtaccaccaaggccgcagtagccttcagggttcttcgccagatattgctggtggtatgtttcagcaaagtagtacgtccctgccggttggatttctgtggtgatagaagctctttgttcttcttgcagtgcttgctggtactgatgctttgaatgctctgcaatgtcttgttgttcttgcgaaaaagtataaatagcggaacgatattgcgtgccgaggtcgttcccctgacgcatcccttgagtaggatcgtgcttttcccaaaatgcagccagaagttgctccagagagataacttgctcatcaaataccactctaacgacttcagcatggccggtttgtcctgtacatacttcttcataagtcgggtttttcgtgtacccaccagcgtaacctactgatgttgagatgacgccatccagttgccagaacaggcgctccgctccccaaaaacaacccatacctaatagaatttgctgttggttagactgcaatggtgccgttaaactggattgattaacaaaatgcgtatcttcaatttgcattggctgctctcgacctggtagagcatcttctatactgattagtgtctgtttgttgagcatgctatctgtcctttaaatttgtcttaaatttgcgaacttttcccagttcgtctttatgtgaatacggatttacaaaggctgcggtaaagttatgaatattacagacttagcctttaattggcgctattatgacacaagtttctttaatctcacgaatctcacgcatctaaaacgcatgataaaaaaagctctcccgatcattgttgttggcttgtttgccttttcccataacgcctctgccaaagtatctattaagctacaaggtatagacggcgcgttagaagaaaatgtcaacgcttatctgacttcgattcctgaagaagattactcgacttcgttgcgttttcaagcgcgattagatgaaagcatcactgaagcactcaacgcgcttgggtattatcacgcagatatctcatattctgttactgaaaataatgatgaactgatcatcgatattgcaaaaggcttaccagtcaagatcaaagttatggatgtcgtgatcactggtgaagcgcaagacgatgaagcatttgaagcgcttctcgcggcgtctcctttaaaagttggccgggtactgaatcaaagcgaatacgatagcctcaagtcaggaatacgtaatttagcgttgcagcgtggttacttcaaaggggattatctactcagtcgtttggaggtggtacctgcattcaatgaagcgaacattcgtttgcattatgacagtggtatccgctatcactttggttccatcaatatcaccggcagccagatttgggatgagcgcgtcgcttcgttaagtccttttgaggagggcgaaccgtacttagtttcgagtgttggtgagtacaaccagaacttgtctaatactgactggttttcgtctgtatttgttgagcctgatctggcaatgctggaggaaggacgtgagttaccagttaaggtttctcttgctccggcggccaaaaaccagatagaaaccggtcttggttactccactgatactggcgtacgtggcacgttgaaatggaaaaagccctggatcagttcccgtggccacagtctagataccgcactttccctgtcccaaccggaacaaaccatcacagcaggctacaaaataccgcttgatgacgttttgcatgaatactaccagctccagtttggcttaaagcatttggacaaccgtgataccgaaagtttagaaacgaatttagcggtagaacgccactggatcgttgatggtggctggcgtaagactttgtatatacgtcacttgtacgaaaacttctctcagggtctacaggaagacggtgtgcagttcttgcttcctggcgcaacgttctcacgtacaagaagtcgtggcggcagcatgccaatgtggggcgacaagcaaaccatcacgtttgagtatggtgacccggccgttttatctgcgacccgagtctttcgctttttgggccgaacctcttggatccgtgggattggtgaaaaccatcgtggacttttccgcttagaaggcggcgctaactttatggacgagtttgataagctgcctccatcgttgcgtttctttgctggtggtgacaataacatccgtggttatggttatgaatctatctcgccggtcgatgaaagtggagcgttaacgggggcaaaatatatcctgagtagcacgcttgagtatcaatatcgtcttactggtaactggtggggggcgactttctacgatattggtgatgcatttgatgatacccccgtatggaaagcgggtgccggggtaggtatccgctgggcttcgccggttggtccggtcagctttgattttgcatggggattggatgacccacagaagaacgaatttcgtatccatttctcattggggcctgaactatgatgcaaaagatgtttaagtggaccaaatggctatcgctaggtttgattggtcttctgttgttgatcatcattttagtctcaacagttctctttactcaccctggattaaagctcgccatatggggggtagaaacagccgtgccacaattgaaagtggagaacgtccagggctcgttatttccacgttttgcattggaaaacgtcagctttgttgatgaaacactgaatgttgatgcgaaagtcgaacgcctgaccttagcggttaacttccgttgctttttcgatcctagagtgtgtgtcgatgagctttcattgcagggcgtaaacttccagatgccggaactgccacctgcgagtgacgagccagaagaagagacgcctccgctgcgttcaatcagtacgccagtgccaattttcgtcaacaaagttagcttcaatgatatcaacctgaatgttttgggtaatcaagttgactggcaggatttcacaaccgcgttatcgatgcaaggcgaccgcttagtcattgcgccaacagcattaaatgagatcaatgttgcattggcaccaacggacaccgaacaagcacctactgaaactgacgttgcagaagtcgagaaagctacagccgaagggggtgaaagcgagggggatgagtcccagagtgctccagtcgctggcactgatactgaagtcgctgattcccagaccgatgcaactaacgcaacggattcggaaatagtaaaaacagccgatgcagagccgcaagatattgttttacctgaagtctggattccgttgaccgtcgatgtccgacgtctcgatattcatcacttcaagttagctggtgaaacgccggttattgttcatcatctcggtttggtggcgaaggcgggccgtgatcgtgttgatttgcaaacacttgagctcgacatgcctgaagttgaggctacgctgagtacgcaagtgacactttctgcagactaccctcttagtgcccaactggatgcgctagtgaaacatgccgaagcgaaaggacagaagttgtcgctgtcagcatctggctcagcaggcgatttatcgctgcaggcaacactgtctgaactgactaaagccgaaatccaagccaaaattcagccactgaaagtgcagttaccgtttgatgtaaccctcaacaatgtcgaagctcagtggcctttgttgggagaaagtgactatcaggttgctgtaccgagtcttaccgctaaaggttcgttagagggctacgaggtggcgctggaaactaaagcatctggtaaggatattcctgcggtagatgtggcgctaaacggaaagggcaccctagagcaaattgatctggaaagtcttgtggtgaaaaccttaggcggcgaactgtcgggcaaggttatggctaactgggcggcaccaatcaactggcaagccgatctcaatttgcaacacatccagccggatcttcagtggcaggaagcggaaggggacatcagcggtagcttatcaacctctgggtcgctgacggagcaaggcggctggcaggttagtcttcctacccttgatattgatggtgttttacgtggttacccactaaaagtgaaggggcagttagaagcctctgataaaaatggcaaagccgaagatatccagcttacaactcaaggtttagtattggctcatggtcctaaccagttgagtgccaagggtaagatcgataaacaaatcttgatggacgttgaggttaacttccctgattttgcgaaaagtgtgcctgatcttagcggcaatatgaacggtaaaattgcggtacgaggcagcttaaaagagccgaacatcaacctggatcttgccgtcaataaagcgaactggcagcagttagccaaagtagaaacggtcacgctgaaaggggatgtttcaccgttacccgtaccaaaagctaacgtgagcttagtagcaaataacattaactatgacggcatcaagattgatagcgctgacctcgatgtctcaggtgatgaaaagcagcatcaactaaccttagatgtggcttcggatatcgtctcaaccagcctggagattcagggcgcatttactcagaagcctgaaatgatctgggacggtgcgctaactcgtttgtcgcttgataccattcaagggccttgggctctggaaaagtcgacggcggtgaaggtcaatatcgacaagcagatcgcggatgttcaggcgcactgttggttacaagctgattcaagtgtgtgtttatctgaaaacattagtgtaggcaaaagtggtgaggcgaagttagcggtgaataactttgactttagccaaatcaagacactattgccggcagaaacgaaactgcaaggtgaagtgaacgcacaagcctttgctaaatgggctccaaacatgaagcctgaagtgacgttgaatgtcgatatgccacaaggccaggtggaacaagcgctggaacaaccaattacggttggttgggaaagtgttagctttaaagctgcgttagcaaaagacaagctcgatgctcagtggctcgtcgatgtggcggataacggtgatctctccggtaatgtgtcactgattaatgtctctgctgagtctcctgagatcgcgggtaacgtgtcactttcgacactccatctggatttcttagcgccattgattggcgaatacagcttgtttaaagccaatatgaataccgatttggcgttatctggtgatgtcatgcaccctagggtgaacggccagttcctgattgaccaaattaaactgaacggtgaagtgacgccaattgatatcgactcaggtcaggtagaaatcaactttaaaggccatcaagctgacctcaacgctggcatcaacaccccagatggcaaattggaaattaccggtgatgcggactggcaagacctacaggactggcataccaaagctcgagtgttcgctaaagagctgaaagtagatatgcctccgatggtgaaaatcaaagttgagccagatatgacgcttgaggtgacgccaaatttagccaaagtacaaggtaatattaatctgccttggggacgtattgtcgttgaagagttaccaccaagcgcggttggcgtttcgagtgacgtagtcattttggatgaaaacttacagccagttgatgacactgtggcagtaccgtttaatgtcgagaccgatattaatattaagattggcgacgattttcagctgtcggcatttggtctgaaaggtggtctgaggggtaacctcaatgtcacccaaaaagacaaaggtccatttattgttggtgaagttaacattgtcgatggttcctaccgctcatttggccaagatttggtgattgatgaaggtaaaatcatgatgaatggcccagcggatgagccttatctgtcgatttctgccatccgtaatcctgataacacgcaagatgatgtgaccgcaggtgttcgtgttactggccctgcatctgacccaagtttggagatcttctcagatccagctatgcctcaggcaaacgcgctgtcctacctattacgaggtcaagacatcgatgcagaatctggtggtaatgccatgaccactaccttgattggcttgagtctggcgaaaagtggtcgtgttgttgggcagataggtgaagcctttggcgttcaagacttgcaacttgatactgcgggatcgggtgatgactcacaggtgacggtgagtggttatatattcccgggtcttcaggtgaaatatggagtcggtatctttaactctctaggtgaatttactgttcgttaccgattaatgcaggatctgtatttagaagcggtttctggtgtagacagtgcagttgatctactctatcaattcgagtttgattaaagcgtaactcataactaaggagtggttatgcagcatttagtctttgtatacggaacgttacgcaaaggagagtacaaccatcactacttgagctcggggcaattcctggggctgcatgaaagtgatgctcaatataccttgtatgatttaggtccataccctggggtgtctcaaggtcaccaaaccatacaaggtgaagtctatctgattgatgacgatacgctaacggcgctggataaactggaagatgttccggtagagtaccgacgtgagagcattagcacgccgtttggtcaggcttggatttacatttatcaagataccgagcagctgacggaagagattgcatccggggattggtgccaaagagtataggtcggccgagtgtcactgctgagtcttatcatggctacgacgttagtcgcatactatgttggtgtacaaatcgactgaagcttatgtgacgttcaggcataaaaaagagctgcgtatttgcagctcttttttcattctggtcgcatttatttgttttgtgcgcgatcgtaagattccaggatttcagcttttgcggcttccacgtctgcccagccatcaaccttcacccatttaccggattccagttctttgtaacgctcaaagaaatgcgtaatttgcgctttcagtagctctgggatgtcaccgacgtcttgaatgtgctcgtactctttagagattttagagtgaggaaccgcgacaactttagcatcttcaccagattcatcagtcattttaagcacaccaacagggcggcaacgaatcactgaacctggcatcaatgggtatggagtcggaacaagtacgtctacagggtcaccatctagagacagtgtgttgttcacgtaaccgtagttacatgggtagaacattggtgcagacataaaacggtcaacaaatacagcaccagagtctttatctacttcgtatttaattgggtctgcgtttgcaggaatttcgataacgacatagatatcttcaggcagagatttacctgctggtacatggtttaggctcatttgaaacttccttttcattgaggatgagggaacctcatcttattacgatttattcgcaactcactttagcgacaaaaacacggcaggtaaacacctgccgcgttggacaaaggtctattcgtcgcgattcttctcaaggaattcttcgaccttacgtaccatgttttttgaaccgacaaagaacggcacacgttggtgtaattctgttggcttgatgtccatgatgcgattcacgccgtcagaagcgataccacctgcttgctcgattaggaatgccattgggttgcactcgtaaagcagacgcagtttaccttgcgggtggctttgcgtgcttgggtataggtagattccaccttttagcaagttgcggtggaaatctgctactagagagccgatgtagcgagacgtgtatggacgaccatcttcaggtacattttcctgacagtacttgatgtacttcttcacaccaagtgggaagcggatgtagttaccttcgttgatagaatagattttgccttcttcagggatcatcatgttttcatgagaaaggcagaagctgccgatagaaggatcgtacgtgaagccattcacgccgttacctgttgtgtaaaccaacatggttgaagagccgtaaatcacgtaaccagccgcaacttgtttgtgacctggctgaaggaaatcttcttctgttgctggcgtaccaattggtgatacacggcggtaaattgaaaaaatagtacctacagaaacgttcacgtcgatattagatgaaccatcaagtggatccattaatacaacgtacttggcgttttggttgagttctttattgaatgcaaccgcctcatcttcttcttcgctggctacgccacaaacttggtcacgagcttcaagtgccgctttaaacttgtcgtttgcataaacgtctagcttttgctgagcttcaccttggacattctctgtgccaacagcaccagtaatatcgccaaggccagcagcgttaatttcgcggttaacgattttcgcagctaaacgaatggatgctaaaagagatgatagatcaccgctagcgtgggggaaatccgcttgtttctcgacaatgaattcgcctagggtgcgcaatccagacatggtcaatccttacattttcatttattgggggtgttgcgcaacggggcatctctttatggatgttaaacgtttgcgctaaacgtaattttatgtcgaagatctttttaatggtaatgaagtaaccgtctgagatctcaatttatttgtcttgtcactgacgagttcatcatttagttcagtgactgtacagtccgtgttcaggcttgtcatttttttgaaagtgacagtaagaacaaggtgaaagtctctcgcttttctggtggttatcgcgataatgaaagcatcaaacacggcattacaaggttaagtttatgcacatccatatcttgggtatctgcggcacgtttatgggtggcgcggcaattttagctcgccagctcggccacaaagtaacgggctctgatgcgaatgtttaccctccgatgagcacattactggagtctcaaggtattgaaattattgaaggcttcgacccttctcagcttgatcctgaacctgacctagtcgtgattggcaatgccatgagtcgtggcaacccatgcgtagagcatgtactcaacagcaacatgcgttatacctccggtccgcagtggttgaatgagtttttacttcacgatcgctgggtgctagcggtgtctgggacgcatggcaaaacgaccacttcaagcatgctggcttggatactcgaagactgtggttaccaacctggtttcctggtcgggggcgtattgggtaactttggcgtttctgctcgactgggagaaagcatgtttttcgttgttgaagcagatgaatacgacagtgcttttttcgacaagcgttctaagtttgtccattaccacccacgtacgttaatcatgaacaatcttgagtttgatcatgcagacatcttcgacgatcttgaggcgattaagcgtcaatttcaccatttggtacgtactgttccgggcaatggtcttattctgtctcctaaacaagatcaggcacttgctgatgtacttgagcgcggttgttggacagaaaagcagttttctggtgaagatggcgactggcaagcgcataaactggtcgtcgatggctcgaagttcgaagtatcgctgcaaggtgagaaagtcggtgttgttgagtgggacttagtgggcgaccacaacgtggataatgcactgatggcaatagctgctgcaaggcacgtcggtgtgactccagagttagcctgtcaggcattgggccgctttatcaataccaaacgccgcttagagcttaagggtgaagagcaaggtgtgacggtttacgacgattttgctcatcatcctaccgctattgaactaacggttggtggcctgcgtaacaaagtgggtaacaaacgtatcttagcagtactggagcctcgctctgccaccatgaagcgtggtgtgcacaagaatacgctggcggactcattgcacagtgccgatgaagtgttcttgttccagccagacaatattgaatggtcggtacaggaaattgcagaccaatgccagcaaccagcttttgttgacgctgatttggaccgttttgttgcgaaaatcgttgaacgtgcaaagcctgatgatcaaattctggttatgagcaatggtggctttggcggtattcacggtaaacttctcgaacaattaaaacaaaaagcttaatccttatgtctcacaaaaaacatcaacaaaaaaaagccattaccctagcacttactggtgcttctggtgcgccttatggcttgagacttctggaatgtttggtcgctgcggattatcacgtctatgtgttgatatcttccgcagcgagggttgtgatggcaaccgagcatgacctgaagctgccaagtggtcctgaagcggcgcaaaaagcgctggtggagcacctgaagtgtaaccctgacaacattactgtctgtggtaaagatgattggttctcgccagtggcttcaggctctgcggctccaaaacaaatggtggtttgtccgtgttcggcgggcagcgtcgcggcgattgcacacggtatgtcggataacctgattgagcgtgccgctgatgtggtgatgaaagagcgtggccagctacttctggtagtgcgtgaaacgccattttcgaccctgcatctggaaaatatgcacaagctatcgcaaatgggcgtaaccatcatgcctgcagcgccgggtttttatcatcagccaaagactatcgaagacttaatcgactttatggtggcgcgaattctcgaccatctggggattgagcaaggattggttccgcgctggggatacgaccaacgttcataaatagttatcttgctacgtagcctgatcttcatctaagtcccaaaccccctcgcgtaacctagcatcgcgagggggtttgggtatacaatccatccaactcatcggggagcaaccccattttgtattgtgttgatcaatacttaagggcgctgagacctaatggcttaacctagttaggctacggggacccgtaatacctgaaccagataatgctggcgtaggaattgagtctggatattagcaatcccaaatagccacctcatacctgtgccgctcaactaatttctctgaaatacacgtggagagcgagcagtgaaaaccactctaagcctaattgcccttgctgcaatgacaacaacttcagcgtttgctgctgaaaacacattaaccatctacacctacgactcattcactgcggattggggaccgggtcctaaactcgaacaagcttttgaagcgaaatgtggttgtgacgtaaatttcgttgctcttgatgatggcgtatcgattttgaaccgtcttcgcttagaaggcagtaatagcaaagccgatattgttctgggtctggacaacaatctgatggtcgaggcacagaaaacgggtctacttacagagcacaaggtcgatacctctaaaaccattttaccaacgggctgggacgataaaacattcgtgccttacgactatggttatttcgcgttcgtttacaataaagaaaaattggcaaacccgccaaaaagcatgaaagagctggtggaagagcgtgatgatcttaaagtgatttatcaggaccctcgtacttcaactccggggcagggtttgatgctgtggatgaaatcaatctatggcgacaatgctacccaagcttggcagcaattggctggcaaaaccgttaccgtgactaaaggttggtctgaagcatattccatgttcctaaatggtgagtctgacttagtgctttcttacacgacatcaccagcctaccacctgattgcagagcaagacgctaagtttgctaccgctgattttgctgaagggcattacatgcaagtggaagttgctgccaaagtgaaagattcgaagaatgctgagttggctgacgaattcatgaatttcattttgagtgatgaattccagtcagcaatgccaacgggtaactggatgtacccagtcactgacgttgcgcttccaaaaggctttgaaaccttgaacgtaccaagtaagccactgagctttagcgccgaagaagtggcgaaaatgcgtaagacttggattcgtgaatggcaaagcgccctgactttctaagagttacctttgaatactgtacccaaattaggcataggggtcgcgatagtcatcgcggcctttgttctttctgcgctgagtgctttagcttttcaggctccgtctctggatgtgttgctgatttggcatgatccctattatcagcacgttactaagttcagcttctatcaggcttttttatccacgttgattagtgtgggtttagcgattcccgtcgcccattcgctttcccgccgtgaatttttcggtaagtcattactgctcaaactgttcgcttccaccttagttctgcctgttttagtcggtgtttttggattgttgtcgatatatggcaacagcggtttgattgcccaatggttacaaacccttgatgccaagctgccattttctatctatggcttgaacggtattttacttgcgcatgtgttctttaatctgccttatgctgcgcggttattgttgcaaacactggagtcgattcctgctgagcaacataagctatgtgctcatctcggcatgagccattgggataagtttcgttgggttgagtggcctcgattaagacaacaattgccacatgtaagcggcctcgtttttatgctgtgctttaccagttttgccacggtgatggctctgggaggcgggcctaaatcaaccaccattgagttggctatttaccaagcgataaaatttgactttgacctgcaggccggcgcgctactagcactgtggcaaatgttgttgtgcggaggtatcgcgataggcgttcagaagctgacaaagccagtttctataagctctggcagcacatcggtacagcaatacttaacgaaggatcatgggtggtcaaaagcttgggatagcttttggatcatgggtgcatttttactggttatcccaccacttgcgatggtgattctaagcggaataaatcaacaggttggctcggtattaaatgacgaacgtttttggtctgcgctatttaactctttaaaagttgcagcaatggcgagcactcttgcagtggctgctggcgtttccattttgctcaccagtcggcgttggcgtctggagtataaaaactcacgggcggatcacattgagttggttggtaccattattttggtaacgccgggtctggtgatcagcactggtttgtttttgttgctccgttcctttaccgatgttttcagtctggcattttttgtcgtcatacttgtcaacggtttgatggcgctgccgtatgtgattaagacgttagcacagccgatgttacacattgaacagcaatatcaatacgtttgtgccagcttaggaatgcgaggctggcagcgatttaaagttgtggaatggcgagcactacgtaaaccttttgctcacgctttcgcaatcagctttatgtttgcgataggggacttaagtgcgattgcgctatttggcggacaagaattcagaaccttgccgctgtatttattccaactgctcggcagttatcagatggaagcggcagcggtggtttcggtcaccttactcttgcttagtgttggctgctttactctgattgaaaaagtattaaaaacgaaggagagcgcacaatgttagtgttagatgatgtgcaatacacctatcaaagtgaactgtttcgttttgatttgaccattgagcacggtcagattgtctcgttgatggggccgagtggggcgggtaaatcgacattgttggcactggtcgctggctttatccatcctgaccaaggggatatccaagttgatggcgaatccattgtcggtaaagaaccttatctgcgtccattctcaatgttgtttcaggagcataacttgtttgctcatttgtcggtgcgcgacaacatcagtttaggattgcatccgggcttaaagctcaccgcagaccaaaagcttcaggttgagcaagccgcacagcaggttggtgttgcagagtacctcgaacgcttgcctgagcatctctctggtggtcaacgccaacgtgttgcgttagcacgttgttttgtccagcctcatccagtgtggctgttagatgaacctttctctgcgctcgatcctgtgctacgtgaagagatgcttagcttagtgaaaaggttggctgcagagcggagaattaccgtacttatggtgacccatcatctcaatgatgcaaaagccatagcaagtcactttgcgtttgttgcgggtggaaaaattgaggcggcaggtgagataggtcagctctgcgtgacacattcaagtgaggctttacaagccttcgttcgggccgctgggtaagctctattgggttagaaaaacaaaaggttgatgtaaacatcaacctttttcttttgtctcgatcgtttagtgactttagctttgtggcttcactaccatcacgttgacgggagaatactccaccaccttgctggctacagagccgagcatcactttattgattttcgaacgcttgtggcttggcatgatgatcaggtcaatccctaaacgcttagcgtgttcaataatggtcgtgtacggtttaccttctgccacgtggatactataggtgacgtcttccttgatgttgtcttccgcaaacgtcgttaactgcttttcgacatcttgcttcatctttagggcagcatctttcggaaagtaagtcgcgaccatcgacatatggattccaggtacaaccgtcagcaaatggatgaccgcattcgcttgcttcgcatgccaaacagccagttcaaccgctcggtctgagaagccttgatcattaaggtctaccggaacaagaatttgtttatacattcaatttctctcactcagcccccggtctcccggggggaatcgtttaggcgctcagttgttctttgcgcatacgacgtttctggttcatcgctagtgccagcagaatcaataagcaaggcacaaacacccactctttcattgggcgatcagcgtcttgaacgaccgatttgatctcccagtcaaaatcgataccagaggattcagcagggctaccaaattccaccatatcaacgatcattttgccgtcgttttcgaccagcatcagacccattgatgagatacgttcttctgcggttgttgcattgtcgtcaaacggcagcagtacggttttttcaacgttctcaccttctaggttctgtccagcgacacgcagctcgattgattgtcccacacttagtccctcgacaatttgagccacttcaacccctggggaaagtactttggcagggaacatcatgtcccaccagaatcccgggcggaagaaggaaaatgtcagtaccaataataggacggtttcccaccacttattgcgagtaaaccaccaaccttgagtagcggcggaaaatatcagcatcgcgataatggaggatatgatggtcagggctaaatgccaccatgtgtcaatacccatcaatagcagttgggtattgaagacgaacatgaatggcaaaatggcggtacggatatcataggtgaagccctgaataccggtacggatcggatctgatttcgcaatggctgcagcagcaaaggcggctaagcccactggtggtgtatcgtcggccaaaataccgaaatagaacacgaacaggtgaacggcaatcagtgggatgataagcccatgtgccgcgccaagcgtgacaattactggagccatcagcgtcgatacgacgatgtagtttgccgtggtaggaaggcccatacctaataccaaactgatcactgcggtgaacagcagcatcaggaacacactaccaccagagatgaactcgacaaagtcagtcatgaccagaccgatacctgtcagtgttaccacacctaccaccgtaccagcagcggctgtcgccacaccgataccaatcatgttacgcgcaccagaaaccaaactttccagaagatcaataaagccttctttcgtctgttctccaataccaccttgtttagatagcaacgcaatcagcgggcgttgcgttaacaggatgaaaatcatgaacacggtcgcccagaatgcagataagcctggagagaatcgctcgacggttaaacaccaaaccagaaccacaattggcagtaagaaatgaagacccgattttactgttggccccggttcaggtacttcagtcagctcttcatcgatattgatcgcgccatctttggtgtgattcgccgatactttaactaaagcaacataagcaataagaagagcaaccatcacgataggtgttgcagcctcaccaaagacatctttcgtccagcctacgccgtagtaaaccagcgcactgatgacacaaagccctaaaatggttccggtgaacgacaacatgctttgcagcatggttgggttatgacgacgaggtaaccccgtcatgcctgctttacatgcttcaaggtgaacgatgtaaatcaatgcgatatacgagataagcgctggcaggattgccgctttgataacttcaacgtacgagatcccaacgtattccaccatcaaaaatgcagcggcacccatgataggaggcgtcaactgaccgttagtagatgctgctacttctaccgcacctgctttggttcccgggaaaccaacgcgcttcatcaaaggaatcgtaaaggtaccggtagttactacgttcgcaatcgaagagcctgatacaaggcctgaaagacctgaagccacaacggccgcttttgccggaccacctctcatatgacctaatagtgaaaaggccactttaatgaagtaagcaccagccccagctcgttctaacatcgcaccaaagagtacgaacaagaatacgaaggaagtcgaaacgcccaaagccacaccaaatacaccttcagttgttagccataaatgagacatcgctttattcaagctcgcgcctttatgggcaatgacgtctggcatgtatggaccggcgaaggtgtaggtaaggaataccgcagcgacaagcatcagtggtggaccaagtgcacgtcgtgttgcttccagaagaagcaccataccaatcacggcgacaacaatgtcaggcgtggttggcgcgcctgaacgtccggcgagttccgtataaaagagatagatataagacgctgaaaagctaccagcaagcgcaagaatccagtcgacagccggaatatgatcgcgtggggaatttttcattgcaggataagcagtgaaagccagaaagatcgcaaacgttaagtgaatcgcacgagcttcagtgtcattaagtacgccaaaattaaaaataaatggtaatggtgatgcataccataactgaaatagtgaccaacacagtgggacaaaccagaggattcgtccttgtatgccagatgggctacgtgcccctgtgtctgcctgagccaccatatcttgcacatcttgtgacggggctttgttcgtcgccatgtactttttccttattattgatggttctgcctgttttatatgtcgaaaactcacttcgcctctatcagtgtagtgaactgagcgaagtttgcagtcgagtattccgctgcctgaaatttaaatgaggctcgttagaagctctgaattggcggcgttaaagtgttttcttggcatgagtgtgaggttttagaaaaaccgacgaatatacccagatgatttccagatgcagggtttatcgctgtcttcatggagaaatgaatcaacggcaaaactgacaaatgtcgggtgacttaccatgactttggaatgttgcaggctctcaaaaatcagaacaagtcagtcacattaagtttggcatccagaagcgccttaggtaataaacaaagtatgctggcgatcctgcgacaaccagcatacttaatcaggcagaaaccacgtgtttctgccttggtttagagtccgtggtgcttattttagcagtcccacttccttgtagtacttagccgcgcctggatgaagaggaattgaaagacctgctttcaccatgtcttcttttttcaggttcgcgaaagctgggtgcaggcgtttgaatgtgtcgaagttttcgaatactgcttttgcaacattgtatgccacttcatcagaaacgtctgttgaagtaaccattgttgcagctacaccaaagctcttcacatcttgatccgtaccacgatacatgccggcaggtactgtgctgtacgcgtagtaaggggtacttgaaacgatcttgtcgatctcaggaccagtcgctggaactagcttcgcatcacatgacgtggttgcttctttgattgaaccatttgggtgaccaaccatgtaaatgaacgcgtcgattttgttgtcacaaagtgcttgagaacgctcagaacctttaagctctgaagctaactggaagctatctagggtccagcccatcgcgtccatcactacgcccattgttgcacggtcaccagaacctgggttaccgatgttgacgcgtttacctttcaggtctttaacgttttcgatgccagagtctgatcgagcaatgatgttgaaaggttcagtatgcagagagaacattgcgcgtagcttattgtacgggccttgtgcagcaaactcactcgtaccgttgtagccatggtactgccaatccgactgaacgataccgaagtctaattcgccagcacggatagtgttaacgttgtaaatagaaccaccagtcgactcaaccgaacaacgaatgttgtgatctttacgacctttgttgaccaatttacagatagcaccgccagtaggatagtaaacacctgtcaccgagcccgtaccgatagtaataaactcttgagcgttaactgcgcctgcacccataacggctgcagcgatagcgcctactttgagtagtttgttaaatgccatgaaattcccttccttatatttcattatttacccggaaataaccatcaatcacttctggagtttcctgtttggaaacggcatcttttccaatccaattgtttgaaaaagcgaacaaatcataacaaaaaattggcagaaaattatccgactgttaaaagttatagcgaataaacctgaagattgcgttaatagccagtgattaagttgttattttatttcttttataacagtagtttacgattgaatgaggggaaaggaaggaaaaattaatagcgtgatatacatcacaaaaaaatgattaaaaaataaccttaaaacgcgataggggaaggaaattgtgagctacagaataggatttatcttatagctcacaatcagttaggtgacttcaacctacagttgttagccagtgtattcgaacagttcacacacggatttgaacaactgctctgtcgatactggcaacgtcggagtgataaagatagtgtcatcaccagcgacaacacccaagatgccttcagatttgccaagagagtccagcatacgagcgataagctgcgcagcgccaggaccagtgtggataacaactaacgcagcattgtggtcgatatccaacacgagttcacgcaaagaactgcttgtcgttgggacacccagttctgcaggaagacagtaaaccatttccatttttgcattacgggtacgaacagcaccaaacttagtcagcatgcgagacactttagattggttaatactttcaaaaccttgcagttttagagcatcaacaatctcgccctgtgagccaaagctttcttcctttaatagggctttaaaagctcgaactaggttatcttgtttttcagtattgcgcatagtcattatgattctcttaattacggatcagcaattttgcatattctcgcatatatattcagacagttccaaaaagtcccgagataatgctagttacatcactgtaaattataaacagaatagtattccatttaacggtgaatcatacatctgttttatttcccgtaatctattgtcatttcaaatgaataaaagaataatccaaccgtttgtgtagcacgaaaatgcggatttgcgcgaggtcgcaaagctggcgttaattgattgtaatcaagttgtgattcctatagctttacttggttggttaaaaactaccctacaaatacatttataaaaaaatactctcaaggagaactacatgaaagtagccgttattggtgccgctggcggtatcggtcaagcccttgcccttttactaaagaaccgtcttcctgctggttctgatttagccctatatgatattgcccctgtaactccaggtgttgccgctgatctgagccacatcccaacaccagtatcgatcaaaggatacgcaggtgaggatccaacacctgcactggaaggcgcagatgtggttctaatttctgctggtgttgcacgtaagccaggtatggatcgtgcggatctatttaacgttaatgctggtatcgttaaggcattggctgagaaaattgctgtagtttgtccgaaagcatgtgttggtatcatcactaaccctgtgaatactactgtgccaatcgctgcagaagtacttaagaaagctggcgtttatgacaagcgcagactattcggtgtaactacacttgacgttattcgttcagaaaccttcgttgctgagctgaaagacaaagatccaagtgatgttcgtgtaccagttatcggtggtcactcaggcgtgactattcttcctctgctttctcaagtagaaggcgttgagtttactgctgaagaagttgaagcactgactaagcgtatccaaaacgcgggtactgaagtcgttgaagcgaaagcgggtggcggtagtgcaactctatctatggggcaagcagcgtgtcgctttggtctgtctctagtacgtgctcttcaaggtgaagaaggcgttgttgagtgtgcttacgttgaaggtgacggtgagcacgcaccatactttgctcagccagtgaagctaggtaaagaaggtgttgaggaagtactaagctacggtgcactaagcgactacgaaaagtctgctctagacaacatgctagaaacgctaaatggtgatatcaacatcggtgttgagttcgctaagtaagtttaagcgtttatacgtttataaaaagccgatcttagggtcggcttttttgatcccttcattctgtctgacgtaaaaggtgtaacgccaacaatgtcaatcaggagtagggtatggaagcaagtcgaatccgtaaaggcatggttgtagagtgccaacaaggtgtcggtacgattcttgtcgttgatcgtgaagcagaaaccgttttactggctaaacagggaactgaccagcaaatcgcagtcacgtttgacgagatagaagatgacccgcagctacacggagggagcgaccgttattattagctgagcaaacaacactggaacgagaaaaggaagagcgtgctcttcctttttcttttcagccttaaaccaccaacgttggtcggtagttataattgatcgccttgctggtccagttagcagtgcttatcgagtgcgtttaaccgctacatgagccagtgtaacgagtgcttctttatactctgactcaggcagtacagacagctccgcgattgccttgtcggcttcgtcgagggctttttgagtagtgtactctaaagaacctgcttctttcatgacagcgaggatatcgtcaagacgatccattccgtttgctttctcgatcgcttcgcggatcatctgagcattttcaggtgtcgtgtttctcatcgcatgaagtagaggaagggtaggtttaccttctgctaaatcatcgccaacatttttacccatgtcttcgccatctgatgtgtagtccatgacgtcgtctatcagttggaatgcggtacctaagtacttaccgtaattctgtaatgcaatttcaacgtgctcaggggcatcattcaggatggcaccaatttgtgtcgcagactcaaacaggcgtgccgtcttagagtagatgacctgcatgtagctttcttcggtcgtgtcaggatcgttacagttcattaattgctgaacttcaccttcggcgatcacgtttacggcgttactcattaactgaaggatcttcatggatcctagctcagtcatcatctggaatgagcgagtgtagataaaatccccaactagcacgcttgctgcgttgccaaaggcagcatttgcggtcgctttaccacggcgcatatctgactcgtctaccacatcatcgtgcaacagcgttgctgtatggatgaactcaataaaggcagcagccatggtatgaccgctgccttgataaccaagtgcacgggccgacaaaatcgccaatagtggtcttaggcgtttgcctccaccactgacgatatagaaaccgagctgattgattaaagagacatcagaatttagttgggcttgaattgtttcattcacttttgccatgtcattggcagtaagcgcttggatagttttaaaatccattgtatatccggctgaagttagaccctgcaaggcttattcgatttatataattgtcgaataatacactaaaaaacgttgattaatacattactaaagggcatgattgccgcacttttctttggcgattagcttttcgccaattttttcaaaatatggcttgtcatagggacatctcttctgtagaatctgcgccctattgatgattagtttagcgcacaccctcacgaaaggctgtgcggaaaaagcggagtaaaatatgtacgctgttttccaatctggtggtaaacaacaccgtgtaagcgaaggtcaaactcttcgtttagagaaattagacgttgaaactggtgcaactgtagaatttgataaagttcttcttgttgctaacggcgaagacatcaaagttggtgctcctcttgtagagggcggcaaaattgttgctgaagttgtacaacacggtcgtggcgataaagttaaaatcgttaagttccgtcgtcgtaagcactctcgtaagcaacagggtcaccgtcagtggttcactgaagtgaagatcactggtatcaacgcttaatctattaggagagtttaacaatggcacacaaaaaagctggtggttctactcgtaacggccgcgattcagaaagcaaacgtctaggtgttaagcgtttcggtggtgaatctgtacttgcaggtaacatcatcgttcgtcaacgtggtactaagttccacgctggtaacaacgtaggtatcggtaaagaccacactctattcgctcttactgaaggtaaagtgaagttcgaagtgaaaggtcctaagaaccgtaagtttgttagcatcgaagctgagtaattagtttttaacttaattacttaatagctttaagctgaattcaaaagccctgccgaatcggcggggttttttatttgtaggcagtcgacatatcgaaacttctcggtagatccaaagcgattcgaatctgggagtttagatctgtcatctgctaaaattgtcggatgacaaagtagatttaatccacgcacgaagtagtcggagtaaaagatgaagttcgtagatgaagctgtagtaaaagttcaggcaggcgacggcggtagcggcgttgttagtttctggcgtgaaaaattcatcactaaaggtggtcctgatggcggtgacggtggtgacggcggcgatgtatatatccaagctgacgaaaacctaaacaccctaatcgattaccgtttccaacgcttttacgaagcagagcgtggagaaaatggccgcggtggtaactgtactggtaagcgtggtaaagatattgtgatgcgtgtgccagttggtactcgtgcagtcgatattcacactaacgaaatcgttgcagaagttgctgaacacggcaaaaaagtaatggtagctaaaggtggttggcacggtctgggcaacacgcgctttaagtcttctgtaaaccgcgctcctcgtcagagaacgttgggtactaaaggtgaagttcgtgaaattcgtctagagctattactgcttgctgacgttggtatgcttggcttgccaaacgccggtaaatcaacctttattcgcgctgtatctgctgcaaaaccaaaagtggcggattacccatttacgacgcttatcccaagcttaggtgtggttagtgttgtacctgagaaaagctttgtagttgcggatatccctggtctgattgaaggtgctgcggatggtgcaggtttaggtattcgattcctgaaacacctagaacgttgccgcgttttactgcacatgatcgatatcatgccgattgatcagtctgatccagtgcaaaacgcactaacgatcatcgatgagttggaacagtacagtgaaaagctagctgataaacctcgttggttggtgttcaacaaagttgatctaatgccggaagaagaagcgaatgaaaagatccaagagatcttggatgcgctaggttgggaagacgaatactttaagatctcggcaatcaaccgttctggtacgaaagaactttgttacaagctggcagactttatggaaaacctacctcgtgaagaggaagaagttgctgaagaagataaagttaacttcatgtgggatgactaccataaagacgcaatggctggtaaagacgttgttactgaagatgatgacgacgattgggatgactgggacgatgaagaagatgacggtcacgttgtctacgttcgtgactaattttatcatccggtaataattaccaagaaaatttaatcaagccgcaatgcctattgcggctttttttgtatctaatcatatttagatgatgtgatttacggcacaataatactcatgccagtaatgtgtgatcataaaattgcgtaggaaacatcgtttaaagcaaggaagaatgtgcggtatttagtggttctaattctaatattctcacgcgactataggcgatttggtccagcaagaatgatttattaatttctggaactagtatcattaattatgcagaccctaaaaggacttagatgtatctatggcattagaaactatacctaccacaaaggtatcggtatcaaatcaaagggcgatttctcgccttgttgctcaagctggacagatgttgcttgctcatggtgctgaaagtaccttagtgagcgatatcatgcgccgcattggccttgcttgtggtgttcatgaagtcgcggtagcactctctgcaaatgcacttgttgtaaccacgctgatggatgggcattgtattaccacgacacgaagttgcgtcgatcgtggtatcaatatgcgagttatcacgcaaattcagcgtatttgtatcatgatggaacgagggttgctcgattcaaccatggcgcagaaaaagcttaatcatatcagtcctgagcgctataaccgctggctggtggtctttatgatcggactatcgtgtgcggcattcagtcatttagcgggaggggatataagcatatttttcatgactttcttggcctctgctgtcggcatgattgttcgccaggaaattggccaccgtcatttcaatcctttactcaattttgccgctacggcatttgtgacgaccttaatttctgcgcaggcggaaatctatcagattggtaacttgcctacggtcgcgatggcatcgtcagtgttgatgctagtgccgggcttcccattgattaactcagtagccgacatgctcaaaggtcatatcaatatggggattgcccgctttgtcatggcgagtttattaacgcttgcgacctgtttaggcattgtggcagcgatgagtgtgaccgggatttggggatggagcatcagatgagtactgtcgatttgctggttggattattaaacgacatgttttttgccgctattccggcagtggggtttgcattggtcttcaatgtgccgcataaagcattaatctattgtgcagtaggcggcgcgattggtcatggtagtcgttatttaatgatgcagtttgggattcctattgagtgggcaaccttcttcgctgcgaccttagttgggatgattggtgtgtattggtctcgtcgctttttggcccacccaaaagtattcaccgttgctgctctgatccctatggttcccggcgtgtttgcctacaaagccatgattgcgatggtagagataaaccatttaggttactcacctgagctacttgcgacgtgcatggaaaattttcttaaggccatgtttattattgcaggtttagccattggccttgctgttccggggctgttattctatcgccgcagaccgatagtataaggacccaacatgatcattagcatgattgccgcgatggcagacaatcgtatcattggtaaagataatcaaatgccatggcacttgccggctgacttcgtatggtttaagcgttgcaccatgggtaagcctgtcgtcatgggacgcaaaacgtatgagtctatcggacgtccgttgccaggtcgtcttaatatcgttatcagtcgtgatgaatctctaagtatcgaaggagtgacgacagtgacgtccattgatcaagcattagaggttgcgggtgatgtggaagaagtgatgatcattggtggtggagctatttattcagcctgtctaccacttgcgacgaagttgtatgtgacacatattgaggccgctatcgaaggtgatacgcagttccctgattgggggaatgagtttaaagaaacttattctgaagcgtatcaagcggatgagaaaaacgcctacaacatgcgctttacgattctggaaaaataatggttataaaaaagcaccgcgaatgcggtgctttttgtttgtcgtgtaggtttatgttaagagaatgaatcgcttaacttaatgcctgttgggtaaagatttgtttatcttcccaacggatcatggtcagttctccaccccaaacacagccagtatccagaccaatcacttcttcatcgatatggccttgtaatgccgcccaatgtccgaataggaccgtcttgcctagctccactctctgtggaagatcaaaccaaggaattaactcttcatctgtcacttgttgtggcggaagtttgcaatccatgtccaggcgtccatccggaaaacaaaagcgcatacgcgtaaatgcattgatggtatagcgatagcgatctaaccctgtcagagaatcatcccagtaatcaggtttgttactgtacatattgtgcagtagccacgataggtgatcactttgcaggatgttttctacttcgcgtgcgcattggcgggctgttgccaaattccactgtggtgaaattccggcatggcacataacgaagtcatcatgctccgcaagaagcggttgcttagagagccattgcaataactttttacagtctggggccgaaaagattggggcggttctgtctttatctttcaatttcttaacgccatgagcgacggcaagtaaatgcaggtcgtgattgccaagtaccactttcgcactgtcacccaatgatttaacaaaacgtaaggtttctaacgacttaggtcctctggcgacgagatcacccgctagccagagttgatcattcttgggagagaaagatacttgttctaatagacgctgcagttcttcaaagcagccttggatatcaccaacaatataggtagccactgactctccaatcttattaatttaaaacattcggaatggcaagacggaacggttctatttcagcgatgaactcctgaccatgttcatctagcattttatagtgtccctgcataacaccgacgggtgtttctagcgcagtcccactgctgtaggtgtattcatcgttacttggaataaacggttgctggccaaccacaccatcgccttcaacggtcatctgtttgccattagagtcggtgatcaaccaacgacggctaatcaattgcacagtttggtggctcaggtttttaatcgtgatggtgtaggcaaaaacgtagcgttgtagctcgggattagactgttcttcgatgtatttggtgtgaacttgaattttaatgcagggttgaatgacgtccatgtacactccttggaaaaattagcaataagccaaaccgacagggtttggcttattgtttggtttacttagtgctgtgggttatccgccagccagttcgccatcgcgacgaattgctctagcgtcaggttctctggacgcatacttgggttgattcccaactcttccagcacttctgtactcaacagtgatttgtagcagttacgtacggtcttacggcgttggttaaagccttcacgacatactcgatccagtaagcgtaagtctttagctggacatggtagtacttcgtaaggaaccagacgaacgacggctgagtctactttcggtggcggtacgaatgctgttggtggcacttccagtactggtaccactttacagtagtactgagccatgaccgtcagacggccgtaagctttgctgcctggacctgctgccaaacggttaaccacttctttttgaagcataaagtgcatgtcttgaatgtctttatggaattcaaaaagatgaaacatcaacggggtagagatgttgtacggcaagttaccgaagatacgtagcttgttgttcggttttacgagctgtgtgaagtcgaaacgcatcgcatcgccttcatgaatcgttaacttgtccgccagctctgggtggttacgtaaacgctctgccagatctcggtcaagttcgataacggtgaacttgtcgacttcacggccgacaggttcagtaatagcgcccagacctggaccgatttcaaccagattctggcctggtcttgggttaatcgctgatacgataccatcaataatgtatggatcgttcaggaagttttgaccaaaacgtttacgcgctttgtgtcctaaatggacatcatttctcattgtttcttctctaccaattctatcgcatgcgtgagcgctgttcggaaactccctgtatccgcctgacctgtccctgccagatctaatgcagtaccgtgatccaccgatgttctaataaaaggtagaccaagcgtaatgtttactgaacgaccaaagcctttgtattttaaaactggcaatacttgatcgtggtacatgcctaaaacagcatcagcatcgtttaaatatttgtcattgaaaatggtatctgccggcaatgggccgatcagattaaaccctttttcttgtcgaatcttttccagtgtcggagtgatggtttcgatctcttcacgacctaaacaaccatcttctcccgcatgtgggttaagcccgcaaacatagatgtttggttgcttgatggcaaatttttcaacgaggtctttatgaagaatatcgatgattttctctaatcgctcttcagtgacggcttttgacacatacgccaaaggaatatgtgtggttaccagcgcaacacgcagtccttccgtcgccagcatcatcacaactaacggcgtattagacttctcggcaaagaattcagtatgtccactgaatgcaacgccagagcgattgatcacccccttatgaacagggccggtgacaatagcatcaaattcgtcattcatacagcctaaagcggctctttctagcgtttttaatacatagtggccattcgcttcattgagctggccagcaaccgcgctttctgatatttcaacatgatcaacgataagcgtgccggctttctgtgcttgtggcgcttcttctggattataatcagagagttggacatcgataccaagtaatttggctcgctccattaacatgttcttatctgcgcagacgacgatttggtgtgcccagtcatcttttgagagagcaagcactaggtcagggccgatacccgcaggttcccctgcggtcacgacaattctgcggactaaattagttgtcattgctgtcatccacgatttcaacaaacgcacttgcacgcagttcctgcatccatgcgcctgcttcttcattaaacttacggttgaagagaatgcggtaagctttattcttcaatgcagagtctgtacggtcaacctgacggcgatccagcacttctacgatatgccagccgtgaacggttttgaatggttcactgatcgaacccactggtagtgtttctacctgatgtttaaattcaggtacgtaaaggtccggagtttggtaaccaagttcaccgttctgagcagcagagccagggtcttggctgtattgagacgctaactgagcaaacgttgcttcacctgctttaatgcgacgagcatattcatttaattgttttttagcaccgtcatcactcaggataaccgttggtttgatcaggatgtggcgtgcgttaacttccgttactgcaacagtttccagaccttttacatcgtcaattttcaggatatggaaaccaacaccactacggaatggaccgatgatgctgcctttgttctgcatattgatttggtcggcaaagatggttggcatttcctctttgcgcatccagccccagtcaccaccttgcaaggcttttggccctttagagtaggtgtaagccatttcagtgaaatcagcgccgtcattgagttttttggccagcgcttttgcttctgcttctactgccgacttttcttgatcatcagagaagcgcagctggatatggctgattttgtattgaaccgtggcgttggtttcttgtgataactgttctgaaaggctgtctacttccgcaggcagaatgtttacacgacgacgcacaagcgcgttacgtgcttctgacgctgcaatttccttacggatttgctcgcggaattctgtgtaacttagcccttcgcttgcaatcgatgccgtcagttgctccacactttgattgttgttgcgtgcaatctctgcaattgcctgattaaggcggctatcgtcgatacgaacgccgatacgatccgcttcctggccttgaagcgtatcaagaatcagtttttctactacttgatcatgcaaaacctgggcagaaggtaggcttttaccactttggcgagcattggcttgtagcgtttttaatgctgtgtcgatatcactttgtagaatgacaccgtcattaacgataacagcaaccttatcaagctctactggtgctgcaacggctccgcaagagagtagggtcgtaaataagattgatttccaaattttcatttaaaattccgtcagtatttttaattagtgtcttatctactttaagacgcttaattcgattaattgttcagatagaatgggcgaccatatttgattgtgttatctgagccttccaattctttggcagcagtgccgttggtttggttggtggcaaacccttgaataccgacgctaacactgaagttgctttcgtattctgctgatgcccctgagccgccgataatctggtcttcccagcctaacagttggttagaataggttaaaccgatataccaacaatcagattgatagcgtaagcctgctagccattctaagtcgttattttcatttaggtcatagtagtactgaccactggcggaccagttctggttgaattcgtaagcggcaacaatacctgcctgagaaatacctttacgagtaatggtgtccaggttttcgagaatgatcgtatcttcaatgtattcacgagtgacataacggtagttactttgaataaagccgccgtcgaactggtactctaacgtgctgttcgcaagttgcattgagcctaggtcgatgtcgtactgaataccgccatgatagaacacggaatcgttgtagttgaaatcagcttcaatcgcccaagacgaatagtttgttgtttcatctggatcggttgggttgttgctgagcttggtctttttatcaaagtagtagatttgaccaaatgaaatattgagacgttctttataatcgtcatcaaagaaacgtgtgctcgcaccgtagcttagctggtttgcggatgcgatcttatcaatactactgtatttacggctgcggaatagaccgtagtaatcggtttgcagcaacgttgtatcatagttgtagatattggtttgatcttctttcggtacgtacaagtactggacctgcggttccagagtttgggtgtaaccttcgacccaactggtatcacgttcaaggtaaatctgcgcattactacggaactctggaatcacacgagacactttttcatccagctgaagctctagatcagagtcggtaagaccatttaagtcttgagagtagtaagtcgcaagtacgcgtgcttctgtggtccaggccgaccaagagtttgacagtgggatagtaaagcctggctcgatatgaaagcgagttgcatcaggctttgcgttatcactggtgtcaaagcggctaagttggcttttaacatcaaagttcaggtaatttccccacactggcgtgtaatagtttaatgccaactgaggcatcaaacggtaaggtttgttttcttcttgcaacaagacctggaagtcacgaaccgataatgaggcgtcccagaaatctgaacggtactggacttctccttcctgcatcagttgaccgtcttcacggttaccgatatcagagtcgagatccaggaagtaatcgatatcgctcacttctgagtaatcgacatcgacaacccaatgcttgtcgataatgccttcatgcttaaactggtagccccagcgtgtttcatcggcgtactttctgtctgaatttaggtattcgcctttgatttcaccttctccccaaccatcggttagatagcggaaatcggtgtcgaatttggtaccacgttgttgcatgtagagcgtggtcagggtcatatcgtattgaggcgcaatgttccagtagaatggcacttctacttccataccatcgctagaaccgtacgatagagaagggaatagcagacccgatttacgtgtattgccaattggcattgtcaggtaagggacgtagaagattggaacatctaaaacttcaaaacgagggtggtgcagtgttgccgtctcttcatcctggtcgacatcgatacccgacgcaaccagacgccaagagttatccccctgaggacaggaggtgatagaaccgtcttccagttcataaatcgactgaccagtacgcgcaatataagccgctgttcctcggccttgttggcaaatgaagtggtagtctgtgttctcgagagagaaagtgtcttgatcaatatcgctggtgacgcgatccgatcgggcttcgacctgaccgtcattgaaggtgacgttaccttcagcaaccacgacgttgtcttgttggtgcagcgttacgctatctgcggtgattttcttttgaccttgcgtgacttggacgttaccagagtactgtgctttatcgccactaatggcttgcagtctgtcagcttcgactactacgggtgcatttaaagcgtcctgctcaccactcgtttcgaccaaacattgatctgtggtgggcatttcctgcacactatcatggatattcgcgtcagcttgagtggtaggtacaaacaaggcggtgctgatagaggccgctaaaaatgtgcgggaaaaatgttgcattgaatcgaactttcctgtgtcactgttataccaatcgtagtaaataactactcacttacttacggtaattgatattactcgatggctatagggctcgttgtaccctagcgtaatagccaaatgaatcaactactatcgtcgtaaatgtcccagctcattgactcgctgtggcataatcgagataaagtagctgcaaagataagcaggcgaatggcctagccgaaataaaactaattccattatcataaaggaaatcgttgcatacggcactataagaccgctttcgtcgataaaaattcattgatagagaacacataatgcatatttttggcaaaatattaggtgccttttttggcttgttacttggcgggccactcggcttgctatttggcttatttgttggccatcagtttgataaagcacgccgtttgagtcaggcggggttctctactggtgggttcggcaaaggaccgagtcaggcgcaacgtcaggaagaatttttcaaagcggcctttgcggtcatgggacacgtggcaaaatcgaaaggtcaggtcactaaagaagagattcagcttgcgtccgcaatgatggaccgcatgaacctgcatggtgaacagcgccgtgcagcgcaagacgcatttcgtgaaggtaaggaaagtgatttcccgctggaagaggtgttggttagggttaagatctcgactgcgggtcgtttcgatttactgcaatttttcttggagttgcaaatttcagccgcctttgccgatggcgagattcatccaagtgaacgcaatgtgctgcacaaaattgctcgcgctttaggattttcttctgagcagctagagcgacgactacacatgcaagaagcggcgtttcgcttccagcatcagggcggtcagcatcaaggccagtaccagtcgtctggtgcagggtggcagcaagcatctcaagctgatcagttagcggatgcgtataaaatccttgatgtttcggcggatgccgacagtaaaacggttaagcgtgcttatcgtaagctgatgaacgagcaccacccagataagctgatggcgaaaggtctgcctccagaaatgatgaatgtagctaaagaaaaatcgcaagaaattcaaaatgcttatgatctgattaagaaagtaaaaggctttaagtaatcttttttagttctatcagagatgaaagtaaaaagggcacttggtgccctttttgagttttggggttacaggtaactcaaagctcttcaaactattccactcagtaaaatcagttggcttgatttaaattccaatcgtagtcgtatttcacccgtccagaaaaactgttgtaacgtggggcgtattgccttatgtgattaaacacgttgttctcaccaccaaaatccaccgaaaaccaatcataaattgaagaaattttcgccgtgtctccttctatagaaacgcctttcttactgttgatgaatgttttcgctgcgatgtctaacaaggtctgtgtgttgtcagcggtaaacgcctgagcttgcaggttcggacagcctaggcttgcacagttaactgcgtaatgtgttctaggatcttgccagatggggcgaagaattcgatgctcaatatcattcagagttaagttttgattattaatggtaatgacgtcttcatcccagggcccaaaactaaacagccctcctaacttagtgatggactttatcgggtaattatccaatatcagatccacagtgatggcgttgtacaggttcacccagtaagcatattgctcagctttgcggtactgcaaaggatcgagttttgccaggcgctgaatgtactgtttgagtgttgctttatccgctgccgacacagcgcggtagcgaaataacgtattttctccctgagtgacaagatagcggtcgagtaattgttgccactcttgatgagagacctgtgtttggctggcctcatttgagtggttccagtagggccataaatcggctttgggagcggagaatacggaaaaagaaaatagggcgcaaaggagcaataaaaaacgcatcatagcgataccgttggttaaagtttgtagttagtgtagaccggattagtgtttgttttcttacttttatcgacacgtaaaaatgaaaaaggctgacaatggtcagccttttacttgtttattgactaaagcgtcttagcgcaggaagcttggaatattcgcttcatattccgcaattttatcttcgtgctgtagcgtcaaaccgatgttgtccaagccattcagtagacagtggcgacggaactcatcgatttcgaaatcgtactctttgccattggcacgcactttgttcgcttcaagatccacttcaatctgtgcaccttcattcgcttcaacgtattggaacagttcatcaacctcttgctcagtcagacgcactggtaccatttggttgttgattgagttgccatagaagatatccgcaaagcttggtgcgatcatcgctttaatgccgtaatcggctaacgcccaaggtgcgtgctcacgagaagagccacaaccgaagttttcacgcgcaagtaggatagaagcaccttggtaacgtggtgcgttcatcacaaactcagggtttggctgttcaccagcatcatcaaggaagcgccagtcatggaataggtgtttaccgaaacccaggcgagacaccttttgtaagaactgctttggtatgatggcatcagtatcaacgttcgctgcatctagaggaacaactaagcctttgtgttgtttaaaacctgacatctgttttttccttaatctagttcacgaatatcaacaaagtgaccagcgatagccgccgccgccgccattgcaggactaaccaagtgggtacgaccatcacggccttgacgaccttcaaagttacggtttgaagtcgatgcacaacgctcctgaggacctaggcggtcgttgttcatcgccagacacattgaacagcccggtagacgccattcaaagcccgcttctttaaagatgacatccaagccttctgcttccgcttgtgccttcacttgctcagatcctggaacaatcaatgcttgaacgtgcgacgcgactttgcggcctttagccacttctgctgctgcgcgcatgtcttcaatacgtgagttagtacaagaaccaacaaacactttatcaactgggtagtctgacagtgatttacccgcttctagtcccatgtaagccagtgcttttgctgccgatgctttttccactggatctgaaaaactttctggtgaagggatcggttggtcaaccgcgataacctgacctgggtttgtaccccaagttacttgcggtttgatgtccgctgcgttcagcgttactacggcatcaaattcagcatcatcgtcagtttttagtgttttccagtattcaactgccgcgtcaaaatctgcaccttgtggtgagaatttacggcctttgatgtattcgaacgtggtttcatccggtgcaatcagacctgctttcgcgcccaattcgatagccatgttacatactgtcatacggccttccattgaaaggtccgtaatcgcttcaccgcagaactcaactacgtagccagtaccgcccgccgctgtcgttttaccgatgatcgccagtacgatatcttttgctgtaatgcccggagcgactttacctttcacttcgattttcatcgttttcgcacgtgcttgttttagcgtttgagtcgctagtacgtgttcaacttcagatgtaccgataccgaaagccagtgaaccgaacgcgccgtgtgttgctgtgtgagagtcaccacaaacaatggtcatgcccggcagagtaatacctagctcagggcccataacgtggacaatgccttggtatttgtggtttaggtcgtaaagggttacaccgaattcttcacagtttttcgatagcgtttccatctggatacgtgccatctcaccagaagcgttgatgtctttggttgtggtcgaaacgttgtggtccattgttgcaaacgttttgcttacctgacgcacttgacggcccttttcacgcaagccatcaaaagcctgtggagaggtaacttcgtgtaccaagtgacgatcaatataaagaatcgggttttccccttcagctgcgacagcaacgtgtgcgtcgtagaccttctcgtaaagtgttttgcccattatcactaatcctgtgtgctgcctctgataacggcttatcagaggcgaataattattatcaatctagtttaacttatgagttcaagatgtactcggcgatcttgtcacccatttctgacgtggtcagtgcaggcttgtcgcttgctaaatctgcggtaagttcgccagcagaaagtgctttcgatactgcggattcaatgtcttgagccgctgcttcttcacccaggctgtaacgtagcattagcgcagctgaaagaatttgcgccactgggttagcgatgtttttacctgcgatatctggtgcactgccgcccgctggttcgtaaagaccaaacttgctttcgttaaggcttgcagaaggtagcatgcccatcgagccagtaatcattgcacattcatccgagatgatgtcaccgaagatgtttgaacatagcatgacatcgaactgagctggatctttgattagctgcatggtggcgttgtcgatgtacatgtgagacagctcgacatctgggtagtctttcgcgatctcttctaccacttcacgccacaagatagagctttgtagtacgttcgctttgtcgattgagcaaactttcttacgacgtagacgtgcagattcaaaggcaattttagcgatacgctcgatctcaaagcggtggtaaacctcggtatcaaacgctttctctgttgcgccttcgccttcacgaccttttggttggccaaagtaaataccgccagtcagttcgcgaaccaccacaatgtcaaaaccacgctcagagatatcagcacgaagaggagaaaatgcctctaagccgctgtgaatctgagctggacgtaggttacagaacagttggaagtgtttgcgcagtggaagcagagcgccgcgctctggttggtcgtttggtggtaggtgttcccacttagggccacctactgaaccaaatagaaccgcatcagactcttcacacgcttttaccgttgtttcaggaagtgggcagccatgattatcaatagcaataccgccgacatcgtgctcatcacgctcaaaagaaaggccatgctttttctcgattgcatcaagaactttgtgcgcttgtgccatcacttcagggccaataccgtcaccaggtagaacggcgattttgtatgatttgtctgtcatgttaatcctttaatattctaatttttagctaaattttatatcgaagttattctgttgtgtgcttggaagtaacgttagctattaaacagtcgcaattttcttttgcttgatttcggcaatcttgtcggcacggtgaatgctgttgattacgtgcagtagagcctgacctgacgcttctacgatatccgttgaaacaccagtaccatggtacttacgacctttgtagttagcgatgatatcagcttggcctaaaccatcttcaccttcaccttttgctgttaagtcgaacttgtctagcacgatttcgtagcctgttacgcggtaaatacactggtatagcgcatctacaggaccattaccgactgctgcttcacacatttcttcatcgccacattgcattttaatgctggtggttgccatcacgctgcctgattgcacgctcaagtagttcaacttgtagaagtcgtcttcttcacgaaggttagagaagtgcattagcgcttccaagtcgtaatcgaaaacttgtcctttacggtctgctagcttcaagaagtcagcgtacaacgcatctaggttgtactcatcttctttataacccatggtctccatgtggctcttcactgctgcacgaccgctacggctggttaagttaagtgcttggttcttaagaccaatcgactcaggagtcatgatctcgtaggtattcttgttcttaagcatgccatcttggtgaatgcctgaggagtggctaaacgcgttggcaccgacgatagctttgttactctggataggcatattacatagttggctgactaacttactggtacggtggatttcatcgtgtttgatgccagtgcgaacgcccattagttcttcgcgcgttttgatgatcatcgcgatttcttcaagagagcagttacccgcacgctcaccgataccattaattgtaccttctacctgacgcgcacctgcctgaacagcggcaatagagttagcaacggacatacctaaatcatcatggcagtgaaccgaaatgatggctttatcgatgtttggtacgcggttaaatagcgtttcaatgatgccgccaaactcacttggtaccgtgtagcccacagtatcaggaatgtttacggttgtcgcacctgcattgattgcagcttcaaccatacggcataggttgtcgattggtgtacgaccggcatcttcacaagaaaactcaacatcatcggtgtagttacgtgcatgtttgaccgcattcaccgccatttctaacacatcgtcatagctgcggcgtagcttgtcttcgacgtgaatggtcgatgtagccaaaaatgtatgaatacggaactgatcagcgactttcaatgcttctgcagcagcatcaatgtctttcgcaacggcacgcgaaagagcacaaattcggctgtttttaatgtttttagcaatggtttgtactgactcgaaatcacccggagaagagatagggaaacctgcttcgatgacatcaacgcccagcctttccagcgcataggcaatttgcagtttttctttaaccgtcaagcttgctgataacgcttgctcgccatcacgcaaagtggtgtcgaatataatgacttgatcgttcatgtttgcttccttaatgatttctgcactttcgtgtgagttaatcgtttacttccggtatttaggtataaaaaaacccgcatttgcatgcgggttcttagaacttggtgtggttatttttcttccacagcctacccgcgcgaactggtcacgatcaggaggaggctaagcaggatagaaaaatgagctgacataattgttaagctttccacaaaattaagttaacaaattagtaccgcactccatgaactacgtcaaccctaaagtcgattttttattcatatcggatgagtcgattgcaaagaggagtatttcatcccgtaaaaagtgagctgatagggggttccatgattcagtcaaactctcgataaagatcacgggttcattaggttgatcattaaatagagggatcaggcttacaagctatccagacaagcattgaattgttggttgagaatcgatagatagagtttatagtctatctcgaagtgatgataacactgcctattgcttagattggttcgacaagacaatgaggcgtctctgtgttcagtttctgaggtagttcttgaactaagtgaaagttacaaaggcagaggattaatggctaaagcaaaacaatttggatgttcagcactagcactaacattgatcagcttatcaggttgtcagctgtttcaatcacaaacaactctgatcgttccacctaccgttacgaatgatcaggctcaggtcgtcgcgataattcgtgatcaaatggatatgtacctgagctacgaaggccgagagtatttcttaaatcagatgttggttgcgctggagtctgacagtcgcaataggtttaaggggaaagacccagaaacctatgcatggtggaagattcatgttcagcctaacgaattgcatcaggctgaagtcgtcaggccgatggaagagggcattgaggtataccagggattagagtttatggatgtaccttatcgctcaaagtcgacattgcacttgcgctccaagcccagttcggatggagaagaactgagctcagtcagtaaaggggaagtatttaatgttgtcgctaaagtctccgacctgccatggtatttggttgagaaacgaggggtgatcaaaggctatctccatcaagattatgcgcggagtaatgtcggcgagcgtgatcttctttctacaccacccaatcctttactcgcgtccgctaaggttgccgatgataactttgaatatcggtatgagcttcagggaagctacacttgccgggtactcagctatgagttgagtaaaaatggtgagtttaccactggtgccttgcgggcctgtcgtaaaaagagaaaggtctggtatatcgacgcaccgcaagcctaacccccatcatgtcccaatacgtccataaatggcacgtaaaaatattgatttgttcggctgtcttgaggccgggtaaatcacttctacgttacgcctgtcattaattgtccaacttcccgtcatgtggctgtcactaaaaacacctaatttgcgtacaaggcgttgtcaaagtgagggaaggtcatatgagaacgatagagacaattactcagccaataacggccatcgctaagttcgacttagcactttctagcgtttgtttacaacaccgctttaatcagcaagtagcaaatattagcaaagggatttcacacagtggtgatggccatctttacttagttcttggagtactggcgtggtacctggataaggagcaggggttatggtttctgcttgccgggctgctggcatttgccgtcgaactgccaatctattggacgctgaaaaacagttttaagcgtcgccgtcctgaagaactgagcgctttattacctgcttttattaccccttctgatcgctacagtttaccgtccggacatactgctgccgcttttgtcatggcaacacttattgatcacttctacccacagctgggatttgctgcttatttctgggcgagcttgatcggctctgcgcgtatcttcctcggggtgcacttttttacggacatcatcatcggtgcgctgttgggaagtttgtgtggtgggctcgctatttcaatgatcggagtttaattgatgaaaatcctatacggtgtgcaaggcaccggaaatggtcatattgctcgcgccagagccatgagcaaagcatttggaatgcgagatgtgcaagtcgattttctgttttctggtcgtgacccaaacaagtacttttcaatggaagcgtttggtgattatcaaacgcgtcgagggctcacttttgtgaccgaaaaaggatcggtaaactacgcaaaaacggcacttaacaacaatttgattcagttttttaaagaagtgaatcagttagacctctctacttatgatctggtgattaatgattttgaacctgtgacggcatgggctgcccgtaagcagaacaagccatgtattgggatcagtcatcagaatgccttccgttatcctgttccgcttaaaggcgcaagttggctggataagtcagtgattgaacactttgctccctcacaacatcatctgggtttgcactggtatcatttcgatcagcccatactgcctcctatcattcatacattggacagtcaggaacactgcgataatttcgtgctggtttacttgccttttgaatctattgaggacattgctgatctattgttccactttaatcagcagtcattcatttgttatcaccctgatgtgatagaaagtgaagtgatcgagaatatcgagctgcgtccactgtgccataccaattttcagcatcacctacatcgttgtagtggcgtcatcgccaatggtggttttgagctgccgtcagaggcgctttctctcggcaagaagttattgttgaaaccattagcgggtcaatttgaacagcaaagtaatgtcgcaacacttgaagatttagggcttgcttcttcgatggacagcttagacatttcagcggttcgccattggctgaaagagcaacaagcggagagcgttaagtatccggatgtggctcaggcgatcgttcattgggtgctgcaaggctcatgggattctcaagaagagttgtccaggcagttgtgggagcaagtggactttccgagttacgtctctcatatctaaaaagccagaaccaagaaatttttaatgcagcagtgtaataattactgctgcatttttattcactttatgttagttttgattcaatcgtgctgtcgttgctactgtgcttttctaagccaaattactcagggttattgactgtgtttctcttaaaaaatttattcatattctcagtgaatgggttttgggctcatttttctcactgttgaaaacacgacccatgggcttgatttgcctgattttagcgattttatatttttttatgtttttatcaatatattgatttttaaaggataaataaattaagggctaaaatttactgattaattgtcaatctagttgcgaaaccctaatcaattcgttgatagtacggttcgagccggaattatgcggccgataaatataataaaaatcaggttttctattcgtgagataattgaatccagccgccgtcttttgtgcgagatgggattctattcgctatgaattcattgaaccaaattgacgattacaaaagaggcgcactcaatgttagataaaaaagacgcgatgagcgcaattgctagctaccgtatggaaagtactttgcgtggtgtagatttaaacctgttaacggtatttgatgccgtaatgcaggagcaaaatatcactcgcgcagcacacaacttaggtatgtctcaaccagcagtaagtaacgcagtcgcacgtttaaaagtgatgtttaatgacgaactattcatgcgtcagggtcgaggcattcagccaacccaacgtgctcgtcagctatttggtcccatccgtcaggcgctgcaattgatccgcaatgagctgccaagctctgtattccaaccggagtcttcaacgcgcttatttaaactggcgatctgtagcccatgtgacttacgttttgcaccaaagattatgtctaaagtggcgcaacaggcaccgagcgttcagcttcatttagacgctgaattcgaccgtcttctgtctgaacgcatgcgttaccaggagattgattttgtgatcgactacgctcgctttgatgagcaaggtttctcgagcacagaaatttttaaagatgaactggtggtgattgcttctaaaacgcattcacgtattcagggcatggtcactgaagagcagctgattaacgaaaaacacgcgaaactttcacgagtgcatggtcaacgtagcttctctgagcaagcgtaccgcgagcttgattgtctggctgcgtatgaaggttcaagcctgagcaacctgctttatgtggtaagtcaatctgagcttgtgacgattgcgccacgctggatggcagaaaatgcggtaaacagcgatcagctgcaaattctggaactgccatttgcaagtaaagaaatcagtggatatctgagctggcatgagtctagtgagaaagacaaaggtcacatctggcttcgtgatcagttgatgattatctgtggcgaagttgtcgcacaaaaataagtgaagtatgagctaccggttgaatccggtaactcagtaagtactgagtgtttgatgcggtagattcctcaaatactcaccaaattttacaattacaaagccccggaaggtttgctctttcggggctttttattttttacaatggttaatacaaacagaaagttaagtgcttttctatccgactattgatggggtggttcgcactcattagtgaagccgatctcttaataaagagaagtttgatattcgtcagttgcgttttgccgccctgtgagtacacttgctcgctcaattagcttacacctgtaagccaaaggtaagtaaaaatggccaagttagattttcatatcgttaaacgtattcgtgaacaaattgcgaaaggtgatactcgcgttgctctaaaacacaaagtgggcaatgaatggcaaggtattacttggcagcaatttggtcagcaagtggatgaactatcgcttgcacttttggctcagggattgagagttcaagataaggtcggcattttctcaaataacatgccgcaatggacgattgctgatttcgccgcactgcaagtacgcagtgtgacggttcctatctatccgactaatacggctgcgcagtcggcgtatatcctcgacaatgcagacgtgaaagttctgtttgtgggtgagcagcctcagtttgatgcagccgtcagtattttcgagcaatgcagtcagctagaactgatcgtggcgatgtctgacgatatcgagcttggagatcatccatttgttgcttcttggaaggattttattgccaagggcaacagcggttaccaagaagagttggacgctcgtgttgcacaggcttgtgaagatgatttgcttaccctgatttatacctctggtacaacaggacaaccgaaaggggtaatgctggattatgccaatattgccgcgcagctagaaggtcatgataaacgcttgagcctatctcaggatgacgtctcgctgtgtttcctgccattgtctcatgtgttcgagagagcgtggacattctatgtcctgtataaaggcgcaaccaactgttacctcaaagacacagcgcaagtgcgagacgcgctcagtcaggttcgtccaactgtgatgtgtgcagtgcctcgcttctacgaaaagattttttctgcgattcatgagaaggtgtctcgtgcaccgatccaccgtaagatcatgtttacctgggcggtgaacatgggcgctaaaatggcgttatgccatcaggaaaagcgtcagccttcaatcatactacgtaaagctcatgctctggctgataagctggtattgagtaagctacgtgcgctattaggtgggcgtattaacttcatgccttgtggcggcgcgaagctggatgaaaccatcggccgtttcttccatgcgatgggcattaacgttaagttaggctacggcatgacggaaacaaccgcgaccgtatcatgctgggatgattactgcttcgatcctgactctatcggtacatcgatgcctggcgcgcaagtaaaaatcggtgcaaacaacgaaattctggttcgtggccctatggtcatgcgtggctactacaaaatgccagaagagactgaaaaaacgttcgatgagcacggtttcctgaaaactggcgatgcgggtcatattgatgaaaacggcaatctctttatcactgatcgtattaaagagttgatgaaaacctcgggtggtaagtacattgcgccacaaatgatcgagggtgccatcggtaaagatcactttatcgagcatattgcggttatcgctgatacacgtaagttcgtttcagcattgattgtgccgtgttttgattcgttggaagagtatgccaaagaattgaacattgcgtatcacgatcgcgttgagttgatcaaacatcaccaagtcgtagaaatgctcgaaaagcgagttaatgaactgcaaaaagagctggctaagtttgaacaagttaaaaagtttaaactgttgccaaaggctttctcgatggatgatggtgagctgacaccgacacaaaaattgcgtcgtaaagttatcaacgacaaataccaagatgaaatcgaagaaatgtacaaggaaaagcactagttcgcttaacttgaactcgcttagatttcaaattgattaaaaagtccccagagatgcctcgttcatgtctggggacttttttatttaccagtgttcctactgtattttcgcctggttaagggtgatttttcgacaaatatagagttgcatatgaaataatattctttttttaaccaatacgctcattgatcatactgtctattttcgcttctctggctgctcttccttctatcaatccaattcttggtatcttgttaagaaatgagacctagatctcattagacccgttgataataaaacgttacatttgttgggtaaccttgcgggatgttatgacgaacgcaagacatagccgaaaacgtggaagtatttcgattaggctacgaataagccctaaactatgtaaaaccagacctatccgttgaccttacggtgtggaaactgggtaaggagagcaattatgacagcaatgttgtcaggtgcagagatggttgtgcaatctctgatcgaagagaatgtatcgcagatctttggttaccctggcggttccgttctagatatctatgacgcactgcacgccaaaaccgaccaaattaaacacgtactagtaagacatgaacaagccgcaacgcatatggccgatggctatgctcgtgctactggcaagccgggtgtcgtactggtatgttcaggtcctggcgcgaccaatacaattactggtattgcgaccgcttatatggactctatcccaatgatcgttatctcaggtaacgtaccgaacaacctgattggtaacgatgcattccaggaatgtgacattgttggtgtctctcgcccagtggtaaaacacagctttttagtaaagaaagcggaagatattcctgaaaccatcaaaaaagcgttttacatttcgacgacaggtcgccctggtccagttgtgattgatttgccaaaagatgtgatgaatccgcaaatcaaactgccttaccagtatccagaaagcatttcgatgcgttcatacaagccaaccacttcggggcacaaaggccaaatcaagaaagcactcaagtctctacttgaagcgaaaaaacctgtgctttatgtcggtggtggtgcggtgatttccggcgcacacgagcatatctttgaactggcagacaagctgaaccttcctgtagtgagtaccttgatgggcttgggagcattccctggcatgcacaaaaactcgctgggcatgttgggtatgcacggtacctacgaagccaacatggcaatgcacgaagctgacctgatttttggtatcggggttcgttttgatgaccgtacgacgaacaatttggaaaaatactgtccgaatgcgaaagttatgcatattgatatcgacccatcgtcgatttcaaaaaacgtgaaagtagatttaccaatcgttggttcggcagaaaaagtgcttacgaccatgttaggtttgctggctgagcaagaaggtgcaaacgacgaagaagcgatcaaagcgtggtgggaagacattcaagtttggcgcgatcgtcagtgcttatcctatgaaacctcttcagagattattaagcctcagcaagttattgaaactctgcacaaactgaccaatggcgatgcttatgttgcttcagatgtaggtcagcaccaaatgtttgctgcgctttactacccatttaataaaccacgccgttggatcaactctggtggtttgggcacgatgggctttggtcttcctgctggtttgggtgttaaattcgctatgccagaagaagaagtggttgtggttacaggcgacggcagtattcaaatgaacattcaagagttgtcgaccgcaatgcagtacgacatcccagtgaagatcatcaacctgaataaccgtttcctaggcatggtaaaacagtggcaagacattatttaccaaggtcgtcactctaattcatacatgagttctgttcctgattttgcagcaattgcagaagcttatggtcacgttggtattcgtatcgaaacgccagatcagctagaagctggtttgcaaaaagcactcgatatgaaagaccgcttagtgttcgttgacattaacgtcgatgaaactgagcacgtttaccctatgcagattaaaggtgagggtatggacaaaatgtggctaagcaaaacggagagaacttaatatgagacacattatttcattgctattggaaaaccaacctggtgcgttgtctcgcgttgtaggcttgttctctcaacgtggttacaacattgagtctttgacggtttctcctacagacgacgaaactctttctcgtatgaatatcacaacgacatcaaacgagatgcaacttgagcagattcagaaacagctacataagttaattgatgtgctaaaagttcaggaagtaacagagcttgagcaccttgaacgtgaactgatgatggtgaaggtgaaagcgagtggctttgctcgtgctgaagtaaaacgcacagcagacatcttccgcggacagattgttgatgtcactgcttctcaatataccgttcagttggcaggcaccagcgagaaactggatgcgtttattaaagcgatttcggaagttacggaagtagtggaagttgctcgtagtggggtagttggcattgcgcgtggagaacgtgcgctgaagccttagcgctaaccgatagcttgctaccaagaaaagccaccgttaaaatcggtggctttttaaatttggtaccagccaaccggcgaatcattttcgtgataagcaaaaacaaaaaagagggccgaagccctctttttatttatcttgtaaacgtttcgaattaaagaacgtgtacagatgcagtgtttgtagtacctgaagctactagagcaccagaaaccatcacaacgatgtcgcctttgttacctaggccagactctagagcaagctctttaccagtcacgtagaacgcgtctgtgttttcgatagagtcaacaacgattggcgtaacacctttagtaagaacaagctgtgcagctgtcttagtgttagttgttagtgctaggatgtttgcagttgggaagtacttacgtactgaacgtgcagacttaccgccttcagttgcaacaacgataagtggagcagccagtttctcagcagtgtctacagcgcctttacataccgcttcagtgatacgtagacgtgggctgtctagacgagaacctagttccgctttaagaactgaatcagtacgtttagcgatttgcgccatgatagttactgcttcaacagggtatttaccttttgcagtttcaccagaaagcattactgcgtcagtgccatccattacagcgttagcaacatcgcctgcttccgcacgagtaggacgtgggttgttgatcatagaatcaagcatttgagttgcagtgataaccatcttacgtgcacggttacacttctcgatcatcattttctgagcgaagattacttcttctgctgggatttcaacacctaggtcaccacgtgcaaccatgatgccgtcagaaagctctaggatctcatcgaagttatcaacaccttcttggttttcgatcttagagatgatgtggatgttctcgccgccgtttgcagcaagtacgtcacggatttcttgaacgtcagaagctttacggatgaaagaagccgcaacgaagtcaacgccttgctcacaaccaaacttaaggtcgttcttatctttttcagatagagctggtaggtttacagaaacgccaggtaggttaacacctttgttttcgcctagtgcaccgttgttaagtactttacatttaacttcagtttcagtagtcgcgataacttccatctcgattagaccgtcgtctacaaggatagtgttaccaacgtttaggtctgctgcgaaaccagcgtaagtcactgctacagtgtctttgttaccaacaactgaagtgtcagttgtgaaagtgaattcttgaccagcaactagatcaacgtcgttaccgccttctagtttgatagtacggatttctggacctttagtatcaagaaggattgccagttgtttgccagttgcttccattacttggcggaagttcgcaatacgagtgccgtgctcttcatagtcaccgtgagagaagttaagacgcataacgttcatgcctgcgtttactagttcagttagcttctctacagattcagttttagggccaatcgtacaaacgattttggtctttttcatggaagatactctccggtaagtatagttacaatttgaaagtcggttatttactctgaagtcagggcgtttttgatgacattttgtgcctgtcacccaccgattttccgccacattattgaacttcagattctgaaagtctttcaccaagtttagtcattttatgacttaaagatcggtgattttggttacctttttgtgactaatcccactttatatgcagaaagttgcaaaaaaatagccgtcatttctgtaattttttttcttttcggtggcgaattctaccaccgaatgaatccaatatcactgtttaagaattgtcttaggacaaggttttatcgagaaatattaattttttggatcgaaataaatggacttaaaagtttcgatttgactataataactttcgaaacgaaacttaaaatcaaaatgtaaatgtcgaaacgaaacactcaactaagaagacacgctatttctaacctggtttctgaactgggcgaagtcagtgtagatgaattggctcatcagtttgagacctctgaagtcacgattagaaaggacttagcttctttagagaaaaatggacagcttttgcgtcgttatggtggagcgatcgcgatcccaacggaagttatccatgaagaattgagtccaaatgtttcgactcgaaagttaaatttagccaaagcggccgcatcgctgatccgagaccacaatcgcattgttatcgacagtggcagtacaaccgcagcattaatacagcagctaaacgacaagcgtggtttagtggtaatgaccaactcattgcatgtggcaaatgcccttaatgagctggaaagtgaaccgactttgttgatgacaggcgggacctgggatacacactctgaatcctttcaaggcaaagtggctgagtctgttttaagagcttatgactttgaccagctttttattggtgctgatggtatcgacctggagcgcggaacgaccacatttaatgagcttgttggcttaagtaatgtgatggcagaagtgtcccgcgaagtcatcgtaatgattgagtctgaaaaaattggtcgccgtattccgaatcttgagctcgcatggcaacagatcgatgtgctggtaactgatgcggatatacaagctgagcataaatcacagattgaacagcatggcgtgaaagtcatttgcgcctaacaaacttatattcaaactaacatttttaaatttacttccctcatgtacgggcctttgcttgctgcctctatatgaaatcatggctagggaagaacaaaactaaaatcggagaaaaaacatgtgtggaatcgtcggtgcagtggcacaacgagatgttgcagaaattttggtcgaaggtctacgtcgtctggagtaccgtggctatgactcggcgggcgtagcgatcgtcgatgctgaaaataatctgactcgcgttcgtcgtctaggcaaagtgcaagagctggctgatgcggttgatcaagagaaagtgattggcggcactggtattgcgcacacgcgctgggcgacacacggtgagccttcagaaatcaatgcgcacccacacatgtcaggtgatatcactgttgtgcataacggcatcatcgaaaactacgaagaactgcgtgaaatacttcgtgagcgtggctacgtattcgaatctcaaactgatactgaagtgattgcacaccttgttgagtgggaacttcgcacgtcagaaacgctgcttgaagcggtacaaaaaacagcgaagcaactggaaggcgcttacggcactgtagcgttggatcgtaaagatccttctcgcattgttgtggctcgctctggtagcccgattgttattggctttggcgtgggtgaaaacttcctggcttcagaccaattggcattgcttaacgttactcgccgcttcatgtacctggaagaaggtgacgtagctgaaatcactcgccgtgaagtgaccgtttacgatgaaaaaggtgagcgtgtagagcgtgaaattactgagtccaatgctgagcacgatgcgggtgataaaggtcagtaccgccacttcatgcagaaagaaatctacgagcagccaaaagcgctaatcaacacaatggaaggtcgcattactgccgattctgttgtgacggatgcgattggtgtacatgcggcagacattctaagcaaagtcgagcacgtacaaatcgtagcttgtggtacctcttacaacgcgggtatgaccgctcgttactggtttgaagatattgctggcgtaagctgtgacgtagaaatcgcatctgagttccgataccgcaagtttgttactcgtccaaacagccttcttatcacgctatctcagtctggtgaaacggccgatacgctagcagcgcttcgtcttgcgaaagagaaaggctacatggcggcaatgaccatctgtaacgtggctggttcttctcttgttcgtgaatctgattttgcctttatgactcgcgctggtgttgaaatcggtgtggcttctaccaaagcatttaccactcagctatctgcactgttaatgctggttactgcgcttggtaagcaacaaaaccgtatcagcaaagagaaagaaaaagagatcgtagaagcgctgcacgcactaccagagcaaatcaatcaggcgttgtcttttgaaaaagagatcgaagctctggcaacggattttgctgataagcaccatactctgttccttggccgtggtgagttctacccaatcgcgatggaagcatctctgaaactaaaagagatctcttacattcatgctgaagcttacgcagcaggtgaactaaaacacggtcctttggctctgatcgatgccgacatgccagtggttgtggttgcgccaagtaatgatctgcttgagaagctgaaatcaaacgttgaagaagttcgtgcacgtggcggtctactgtacgtatttgctgacgctgatgcaggctttgaaggcgatgacacaatgaagatcatcacaatgccacacgtaagcgaaatcactgcagcgatttactacaccattccaatgcagttgctgtcttactacattgctctgatcaaaggtactgacgttgaccaaccacgtaacctggcaaaagcagttaccgtggaataacactactccttaccaagtgaattacaaagccacctattacgccgcgcgtgataggtggctttttcttttatgctattagacaaaataggggaaggatcttcacattgccgcgaataaacccagtctgcttgctcacattgttcgatggacagcgttaaggctgaatttgacgaagtgagtccaacgccgtgttcatgctgacagagtcggtcagtgtattgagtttgaaaaacaggatgtcgaaagcaatcatctgcagcagttgtggcgtgaccatacctaattggttgtgctcttcggtgtagctataaggaatgacgaaatccgatagctgagccactttgccttttccgtaacgagtcagtgcgatcactttggcaccgttggcgcgtgctttttcaatcgtggccaacacttcttgtgtattgcctcgcgccgataccaccagcaatacatcgtcttttttcagcagtgaagcctggacgatttgaatgtggtaatccaggttgaactgaacgttaaaaccagagcgaatcagcttgtggttgatgtcggcggcgaccaccgcagaagccccaatacccgagagcagaatcttgtttgccttgagcagtaactcagcactgcgctcaatggtatcggtatcaatcaggcttagagattgttctatcttactggtaaataagttttttgatttctcaatgatggtttgggttgagtcactgctttcgatttctgcatacacagattgagtgggcagcttttgtgtttgtggagcaagtgctgcgagcttcagttttaaatcgggaaagccgctacagccgatgctcttggcatagcgaatcaccgaggagtcgctgatacccagtttagcgccgactttggtggcgctaaacttggagaggtcaaactgttgctcaataataaagtgcgaaattctttgttcgttcaggttagtggaatgagcgagtactttgactttattgatgatgctttccattgatgcctctacagtgaattcgtcccgccgcaacgaatcgtacgacgggatgatattagcgacttttcgctgtcttttcgactggatcggtaaaccctaagagcatcgacgcgataaaaccgactatccatgcacacaccaccgcaagaaggaatgatggaatctgcccctcgccaaccagtggaatcagagaaagcccagcagtaccaaatggaatgatgatgccaatcttgaacgcggccatcatggcaccaccagcaaaaccgccaatacagcctgcaataaaggttttacctagcggtagtgacacaccaaacaacagtggttcgccaacacccagaataccaacaggcagagctccagtgatggtcttcttcaggcgttcattcttcgacttaaggtagacgtacgccgctgcgccgacttgccccatgccacccatcgctaaaatcgggaacaggtagttaagaccaaaagtctcaagaatttgtgcatgaatagggataagaccttggtgtaagcctgttaatagtaggaacaggaagccaccacccaggacaccgccaaccgctacggaacctgcggattcattaagcagtgcaaccgaaaccaagttgcctagccacacgtttaccgagtgggcgataggctgcaagatgaacaaagccactgccgacgacaccaaaatagttacggtcggagtaaagataaggtcgagactttctttacagtggctacggaaccaaagctcaaacttagaagaaaagacacagaccaacaatacagcaaacatgccgccgccgcccggaactaacgcgttaccaaataactcgatatttgcaaggcccggcgcagccaaaactgcagccatcaccgcaccaatcgcaggagacgcctgaagttctttagcggtattcataccgatcatgacagaaagcaccgcgaatacggctttgccaacgacagtgaatagcgagaagatatctgggttggctgcgacaaattccggagcgacgagtttgaagatgttcaccatccccagaactaaaccacaaccgatcaaagctggaatggtcggcacaaaaatcgcggctaaggtgttgagagcgcgacgaatcgaaaatggttgcgcgacaggggcctccgccgaaccttcctcaatacctgcacctttcattcgtttattcagaacgccagcgacttttgccgcagtgcccatgccgacgatgatttgatattgttctccggcatcaacgacacctttaataccctcaacctctcgtagtgcatccatattaaattgggagtggtctttaagcacgatacgtacgcgtgtcatgcagttggtcagggtcgcgacgttatcaaagccgccaatatgccgttcaatgtgatcggcaatgagttccagatgttctatcttatttgccatgctattttccttgcagtaactgctgtttcagaggttggaagggttgtgccgcaagagccaacgctttagaaggtgaagtgtccaacgtgtgcagcaataccgcagcacgaacattgtattccaccgaatccaatagcttggcggcggtgagatcatccacttcacaaatttgctgcaccatgtgctgggcacgaatgcgcagcttctggttattcgctttgacgtctaccatcaggtttccgtgcactttacccagttgaagcatgaccgaggtactcagcatgcccagtaacatcttttgtgctgagccgcttttcatccgtgtcgagcctgccagtacctctgcgccgacatccggtgcaatagacacatccgcgtgttgcgaaataagccctggtcctcgggtactgagtgcaatggttttcgcgccgatctgtctggcgtaatccagtgctgaaatgacgaagggcgttcttccacttgcggcaatcccaacgactacatcttgcgaagtcagttggcgctggcgaagttcggcaggagcggactctttgcagtcttcaatgtcttctacagccgcgagcatagcgtcaagaccgcctgcgataatggactggaccagagcaggatcggtaccaaaagtaggggggcattctgctgagtctaaaacaccaagtcggccgctggttcctgcaccaacatagaataaacggccgccttgtctcatctgcgaggcaatcagttcaaccgctttggcgacatctggcagcactttattaatcgacaccgcaacgctggcatcgtgggcattgagtaattccagcacttccattaatggcaactcggacagctgctctgtctcggggttttgctctttattaatggttgacgacaactcactcataactctctccgttgataatcgacggatagataataattaaatgtcgaattccgacaatttaaatagtacggattatagattggagtcacatatgtaaaacgatgtttcatttatttttgttgtggttcgactacttattggtaggagacttgacggggagtgaatggttgtattaacgagtgagaatgtcgagaagtgacattctctaaacaaaacacccggtcgaggagtcggtgggcagaggtagcaataattcaaagcagtagtcagtactgcacaaagatagcgttagtaatgtttaactattaaaaaggactttccttgccaagttcattgcagatttcgacaatggcgagggaaagccctgatttgatgatttgttgttggcgctgaagttgaagctgatagaactccagatcgatgtcgtcatccggttcattgacttccagttgcaccatgcccattttcttaactaaatgcagctttttgatcggatcgagaatgtttgggtcagtgaactcgtagtcggatgcgtcgctgttgagttggtttttgagcttaatgatatcttcaatatcgtggtaaatatcgtcaggtagtacgcccaaaccaaacagtaattttagacgaacagacagatcgcccagtgggcctgagtcttgtagtagcgggccaacaaccgattgaacagcgaagttatctttacggaaaattctttgtatcagaccgtcgatcgactcgttaaagacgtcgaccgtggcaataaagaagccccgcactgagggtgcgccgttgagtcgttcaatgatctcggtttcgttgatgttatctgccatatactgagtagttgttaagtcgttattataaggggagcattgcccccctctgagttaattacagctggttgtagagtgcctcaatatgagccacctcagcgctgtcttctgcaagacctgtgtatttcgcgagcgttggcttcacgccgacttcttttaatgaagtttgtaattcaaccgcttgaggatcggtgtcgttagtgtacttcaacgccgccgctatcccttttaaaagtgtttgattttcagtgccatattcaattgtaccgagtaatggcttcactaatctatcatttgcacctaatttgcgaattggctgacgtccaacgcggtcaacttcatcaactaagtatggattggcaaagcggcccagaatcttctcgatgtaggcattgtgcatgtcgcggtcgaagccataacgacgaatcaacacttcaccactctcgatcatggcctgttttacttctgcctgaatttcaggatcttcaatcgcttctcgaatggtgcggtgtcctttcaagcagcccaagtaagccgtaatacagtgaccggtatttagggtgaacagtttacgttccacaaacgccatcaggttgttggtcttttccatcccagcgatgtccgggatttcccctttgaattgctgctcgtcaacaatccactcgctgaagctttctaccgttacttccagtgggtcatcgttggcagcttctgctggtggcacgatacggtctactgcagaatcgacgaagccaacgagctcatcggcttttgcgtgcagtgacgcatcaagatgtttgtacacttcgccctttaaatgggtcgtcccgcgaaccatgttctcacaggcgatgatgttcagtggtgattcattacccgcttcgaaacgtttggtgatgccggttgcgatggttttcgcaatgatgtccagcacgtttggaccaacagcggttgtcactaaatcggtttttacgatgcggtcaatcacgtcttcacttgctgagttaactgcggtgacatgcgtgactgtgtcgatttggcactccgtgcccaccactttaactttgtattcttgtttatgactgagttggtctaccaacggggcatcaacgtcagcgaaagtgacctcgacgtctgcgtctgctaaaagtttaccgatgaaaccacgaccaatgttacctgcgccaaaatgaactgcatttttcataactgttacctaccaatgtctgaaatattgactaacgaatctagggtgaggccaaccgcatagggggtgacagctgacctcggtttgctcaggagcaaattaagtgaagtaattaagcggcttgttcgcggccaaggatgttgaggatctcttctacatccgtagtgctggttagcttctcaattgcttctggctcatcgagtgcgttcgtaatggtggtaataacttggatgtgctcatcatttttagcggcaatgccgataaccagtttcgctacatcgtcttcgtcttcagtaaattggatacccgatgggtattggcagataacaatgccagtctttttaacgcgatctttcgcttcaatcgtgccgtgtggcaccgcgatagattcgccaaggtaagtcggaaccagtgcttcacgatcaaacatcgcctctacgtattctggttcaacgtagccaagttcaactaacttgttgcccgcaaagcgaatcgcttcttctttgttagccgcgcttaaacctaagtggatgttttcacgttgaatctggaatacagatggttgctgttgttcaaaattgtcgtcgtttgctgcaagaaccgatacttttaccatctgatcgtcattggcagatgaagtttgtgccgccagcagtttggtgacgagttggttgtacatttcgctgtccaggaaattagtcagtgaaatgtggtgtgcgttaggagcatgcttacgtgcacgatccgtcaaatctttatgagtaatcacgatatctgcactctctgataaattgttaatagcaaggttagtgacgtggatgttcagacctgcgtcctgaactttcttgcgtagcatgctcgcacccatcgcgcttgagcccatgccggcatcacaagcgacaataatgctttgaactgtcgcaaggtctacgtcgcctttgctttcactgtttaccgctgcattgttttttgatgcagatttcatgtctttcatttgtgacgttgctttttctagcgctgctttatcgccgtcttcttctgtcgatgtttgagtcttcattaacagagatgctacggtgaacgacacgcccgctgccgccgcgatagaggctagaacaccaacgatcgagcctttttgcgtcatcaatagtaccgcgaagatagaacctggagacgctggagaaacgatacctgcgttgaacatagtgagaacgaacacacctgtcataccacctgcgatagccgctaggatgaggcgtgggttcatcagaatgtatgggaagtaaatctcatggataccaccaaagaagtggatgatagaagcaccaccagcagtctgacgagcagtacctttgccaaacaccatgtacgccagaagaatacctagacccggacctgggtttgcttcaatcaggaagaaaatagattgacctgtttctgacgcctgttgaatgcctagtggtgagaagatgccgtggttaattgcgttgttcaggaacagaatcttcgctggctcaacaaaaatagaagtcagaggtagaaggtgcgctgatacaaggaagtttacgcctgctgctaaagcaccagaaagtacttttacaaaaggacctatcaggaagaaagcaagaatggcacacagcataccgatgatgcctgcagagaagttgtttaccaacatctcaaagccacttttcactttgccatcgatgtagttgtcgaattttttaatcgccaagccgcccattggaccgacgatcatcgctcccatgaacatagggatgtctgtaccgacaatcacgcccattgtggtgattgcgccgactacagcaccgcgatcgccgccgactaatttaccaccggtataaccgataagtagtggcagcaagtaagtgatcataggaccaaccattgaagccaaagtctcatttggcaaccatccggttgggatgaatagtgcagtgataaagccccacgcgataaatgcgccaatgttaggcattaccatgttagacagaaagcgaccaaaattttgtatcttgatcttagcatctggtgatatcataacaattccccgttcgatgttctgatgaatattgttgtcgtaaacggttcgccaaaaccgcttgtttgattgcttagtacccaatcaatttatcacacaatttccaattagaactgacaacgggcttttcgtgatctacacccgcacttcttcagataaaaagcattttttaagtgatggcgatcaatttattgatatgtaacttaataacaaaatgcaggttttaaatctgtcaataaaaatcttagtgatcatgtcgatcttattacaaatttgaattgaaaatataatgtgatcaaaatcacttatgatttatttctgggatcgaattaaatatttcgatcgatcaatgtcacattttgtcttggtttggttgttggtaaaaatgtgacctgcgtctggttgtggttttttgaaattttgtaacgagatatgctgcgcaatatcagcacatagcgactgattggctgggcaaatgagtgcgatgtcagaaatatcggaaaatttcggttatatttcttacaaattaaaaggatagtgcactgcttgtatcagcaatgcactatttctctggtaagttatttatcgaggtgttgtgctaaatatgttcgcgtattttccagccccatgtaacgtgccagtgtcttttctggcacttcgcgtaagtccaccataattaatccgtctagtgcgttgttaaaggcaggatcaacgttaaagcagaccagtttgccgtttaagctcaaatattgacgcagtaaaacaggaacccctttgccttcatcaattcgagcgatcacacgcgaaagcagctgcaaatcgcctaacgcggtgagcatgctggtgttccagttcaggttagtctcgggaagcgggttggatggggtaacgtgttcagcacaggcattgtcgtagtgatgtagtgtcatggactgagccagtaattgacgtgcggtttggctgtaatcgttacttatgctgaccggaccaaacaggtgcgtgtactctgggtttctatgtacgaatgttgcaatgcctttccaaagcagcagtagcgcactcatgctcttttggtattgctccgcaatcaccgagcgtcccatctcaatcgatttacccatcttgtcgataaagcgctggtcatagttaaacagggtgcgggagtacaacccttcaacgccatattttgtcattaatttatcgactaaccccagacgataagcgcctaccatacattgattttcacgatcccagacaaataggtgcaggtaatcatgatcgaaatgatcgatatcgatcgcttgccctgtgccttcgcccacctgacgaaagttgtattcacgtagacgaccgatttcatgcagtagagatgggatctgataagcggatgtgcagtagacctcaaactcaccactttcaagaagtttggcttctgcaggtaagctgtgcagctcatcgagtaattggcttatcggtaaccctgccgcaataggcagcaaagcattcatcgatgtggtttgcccaggagtgctgggatcacggttaagcaggtaggtattgagcctcaaataattgaccacctgatcatcactgaggttattcagctctttaaatttaatcgcttgtccaaacgataattcaatcgtctgcgcattcttattgagcagctctcttcccagcattaaggttcttagcaaaggatgaattttacccgccatgtagaagcgttttgagttttgtccgttaataaatacgggtaccgtcgtcgccttatttttacgaatcaggctactgacactgcggctccactctttgtcttctaaacgctgctgcttagcgtcaaccagttgcgatacttcacccgcagggaaaactaacaacaatccgccgtttgctaggtgtctgttcgccgcccgcagtgctttcatgttggacttgaccgcatccttaccttcaaacacatctacaccaataaataactggtcgagttccgggacggttttaaggtattgattcgccaggatttggatgtcatctcgaaccatgagcagtaattcagccagtatgacgccttcgacgcagccgagagggtggttggcaacaatgacggtagggccttgttttggaacggcgtcgagtgagccatgagcaattcggtaatcgatacctaaaatcgacagcgtaaagcgtaagaaggtttgaatatctgcattaacgggtctttgcgcatagaacttatcgagctggcttagtccagtagcccactcagcgacattttcaccaatgccaaatggcgttttacgagggagacgaaaaggggtagtgctatccatatttacctcagcgtgcaagtttctaactggatagtaggaattacagatgacagttcagcggcaaaacagtgagtctttggtgacaaaagggtgacgatttattgaacgctgaggttagattcagaggtcggtgcggagttttttatccgctttagttgagcttatgctatggtagctaaagctcattctatgggcttattacatgccgtcatatcggtattattaatcaaataaaatcactcaacatcttctcacgtgaaggtgttggtacaagtccgattcccctgaaatggttgaaacggctaaggatatttatgaatggaaacaatctggattaagaatccactcgcgatttacactggcaatgagcaggacgctcgcggaggtctggtgattcgcggaaataaaattgttgagctggtggcccttaatgccacgcctgatgtacaagtcgactcggtggtcaacgccagccagcacgttatcactccagggctaatcaatgcccaccatcacttttatcaaactttgactcgcgcttatcccgatgctctcaataaagagctgtttcactggttgaaaagcctttatccggtgtgggcgaaccttgatcaggaaatgatgagtgtcgccactgaattggctttagttgagcttatgcgttcagggtgcacgaccgcttcggatcatcactacttattacccaatggtctggaacatgccatcgatctgcaagttgaagctgcacacagccttggcgtacgcgctatttttactcggggttcaatgagtttgggagaagatcagggcggtttaccgccaaggcatactatccaaacagagcaaacgatagtcgatgacagcaaaagactgatcaatgaatatcaccaagatcatgatggtgcgatgattcaaattgcgcttgcgccatgttccccattctcggtgaccacggatctgatgaaagagactgcgcgaatcgctcaagatgagaatgttatggtgcatactcacttgtgtgaaaccattgatgaagagaacttctgtatcaagcagtttggattacgtccggtcgattaccttgaagatgttggctggttaaacgagcggacctggctggctcatggtattcattttaactctgaagagattctacgattaggtaaagcgggcgttggggtcagtcattgtccgacatccaatatgatgctggcctctggtatgtgtaaaaacttggagcttgaacaggccggtgtgaaagttggccttggcgtggatggttctgcctcaaacgacggctccaatatgattgctgaagtccgcatggcgatgtacctgcaacgccttcagtatggctcagcaaaagtaacgcattttgatgctctgcgctgggcgacaaaaggttctgctcttgcgatggggcgacaagatattggagaactaaacatcggttatcaggctgacattgccatgtttaagctggatgatattcgcttctcagggagtcatgatccgctggcggctttactgctatgtggcgcacaacaggctgaccgagtgatggtagctggccaatggcgggtccatgatggtgaagtgatcggtgtggatttacaggacttgatggttcgtcatagccgcgccgcgaagcgactggcagagctgtccgccagttaatgtctgacagaccaaaaataaaaagccgcttacaaaccagtaagcggctttctctattctaagtgtgagaactacagaatcgggtagatgtcttgttctgtgtgttcaccctcaaccacttctacaggcgtatagtgttggtacattaagaaaccgtcttcagaagtttcatgggtatccgggctgtcgatgtatgaagtacatgtgtagccaatggtgtaagttcctggaccaataaaaccaaactcgtaatcgtaagttaaattgccaagttcatcttcggtctcatttacatcagcaatcgcaactggtgtgttaaattctgctggcgcacctaagtcacccatcgtgctgcgatccatctcaccagcatataggtaaactgagtgtacagctggcacgtcgttaattgcgttccaacttgcactgtctgcttcacacgcgttgtactgtacggagctaactacaccgccaatatggccagcctctgatgcgttaaccaagctcaccgcattcgagttcatgttcatatgatcctgacccgttggatctgccaggcctttacgtagatcaaactcaacgacgtagctgttatgaccagtatgtacttttacgtactgacctttttgcgagaacttcaggcggccttgatcgctggtatcaggcttcgttccataacagctgcctttgctgttcactacaaggcctttcactgtgccgtcagttttttcgacgtaagaaagtgttgtgtcgtttagctgtctgccatcttttgcgtacaagcacatcgcataatcgccaggtgcgatagtttgctcgctaatgatggtttctgcattgctaccttgatactgcatcaggtctacttgacgtaatgcaccgtcttcgctgacgttcataatgatagcgtcgccagtcttatcacctgtttcagggtcaaacgggattaaaaccacatcttcaaaagctaaaacgactttatttgcatcatcgacaggagcatctgaaaccgcaagagaaaaagttgctgcttctgtgtcggatgaagagtcaccgccattacagccagtcagtaaaagaccacctgaaatcgcgaggatagggtaggtgtattttttcatatttcctctttcattcacattgctgataaatgcaaagcgtagtcttaaaaacgagaatgaatgtcatcaaagagtgatgtgcgggtaaattatcagtgtaatcaatgtcattaccaaggcgatttggtgggtttatattgggtcttgaatcttctctcgcccgacaatatttagtcataattttctttttttttgaacattattaactagtctgaaggtaatcattcatagctttactactctcatcacaatgttatttttttgacggattaaatttaaataaaagaaaaaactcatattttttaaatttattacgcaactataggattgcaacaaaaactcaactatatttacaaactgtgtaaaagtaggagtgcgtatgtttactgttgaatattcaacgtgtggtggcgttacaataagcaacaaaaatagctatgtaaccctagagtttttattgcagccaatatacctccctaaatctggagaaacgatctattgcgaatgcctctcaagagtaattaatgaatcaggagagacattaaatagtgaatccttcttcgataatattgacgatgaattcattaagactgtttttttactacagatggaatattttagtggcataaaaacgtctaaaggtatttttttgaatttaaatctatctgcattagaagatgatgagtttgtagagaaggttataaataaaaacatctacaataaatttcatatagaaataaatgaaataagcacttctattaaatatagtaaaatactaaaaaatataaaacgacttcaaaagttaggtatgtttatcgttcttgacgattattatgaagaaaatatagcggctcacttatctttagggttaattgaatgggactatattaaaatagataggtcattcttattatacaattctggtgatgatgattgtttaaagtctcttatttttgttttacgaccttattgtaaacacggtttaataattgaaggagtcgagacttactttcagaatgaataccttaaaaaatataatattttagctcaaggttatttttactctagaccaagaaaggtgactaacgaacgagaggatcatcaagaatcagagttaatgaagaaaaaatcaaaagcaaacacttatcattgacattttagaatgtgtaatctgatagatttggcacttgtcctctaggtcatcccctcgcgtaaccgattccaaactaagagtgttcgtgtgttagtattgtttaatcacatgaataattgtagactctaatttactgtatgctaatgaattaaaaccctttttgtctcattttatagtctattctttagcagcagatcattttaataagaataaattaaagatatacaggaataaaaatgattaggaaaagagtaataaatcttagtcataaaattgaaggttctctatttactcgcaatagccatattataagcatcagtggtgaagggataatcttctataatggagggataaaaaaagtacagcctaatgtggctatttttattccacctaatgtattagtgaggttttcattaaagtctatatctaaaagtgatctaattttaaccacttatcatgttgatggaatgaatttgtcttgtaggcaagaaaagactatgaatctgatcaatgcttatattgaggtcaacatactagatttaaagaataaaaacacactaatagaattgataaacctaaagttagataaaataaagaataataaagttctatgtaactatgagcctttagaaaaaaagattaatgaaattataaacaaagatctaaaaaggaaatggtcactagaagatatctgcaatctcacatacacctctaaatccactctcactagaaaactcaaaaacagccaaacaagcatgggtcagataatttcaaacgctcgcttagagtatgcaacggtacttataacgaatacgagtttgagcgtcgatgagatttctatgcaatctggatttaatagcacttcttatttttgtaaaaagtttaaagaagcccatgggtttagtcccaggcaattccgaaagatactagcaatgaataaataacaatagtaggcgattaatttttcctggctaaacaatgtaaagcacatattatttaataatcttatggagatttatttagattagagcgctagcctaaatatctcctcataaccctccaaaaataccactttgtgattattgtaaaaccagtcaacaagatcatggcactttgaatgtaagtttttttcaataattaaaaaagctcaagttgctatcagagaatcagtttggaaagcaatatactgacgtacacccacatcattattactgacacttctaatatttaaggtgagctatgagttgattacttgcggctctaaattaaggctaaattgactataatcaagttaagggctcggatagaggagtatgttggtcagacatactgctaaaaggaagtagtgccatgatatacaaatattttcttcgagagatattgggtttagccattgtggtctgtgttgttttcggagtattgggtgtactgctggatgtttttgctctaacagcatattttgagcatcaaaactctattgctgatgtctttttccatgagtctttatactttgttattttcttcatcccgccgtattttctctggaaacttatcaatcgcccagatctagtcgtcgctaggcaaagttacttggcaatgaagcttgaagcagaacgtcgtcaatacgctgatcatctttaagagcagttggctattgacctcaagccagtatctaaaaagcacaaaggctcatggatgtttccacgagcctttttcaatattgccattacctatgcgaaaggtgatggcagagtactatcaagcgttatgctgtttctaatccttaaaatgcaggctcaatcgtgcccttaaaggttttatctaaaaagtcacgaatctcctgagactggtagatcgacacaaacttcttgtactcttctttatttttatctgcttcgcgtgttgcgataaccataacagccagaggtgcttctttcgattctagatagatcccttgttttttaggatcaagccctgatgacatcacatagttcatcgtaatggttgccgcatcgacatcgtctaatgttcttggcaactgggctgcatcaacttcaatgaactgaaatgcttttggattctccgtaatgtctgtcaacgccgctttatggccgacacccggtctcaatgtaattaagcccgcatcagcaagtaggagtaggccgcgaccaccgttggttggatcattcgggatcgcaatgcgcgcattctcaggtaggtcttcaagagaacggaacttgtttgagtaaactcccatacgcatcagaatagattggccgatagagactaagtgagcgttgtggctgttgttgaagttatctagaaacggttgatgctgatagctgttgatgtcgatactgccatcactcaatgctgcgtttggtgttacgtaatcggaaaactcaaccacctctactttaagtccttgtttttctgcttctttggcgaccgcttctacaacttgtgcatgaggtccaacggttgctccaaccttaatgacagagtcttctttttgcccgcacgccgctaagctcaatgctgctatgaaaataaaaggtaactgcttaatttggctaaaactttccataataactccatttatattttttggacgtctatacggctaatctatcataattataaaacccgtcaatgtttgatcgctcggtcaactactaatgtctcccgtctttgagaattttgcttctgctagcgtatcccctaccagttgcctctctgtctttaaaggttggttaatcatttatgcgacgaatgtaataaagttaaattattcaactaattatgcataaagtcactaaagtgcagatggttttggtcgatatttaaaatgagactttagttccataatttcaagcagtaataatggaaaggagggccatgcgtgacattgagcctacacaacaacaccgctgcattagcaacacgacgtcacgttgctgatgcatctgaagattttaattcttcaatacttaaactttcttcgggaaaaaagatcaacagtgctaaagatgatgcggctggtttacaaatttcgaatcgattacatgtacaaactcgagggttagatgtagcagctaagaatgttaatgacggagtagccatagttcagactgctgaaggatctatgagagaaatatctcatattctacaagatatgagagaccaatccttacaagcagccaacggagcatactcaatagcggataggcaagctattcaaaaaaatgtccaagctttaaaggatgagcttcatagtatcgcgagttcagccaactttgctggcactaacttgctcgatggcacatatggtaagaaagcacttcaagtgggttccaacaatgaaacgattctccttgagctaaaggatatgcgctctagcgcttcatcgatgggtggaaagatatttgttgcacaagaagccaaaggtgcagactgggttgtcggggaagatggccacaagctcagcattgatttcatcgacaaatctgggaacgatgtgagccttaacatcgaagctaaaattggagatgatattgaagagcttgcaacttatatcaacggacagcaagagtttattacagcatcggtatcgggtagtggtgaactgcaaatgtttgttggttctgatattgcagaagatgagatttgtttttctggatgtctggctaaagagttgaacttcgacaatggccgtaagtcgattgttgagaacatcgatgtaaccagtacaggaggagcccacgaagcggtcgctgtcattgattctgcattgaattatgtggatggacatcaagcagatatgggagcacttcataatcgatttgatcgcatgctctctaatttaactaatatgcatgaaaatattagtgcatcgaaaggaaatcgtactgatacagatttcgcaaaagaaacaactgaaatgactcgagctaaaattcttcaacaatcttcatcatctatgttagctcaagccagagtaattcctaatgcagctttgaacctgctgaattaatagtgtgtgacttgatatttgtatctcaatggctgctcatgtgtttgtaatgcacatgggtatctattgatgagaaaacttagaatgccaataccaagcaacgaattagttgttcttgtgcgattttatgcttactaaacggctggtattggtatacgacgggcgtgctacttacttggcaaagttcacaaccagaaaagacaaaggcccgtagatttctctacgagccttatagaatatggtggcccctcgcagacttgaactgcggaccaatcgattatgagtcgactgctctaaccactgagctaaggggcctgataggtcaacgattataggggaagcgctgcgaggtgtctagataccaacatggctaattgcgcttagtttttatccacttagcacagtggataataaaaaaggtgacctagggtcaccttttttgattttttaaagcttattagcgctttgcttactcgtccaggaagctgcgcagtgtttctgagcggcttgggtgacgaagtttacgtagtgcttttgcttcgatctgacgaatacgttcacgagtaacgtcgaactgtttaccaacctcttctagagtgtggtcggtgttcatgtcgataccaaaacgcatacgaagtacttttgcttcacgtggcgttagacctgcaagcacgtcttttgtcgcgcctttcaagcttgtcgctgttgcagaatccaatggtagttcaagcgtcgtatcttcgatgaaatcacctagatgcgaatcttcgtcgtcaccgattggtgtctccattgagattggctctttagcgattttcagcactttacgaatcttgtcttctggcatctgcatgcgttcagcaagttcttccggtagcggctcacgacccatctcttgtagcatttgacgagagatacggtttagcttgttgatcgtttcgatcatgtgtaccggaatacgaatcgtacgagcttggtctgcgattgaacgagtgatagcctgacggatccaccacgttgcgtatgtcgagaacttgtaaccacgacgatactcgaacttgtctaccgctttcatcaagccgatgttaccttcctggattagatccaagaactgtagaccacggttggtgtatttcttcgcgatagaaattaccagacgtaagttcgcttcaaccatctctttcttcgcacggcgagcttttgcttcaccgatagacatacgacggctgatgtctttaacgttttgtacgctcagagacgtttcttcttcaatcatttttagcttagtgattgaacgacggatctcttcttcgttacgtttgattttctctgcgtatggtttgtcagacgctagaatctcatctaaccaagcatcacttgattcgttaccagtgaacagagcgatgaatgatttcttcggcattttgccgtattcaacgactgacttcatgatcaagcgttcttgagtacgaacgcgatccatagacgtacgaagctcattcaccaagtgatcgaactgttttggtgttagacggaattctttgaacacgtctagcatcatttcattagcaacggttgctttcgggctttcgtagccgtattcgtttatcgctaactgcagattttggtatgtactacgtagctgattaaacttctccagagcaagttctggatcgataccaacatcttcttcagtgtcttctgaatcgtcgtcgccatcttcgtcttcgtcatcatcatctacgtctgtgtcatcttcatcttctaattgagattcagatagctcagaaccgatatgtgttgcagtaggtgcagctgtatcttctgcatctgggtctacaaatccagaaattagatccgtaaggcgaagctcttctgcttgaactttatcaaactgttcaagaatgtacgggatcgttcctgggtattcagcaacagatgattgaacttggttaataccttcttcaatacgttttgcgatgtcgatttcgccttcgcgagtcagtagttctactgtacccatttcacgcatgtacatacgcactgggtctgtagtacgaccaatttcactttctacgctagaaagtgcagcggctgcagcttcggctgcatcttcatcggtaatatttgtgtcatcatttagtgctaaatcatcagcatcaggagcagtttctactaccttaatgcccatgtcattgatcatctgaatgatgtcttctacctgttctgaatctacgatttcagcaggtaggtggtcatttacttcggcgtaggtcagatagccttgttccttgcctttaataacaagtgactttagctgtgactgcggattttgatccatagacggtatccaacttcgtaatctggtgaaggaatcagtatgcgaaatgcaaaccactaactataacaaattaaattgatgctgactaattaaacagggttacgcttttaaatctagcataagtgctagcagctcccttttctcttcggctgataaaccgacacttcttgctttggcctgcaggttttcaatttgcttttctacgcactgggcgataattttgtccagtgagtctaaaaatatttcttcttggttgtcttcatcgagtggaatgtcccagctcgcaagacgagacagaagtgcctcattctggctatttcgccagtgctctaataattggcctgtgtttatatggggatgcgcctggcatttatcaagtacatctacaaataaactgaggcctggtatggataaatctctcactgtggaaaggtccggtaccatttgagcatagctcggattttgaataagtagagcaataacctcacgcattggagttcgtttgatctctttgtgcggttgaggtcgagtttcgtttacttttttacgtgattgacgcaggcggttatcaaagcctgtacgttcatcaagtagcttttcgagtagctcctgaaagtatggatcaggaatcctgtctatcaaggcactagcataagctctgagtgctgacttaccctcattattgcccaagtttatttggtgcaattcgatcaggttatcaaatagatagctcgatagtggcgtcgcttgttcaatttgctgttcgaaggccgctttgccgtattttcgaacaaagctatctgggtcttctccatctggtaagaacaggaatttcaatgtgttaccagtttttaagtattgaagcgcgttttctagagctcgccaagcggcttctttaccagctcggtctccatcgtagcaacacaccaccgtatttgtttggcgaaacagcatttgaatgtgatcgcctgtggtcgaggtgcctagcgaagcgacagagtaatcgacgccatattgcgctaaagcgaccacgtccatataaccttcaaccactaaaacttgtggtggctctcggtatgcctgcagtacttcgtaaaggccataaagctctttacccttgtggaagataggcgtttccggagagttaaggtatttcggtgtaccgtcgcccagcactcggccaccaaaaccaatcactcggccgcggcggtcgcgaatcggaaacatcacacggccacggaatcggtcgtagcggttgcctttgtcgttttcaatcaacatgccgccagacacgagcatgtcttgagcgtctttttgctggccgaagtttttacggactaaatcccactcgtcagccacgtaaccgatgccaaatttctgcacgatttcgccagataagccacggtctttaaggtactcaatagcaactttgtttgctggctgcttaagttgattacgataaaactgagcgatgctgcccattaaatcgtaaagattacgtttctcgctactgctggcttgtgggcccgatttaaactggcctccgccactgcgctgctcacgaggaacgtccagacctaaatacgaggcaagctcttcaatggcttccacaaagtccaggcgttcaaactccatgataaagtcgatggcgttgccatgagcaccacaaccaaaacagtgataaaactgcttctcttggctaacgctgaaagagggcgttttctcattgtggaatgggcaacaagcgccgtagtttttgccttttttcttaagtttcacgcgtgcgtcgacgatatcgacaatatcaagccgagctagaaggtcatcgataaaactgcgagggatgtgtccagccataaaacctaacaaaaaagaaaaatcatgattggtgtgaatgagttactgagaaagtttgcgtgcgactttgagttgcttcattcagatacaaacaagccgtgcgttccaaaggatagcacggcttgctgcaattgggtggggtattaagccaatttagcgcgaactaaaccgcttactttacccatatctgcacgcccttgaatttgcggtttcaaaacgcccattactttacccatgtcttgcatgccagctgcaccagattctgcaattgcattctcgataagagtcgcaacttcatcgtctgtcagtggttgaggcataaagtcctcaagaaccgtaatttctgctttctccgcatcagcaagatcttgacgacccgctgcttcatactgcgttacagagtcgcgacgttgtttaaccatcttagtcaataccgcaataatgtcgtcgtcgttcagagtaatctgctcgtcaacttcacgttgcttaattgctgctaaggctaaacgaatagtaccaaggcgcaatttgtccttggctttcatcgctaatttttgctcttctttgagttgttcaatcagagccataactaaattcctctacggagctcagttattagtacaggcgaacgcgacgagcgttttcgcgagctagcttcttagcgtgacgcttttgagctgctgctttagcgcgtttgcgaactgtagttggtttttcgtagtgctcacgacgacgcacttcagaaaggatacctgctttttcgcaagagcgcttaaaacgacgtagagcaacgtcgaacggttcgttttcacgtactttaactactggcatatgcctttcacctcaggggttattcgttaatgctggcattcaacagaccaaatcacaattatttggtcacttaccagctgatcaaaaatggtgcggaattttaatccgatcacaactgctttgtaaagccttttatcgattattgtctgtacaaaatttgtttgcagcaccaaggcaaggtaatatgacgcccaaatttcctctatatagaaagcatactgagataaccatgcgtattattggtattgaaacctcttgtgacgagactggcatcgcgatttatgacgatgaaaagggtctgttgtcacacaagctttacagccaagtaaaacttcacgcggattatggtggtgtggtgcctgagttggcttcacgtgaccatgtgaagaaaaccattcctcttattaaagaggcgttaaaagaagcgaacctcacttcaaaagacattgatggtgtggcgtacaccgctggcccaggtttggttggggcgttattggttggcgcaaccattggtcgcagtattgcttacgct
[truncated: 2,898,231 more chars]
